# Supplementary material for: Flexible and high-throughput simultaneous profiling of gene expression and chromatin accessibility in single cells
Source: eLife. 2026 Jul 20;15:RP110034. doi: 10.7554/eLife.110034 (PMC13384510; doi:10.7554/eLife.110034)
Supplement: Figure 1—source data 1. [file elife-110034-fig1-data1.zip › Figure 1 Source Data 1.txt]

variable	value
easySHARE_seq	552
easySHARE_seq	545
easySHARE_seq	3461
easySHARE_seq	4092
easySHARE_seq	2466
easySHARE_seq	3225
easySHARE_seq	3233
easySHARE_seq	909
easySHARE_seq	4086
easySHARE_seq	1228
easySHARE_seq	723
easySHARE_seq	2422
easySHARE_seq	1393
easySHARE_seq	1415
easySHARE_seq	1117
easySHARE_seq	1633
easySHARE_seq	4707
easySHARE_seq	1488
easySHARE_seq	2069
easySHARE_seq	535
easySHARE_seq	1869
easySHARE_seq	3675
easySHARE_seq	3054
easySHARE_seq	1849
easySHARE_seq	7773
easySHARE_seq	3578
easySHARE_seq	1665
easySHARE_seq	4574
easySHARE_seq	2525
easySHARE_seq	1550
easySHARE_seq	3923
easySHARE_seq	3256
easySHARE_seq	2088
easySHARE_seq	949
easySHARE_seq	1341
easySHARE_seq	1184
easySHARE_seq	2722
easySHARE_seq	1779
easySHARE_seq	2722
easySHARE_seq	1735
easySHARE_seq	1204
easySHARE_seq	1508
easySHARE_seq	4589
easySHARE_seq	4876
easySHARE_seq	2691
easySHARE_seq	1413
easySHARE_seq	2023
easySHARE_seq	2313
easySHARE_seq	1568
easySHARE_seq	13267
easySHARE_seq	2622
easySHARE_seq	1446
easySHARE_seq	1628
easySHARE_seq	9055
easySHARE_seq	2097
easySHARE_seq	994
easySHARE_seq	3283
easySHARE_seq	2097
easySHARE_seq	3919
easySHARE_seq	2131
easySHARE_seq	4738
easySHARE_seq	2356
easySHARE_seq	4014
easySHARE_seq	5325
easySHARE_seq	13632
easySHARE_seq	2967
easySHARE_seq	4111
easySHARE_seq	513
easySHARE_seq	4113
easySHARE_seq	5147
easySHARE_seq	5603
easySHARE_seq	4010
easySHARE_seq	4718
easySHARE_seq	3873
easySHARE_seq	3116
easySHARE_seq	4024
easySHARE_seq	1809
easySHARE_seq	1620
easySHARE_seq	2679
easySHARE_seq	2172
easySHARE_seq	3841
easySHARE_seq	4408
easySHARE_seq	4905
easySHARE_seq	4440
easySHARE_seq	4706
easySHARE_seq	2424
easySHARE_seq	1823
easySHARE_seq	5147
easySHARE_seq	5060
easySHARE_seq	3828
easySHARE_seq	2716
easySHARE_seq	3616
easySHARE_seq	2671
easySHARE_seq	1280
easySHARE_seq	4049
easySHARE_seq	4082
easySHARE_seq	4272
easySHARE_seq	3843
easySHARE_seq	4647
easySHARE_seq	3054
easySHARE_seq	5018
easySHARE_seq	1914
easySHARE_seq	2346
easySHARE_seq	4379
easySHARE_seq	1808
easySHARE_seq	2951
easySHARE_seq	2035
easySHARE_seq	3374
easySHARE_seq	4025
easySHARE_seq	4936
easySHARE_seq	2774
easySHARE_seq	993
easySHARE_seq	1773
easySHARE_seq	2205
easySHARE_seq	2864
easySHARE_seq	2216
easySHARE_seq	1735
easySHARE_seq	4595
easySHARE_seq	1751
easySHARE_seq	1142
easySHARE_seq	1037
easySHARE_seq	1786
easySHARE_seq	528
easySHARE_seq	1800
easySHARE_seq	3842
easySHARE_seq	1492
easySHARE_seq	5100
easySHARE_seq	1267
easySHARE_seq	1556
easySHARE_seq	1758
easySHARE_seq	1753
easySHARE_seq	1972
easySHARE_seq	1673
easySHARE_seq	4998
easySHARE_seq	3230
easySHARE_seq	4491
easySHARE_seq	2698
easySHARE_seq	1931
easySHARE_seq	2384
easySHARE_seq	7134
easySHARE_seq	2551
easySHARE_seq	2456
easySHARE_seq	2206
easySHARE_seq	3735
easySHARE_seq	2605
easySHARE_seq	2050
easySHARE_seq	4192
easySHARE_seq	7445
easySHARE_seq	4212
easySHARE_seq	3730
easySHARE_seq	1923
easySHARE_seq	2136
easySHARE_seq	1166
easySHARE_seq	1982
easySHARE_seq	1312
easySHARE_seq	1793
easySHARE_seq	1679
easySHARE_seq	1897
easySHARE_seq	926
easySHARE_seq	1542
easySHARE_seq	1386
easySHARE_seq	2813
easySHARE_seq	636
easySHARE_seq	5646
easySHARE_seq	1433
easySHARE_seq	1519
easySHARE_seq	728
easySHARE_seq	1731
easySHARE_seq	2760
easySHARE_seq	4926
easySHARE_seq	1985
easySHARE_seq	4465
easySHARE_seq	1989
easySHARE_seq	2355
easySHARE_seq	2574
easySHARE_seq	2103
easySHARE_seq	1648
easySHARE_seq	2975
easySHARE_seq	1142
easySHARE_seq	2226
easySHARE_seq	1091
easySHARE_seq	1936
easySHARE_seq	3822
easySHARE_seq	865
easySHARE_seq	1443
easySHARE_seq	3808
easySHARE_seq	514
easySHARE_seq	3668
easySHARE_seq	2585
easySHARE_seq	1517
easySHARE_seq	3972
easySHARE_seq	2323
easySHARE_seq	601
easySHARE_seq	1976
easySHARE_seq	2951
easySHARE_seq	1776
easySHARE_seq	1599
easySHARE_seq	3592
easySHARE_seq	1292
easySHARE_seq	1565
easySHARE_seq	1231
easySHARE_seq	2119
easySHARE_seq	630
easySHARE_seq	3202
easySHARE_seq	3456
easySHARE_seq	3482
easySHARE_seq	1649
easySHARE_seq	2494
easySHARE_seq	948
easySHARE_seq	1686
easySHARE_seq	2776
easySHARE_seq	1813
easySHARE_seq	1134
easySHARE_seq	2169
easySHARE_seq	683
easySHARE_seq	3543
easySHARE_seq	2196
easySHARE_seq	1791
easySHARE_seq	2198
easySHARE_seq	2292
easySHARE_seq	1683
easySHARE_seq	889
easySHARE_seq	1499
easySHARE_seq	1887
easySHARE_seq	1923
easySHARE_seq	1942
easySHARE_seq	2506
easySHARE_seq	3730
easySHARE_seq	1485
easySHARE_seq	5048
easySHARE_seq	4013
easySHARE_seq	3538
easySHARE_seq	2789
easySHARE_seq	4165
easySHARE_seq	2544
easySHARE_seq	1383
easySHARE_seq	2337
easySHARE_seq	2505
easySHARE_seq	4080
easySHARE_seq	890
easySHARE_seq	1047
easySHARE_seq	3312
easySHARE_seq	3179
easySHARE_seq	2666
easySHARE_seq	5266
easySHARE_seq	3396
easySHARE_seq	2268
easySHARE_seq	6873
easySHARE_seq	8680
easySHARE_seq	4434
easySHARE_seq	1218
easySHARE_seq	1587
easySHARE_seq	1400
easySHARE_seq	3763
easySHARE_seq	1002
easySHARE_seq	2534
easySHARE_seq	691
easySHARE_seq	1641
easySHARE_seq	2325
easySHARE_seq	3738
easySHARE_seq	1794
easySHARE_seq	2986
easySHARE_seq	1953
easySHARE_seq	1420
easySHARE_seq	1135
easySHARE_seq	1007
easySHARE_seq	3099
easySHARE_seq	2541
easySHARE_seq	2234
easySHARE_seq	2567
easySHARE_seq	4044
easySHARE_seq	1984
easySHARE_seq	612
easySHARE_seq	2010
easySHARE_seq	2343
easySHARE_seq	2241
easySHARE_seq	2721
easySHARE_seq	5199
easySHARE_seq	2349
easySHARE_seq	2557
easySHARE_seq	2915
easySHARE_seq	1092
easySHARE_seq	3352
easySHARE_seq	3908
easySHARE_seq	6521
easySHARE_seq	4832
easySHARE_seq	2009
easySHARE_seq	936
easySHARE_seq	1709
easySHARE_seq	1355
easySHARE_seq	4200
easySHARE_seq	1931
easySHARE_seq	3703
easySHARE_seq	7108
easySHARE_seq	997
easySHARE_seq	835
easySHARE_seq	890
easySHARE_seq	2889
easySHARE_seq	1745
easySHARE_seq	586
easySHARE_seq	1322
easySHARE_seq	3325
easySHARE_seq	584
easySHARE_seq	2139
easySHARE_seq	1479
easySHARE_seq	1574
easySHARE_seq	1789
easySHARE_seq	5124
easySHARE_seq	2078
easySHARE_seq	772
easySHARE_seq	1871
easySHARE_seq	1022
easySHARE_seq	1181
easySHARE_seq	2226
easySHARE_seq	3692
easySHARE_seq	3385
easySHARE_seq	2011
easySHARE_seq	2861
easySHARE_seq	1525
easySHARE_seq	2192
easySHARE_seq	671
easySHARE_seq	2218
easySHARE_seq	1904
easySHARE_seq	767
easySHARE_seq	2849
easySHARE_seq	9933
easySHARE_seq	1025
easySHARE_seq	2120
easySHARE_seq	5502
easySHARE_seq	3607
easySHARE_seq	2279
easySHARE_seq	1485
easySHARE_seq	8612
easySHARE_seq	3406
easySHARE_seq	3590
easySHARE_seq	3482
easySHARE_seq	1807
easySHARE_seq	3149
easySHARE_seq	1659
easySHARE_seq	1980
easySHARE_seq	3094
easySHARE_seq	4842
easySHARE_seq	2168
easySHARE_seq	1194
easySHARE_seq	2409
easySHARE_seq	2763
easySHARE_seq	1564
easySHARE_seq	1164
easySHARE_seq	1549
easySHARE_seq	1206
easySHARE_seq	1257
easySHARE_seq	2813
easySHARE_seq	5439
easySHARE_seq	1134
easySHARE_seq	1182
easySHARE_seq	1555
easySHARE_seq	2244
easySHARE_seq	972
easySHARE_seq	905
easySHARE_seq	1360
easySHARE_seq	3515
easySHARE_seq	1491
easySHARE_seq	1332
easySHARE_seq	1988
easySHARE_seq	2643
easySHARE_seq	3705
easySHARE_seq	3184
easySHARE_seq	1795
easySHARE_seq	4481
easySHARE_seq	3379
easySHARE_seq	1511
easySHARE_seq	1137
easySHARE_seq	2743
easySHARE_seq	1635
easySHARE_seq	2004
easySHARE_seq	1463
easySHARE_seq	1754
easySHARE_seq	1462
easySHARE_seq	1270
easySHARE_seq	6411
easySHARE_seq	2009
easySHARE_seq	601
easySHARE_seq	816
easySHARE_seq	883
easySHARE_seq	2769
easySHARE_seq	2271
easySHARE_seq	1210
easySHARE_seq	1338
easySHARE_seq	2660
easySHARE_seq	990
easySHARE_seq	1884
easySHARE_seq	3650
easySHARE_seq	3890
easySHARE_seq	1322
easySHARE_seq	2970
easySHARE_seq	628
easySHARE_seq	1258
easySHARE_seq	1300
easySHARE_seq	1656
easySHARE_seq	2927
easySHARE_seq	1476
easySHARE_seq	4628
easySHARE_seq	3472
easySHARE_seq	3193
easySHARE_seq	750
easySHARE_seq	895
easySHARE_seq	2569
easySHARE_seq	5785
easySHARE_seq	2109
easySHARE_seq	1924
easySHARE_seq	614
easySHARE_seq	1249
easySHARE_seq	1861
easySHARE_seq	2819
easySHARE_seq	7234
easySHARE_seq	2366
easySHARE_seq	1213
easySHARE_seq	4460
easySHARE_seq	1909
easySHARE_seq	2258
easySHARE_seq	1255
easySHARE_seq	2136
easySHARE_seq	2265
easySHARE_seq	1946
easySHARE_seq	659
easySHARE_seq	2640
easySHARE_seq	5500
easySHARE_seq	4380
easySHARE_seq	3877
easySHARE_seq	1531
easySHARE_seq	1902
easySHARE_seq	2623
easySHARE_seq	3172
easySHARE_seq	2065
easySHARE_seq	8422
easySHARE_seq	2266
easySHARE_seq	2013
easySHARE_seq	665
easySHARE_seq	12816
easySHARE_seq	1598
easySHARE_seq	1877
easySHARE_seq	844
easySHARE_seq	1428
easySHARE_seq	4372
easySHARE_seq	3918
easySHARE_seq	5329
easySHARE_seq	2015
easySHARE_seq	3107
easySHARE_seq	2478
easySHARE_seq	2250
easySHARE_seq	1025
easySHARE_seq	727
easySHARE_seq	1756
easySHARE_seq	1295
easySHARE_seq	4563
easySHARE_seq	1557
easySHARE_seq	515
easySHARE_seq	1964
easySHARE_seq	1033
easySHARE_seq	4723
easySHARE_seq	2486
easySHARE_seq	2237
easySHARE_seq	2117
easySHARE_seq	3784
easySHARE_seq	1567
easySHARE_seq	749
easySHARE_seq	2353
easySHARE_seq	2897
easySHARE_seq	1666
easySHARE_seq	1315
easySHARE_seq	971
easySHARE_seq	1472
easySHARE_seq	1301
easySHARE_seq	1618
easySHARE_seq	1912
easySHARE_seq	1645
easySHARE_seq	754
easySHARE_seq	1047
easySHARE_seq	4031
easySHARE_seq	1381
easySHARE_seq	920
easySHARE_seq	770
easySHARE_seq	1295
easySHARE_seq	1063
easySHARE_seq	2898
easySHARE_seq	1988
easySHARE_seq	1534
easySHARE_seq	2047
easySHARE_seq	1825
easySHARE_seq	870
easySHARE_seq	1936
easySHARE_seq	2434
easySHARE_seq	1641
easySHARE_seq	2737
easySHARE_seq	2754
easySHARE_seq	1562
easySHARE_seq	1390
easySHARE_seq	1646
easySHARE_seq	2825
easySHARE_seq	4357
easySHARE_seq	2939
easySHARE_seq	1526
easySHARE_seq	1278
easySHARE_seq	3344
easySHARE_seq	1039
easySHARE_seq	1410
easySHARE_seq	3114
easySHARE_seq	2357
easySHARE_seq	1206
easySHARE_seq	1372
easySHARE_seq	2759
easySHARE_seq	1162
easySHARE_seq	1472
easySHARE_seq	1389
easySHARE_seq	1369
easySHARE_seq	2725
easySHARE_seq	1542
easySHARE_seq	1386
easySHARE_seq	1178
easySHARE_seq	1289
easySHARE_seq	902
easySHARE_seq	1628
easySHARE_seq	1013
easySHARE_seq	2249
easySHARE_seq	1724
easySHARE_seq	1066
easySHARE_seq	1486
easySHARE_seq	3108
easySHARE_seq	1585
easySHARE_seq	3153
easySHARE_seq	5146
easySHARE_seq	1046
easySHARE_seq	3646
easySHARE_seq	1905
easySHARE_seq	2445
easySHARE_seq	2155
easySHARE_seq	1966
easySHARE_seq	1765
easySHARE_seq	1064
easySHARE_seq	705
easySHARE_seq	1471
easySHARE_seq	8579
easySHARE_seq	4473
easySHARE_seq	1868
easySHARE_seq	2333
easySHARE_seq	2227
easySHARE_seq	5312
easySHARE_seq	2186
easySHARE_seq	3084
easySHARE_seq	2164
easySHARE_seq	2133
easySHARE_seq	799
easySHARE_seq	1475
easySHARE_seq	1302
easySHARE_seq	2398
easySHARE_seq	3800
easySHARE_seq	1658
easySHARE_seq	2792
easySHARE_seq	1777
easySHARE_seq	3416
easySHARE_seq	2529
easySHARE_seq	1652
easySHARE_seq	1421
easySHARE_seq	3722
easySHARE_seq	1515
easySHARE_seq	1007
easySHARE_seq	5021
easySHARE_seq	3849
easySHARE_seq	2317
easySHARE_seq	4274
easySHARE_seq	6353
easySHARE_seq	3222
easySHARE_seq	2345
easySHARE_seq	1651
easySHARE_seq	2978
easySHARE_seq	2303
easySHARE_seq	3867
easySHARE_seq	686
easySHARE_seq	1830
easySHARE_seq	1629
easySHARE_seq	2646
easySHARE_seq	1868
easySHARE_seq	1774
easySHARE_seq	520
easySHARE_seq	1789
easySHARE_seq	5766
easySHARE_seq	2403
easySHARE_seq	2142
easySHARE_seq	2440
easySHARE_seq	1917
easySHARE_seq	3926
easySHARE_seq	2738
easySHARE_seq	1264
easySHARE_seq	2309
easySHARE_seq	1859
easySHARE_seq	3138
easySHARE_seq	902
easySHARE_seq	5110
easySHARE_seq	706
easySHARE_seq	1304
easySHARE_seq	2471
easySHARE_seq	3189
easySHARE_seq	3709
easySHARE_seq	2115
easySHARE_seq	646
easySHARE_seq	2268
easySHARE_seq	1616
easySHARE_seq	2183
easySHARE_seq	2071
easySHARE_seq	2166
easySHARE_seq	1516
easySHARE_seq	3211
easySHARE_seq	1920
easySHARE_seq	1445
easySHARE_seq	4066
easySHARE_seq	2952
easySHARE_seq	1085
easySHARE_seq	1559
easySHARE_seq	2303
easySHARE_seq	3419
easySHARE_seq	1747
easySHARE_seq	3473
easySHARE_seq	1291
easySHARE_seq	1110
easySHARE_seq	2873
easySHARE_seq	1924
easySHARE_seq	770
easySHARE_seq	2747
easySHARE_seq	8429
easySHARE_seq	2517
easySHARE_seq	1635
easySHARE_seq	1868
easySHARE_seq	5777
easySHARE_seq	2178
easySHARE_seq	1534
easySHARE_seq	2360
easySHARE_seq	3185
easySHARE_seq	2107
easySHARE_seq	1492
easySHARE_seq	2995
easySHARE_seq	845
easySHARE_seq	4137
easySHARE_seq	2077
easySHARE_seq	4305
easySHARE_seq	2498
easySHARE_seq	4700
easySHARE_seq	5988
easySHARE_seq	4751
easySHARE_seq	2054
easySHARE_seq	2317
easySHARE_seq	1758
easySHARE_seq	3082
easySHARE_seq	651
easySHARE_seq	1659
easySHARE_seq	4794
easySHARE_seq	2514
easySHARE_seq	3110
easySHARE_seq	1879
easySHARE_seq	9929
easySHARE_seq	3549
easySHARE_seq	7441
easySHARE_seq	3507
easySHARE_seq	6069
easySHARE_seq	1877
easySHARE_seq	3476
easySHARE_seq	2725
easySHARE_seq	2017
easySHARE_seq	1900
easySHARE_seq	2538
easySHARE_seq	2994
easySHARE_seq	2442
easySHARE_seq	1934
easySHARE_seq	1419
easySHARE_seq	1979
easySHARE_seq	2808
easySHARE_seq	2091
easySHARE_seq	2534
easySHARE_seq	1835
easySHARE_seq	2529
easySHARE_seq	2234
easySHARE_seq	1994
easySHARE_seq	1333
easySHARE_seq	792
easySHARE_seq	1397
easySHARE_seq	1493
easySHARE_seq	1299
easySHARE_seq	1140
easySHARE_seq	1552
easySHARE_seq	2034
easySHARE_seq	2198
easySHARE_seq	1023
easySHARE_seq	4327
easySHARE_seq	2883
easySHARE_seq	1562
easySHARE_seq	3520
easySHARE_seq	2751
easySHARE_seq	1434
easySHARE_seq	2895
easySHARE_seq	2184
easySHARE_seq	1138
easySHARE_seq	1352
easySHARE_seq	1555
easySHARE_seq	3446
easySHARE_seq	3086
easySHARE_seq	2139
easySHARE_seq	514
easySHARE_seq	1694
easySHARE_seq	1406
easySHARE_seq	1403
easySHARE_seq	1558
easySHARE_seq	1395
easySHARE_seq	5445
easySHARE_seq	554
easySHARE_seq	2916
easySHARE_seq	3498
easySHARE_seq	1433
easySHARE_seq	1093
easySHARE_seq	1540
easySHARE_seq	3288
easySHARE_seq	1553
easySHARE_seq	2087
easySHARE_seq	1070
easySHARE_seq	4582
easySHARE_seq	1062
easySHARE_seq	1214
easySHARE_seq	4098
easySHARE_seq	3641
easySHARE_seq	2897
easySHARE_seq	1163
easySHARE_seq	1260
easySHARE_seq	758
easySHARE_seq	804
easySHARE_seq	1266
easySHARE_seq	1967
easySHARE_seq	5412
easySHARE_seq	5133
easySHARE_seq	2549
easySHARE_seq	2049
easySHARE_seq	1588
easySHARE_seq	6611
easySHARE_seq	1896
easySHARE_seq	1062
easySHARE_seq	3313
easySHARE_seq	669
easySHARE_seq	1646
easySHARE_seq	3605
easySHARE_seq	1954
easySHARE_seq	1155
easySHARE_seq	2007
easySHARE_seq	1249
easySHARE_seq	1801
easySHARE_seq	1359
easySHARE_seq	1577
easySHARE_seq	2987
easySHARE_seq	4698
easySHARE_seq	3583
easySHARE_seq	1846
easySHARE_seq	5693
easySHARE_seq	1973
easySHARE_seq	1957
easySHARE_seq	2684
easySHARE_seq	2495
easySHARE_seq	1789
easySHARE_seq	2851
easySHARE_seq	1778
easySHARE_seq	1861
easySHARE_seq	2397
easySHARE_seq	522
easySHARE_seq	2912
easySHARE_seq	8750
easySHARE_seq	721
easySHARE_seq	621
easySHARE_seq	2100
easySHARE_seq	2242
easySHARE_seq	3835
easySHARE_seq	3238
easySHARE_seq	1903
easySHARE_seq	1481
easySHARE_seq	6891
easySHARE_seq	1325
easySHARE_seq	1476
easySHARE_seq	1444
easySHARE_seq	1907
easySHARE_seq	1093
easySHARE_seq	4553
easySHARE_seq	1450
easySHARE_seq	3685
easySHARE_seq	1964
easySHARE_seq	1033
easySHARE_seq	1764
easySHARE_seq	4808
easySHARE_seq	980
easySHARE_seq	1679
easySHARE_seq	3483
easySHARE_seq	5418
easySHARE_seq	1342
easySHARE_seq	1789
easySHARE_seq	1536
easySHARE_seq	1557
easySHARE_seq	3523
easySHARE_seq	1860
easySHARE_seq	1563
easySHARE_seq	3314
easySHARE_seq	573
easySHARE_seq	3005
easySHARE_seq	13016
easySHARE_seq	4848
easySHARE_seq	2199
easySHARE_seq	971
easySHARE_seq	1596
easySHARE_seq	1936
easySHARE_seq	5032
easySHARE_seq	1770
easySHARE_seq	2945
easySHARE_seq	2864
easySHARE_seq	585
easySHARE_seq	1963
easySHARE_seq	4140
easySHARE_seq	5148
easySHARE_seq	4180
easySHARE_seq	4181
easySHARE_seq	1673
easySHARE_seq	1157
easySHARE_seq	2845
easySHARE_seq	4452
easySHARE_seq	1282
easySHARE_seq	620
easySHARE_seq	2221
easySHARE_seq	1561
easySHARE_seq	3056
easySHARE_seq	2010
easySHARE_seq	1283
easySHARE_seq	973
easySHARE_seq	2955
easySHARE_seq	994
easySHARE_seq	4181
easySHARE_seq	3165
easySHARE_seq	1058
easySHARE_seq	2573
easySHARE_seq	5214
easySHARE_seq	1544
easySHARE_seq	6613
easySHARE_seq	4451
easySHARE_seq	827
easySHARE_seq	2421
easySHARE_seq	1046
easySHARE_seq	2639
easySHARE_seq	1919
easySHARE_seq	779
easySHARE_seq	568
easySHARE_seq	1778
easySHARE_seq	1738
easySHARE_seq	2859
easySHARE_seq	1269
easySHARE_seq	2513
easySHARE_seq	1139
easySHARE_seq	2728
easySHARE_seq	2365
easySHARE_seq	3855
easySHARE_seq	2888
easySHARE_seq	2470
easySHARE_seq	3854
easySHARE_seq	711
easySHARE_seq	2207
easySHARE_seq	849
easySHARE_seq	4886
easySHARE_seq	2453
easySHARE_seq	9034
easySHARE_seq	3940
easySHARE_seq	3138
easySHARE_seq	2059
easySHARE_seq	1942
easySHARE_seq	3473
easySHARE_seq	1459
easySHARE_seq	1495
easySHARE_seq	3449
easySHARE_seq	1632
easySHARE_seq	2467
easySHARE_seq	2100
easySHARE_seq	1632
easySHARE_seq	1294
easySHARE_seq	3150
easySHARE_seq	3486
easySHARE_seq	1820
easySHARE_seq	5698
easySHARE_seq	4236
easySHARE_seq	2668
easySHARE_seq	3393
easySHARE_seq	4343
easySHARE_seq	2178
easySHARE_seq	2264
easySHARE_seq	5854
easySHARE_seq	2192
easySHARE_seq	2123
easySHARE_seq	1580
easySHARE_seq	2573
easySHARE_seq	2617
easySHARE_seq	1439
easySHARE_seq	645
easySHARE_seq	1640
easySHARE_seq	2019
easySHARE_seq	2642
easySHARE_seq	1095
easySHARE_seq	2462
easySHARE_seq	5551
easySHARE_seq	1705
easySHARE_seq	2202
easySHARE_seq	1092
easySHARE_seq	1965
easySHARE_seq	2398
easySHARE_seq	2912
easySHARE_seq	1931
easySHARE_seq	1540
easySHARE_seq	678
easySHARE_seq	3327
easySHARE_seq	1389
easySHARE_seq	3962
easySHARE_seq	2919
easySHARE_seq	1664
easySHARE_seq	1867
easySHARE_seq	1745
easySHARE_seq	1554
easySHARE_seq	1993
easySHARE_seq	2012
easySHARE_seq	1196
easySHARE_seq	1332
easySHARE_seq	2900
easySHARE_seq	1637
easySHARE_seq	4001
easySHARE_seq	1960
easySHARE_seq	2353
easySHARE_seq	3150
easySHARE_seq	4165
easySHARE_seq	1253
easySHARE_seq	4199
easySHARE_seq	1551
easySHARE_seq	634
easySHARE_seq	2231
easySHARE_seq	1583
easySHARE_seq	2096
easySHARE_seq	1907
easySHARE_seq	4268
easySHARE_seq	1826
easySHARE_seq	1821
easySHARE_seq	1775
easySHARE_seq	4642
easySHARE_seq	1533
easySHARE_seq	1673
easySHARE_seq	1563
easySHARE_seq	3079
easySHARE_seq	3284
easySHARE_seq	2024
easySHARE_seq	748
easySHARE_seq	3293
easySHARE_seq	1841
easySHARE_seq	2426
easySHARE_seq	4611
easySHARE_seq	3792
easySHARE_seq	2408
easySHARE_seq	1902
easySHARE_seq	1397
easySHARE_seq	2208
easySHARE_seq	1942
easySHARE_seq	1101
easySHARE_seq	535
easySHARE_seq	1894
easySHARE_seq	2737
easySHARE_seq	1685
easySHARE_seq	1961
easySHARE_seq	8300
easySHARE_seq	2341
easySHARE_seq	838
easySHARE_seq	3704
easySHARE_seq	2560
easySHARE_seq	1138
easySHARE_seq	2902
easySHARE_seq	4512
easySHARE_seq	1304
easySHARE_seq	588
easySHARE_seq	1750
easySHARE_seq	1327
easySHARE_seq	1551
easySHARE_seq	1955
easySHARE_seq	2547
easySHARE_seq	1641
easySHARE_seq	3078
easySHARE_seq	3991
easySHARE_seq	2042
easySHARE_seq	2770
easySHARE_seq	2619
easySHARE_seq	2784
easySHARE_seq	4318
easySHARE_seq	1967
easySHARE_seq	942
easySHARE_seq	2981
easySHARE_seq	3040
easySHARE_seq	1701
easySHARE_seq	3983
easySHARE_seq	2178
easySHARE_seq	4122
easySHARE_seq	1085
easySHARE_seq	936
easySHARE_seq	1828
easySHARE_seq	2767
easySHARE_seq	1562
easySHARE_seq	1087
easySHARE_seq	3376
easySHARE_seq	2563
easySHARE_seq	3212
easySHARE_seq	7393
easySHARE_seq	2424
easySHARE_seq	1607
easySHARE_seq	1769
easySHARE_seq	1565
easySHARE_seq	1450
easySHARE_seq	1369
easySHARE_seq	3037
easySHARE_seq	3656
easySHARE_seq	1908
easySHARE_seq	1876
easySHARE_seq	1572
easySHARE_seq	2370
easySHARE_seq	2005
easySHARE_seq	3657
easySHARE_seq	3340
easySHARE_seq	1998
easySHARE_seq	1101
easySHARE_seq	3325
easySHARE_seq	613
easySHARE_seq	1553
easySHARE_seq	1708
easySHARE_seq	3070
easySHARE_seq	3400
easySHARE_seq	1429
easySHARE_seq	1224
easySHARE_seq	2412
easySHARE_seq	1139
easySHARE_seq	1933
easySHARE_seq	1943
easySHARE_seq	2963
easySHARE_seq	6744
easySHARE_seq	2285
easySHARE_seq	2387
easySHARE_seq	691
easySHARE_seq	1705
easySHARE_seq	4394
easySHARE_seq	1863
easySHARE_seq	3515
easySHARE_seq	5675
easySHARE_seq	1679
easySHARE_seq	4128
easySHARE_seq	1837
easySHARE_seq	1064
easySHARE_seq	809
easySHARE_seq	1017
easySHARE_seq	2931
easySHARE_seq	1737
easySHARE_seq	1908
easySHARE_seq	2002
easySHARE_seq	5439
easySHARE_seq	3362
easySHARE_seq	2810
easySHARE_seq	4553
easySHARE_seq	2336
easySHARE_seq	3098
easySHARE_seq	2310
easySHARE_seq	860
easySHARE_seq	1474
easySHARE_seq	1592
easySHARE_seq	1869
easySHARE_seq	1558
easySHARE_seq	7662
easySHARE_seq	5148
easySHARE_seq	3852
easySHARE_seq	803
easySHARE_seq	14771
easySHARE_seq	4714
easySHARE_seq	2439
easySHARE_seq	1086
easySHARE_seq	2962
easySHARE_seq	1850
easySHARE_seq	3429
easySHARE_seq	3544
easySHARE_seq	3200
easySHARE_seq	5551
easySHARE_seq	2268
easySHARE_seq	1606
easySHARE_seq	2642
easySHARE_seq	1458
easySHARE_seq	1924
easySHARE_seq	4321
easySHARE_seq	2208
easySHARE_seq	3849
easySHARE_seq	1636
easySHARE_seq	5033
easySHARE_seq	1288
easySHARE_seq	1597
easySHARE_seq	1472
easySHARE_seq	1626
easySHARE_seq	1502
easySHARE_seq	1270
easySHARE_seq	506
easySHARE_seq	3216
easySHARE_seq	2039
easySHARE_seq	2126
easySHARE_seq	935
easySHARE_seq	1953
easySHARE_seq	4388
easySHARE_seq	1662
easySHARE_seq	3874
easySHARE_seq	2850
easySHARE_seq	3177
easySHARE_seq	764
easySHARE_seq	2925
easySHARE_seq	1543
easySHARE_seq	1111
easySHARE_seq	2663
easySHARE_seq	1053
easySHARE_seq	1540
easySHARE_seq	1894
easySHARE_seq	3087
easySHARE_seq	5534
easySHARE_seq	9604
easySHARE_seq	2748
easySHARE_seq	2348
easySHARE_seq	2109
easySHARE_seq	509
easySHARE_seq	3750
easySHARE_seq	2047
easySHARE_seq	2778
easySHARE_seq	960
easySHARE_seq	5291
easySHARE_seq	763
easySHARE_seq	2505
easySHARE_seq	1410
easySHARE_seq	4673
easySHARE_seq	1649
easySHARE_seq	970
easySHARE_seq	2886
easySHARE_seq	1854
easySHARE_seq	3885
easySHARE_seq	6399
easySHARE_seq	6352
easySHARE_seq	1340
easySHARE_seq	1930
easySHARE_seq	1109
easySHARE_seq	2597
easySHARE_seq	1279
easySHARE_seq	2137
easySHARE_seq	2107
easySHARE_seq	1543
easySHARE_seq	1560
easySHARE_seq	4201
easySHARE_seq	1670
easySHARE_seq	3399
easySHARE_seq	1947
easySHARE_seq	2755
easySHARE_seq	1587
easySHARE_seq	4695
easySHARE_seq	2205
easySHARE_seq	2278
easySHARE_seq	1852
easySHARE_seq	3016
easySHARE_seq	1622
easySHARE_seq	2482
easySHARE_seq	1360
easySHARE_seq	1810
easySHARE_seq	1345
easySHARE_seq	2338
easySHARE_seq	1420
easySHARE_seq	4529
easySHARE_seq	3186
easySHARE_seq	2557
easySHARE_seq	1210
easySHARE_seq	1178
easySHARE_seq	1669
easySHARE_seq	997
easySHARE_seq	4266
easySHARE_seq	2194
easySHARE_seq	1048
easySHARE_seq	1849
easySHARE_seq	872
easySHARE_seq	3040
easySHARE_seq	3088
easySHARE_seq	3049
easySHARE_seq	2232
easySHARE_seq	8504
easySHARE_seq	2255
easySHARE_seq	3638
easySHARE_seq	2165
easySHARE_seq	1803
easySHARE_seq	2262
easySHARE_seq	4316
easySHARE_seq	5627
easySHARE_seq	1135
easySHARE_seq	1897
easySHARE_seq	1658
easySHARE_seq	1575
easySHARE_seq	3357
easySHARE_seq	2528
easySHARE_seq	1466
easySHARE_seq	8349
easySHARE_seq	586
easySHARE_seq	4548
easySHARE_seq	3498
easySHARE_seq	1709
easySHARE_seq	3719
easySHARE_seq	2381
easySHARE_seq	1391
easySHARE_seq	1904
easySHARE_seq	2836
easySHARE_seq	1642
easySHARE_seq	1565
easySHARE_seq	1406
easySHARE_seq	2997
easySHARE_seq	2103
easySHARE_seq	2769
easySHARE_seq	3982
easySHARE_seq	3014
easySHARE_seq	2331
easySHARE_seq	3196
easySHARE_seq	2578
easySHARE_seq	5715
easySHARE_seq	6409
easySHARE_seq	911
easySHARE_seq	2835
easySHARE_seq	2653
easySHARE_seq	2477
easySHARE_seq	2799
easySHARE_seq	5008
easySHARE_seq	4166
easySHARE_seq	1820
easySHARE_seq	1759
easySHARE_seq	4246
easySHARE_seq	1916
easySHARE_seq	1280
easySHARE_seq	3382
easySHARE_seq	4441
easySHARE_seq	2496
easySHARE_seq	2173
easySHARE_seq	2407
easySHARE_seq	1649
easySHARE_seq	1474
easySHARE_seq	1295
easySHARE_seq	1557
easySHARE_seq	1640
easySHARE_seq	2809
easySHARE_seq	2356
easySHARE_seq	2095
easySHARE_seq	2708
easySHARE_seq	942
easySHARE_seq	3161
easySHARE_seq	959
easySHARE_seq	6844
easySHARE_seq	4315
easySHARE_seq	4932
easySHARE_seq	3195
easySHARE_seq	1806
easySHARE_seq	2076
easySHARE_seq	952
easySHARE_seq	3418
easySHARE_seq	1483
easySHARE_seq	1993
easySHARE_seq	3887
easySHARE_seq	1296
easySHARE_seq	1028
easySHARE_seq	1319
easySHARE_seq	1446
easySHARE_seq	506
easySHARE_seq	2737
easySHARE_seq	2735
easySHARE_seq	1626
easySHARE_seq	3831
easySHARE_seq	1343
easySHARE_seq	1732
easySHARE_seq	1978
easySHARE_seq	1795
easySHARE_seq	6183
easySHARE_seq	2370
easySHARE_seq	1585
easySHARE_seq	1699
easySHARE_seq	3727
easySHARE_seq	1140
easySHARE_seq	954
easySHARE_seq	1580
easySHARE_seq	4080
easySHARE_seq	1994
easySHARE_seq	1717
easySHARE_seq	1867
easySHARE_seq	4624
easySHARE_seq	2523
easySHARE_seq	4157
easySHARE_seq	4122
easySHARE_seq	3100
easySHARE_seq	6547
easySHARE_seq	3596
easySHARE_seq	3674
easySHARE_seq	2823
easySHARE_seq	1943
easySHARE_seq	2620
easySHARE_seq	10466
easySHARE_seq	1754
easySHARE_seq	3633
easySHARE_seq	3499
easySHARE_seq	6420
easySHARE_seq	4277
easySHARE_seq	2243
easySHARE_seq	2653
easySHARE_seq	3019
easySHARE_seq	1902
easySHARE_seq	1840
easySHARE_seq	3512
easySHARE_seq	2092
easySHARE_seq	539
easySHARE_seq	2728
easySHARE_seq	1636
easySHARE_seq	1517
easySHARE_seq	1840
easySHARE_seq	4377
easySHARE_seq	720
easySHARE_seq	1677
easySHARE_seq	1399
easySHARE_seq	1705
easySHARE_seq	3075
easySHARE_seq	1247
easySHARE_seq	2480
easySHARE_seq	2099
easySHARE_seq	1867
easySHARE_seq	1258
easySHARE_seq	1050
easySHARE_seq	1552
easySHARE_seq	563
easySHARE_seq	1450
easySHARE_seq	3005
easySHARE_seq	5312
easySHARE_seq	5684
easySHARE_seq	1626
easySHARE_seq	755
easySHARE_seq	2470
easySHARE_seq	1376
easySHARE_seq	2472
easySHARE_seq	3327
easySHARE_seq	1201
easySHARE_seq	5153
easySHARE_seq	8981
easySHARE_seq	1202
easySHARE_seq	923
easySHARE_seq	4863
easySHARE_seq	4708
easySHARE_seq	2108
easySHARE_seq	3823
easySHARE_seq	3970
easySHARE_seq	1936
easySHARE_seq	2652
easySHARE_seq	5223
easySHARE_seq	3944
easySHARE_seq	3728
easySHARE_seq	1839
easySHARE_seq	6590
easySHARE_seq	2008
easySHARE_seq	3646
easySHARE_seq	2127
easySHARE_seq	1943
easySHARE_seq	4666
easySHARE_seq	2119
easySHARE_seq	1036
easySHARE_seq	3505
easySHARE_seq	1252
easySHARE_seq	1289
easySHARE_seq	980
easySHARE_seq	2019
easySHARE_seq	7830
easySHARE_seq	1494
easySHARE_seq	1716
easySHARE_seq	1931
easySHARE_seq	1822
easySHARE_seq	2778
easySHARE_seq	8180
easySHARE_seq	2079
easySHARE_seq	3330
easySHARE_seq	1649
easySHARE_seq	2235
easySHARE_seq	2608
easySHARE_seq	5611
easySHARE_seq	2760
easySHARE_seq	3058
easySHARE_seq	2365
easySHARE_seq	2236
easySHARE_seq	726
easySHARE_seq	4311
easySHARE_seq	2643
easySHARE_seq	2110
easySHARE_seq	5241
easySHARE_seq	3571
easySHARE_seq	5767
easySHARE_seq	3306
easySHARE_seq	3645
easySHARE_seq	3855
easySHARE_seq	4457
easySHARE_seq	3039
easySHARE_seq	2072
easySHARE_seq	2097
easySHARE_seq	3201
easySHARE_seq	3595
easySHARE_seq	2769
easySHARE_seq	3486
easySHARE_seq	1707
easySHARE_seq	5545
easySHARE_seq	1454
easySHARE_seq	1127
easySHARE_seq	1754
easySHARE_seq	3849
easySHARE_seq	2470
easySHARE_seq	3107
easySHARE_seq	3754
easySHARE_seq	2221
easySHARE_seq	2543
easySHARE_seq	3303
easySHARE_seq	12072
easySHARE_seq	2252
easySHARE_seq	2013
easySHARE_seq	2334
easySHARE_seq	6515
easySHARE_seq	3470
easySHARE_seq	3190
easySHARE_seq	2558
easySHARE_seq	10242
easySHARE_seq	3777
easySHARE_seq	2015
easySHARE_seq	5258
easySHARE_seq	2314
easySHARE_seq	1959
easySHARE_seq	2726
easySHARE_seq	5815
easySHARE_seq	928
easySHARE_seq	1173
easySHARE_seq	4665
easySHARE_seq	2471
easySHARE_seq	2175
easySHARE_seq	984
easySHARE_seq	1091
easySHARE_seq	514
easySHARE_seq	1727
easySHARE_seq	2037
easySHARE_seq	2963
easySHARE_seq	1799
easySHARE_seq	2299
easySHARE_seq	3233
easySHARE_seq	5687
easySHARE_seq	594
easySHARE_seq	1762
easySHARE_seq	3621
easySHARE_seq	2780
easySHARE_seq	1430
easySHARE_seq	4646
easySHARE_seq	2854
easySHARE_seq	2707
easySHARE_seq	2164
easySHARE_seq	2999
easySHARE_seq	4202
easySHARE_seq	5788
easySHARE_seq	517
easySHARE_seq	4520
easySHARE_seq	2892
easySHARE_seq	2943
easySHARE_seq	2650
easySHARE_seq	2839
easySHARE_seq	7258
easySHARE_seq	1117
easySHARE_seq	5633
easySHARE_seq	4317
easySHARE_seq	2466
easySHARE_seq	2562
easySHARE_seq	1796
easySHARE_seq	1869
easySHARE_seq	8707
easySHARE_seq	5054
easySHARE_seq	2539
easySHARE_seq	1952
easySHARE_seq	3361
easySHARE_seq	2427
easySHARE_seq	2558
easySHARE_seq	3679
easySHARE_seq	1980
easySHARE_seq	7635
easySHARE_seq	1109
easySHARE_seq	1635
easySHARE_seq	2172
easySHARE_seq	1740
easySHARE_seq	3294
easySHARE_seq	1467
easySHARE_seq	3806
easySHARE_seq	3069
easySHARE_seq	1513
easySHARE_seq	1725
easySHARE_seq	1003
easySHARE_seq	519
easySHARE_seq	2375
easySHARE_seq	8594
easySHARE_seq	1525
easySHARE_seq	1019
easySHARE_seq	2839
easySHARE_seq	2218
easySHARE_seq	3096
easySHARE_seq	907
easySHARE_seq	4712
easySHARE_seq	4347
easySHARE_seq	1334
easySHARE_seq	1615
easySHARE_seq	2115
easySHARE_seq	1271
easySHARE_seq	3496
easySHARE_seq	3835
easySHARE_seq	1648
easySHARE_seq	1029
easySHARE_seq	2642
easySHARE_seq	1171
easySHARE_seq	1706
easySHARE_seq	2608
easySHARE_seq	2059
easySHARE_seq	2141
easySHARE_seq	1574
easySHARE_seq	1487
easySHARE_seq	2193
easySHARE_seq	1900
easySHARE_seq	4128
easySHARE_seq	3978
easySHARE_seq	1818
easySHARE_seq	4294
easySHARE_seq	2802
easySHARE_seq	3677
easySHARE_seq	4352
easySHARE_seq	2411
easySHARE_seq	1817
easySHARE_seq	3757
easySHARE_seq	4689
easySHARE_seq	1754
easySHARE_seq	1437
easySHARE_seq	849
easySHARE_seq	884
easySHARE_seq	573
easySHARE_seq	2744
easySHARE_seq	2457
easySHARE_seq	1940
easySHARE_seq	2006
easySHARE_seq	2147
easySHARE_seq	3149
easySHARE_seq	2089
easySHARE_seq	2354
easySHARE_seq	5007
easySHARE_seq	599
easySHARE_seq	4751
easySHARE_seq	2621
easySHARE_seq	2370
easySHARE_seq	5981
easySHARE_seq	1980
easySHARE_seq	1850
easySHARE_seq	1150
easySHARE_seq	5981
easySHARE_seq	2669
easySHARE_seq	4074
easySHARE_seq	3233
easySHARE_seq	1722
easySHARE_seq	2569
easySHARE_seq	1122
easySHARE_seq	2385
easySHARE_seq	3646
easySHARE_seq	5932
easySHARE_seq	2178
easySHARE_seq	1868
easySHARE_seq	2027
easySHARE_seq	1361
easySHARE_seq	2096
easySHARE_seq	2841
easySHARE_seq	901
easySHARE_seq	2125
easySHARE_seq	5322
easySHARE_seq	6667
easySHARE_seq	1811
easySHARE_seq	3958
easySHARE_seq	4225
easySHARE_seq	2475
easySHARE_seq	5544
easySHARE_seq	4857
easySHARE_seq	3924
easySHARE_seq	2901
easySHARE_seq	2909
easySHARE_seq	1881
easySHARE_seq	1868
easySHARE_seq	4097
easySHARE_seq	3937
easySHARE_seq	1068
easySHARE_seq	2604
easySHARE_seq	6235
easySHARE_seq	1678
easySHARE_seq	1966
easySHARE_seq	2234
easySHARE_seq	4125
easySHARE_seq	6128
easySHARE_seq	1537
easySHARE_seq	1764
easySHARE_seq	4860
easySHARE_seq	1901
easySHARE_seq	1940
easySHARE_seq	2183
easySHARE_seq	2795
easySHARE_seq	985
easySHARE_seq	2390
easySHARE_seq	7887
easySHARE_seq	1716
easySHARE_seq	2283
easySHARE_seq	5121
easySHARE_seq	1932
easySHARE_seq	2291
easySHARE_seq	6831
easySHARE_seq	2513
easySHARE_seq	4677
easySHARE_seq	2905
easySHARE_seq	4785
easySHARE_seq	5289
easySHARE_seq	5256
easySHARE_seq	4457
easySHARE_seq	11134
easySHARE_seq	1217
easySHARE_seq	4342
easySHARE_seq	4120
easySHARE_seq	1924
easySHARE_seq	4094
easySHARE_seq	5802
easySHARE_seq	3488
easySHARE_seq	3895
easySHARE_seq	5908
easySHARE_seq	5591
easySHARE_seq	3569
easySHARE_seq	10373
easySHARE_seq	4102
easySHARE_seq	1136
easySHARE_seq	1860
easySHARE_seq	1826
easySHARE_seq	2981
easySHARE_seq	1192
easySHARE_seq	4105
easySHARE_seq	717
easySHARE_seq	2121
easySHARE_seq	1051
easySHARE_seq	940
easySHARE_seq	1980
easySHARE_seq	2443
easySHARE_seq	1476
easySHARE_seq	1454
easySHARE_seq	896
easySHARE_seq	693
easySHARE_seq	6804
easySHARE_seq	3855
easySHARE_seq	5443
easySHARE_seq	6825
easySHARE_seq	941
easySHARE_seq	7180
easySHARE_seq	4040
easySHARE_seq	3018
easySHARE_seq	2392
easySHARE_seq	1906
easySHARE_seq	1783
easySHARE_seq	3583
easySHARE_seq	1199
easySHARE_seq	3195
easySHARE_seq	2024
easySHARE_seq	1525
easySHARE_seq	1767
easySHARE_seq	6235
easySHARE_seq	1111
easySHARE_seq	2636
easySHARE_seq	2222
easySHARE_seq	641
easySHARE_seq	1938
easySHARE_seq	2686
easySHARE_seq	879
easySHARE_seq	5526
easySHARE_seq	1459
easySHARE_seq	3832
easySHARE_seq	6761
easySHARE_seq	1531
easySHARE_seq	2462
easySHARE_seq	3686
easySHARE_seq	2006
easySHARE_seq	1369
easySHARE_seq	3017
easySHARE_seq	2253
easySHARE_seq	5895
easySHARE_seq	2112
easySHARE_seq	4899
easySHARE_seq	4711
easySHARE_seq	2034
easySHARE_seq	2385
easySHARE_seq	5602
easySHARE_seq	4129
easySHARE_seq	5999
easySHARE_seq	3485
easySHARE_seq	2230
easySHARE_seq	2406
easySHARE_seq	2597
easySHARE_seq	2597
easySHARE_seq	4351
easySHARE_seq	1647
easySHARE_seq	1868
easySHARE_seq	4102
easySHARE_seq	592
easySHARE_seq	2480
easySHARE_seq	1550
easySHARE_seq	1559
easySHARE_seq	4296
easySHARE_seq	4644
easySHARE_seq	1963
easySHARE_seq	2847
easySHARE_seq	2390
easySHARE_seq	4595
easySHARE_seq	4333
easySHARE_seq	5107
easySHARE_seq	2217
easySHARE_seq	1513
easySHARE_seq	1090
easySHARE_seq	2103
easySHARE_seq	3995
easySHARE_seq	2988
easySHARE_seq	4190
easySHARE_seq	4549
easySHARE_seq	1450
easySHARE_seq	1407
easySHARE_seq	3582
easySHARE_seq	3217
easySHARE_seq	792
easySHARE_seq	1625
easySHARE_seq	800
easySHARE_seq	1951
easySHARE_seq	3625
easySHARE_seq	990
easySHARE_seq	1283
easySHARE_seq	1625
easySHARE_seq	1843
easySHARE_seq	1731
easySHARE_seq	3357
easySHARE_seq	817
easySHARE_seq	2082
easySHARE_seq	3659
easySHARE_seq	538
easySHARE_seq	1996
easySHARE_seq	1006
easySHARE_seq	2166
easySHARE_seq	4466
easySHARE_seq	2259
easySHARE_seq	5361
easySHARE_seq	2963
easySHARE_seq	2503
easySHARE_seq	2703
easySHARE_seq	5117
easySHARE_seq	1726
easySHARE_seq	1579
easySHARE_seq	1579
easySHARE_seq	11591
easySHARE_seq	3143
easySHARE_seq	3667
easySHARE_seq	1127
easySHARE_seq	1650
easySHARE_seq	2385
easySHARE_seq	1723
easySHARE_seq	4276
easySHARE_seq	4176
easySHARE_seq	4647
easySHARE_seq	4987
easySHARE_seq	3107
easySHARE_seq	3437
easySHARE_seq	694
easySHARE_seq	2031
easySHARE_seq	5741
easySHARE_seq	7848
easySHARE_seq	5093
easySHARE_seq	9284
easySHARE_seq	5618
easySHARE_seq	2635
easySHARE_seq	587
easySHARE_seq	3929
easySHARE_seq	4132
easySHARE_seq	1223
easySHARE_seq	1881
easySHARE_seq	4074
easySHARE_seq	4337
easySHARE_seq	5057
easySHARE_seq	1084
easySHARE_seq	5439
easySHARE_seq	1556
easySHARE_seq	1919
easySHARE_seq	4208
easySHARE_seq	2172
easySHARE_seq	2369
easySHARE_seq	534
easySHARE_seq	5260
easySHARE_seq	4434
easySHARE_seq	1896
easySHARE_seq	5566
easySHARE_seq	3942
easySHARE_seq	2594
easySHARE_seq	2259
easySHARE_seq	4841
easySHARE_seq	2282
easySHARE_seq	1610
easySHARE_seq	5064
easySHARE_seq	2161
easySHARE_seq	1049
easySHARE_seq	3997
easySHARE_seq	2912
easySHARE_seq	7065
easySHARE_seq	1573
easySHARE_seq	4782
easySHARE_seq	1422
easySHARE_seq	1240
easySHARE_seq	1727
easySHARE_seq	808
easySHARE_seq	2337
easySHARE_seq	2070
easySHARE_seq	4956
easySHARE_seq	1299
easySHARE_seq	1898
easySHARE_seq	1317
easySHARE_seq	2274
easySHARE_seq	2158
easySHARE_seq	1858
easySHARE_seq	2742
easySHARE_seq	1704
easySHARE_seq	1781
easySHARE_seq	1856
easySHARE_seq	1925
easySHARE_seq	5208
easySHARE_seq	1696
easySHARE_seq	7777
easySHARE_seq	3308
easySHARE_seq	2153
easySHARE_seq	2716
easySHARE_seq	2164
easySHARE_seq	1039
easySHARE_seq	1083
easySHARE_seq	2596
easySHARE_seq	2100
easySHARE_seq	813
easySHARE_seq	2533
easySHARE_seq	2297
easySHARE_seq	1041
easySHARE_seq	4158
easySHARE_seq	2108
easySHARE_seq	4196
easySHARE_seq	2455
easySHARE_seq	6768
easySHARE_seq	1957
easySHARE_seq	1718
easySHARE_seq	2809
easySHARE_seq	2225
easySHARE_seq	1751
easySHARE_seq	2170
easySHARE_seq	3309
easySHARE_seq	3187
easySHARE_seq	4097
easySHARE_seq	1493
easySHARE_seq	2598
easySHARE_seq	981
easySHARE_seq	1154
easySHARE_seq	4241
easySHARE_seq	1499
easySHARE_seq	1725
easySHARE_seq	3577
easySHARE_seq	1448
easySHARE_seq	2920
easySHARE_seq	1141
easySHARE_seq	726
easySHARE_seq	1911
easySHARE_seq	5609
easySHARE_seq	5390
easySHARE_seq	3022
easySHARE_seq	3814
easySHARE_seq	1661
easySHARE_seq	1300
easySHARE_seq	518
easySHARE_seq	1529
easySHARE_seq	2157
easySHARE_seq	1086
easySHARE_seq	4182
easySHARE_seq	2441
easySHARE_seq	1428
easySHARE_seq	933
easySHARE_seq	2233
easySHARE_seq	3549
easySHARE_seq	2180
easySHARE_seq	2298
easySHARE_seq	2522
easySHARE_seq	1913
easySHARE_seq	1851
easySHARE_seq	7816
easySHARE_seq	595
easySHARE_seq	1827
easySHARE_seq	580
easySHARE_seq	918
easySHARE_seq	6548
easySHARE_seq	1483
easySHARE_seq	2178
easySHARE_seq	1765
easySHARE_seq	2118
easySHARE_seq	1969
easySHARE_seq	2483
easySHARE_seq	3777
easySHARE_seq	3351
easySHARE_seq	2259
easySHARE_seq	1523
easySHARE_seq	3518
easySHARE_seq	1738
easySHARE_seq	3895
easySHARE_seq	3334
easySHARE_seq	1137
easySHARE_seq	10497
easySHARE_seq	3002
easySHARE_seq	1890
easySHARE_seq	2924
easySHARE_seq	2602
easySHARE_seq	2058
easySHARE_seq	1489
easySHARE_seq	4925
easySHARE_seq	2007
easySHARE_seq	2178
easySHARE_seq	4012
easySHARE_seq	4544
easySHARE_seq	2013
easySHARE_seq	5879
easySHARE_seq	2877
easySHARE_seq	2066
easySHARE_seq	1263
easySHARE_seq	531
easySHARE_seq	3254
easySHARE_seq	7365
easySHARE_seq	4004
easySHARE_seq	2307
easySHARE_seq	796
easySHARE_seq	1946
easySHARE_seq	2342
easySHARE_seq	2667
easySHARE_seq	2742
easySHARE_seq	1390
easySHARE_seq	4306
easySHARE_seq	1459
easySHARE_seq	2720
easySHARE_seq	512
easySHARE_seq	1117
easySHARE_seq	1230
easySHARE_seq	1713
easySHARE_seq	4569
easySHARE_seq	2313
easySHARE_seq	2078
easySHARE_seq	1801
easySHARE_seq	1333
easySHARE_seq	4944
easySHARE_seq	2136
easySHARE_seq	3346
easySHARE_seq	9601
easySHARE_seq	1679
easySHARE_seq	3872
easySHARE_seq	1750
easySHARE_seq	2023
easySHARE_seq	641
easySHARE_seq	4417
easySHARE_seq	2174
easySHARE_seq	2049
easySHARE_seq	3320
easySHARE_seq	2824
easySHARE_seq	2911
easySHARE_seq	1414
easySHARE_seq	2446
easySHARE_seq	2027
easySHARE_seq	2045
easySHARE_seq	1911
easySHARE_seq	505
easySHARE_seq	2582
easySHARE_seq	1598
easySHARE_seq	1836
easySHARE_seq	3420
easySHARE_seq	3568
easySHARE_seq	3164
easySHARE_seq	1662
easySHARE_seq	1590
easySHARE_seq	910
easySHARE_seq	1931
easySHARE_seq	1944
easySHARE_seq	4057
easySHARE_seq	6531
easySHARE_seq	3822
easySHARE_seq	2190
easySHARE_seq	632
easySHARE_seq	3331
easySHARE_seq	1885
easySHARE_seq	4848
easySHARE_seq	3469
easySHARE_seq	4149
easySHARE_seq	3837
easySHARE_seq	3495
[truncated: 951,352 more rows]
