# Supplementary material for: Flexible and high-throughput simultaneous profiling of gene expression and chromatin accessibility in single cells
Source: eLife. 2026 Jul 20;15:RP110034. doi: 10.7554/eLife.110034 (PMC13384510; doi:10.7554/eLife.110034)
Supplement: Figure 1—source data 2. [file elife-110034-fig1-data2.zip › Figure 1 Source Data 2.txt]

variable	value
easySHARE_seq	434
easySHARE_seq	458
easySHARE_seq	2203
easySHARE_seq	1622
easySHARE_seq	1158
easySHARE_seq	1231
easySHARE_seq	1242
easySHARE_seq	2005
easySHARE_seq	1267
easySHARE_seq	446
easySHARE_seq	333
easySHARE_seq	1309
easySHARE_seq	795
easySHARE_seq	711
easySHARE_seq	687
easySHARE_seq	579
easySHARE_seq	848
easySHARE_seq	537
easySHARE_seq	745
easySHARE_seq	304
easySHARE_seq	891
easySHARE_seq	1121
easySHARE_seq	1473
easySHARE_seq	672
easySHARE_seq	2541
easySHARE_seq	1038
easySHARE_seq	704
easySHARE_seq	2052
easySHARE_seq	1574
easySHARE_seq	953
easySHARE_seq	2837
easySHARE_seq	2366
easySHARE_seq	737
easySHARE_seq	816
easySHARE_seq	478
easySHARE_seq	1089
easySHARE_seq	964
easySHARE_seq	888
easySHARE_seq	1696
easySHARE_seq	882
easySHARE_seq	687
easySHARE_seq	969
easySHARE_seq	1985
easySHARE_seq	2538
easySHARE_seq	1337
easySHARE_seq	683
easySHARE_seq	753
easySHARE_seq	735
easySHARE_seq	1099
easySHARE_seq	2909
easySHARE_seq	1097
easySHARE_seq	424
easySHARE_seq	552
easySHARE_seq	2853
easySHARE_seq	1133
easySHARE_seq	1149
easySHARE_seq	1243
easySHARE_seq	597
easySHARE_seq	1376
easySHARE_seq	972
easySHARE_seq	1380
easySHARE_seq	872
easySHARE_seq	1524
easySHARE_seq	1733
easySHARE_seq	3865
easySHARE_seq	1254
easySHARE_seq	1258
easySHARE_seq	301
easySHARE_seq	1517
easySHARE_seq	1558
easySHARE_seq	3011
easySHARE_seq	2621
easySHARE_seq	1702
easySHARE_seq	2625
easySHARE_seq	527
easySHARE_seq	2002
easySHARE_seq	1039
easySHARE_seq	793
easySHARE_seq	1240
easySHARE_seq	1639
easySHARE_seq	602
easySHARE_seq	1057
easySHARE_seq	1303
easySHARE_seq	1445
easySHARE_seq	1334
easySHARE_seq	1081
easySHARE_seq	1122
easySHARE_seq	3678
easySHARE_seq	2362
easySHARE_seq	1995
easySHARE_seq	717
easySHARE_seq	2077
easySHARE_seq	1448
easySHARE_seq	1804
easySHARE_seq	1305
easySHARE_seq	1754
easySHARE_seq	1503
easySHARE_seq	1826
easySHARE_seq	1726
easySHARE_seq	1850
easySHARE_seq	1023
easySHARE_seq	768
easySHARE_seq	869
easySHARE_seq	2073
easySHARE_seq	750
easySHARE_seq	1867
easySHARE_seq	880
easySHARE_seq	569
easySHARE_seq	1848
easySHARE_seq	1856
easySHARE_seq	1786
easySHARE_seq	1151
easySHARE_seq	1001
easySHARE_seq	1075
easySHARE_seq	1519
easySHARE_seq	949
easySHARE_seq	1133
easySHARE_seq	1320
easySHARE_seq	940
easySHARE_seq	426
easySHARE_seq	800
easySHARE_seq	798
easySHARE_seq	688
easySHARE_seq	1226
easySHARE_seq	767
easySHARE_seq	1399
easySHARE_seq	1946
easySHARE_seq	1261
easySHARE_seq	1227
easySHARE_seq	1166
easySHARE_seq	1325
easySHARE_seq	1195
easySHARE_seq	579
easySHARE_seq	3002
easySHARE_seq	725
easySHARE_seq	4182
easySHARE_seq	584
easySHARE_seq	1234
easySHARE_seq	824
easySHARE_seq	2870
easySHARE_seq	1241
easySHARE_seq	1549
easySHARE_seq	1044
easySHARE_seq	1443
easySHARE_seq	929
easySHARE_seq	571
easySHARE_seq	2032
easySHARE_seq	1721
easySHARE_seq	1887
easySHARE_seq	1591
easySHARE_seq	1219
easySHARE_seq	1977
easySHARE_seq	876
easySHARE_seq	1139
easySHARE_seq	1091
easySHARE_seq	1323
easySHARE_seq	1041
easySHARE_seq	774
easySHARE_seq	1089
easySHARE_seq	705
easySHARE_seq	536
easySHARE_seq	1734
easySHARE_seq	764
easySHARE_seq	1763
easySHARE_seq	633
easySHARE_seq	532
easySHARE_seq	374
easySHARE_seq	1194
easySHARE_seq	893
easySHARE_seq	3057
easySHARE_seq	659
easySHARE_seq	1561
easySHARE_seq	921
easySHARE_seq	1467
easySHARE_seq	953
easySHARE_seq	1686
easySHARE_seq	973
easySHARE_seq	1977
easySHARE_seq	993
easySHARE_seq	865
easySHARE_seq	1146
easySHARE_seq	854
easySHARE_seq	890
easySHARE_seq	450
easySHARE_seq	1026
easySHARE_seq	1188
easySHARE_seq	1278
easySHARE_seq	1605
easySHARE_seq	966
easySHARE_seq	904
easySHARE_seq	1752
easySHARE_seq	825
easySHARE_seq	301
easySHARE_seq	612
easySHARE_seq	1045
easySHARE_seq	806
easySHARE_seq	1753
easySHARE_seq	1976
easySHARE_seq	468
easySHARE_seq	811
easySHARE_seq	945
easySHARE_seq	631
easySHARE_seq	1111
easySHARE_seq	1439
easySHARE_seq	1266
easySHARE_seq	1184
easySHARE_seq	811
easySHARE_seq	1349
easySHARE_seq	1241
easySHARE_seq	888
easySHARE_seq	2229
easySHARE_seq	1601
easySHARE_seq	959
easySHARE_seq	1175
easySHARE_seq	831
easySHARE_seq	2267
easySHARE_seq	1293
easySHARE_seq	732
easySHARE_seq	709
easySHARE_seq	795
easySHARE_seq	768
easySHARE_seq	408
easySHARE_seq	985
easySHARE_seq	557
easySHARE_seq	859
easySHARE_seq	729
easySHARE_seq	748
easySHARE_seq	1416
easySHARE_seq	676
easySHARE_seq	1444
easySHARE_seq	1451
easySHARE_seq	1458
easySHARE_seq	1079
easySHARE_seq	1514
easySHARE_seq	1044
easySHARE_seq	611
easySHARE_seq	786
easySHARE_seq	1054
easySHARE_seq	1033
easySHARE_seq	653
easySHARE_seq	1010
easySHARE_seq	2198
easySHARE_seq	1743
easySHARE_seq	876
easySHARE_seq	1840
easySHARE_seq	1444
easySHARE_seq	743
easySHARE_seq	2959
easySHARE_seq	2705
easySHARE_seq	1876
easySHARE_seq	835
easySHARE_seq	1588
easySHARE_seq	638
easySHARE_seq	1648
easySHARE_seq	515
easySHARE_seq	1134
easySHARE_seq	427
easySHARE_seq	1357
easySHARE_seq	1133
easySHARE_seq	1480
easySHARE_seq	1053
easySHARE_seq	1545
easySHARE_seq	826
easySHARE_seq	946
easySHARE_seq	340
easySHARE_seq	566
easySHARE_seq	763
easySHARE_seq	1215
easySHARE_seq	605
easySHARE_seq	1093
easySHARE_seq	1741
easySHARE_seq	1338
easySHARE_seq	686
easySHARE_seq	1331
easySHARE_seq	714
easySHARE_seq	672
easySHARE_seq	2054
easySHARE_seq	1150
easySHARE_seq	1059
easySHARE_seq	864
easySHARE_seq	1654
easySHARE_seq	944
easySHARE_seq	1220
easySHARE_seq	1018
easySHARE_seq	3792
easySHARE_seq	2584
easySHARE_seq	882
easySHARE_seq	966
easySHARE_seq	1631
easySHARE_seq	1365
easySHARE_seq	2272
easySHARE_seq	503
easySHARE_seq	777
easySHARE_seq	2074
easySHARE_seq	796
easySHARE_seq	413
easySHARE_seq	530
easySHARE_seq	1290
easySHARE_seq	536
easySHARE_seq	398
easySHARE_seq	1128
easySHARE_seq	789
easySHARE_seq	443
easySHARE_seq	1615
easySHARE_seq	921
easySHARE_seq	1109
easySHARE_seq	632
easySHARE_seq	1383
easySHARE_seq	993
easySHARE_seq	501
easySHARE_seq	732
easySHARE_seq	611
easySHARE_seq	985
easySHARE_seq	1477
easySHARE_seq	893
easySHARE_seq	1531
easySHARE_seq	504
easySHARE_seq	1419
easySHARE_seq	746
easySHARE_seq	1007
easySHARE_seq	332
easySHARE_seq	1110
easySHARE_seq	1274
easySHARE_seq	410
easySHARE_seq	915
easySHARE_seq	2915
easySHARE_seq	403
easySHARE_seq	830
easySHARE_seq	2343
easySHARE_seq	1326
easySHARE_seq	1343
easySHARE_seq	579
easySHARE_seq	3623
easySHARE_seq	1711
easySHARE_seq	3265
easySHARE_seq	1363
easySHARE_seq	1397
easySHARE_seq	1727
easySHARE_seq	947
easySHARE_seq	1856
easySHARE_seq	2023
easySHARE_seq	1734
easySHARE_seq	1036
easySHARE_seq	630
easySHARE_seq	1630
easySHARE_seq	1366
easySHARE_seq	555
easySHARE_seq	577
easySHARE_seq	687
easySHARE_seq	547
easySHARE_seq	626
easySHARE_seq	662
easySHARE_seq	2008
easySHARE_seq	617
easySHARE_seq	470
easySHARE_seq	640
easySHARE_seq	1209
easySHARE_seq	710
easySHARE_seq	645
easySHARE_seq	769
easySHARE_seq	897
easySHARE_seq	542
easySHARE_seq	598
easySHARE_seq	556
easySHARE_seq	1396
easySHARE_seq	846
easySHARE_seq	1319
easySHARE_seq	786
easySHARE_seq	1781
easySHARE_seq	1992
easySHARE_seq	403
easySHARE_seq	691
easySHARE_seq	892
easySHARE_seq	757
easySHARE_seq	1114
easySHARE_seq	933
easySHARE_seq	454
easySHARE_seq	559
easySHARE_seq	372
easySHARE_seq	1448
easySHARE_seq	746
easySHARE_seq	757
easySHARE_seq	1133
easySHARE_seq	585
easySHARE_seq	1567
easySHARE_seq	962
easySHARE_seq	863
easySHARE_seq	879
easySHARE_seq	1527
easySHARE_seq	1233
easySHARE_seq	730
easySHARE_seq	1719
easySHARE_seq	1492
easySHARE_seq	570
easySHARE_seq	2059
easySHARE_seq	903
easySHARE_seq	583
easySHARE_seq	427
easySHARE_seq	582
easySHARE_seq	850
easySHARE_seq	529
easySHARE_seq	1322
easySHARE_seq	1022
easySHARE_seq	2006
easySHARE_seq	511
easySHARE_seq	413
easySHARE_seq	913
easySHARE_seq	4044
easySHARE_seq	851
easySHARE_seq	749
easySHARE_seq	652
easySHARE_seq	530
easySHARE_seq	845
easySHARE_seq	851
easySHARE_seq	4156
easySHARE_seq	937
easySHARE_seq	808
easySHARE_seq	3071
easySHARE_seq	596
easySHARE_seq	1149
easySHARE_seq	393
easySHARE_seq	986
easySHARE_seq	1194
easySHARE_seq	925
easySHARE_seq	321
easySHARE_seq	2117
easySHARE_seq	2017
easySHARE_seq	1314
easySHARE_seq	1733
easySHARE_seq	912
easySHARE_seq	801
easySHARE_seq	712
easySHARE_seq	1484
easySHARE_seq	712
easySHARE_seq	2235
easySHARE_seq	672
easySHARE_seq	1641
easySHARE_seq	402
easySHARE_seq	3577
easySHARE_seq	915
easySHARE_seq	462
easySHARE_seq	1231
easySHARE_seq	526
easySHARE_seq	1491
easySHARE_seq	1347
easySHARE_seq	1428
easySHARE_seq	779
easySHARE_seq	1596
easySHARE_seq	936
easySHARE_seq	585
easySHARE_seq	1423
easySHARE_seq	354
easySHARE_seq	1571
easySHARE_seq	536
easySHARE_seq	599
easySHARE_seq	854
easySHARE_seq	1431
easySHARE_seq	985
easySHARE_seq	704
easySHARE_seq	1792
easySHARE_seq	1271
easySHARE_seq	809
easySHARE_seq	504
easySHARE_seq	1876
easySHARE_seq	695
easySHARE_seq	648
easySHARE_seq	722
easySHARE_seq	814
easySHARE_seq	533
easySHARE_seq	779
easySHARE_seq	784
easySHARE_seq	688
easySHARE_seq	645
easySHARE_seq	1013
easySHARE_seq	589
easySHARE_seq	720
easySHARE_seq	383
easySHARE_seq	911
easySHARE_seq	1579
easySHARE_seq	421
easySHARE_seq	567
easySHARE_seq	996
easySHARE_seq	529
easySHARE_seq	714
easySHARE_seq	1012
easySHARE_seq	703
easySHARE_seq	1112
easySHARE_seq	592
easySHARE_seq	601
easySHARE_seq	797
easySHARE_seq	1088
easySHARE_seq	1202
easySHARE_seq	958
easySHARE_seq	965
easySHARE_seq	1793
easySHARE_seq	646
easySHARE_seq	926
easySHARE_seq	402
easySHARE_seq	899
easySHARE_seq	1060
easySHARE_seq	936
easySHARE_seq	588
easySHARE_seq	441
easySHARE_seq	956
easySHARE_seq	568
easySHARE_seq	566
easySHARE_seq	1480
easySHARE_seq	678
easySHARE_seq	607
easySHARE_seq	763
easySHARE_seq	1260
easySHARE_seq	714
easySHARE_seq	586
easySHARE_seq	1127
easySHARE_seq	472
easySHARE_seq	1826
easySHARE_seq	670
easySHARE_seq	675
easySHARE_seq	391
easySHARE_seq	1408
easySHARE_seq	1244
easySHARE_seq	671
easySHARE_seq	668
easySHARE_seq	559
easySHARE_seq	713
easySHARE_seq	468
easySHARE_seq	890
easySHARE_seq	2033
easySHARE_seq	514
easySHARE_seq	1307
easySHARE_seq	2484
easySHARE_seq	456
easySHARE_seq	1548
easySHARE_seq	936
easySHARE_seq	730
easySHARE_seq	792
easySHARE_seq	1098
easySHARE_seq	658
easySHARE_seq	547
easySHARE_seq	648
easySHARE_seq	348
easySHARE_seq	2132
easySHARE_seq	1392
easySHARE_seq	1011
easySHARE_seq	607
easySHARE_seq	643
easySHARE_seq	802
easySHARE_seq	660
easySHARE_seq	1409
easySHARE_seq	944
easySHARE_seq	1521
easySHARE_seq	451
easySHARE_seq	727
easySHARE_seq	2062
easySHARE_seq	1671
easySHARE_seq	1684
easySHARE_seq	382
easySHARE_seq	1029
easySHARE_seq	717
easySHARE_seq	1181
easySHARE_seq	2857
easySHARE_seq	1090
easySHARE_seq	985
easySHARE_seq	1471
easySHARE_seq	784
easySHARE_seq	889
easySHARE_seq	2489
easySHARE_seq	1611
easySHARE_seq	1485
easySHARE_seq	1712
easySHARE_seq	1438
easySHARE_seq	2654
easySHARE_seq	616
easySHARE_seq	823
easySHARE_seq	1497
easySHARE_seq	901
easySHARE_seq	1640
easySHARE_seq	330
easySHARE_seq	1231
easySHARE_seq	497
easySHARE_seq	723
easySHARE_seq	1115
easySHARE_seq	672
easySHARE_seq	327
easySHARE_seq	578
easySHARE_seq	2561
easySHARE_seq	1129
easySHARE_seq	602
easySHARE_seq	882
easySHARE_seq	1154
easySHARE_seq	1274
easySHARE_seq	1090
easySHARE_seq	1438
easySHARE_seq	1308
easySHARE_seq	577
easySHARE_seq	1970
easySHARE_seq	375
easySHARE_seq	2366
easySHARE_seq	663
easySHARE_seq	537
easySHARE_seq	848
easySHARE_seq	1768
easySHARE_seq	1343
easySHARE_seq	933
easySHARE_seq	369
easySHARE_seq	1500
easySHARE_seq	982
easySHARE_seq	728
easySHARE_seq	960
easySHARE_seq	1129
easySHARE_seq	854
easySHARE_seq	1500
easySHARE_seq	582
easySHARE_seq	1137
easySHARE_seq	1940
easySHARE_seq	1795
easySHARE_seq	1053
easySHARE_seq	687
easySHARE_seq	691
easySHARE_seq	1140
easySHARE_seq	877
easySHARE_seq	1030
easySHARE_seq	1797
easySHARE_seq	747
easySHARE_seq	1398
easySHARE_seq	860
easySHARE_seq	430
easySHARE_seq	1919
easySHARE_seq	3995
easySHARE_seq	1531
easySHARE_seq	1440
easySHARE_seq	1298
easySHARE_seq	1593
easySHARE_seq	706
easySHARE_seq	529
easySHARE_seq	781
easySHARE_seq	724
easySHARE_seq	970
easySHARE_seq	716
easySHARE_seq	1442
easySHARE_seq	387
easySHARE_seq	2097
easySHARE_seq	698
easySHARE_seq	1145
easySHARE_seq	1367
easySHARE_seq	1974
easySHARE_seq	5248
easySHARE_seq	1911
easySHARE_seq	1992
easySHARE_seq	1043
easySHARE_seq	869
easySHARE_seq	1366
easySHARE_seq	531
easySHARE_seq	1716
easySHARE_seq	610
easySHARE_seq	633
easySHARE_seq	2317
easySHARE_seq	1139
easySHARE_seq	1862
easySHARE_seq	1036
easySHARE_seq	4014
easySHARE_seq	1181
easySHARE_seq	2482
easySHARE_seq	622
easySHARE_seq	1780
easySHARE_seq	1418
easySHARE_seq	677
easySHARE_seq	814
easySHARE_seq	390
easySHARE_seq	2273
easySHARE_seq	845
easySHARE_seq	884
easySHARE_seq	965
easySHARE_seq	1573
easySHARE_seq	872
easySHARE_seq	913
easySHARE_seq	750
easySHARE_seq	1049
easySHARE_seq	1376
easySHARE_seq	1190
easySHARE_seq	981
easySHARE_seq	758
easySHARE_seq	466
easySHARE_seq	521
easySHARE_seq	518
easySHARE_seq	611
easySHARE_seq	536
easySHARE_seq	561
easySHARE_seq	877
easySHARE_seq	1126
easySHARE_seq	690
easySHARE_seq	1367
easySHARE_seq	948
easySHARE_seq	423
easySHARE_seq	2106
easySHARE_seq	1035
easySHARE_seq	692
easySHARE_seq	810
easySHARE_seq	1428
easySHARE_seq	781
easySHARE_seq	846
easySHARE_seq	412
easySHARE_seq	1018
easySHARE_seq	1338
easySHARE_seq	646
easySHARE_seq	704
easySHARE_seq	726
easySHARE_seq	1308
easySHARE_seq	1082
easySHARE_seq	830
easySHARE_seq	404
easySHARE_seq	2202
easySHARE_seq	538
easySHARE_seq	1033
easySHARE_seq	704
easySHARE_seq	423
easySHARE_seq	804
easySHARE_seq	1035
easySHARE_seq	1525
easySHARE_seq	1159
easySHARE_seq	992
easySHARE_seq	780
easySHARE_seq	1740
easySHARE_seq	1142
easySHARE_seq	1278
easySHARE_seq	1269
easySHARE_seq	1548
easySHARE_seq	1452
easySHARE_seq	352
easySHARE_seq	628
easySHARE_seq	1354
easySHARE_seq	524
easySHARE_seq	957
easySHARE_seq	1317
easySHARE_seq	3894
easySHARE_seq	1516
easySHARE_seq	623
easySHARE_seq	596
easySHARE_seq	864
easySHARE_seq	2170
easySHARE_seq	958
easySHARE_seq	863
easySHARE_seq	1162
easySHARE_seq	881
easySHARE_seq	708
easySHARE_seq	783
easySHARE_seq	1850
easySHARE_seq	618
easySHARE_seq	686
easySHARE_seq	702
easySHARE_seq	748
easySHARE_seq	952
easySHARE_seq	805
easySHARE_seq	1220
easySHARE_seq	1860
easySHARE_seq	1774
easySHARE_seq	866
easySHARE_seq	1367
easySHARE_seq	1017
easySHARE_seq	816
easySHARE_seq	620
easySHARE_seq	2486
easySHARE_seq	1152
easySHARE_seq	1395
easySHARE_seq	586
easySHARE_seq	1034
easySHARE_seq	855
easySHARE_seq	549
easySHARE_seq	710
easySHARE_seq	3231
easySHARE_seq	431
easySHARE_seq	679
easySHARE_seq	1417
easySHARE_seq	525
easySHARE_seq	1095
easySHARE_seq	2271
easySHARE_seq	556
easySHARE_seq	588
easySHARE_seq	3256
easySHARE_seq	765
easySHARE_seq	1126
easySHARE_seq	699
easySHARE_seq	829
easySHARE_seq	752
easySHARE_seq	1061
easySHARE_seq	927
easySHARE_seq	1961
easySHARE_seq	1777
easySHARE_seq	550
easySHARE_seq	856
easySHARE_seq	802
easySHARE_seq	896
easySHARE_seq	613
easySHARE_seq	1319
easySHARE_seq	1817
easySHARE_seq	596
easySHARE_seq	594
easySHARE_seq	622
easySHARE_seq	701
easySHARE_seq	1951
easySHARE_seq	418
easySHARE_seq	779
easySHARE_seq	2467
easySHARE_seq	741
easySHARE_seq	767
easySHARE_seq	3848
easySHARE_seq	1908
easySHARE_seq	872
easySHARE_seq	904
easySHARE_seq	1161
easySHARE_seq	1189
easySHARE_seq	1203
easySHARE_seq	1408
easySHARE_seq	675
easySHARE_seq	669
easySHARE_seq	537
easySHARE_seq	903
easySHARE_seq	2084
easySHARE_seq	2175
easySHARE_seq	750
easySHARE_seq	2144
easySHARE_seq	957
easySHARE_seq	851
easySHARE_seq	1442
easySHARE_seq	1072
easySHARE_seq	633
easySHARE_seq	728
easySHARE_seq	518
easySHARE_seq	641
easySHARE_seq	2630
easySHARE_seq	812
easySHARE_seq	910
easySHARE_seq	304
easySHARE_seq	1070
easySHARE_seq	715
easySHARE_seq	738
easySHARE_seq	945
easySHARE_seq	704
easySHARE_seq	1803
easySHARE_seq	3470
easySHARE_seq	998
easySHARE_seq	2396
easySHARE_seq	1958
easySHARE_seq	956
easySHARE_seq	1484
easySHARE_seq	739
easySHARE_seq	920
easySHARE_seq	824
easySHARE_seq	613
easySHARE_seq	468
easySHARE_seq	565
easySHARE_seq	748
easySHARE_seq	1156
easySHARE_seq	814
easySHARE_seq	894
easySHARE_seq	424
easySHARE_seq	1794
easySHARE_seq	801
easySHARE_seq	849
easySHARE_seq	1444
easySHARE_seq	831
easySHARE_seq	1939
easySHARE_seq	719
easySHARE_seq	688
easySHARE_seq	448
easySHARE_seq	2583
easySHARE_seq	917
easySHARE_seq	3909
easySHARE_seq	1419
easySHARE_seq	1411
easySHARE_seq	869
easySHARE_seq	659
easySHARE_seq	1464
easySHARE_seq	937
easySHARE_seq	908
easySHARE_seq	454
easySHARE_seq	708
easySHARE_seq	904
easySHARE_seq	473
easySHARE_seq	710
easySHARE_seq	519
easySHARE_seq	1261
easySHARE_seq	1795
easySHARE_seq	688
easySHARE_seq	2384
easySHARE_seq	1152
easySHARE_seq	1129
easySHARE_seq	579
easySHARE_seq	1072
easySHARE_seq	839
easySHARE_seq	914
easySHARE_seq	1602
easySHARE_seq	974
easySHARE_seq	1439
easySHARE_seq	990
easySHARE_seq	1175
easySHARE_seq	888
easySHARE_seq	596
easySHARE_seq	587
easySHARE_seq	736
easySHARE_seq	1315
easySHARE_seq	1031
easySHARE_seq	873
easySHARE_seq	998
easySHARE_seq	1645
easySHARE_seq	679
easySHARE_seq	611
easySHARE_seq	1272
easySHARE_seq	1053
easySHARE_seq	1796
easySHARE_seq	746
easySHARE_seq	768
easySHARE_seq	865
easySHARE_seq	621
easySHARE_seq	2172
easySHARE_seq	1356
easySHARE_seq	1386
easySHARE_seq	1920
easySHARE_seq	1024
easySHARE_seq	938
easySHARE_seq	328
easySHARE_seq	1004
easySHARE_seq	758
easySHARE_seq	536
easySHARE_seq	424
easySHARE_seq	835
easySHARE_seq	2011
easySHARE_seq	725
easySHARE_seq	1711
easySHARE_seq	482
easySHARE_seq	850
easySHARE_seq	1902
easySHARE_seq	1604
easySHARE_seq	1304
easySHARE_seq	1227
easySHARE_seq	767
easySHARE_seq	579
easySHARE_seq	880
easySHARE_seq	1117
easySHARE_seq	977
easySHARE_seq	826
easySHARE_seq	2068
easySHARE_seq	660
easySHARE_seq	1048
easySHARE_seq	613
easySHARE_seq	941
easySHARE_seq	798
easySHARE_seq	534
easySHARE_seq	862
easySHARE_seq	1244
easySHARE_seq	2490
easySHARE_seq	870
easySHARE_seq	770
easySHARE_seq	2004
easySHARE_seq	856
easySHARE_seq	624
easySHARE_seq	2077
easySHARE_seq	1879
easySHARE_seq	808
easySHARE_seq	639
easySHARE_seq	729
easySHARE_seq	800
easySHARE_seq	1112
easySHARE_seq	814
easySHARE_seq	517
easySHARE_seq	982
easySHARE_seq	875
easySHARE_seq	874
easySHARE_seq	1033
easySHARE_seq	2945
easySHARE_seq	708
easySHARE_seq	394
easySHARE_seq	2517
easySHARE_seq	898
easySHARE_seq	989
easySHARE_seq	977
easySHARE_seq	1658
easySHARE_seq	592
easySHARE_seq	561
easySHARE_seq	506
easySHARE_seq	513
easySHARE_seq	523
easySHARE_seq	769
easySHARE_seq	1948
easySHARE_seq	651
easySHARE_seq	2000
easySHARE_seq	2539
easySHARE_seq	792
easySHARE_seq	2613
easySHARE_seq	1191
easySHARE_seq	2482
easySHARE_seq	1559
easySHARE_seq	817
easySHARE_seq	332
easySHARE_seq	651
easySHARE_seq	1348
easySHARE_seq	656
easySHARE_seq	2292
easySHARE_seq	961
easySHARE_seq	2485
easySHARE_seq	508
easySHARE_seq	430
easySHARE_seq	1107
easySHARE_seq	2393
easySHARE_seq	899
easySHARE_seq	1002
easySHARE_seq	1047
easySHARE_seq	570
easySHARE_seq	1292
easySHARE_seq	3331
easySHARE_seq	1577
easySHARE_seq	834
easySHARE_seq	844
easySHARE_seq	757
easySHARE_seq	877
easySHARE_seq	898
easySHARE_seq	1049
easySHARE_seq	1384
easySHARE_seq	919
easySHARE_seq	665
easySHARE_seq	683
easySHARE_seq	526
easySHARE_seq	696
easySHARE_seq	1240
easySHARE_seq	1679
easySHARE_seq	1307
easySHARE_seq	631
easySHARE_seq	1693
easySHARE_seq	602
easySHARE_seq	469
easySHARE_seq	492
easySHARE_seq	1501
easySHARE_seq	1104
easySHARE_seq	542
easySHARE_seq	579
easySHARE_seq	716
easySHARE_seq	715
easySHARE_seq	1222
easySHARE_seq	971
easySHARE_seq	1837
easySHARE_seq	2781
easySHARE_seq	1034
easySHARE_seq	1126
easySHARE_seq	364
easySHARE_seq	498
easySHARE_seq	2565
easySHARE_seq	668
easySHARE_seq	939
easySHARE_seq	1661
easySHARE_seq	1068
easySHARE_seq	1881
easySHARE_seq	602
easySHARE_seq	556
easySHARE_seq	337
easySHARE_seq	412
easySHARE_seq	1559
easySHARE_seq	1933
easySHARE_seq	1738
easySHARE_seq	1428
easySHARE_seq	2753
easySHARE_seq	1782
easySHARE_seq	837
easySHARE_seq	1319
easySHARE_seq	534
easySHARE_seq	1364
easySHARE_seq	744
easySHARE_seq	892
easySHARE_seq	952
easySHARE_seq	1217
easySHARE_seq	1226
easySHARE_seq	1023
easySHARE_seq	4380
easySHARE_seq	2090
easySHARE_seq	1834
easySHARE_seq	392
easySHARE_seq	8909
easySHARE_seq	1327
easySHARE_seq	932
easySHARE_seq	644
easySHARE_seq	2318
easySHARE_seq	527
easySHARE_seq	1959
easySHARE_seq	1333
easySHARE_seq	2022
easySHARE_seq	2323
easySHARE_seq	1081
easySHARE_seq	1041
easySHARE_seq	1447
easySHARE_seq	1130
easySHARE_seq	507
easySHARE_seq	2719
easySHARE_seq	1319
easySHARE_seq	1284
easySHARE_seq	1274
easySHARE_seq	1256
easySHARE_seq	707
easySHARE_seq	997
easySHARE_seq	466
easySHARE_seq	419
easySHARE_seq	856
easySHARE_seq	754
easySHARE_seq	690
easySHARE_seq	1920
easySHARE_seq	813
easySHARE_seq	345
easySHARE_seq	894
easySHARE_seq	1083
easySHARE_seq	2474
easySHARE_seq	605
easySHARE_seq	2114
easySHARE_seq	1201
easySHARE_seq	2344
easySHARE_seq	773
easySHARE_seq	1109
easySHARE_seq	521
easySHARE_seq	656
easySHARE_seq	955
easySHARE_seq	534
easySHARE_seq	955
easySHARE_seq	1037
easySHARE_seq	1043
easySHARE_seq	1566
easySHARE_seq	2471
easySHARE_seq	840
easySHARE_seq	1133
easySHARE_seq	2018
easySHARE_seq	1135
easySHARE_seq	1576
easySHARE_seq	764
easySHARE_seq	932
easySHARE_seq	661
easySHARE_seq	2182
easySHARE_seq	1350
easySHARE_seq	1307
easySHARE_seq	1144
easySHARE_seq	1763
easySHARE_seq	801
easySHARE_seq	729
easySHARE_seq	1445
easySHARE_seq	952
easySHARE_seq	1301
easySHARE_seq	3514
easySHARE_seq	3235
easySHARE_seq	1165
easySHARE_seq	870
easySHARE_seq	602
easySHARE_seq	848
easySHARE_seq	706
easySHARE_seq	2625
easySHARE_seq	1407
easySHARE_seq	1084
easySHARE_seq	880
easySHARE_seq	2778
easySHARE_seq	1079
easySHARE_seq	789
easySHARE_seq	1426
easySHARE_seq	1231
easySHARE_seq	530
easySHARE_seq	1235
easySHARE_seq	1527
easySHARE_seq	846
easySHARE_seq	1006
easySHARE_seq	1266
easySHARE_seq	558
easySHARE_seq	1009
easySHARE_seq	459
easySHARE_seq	1406
easySHARE_seq	483
easySHARE_seq	549
easySHARE_seq	324
easySHARE_seq	1554
easySHARE_seq	779
easySHARE_seq	1994
easySHARE_seq	583
easySHARE_seq	791
easySHARE_seq	851
easySHARE_seq	519
easySHARE_seq	2701
easySHARE_seq	1173
easySHARE_seq	551
easySHARE_seq	810
easySHARE_seq	1000
easySHARE_seq	1633
easySHARE_seq	1848
easySHARE_seq	1474
easySHARE_seq	820
easySHARE_seq	4409
easySHARE_seq	980
easySHARE_seq	1158
easySHARE_seq	2219
easySHARE_seq	525
easySHARE_seq	1360
easySHARE_seq	1610
easySHARE_seq	1982
easySHARE_seq	1244
easySHARE_seq	1399
easySHARE_seq	1289
easySHARE_seq	896
easySHARE_seq	1010
easySHARE_seq	1427
easySHARE_seq	927
easySHARE_seq	2688
easySHARE_seq	971
easySHARE_seq	1938
easySHARE_seq	730
easySHARE_seq	1376
easySHARE_seq	1485
easySHARE_seq	994
easySHARE_seq	571
easySHARE_seq	973
easySHARE_seq	829
easySHARE_seq	528
easySHARE_seq	606
easySHARE_seq	674
easySHARE_seq	1545
easySHARE_seq	474
easySHARE_seq	760
easySHARE_seq	1545
easySHARE_seq	1550
easySHARE_seq	1198
easySHARE_seq	1074
easySHARE_seq	1017
easySHARE_seq	2660
easySHARE_seq	2258
easySHARE_seq	773
easySHARE_seq	1083
easySHARE_seq	846
easySHARE_seq	1041
easySHARE_seq	2749
easySHARE_seq	2418
easySHARE_seq	1693
easySHARE_seq	1579
easySHARE_seq	900
easySHARE_seq	1768
easySHARE_seq	989
easySHARE_seq	601
easySHARE_seq	2090
easySHARE_seq	1156
easySHARE_seq	934
easySHARE_seq	2435
easySHARE_seq	763
easySHARE_seq	1625
easySHARE_seq	572
easySHARE_seq	646
easySHARE_seq	1256
easySHARE_seq	1106
easySHARE_seq	1191
easySHARE_seq	530
easySHARE_seq	1023
easySHARE_seq	1012
easySHARE_seq	1141
easySHARE_seq	1881
easySHARE_seq	413
easySHARE_seq	3943
easySHARE_seq	2422
easySHARE_seq	1742
easySHARE_seq	1801
easySHARE_seq	735
easySHARE_seq	1554
easySHARE_seq	849
easySHARE_seq	2338
easySHARE_seq	444
easySHARE_seq	877
easySHARE_seq	2180
easySHARE_seq	518
easySHARE_seq	757
easySHARE_seq	867
easySHARE_seq	681
easySHARE_seq	492
easySHARE_seq	666
easySHARE_seq	1284
easySHARE_seq	1116
easySHARE_seq	1113
easySHARE_seq	936
easySHARE_seq	600
easySHARE_seq	1447
easySHARE_seq	1325
easySHARE_seq	1845
easySHARE_seq	806
easySHARE_seq	658
easySHARE_seq	771
easySHARE_seq	925
easySHARE_seq	651
easySHARE_seq	380
easySHARE_seq	886
easySHARE_seq	1836
easySHARE_seq	1512
easySHARE_seq	678
easySHARE_seq	754
easySHARE_seq	1250
easySHARE_seq	1040
easySHARE_seq	1050
easySHARE_seq	1728
easySHARE_seq	2687
easySHARE_seq	2025
easySHARE_seq	3037
easySHARE_seq	2027
easySHARE_seq	918
easySHARE_seq	666
easySHARE_seq	948
easySHARE_seq	5577
easySHARE_seq	987
easySHARE_seq	2113
easySHARE_seq	1139
easySHARE_seq	2647
easySHARE_seq	1463
easySHARE_seq	747
easySHARE_seq	1152
easySHARE_seq	2089
easySHARE_seq	470
easySHARE_seq	639
easySHARE_seq	2344
easySHARE_seq	1077
easySHARE_seq	1065
easySHARE_seq	1621
easySHARE_seq	929
easySHARE_seq	828
easySHARE_seq	926
easySHARE_seq	3091
easySHARE_seq	868
easySHARE_seq	922
easySHARE_seq	1294
easySHARE_seq	1422
easySHARE_seq	1005
easySHARE_seq	919
easySHARE_seq	1017
easySHARE_seq	667
easySHARE_seq	1313
easySHARE_seq	638
easySHARE_seq	726
easySHARE_seq	861
easySHARE_seq	800
easySHARE_seq	584
easySHARE_seq	3313
easySHARE_seq	2483
easySHARE_seq	1678
easySHARE_seq	684
easySHARE_seq	550
easySHARE_seq	984
easySHARE_seq	737
easySHARE_seq	1049
easySHARE_seq	1100
easySHARE_seq	779
easySHARE_seq	1093
easySHARE_seq	4131
easySHARE_seq	687
easySHARE_seq	702
easySHARE_seq	3161
easySHARE_seq	1758
easySHARE_seq	604
easySHARE_seq	1812
easySHARE_seq	1549
easySHARE_seq	817
easySHARE_seq	2948
easySHARE_seq	1500
easySHARE_seq	2498
easySHARE_seq	1583
easySHARE_seq	879
easySHARE_seq	2394
easySHARE_seq	757
easySHARE_seq	2056
easySHARE_seq	1071
easySHARE_seq	986
easySHARE_seq	3014
easySHARE_seq	711
easySHARE_seq	1897
easySHARE_seq	1532
easySHARE_seq	974
easySHARE_seq	1185
easySHARE_seq	353
easySHARE_seq	612
easySHARE_seq	3006
easySHARE_seq	468
easySHARE_seq	617
easySHARE_seq	827
easySHARE_seq	664
easySHARE_seq	1108
easySHARE_seq	3561
easySHARE_seq	1828
easySHARE_seq	2546
easySHARE_seq	1265
easySHARE_seq	1983
easySHARE_seq	907
easySHARE_seq	1228
easySHARE_seq	1010
easySHARE_seq	985
easySHARE_seq	941
easySHARE_seq	1191
easySHARE_seq	595
easySHARE_seq	1479
easySHARE_seq	959
easySHARE_seq	1256
easySHARE_seq	2499
easySHARE_seq	1261
easySHARE_seq	950
easySHARE_seq	1275
easySHARE_seq	1068
easySHARE_seq	1162
easySHARE_seq	971
easySHARE_seq	2476
easySHARE_seq	787
easySHARE_seq	956
easySHARE_seq	1700
easySHARE_seq	1148
easySHARE_seq	1843
easySHARE_seq	1433
easySHARE_seq	719
easySHARE_seq	3070
easySHARE_seq	797
easySHARE_seq	2134
easySHARE_seq	1383
easySHARE_seq	3022
easySHARE_seq	1028
easySHARE_seq	2548
easySHARE_seq	1578
easySHARE_seq	1281
easySHARE_seq	823
easySHARE_seq	2235
easySHARE_seq	3748
easySHARE_seq	3043
easySHARE_seq	914
easySHARE_seq	1123
easySHARE_seq	1508
easySHARE_seq	1948
easySHARE_seq	1626
easySHARE_seq	1379
easySHARE_seq	4902
easySHARE_seq	2068
easySHARE_seq	629
easySHARE_seq	1717
easySHARE_seq	1085
easySHARE_seq	715
easySHARE_seq	1577
easySHARE_seq	1415
easySHARE_seq	1087
easySHARE_seq	612
easySHARE_seq	1389
easySHARE_seq	1571
easySHARE_seq	1496
easySHARE_seq	448
easySHARE_seq	413
easySHARE_seq	674
easySHARE_seq	801
easySHARE_seq	807
easySHARE_seq	876
easySHARE_seq	564
easySHARE_seq	1241
easySHARE_seq	1209
easySHARE_seq	1475
easySHARE_seq	534
easySHARE_seq	1264
easySHARE_seq	866
easySHARE_seq	827
easySHARE_seq	813
easySHARE_seq	1430
easySHARE_seq	930
easySHARE_seq	516
easySHARE_seq	840
easySHARE_seq	2222
easySHARE_seq	1339
easySHARE_seq	1230
easySHARE_seq	562
easySHARE_seq	1003
easySHARE_seq	744
easySHARE_seq	1712
easySHARE_seq	977
easySHARE_seq	1389
easySHARE_seq	4375
easySHARE_seq	706
easySHARE_seq	2210
easySHARE_seq	1159
easySHARE_seq	477
easySHARE_seq	2556
easySHARE_seq	822
easySHARE_seq	707
easySHARE_seq	2496
easySHARE_seq	1655
easySHARE_seq	842
easySHARE_seq	655
easySHARE_seq	2635
easySHARE_seq	1285
easySHARE_seq	1089
easySHARE_seq	1536
easySHARE_seq	774
easySHARE_seq	2828
easySHARE_seq	504
easySHARE_seq	364
easySHARE_seq	857
easySHARE_seq	587
easySHARE_seq	3057
easySHARE_seq	544
easySHARE_seq	1275
easySHARE_seq	1200
easySHARE_seq	471
easySHARE_seq	867
easySHARE_seq	697
easySHARE_seq	428
easySHARE_seq	684
easySHARE_seq	2945
easySHARE_seq	614
easySHARE_seq	988
easySHARE_seq	2310
easySHARE_seq	880
easySHARE_seq	1117
easySHARE_seq	1499
easySHARE_seq	1322
easySHARE_seq	1637
easySHARE_seq	752
easySHARE_seq	904
easySHARE_seq	787
easySHARE_seq	581
easySHARE_seq	1608
easySHARE_seq	1807
easySHARE_seq	810
easySHARE_seq	354
easySHARE_seq	1047
easySHARE_seq	1242
easySHARE_seq	900
easySHARE_seq	813
easySHARE_seq	1028
easySHARE_seq	992
easySHARE_seq	662
easySHARE_seq	711
easySHARE_seq	676
easySHARE_seq	856
easySHARE_seq	567
easySHARE_seq	1137
easySHARE_seq	793
easySHARE_seq	1162
easySHARE_seq	936
easySHARE_seq	1015
easySHARE_seq	2032
easySHARE_seq	1482
easySHARE_seq	1137
easySHARE_seq	1295
easySHARE_seq	2770
easySHARE_seq	1042
easySHARE_seq	619
easySHARE_seq	513
easySHARE_seq	577
easySHARE_seq	427
easySHARE_seq	1426
easySHARE_seq	1421
easySHARE_seq	461
easySHARE_seq	769
easySHARE_seq	950
easySHARE_seq	940
easySHARE_seq	755
easySHARE_seq	1198
easySHARE_seq	1987
easySHARE_seq	390
easySHARE_seq	1612
easySHARE_seq	831
easySHARE_seq	1634
easySHARE_seq	2038
easySHARE_seq	758
easySHARE_seq	745
easySHARE_seq	405
easySHARE_seq	1834
easySHARE_seq	2400
easySHARE_seq	1623
easySHARE_seq	2326
easySHARE_seq	1035
easySHARE_seq	1224
easySHARE_seq	1566
easySHARE_seq	579
easySHARE_seq	2854
easySHARE_seq	1848
easySHARE_seq	810
easySHARE_seq	1072
easySHARE_seq	718
easySHARE_seq	770
easySHARE_seq	975
easySHARE_seq	2460
easySHARE_seq	633
easySHARE_seq	656
easySHARE_seq	1450
easySHARE_seq	1962
easySHARE_seq	838
easySHARE_seq	3167
easySHARE_seq	3800
easySHARE_seq	1277
easySHARE_seq	2422
easySHARE_seq	1236
easySHARE_seq	1698
easySHARE_seq	1090
easySHARE_seq	980
easySHARE_seq	1346
easySHARE_seq	1029
easySHARE_seq	1175
easySHARE_seq	1473
easySHARE_seq	1906
easySHARE_seq	2612
easySHARE_seq	1617
easySHARE_seq	1626
easySHARE_seq	948
easySHARE_seq	992
easySHARE_seq	1603
easySHARE_seq	1832
easySHARE_seq	816
easySHARE_seq	834
easySHARE_seq	1124
easySHARE_seq	613
easySHARE_seq	988
easySHARE_seq	618
easySHARE_seq	1208
easySHARE_seq	1498
easySHARE_seq	987
easySHARE_seq	2756
easySHARE_seq	654
easySHARE_seq	1063
easySHARE_seq	1299
easySHARE_seq	1156
easySHARE_seq	1575
easySHARE_seq	2273
easySHARE_seq	1172
easySHARE_seq	1688
easySHARE_seq	1093
easySHARE_seq	2053
easySHARE_seq	1591
easySHARE_seq	1994
easySHARE_seq	1828
easySHARE_seq	4568
easySHARE_seq	1658
easySHARE_seq	1477
easySHARE_seq	1633
easySHARE_seq	762
easySHARE_seq	1680
easySHARE_seq	3132
easySHARE_seq	1279
easySHARE_seq	1865
easySHARE_seq	1545
easySHARE_seq	2183
easySHARE_seq	1715
easySHARE_seq	3134
easySHARE_seq	2182
easySHARE_seq	814
easySHARE_seq	1040
easySHARE_seq	640
easySHARE_seq	1256
easySHARE_seq	707
easySHARE_seq	1477
easySHARE_seq	817
easySHARE_seq	844
easySHARE_seq	996
easySHARE_seq	821
easySHARE_seq	1068
easySHARE_seq	733
easySHARE_seq	2589
easySHARE_seq	1048
easySHARE_seq	832
easySHARE_seq	852
easySHARE_seq	2403
easySHARE_seq	2341
easySHARE_seq	1832
easySHARE_seq	2371
easySHARE_seq	1074
easySHARE_seq	4065
easySHARE_seq	953
easySHARE_seq	1007
easySHARE_seq	757
easySHARE_seq	988
easySHARE_seq	949
easySHARE_seq	1112
easySHARE_seq	829
easySHARE_seq	900
easySHARE_seq	816
easySHARE_seq	1188
easySHARE_seq	1324
easySHARE_seq	1979
easySHARE_seq	799
easySHARE_seq	615
easySHARE_seq	551
easySHARE_seq	721
easySHARE_seq	816
easySHARE_seq	989
easySHARE_seq	605
easySHARE_seq	1915
easySHARE_seq	464
easySHARE_seq	1295
easySHARE_seq	4910
easySHARE_seq	671
easySHARE_seq	1685
easySHARE_seq	1006
easySHARE_seq	715
easySHARE_seq	956
easySHARE_seq	1012
easySHARE_seq	1138
easySHARE_seq	1780
easySHARE_seq	749
easySHARE_seq	1367
easySHARE_seq	3517
easySHARE_seq	1353
easySHARE_seq	870
easySHARE_seq	2398
easySHARE_seq	1887
easySHARE_seq	2410
easySHARE_seq	1539
easySHARE_seq	1038
easySHARE_seq	688
easySHARE_seq	887
easySHARE_seq	1439
easySHARE_seq	1135
easySHARE_seq	960
easySHARE_seq	1221
easySHARE_seq	2031
easySHARE_seq	530
easySHARE_seq	960
easySHARE_seq	927
easySHARE_seq	539
easySHARE_seq	2652
easySHARE_seq	2385
easySHARE_seq	984
easySHARE_seq	2123
easySHARE_seq	842
easySHARE_seq	2042
easySHARE_seq	1802
easySHARE_seq	996
easySHARE_seq	884
easySHARE_seq	687
easySHARE_seq	862
easySHARE_seq	878
easySHARE_seq	2080
easySHARE_seq	1687
easySHARE_seq	1783
easySHARE_seq	1392
easySHARE_seq	781
easySHARE_seq	818
easySHARE_seq	2854
easySHARE_seq	1387
easySHARE_seq	435
easySHARE_seq	702
easySHARE_seq	301
easySHARE_seq	663
easySHARE_seq	2039
easySHARE_seq	996
easySHARE_seq	697
easySHARE_seq	708
easySHARE_seq	752
easySHARE_seq	612
easySHARE_seq	1393
easySHARE_seq	602
easySHARE_seq	511
easySHARE_seq	2025
easySHARE_seq	409
easySHARE_seq	755
easySHARE_seq	960
easySHARE_seq	1282
easySHARE_seq	1849
easySHARE_seq	1552
easySHARE_seq	2926
easySHARE_seq	937
easySHARE_seq	1080
easySHARE_seq	2158
easySHARE_seq	1483
easySHARE_seq	551
easySHARE_seq	783
easySHARE_seq	1140
easySHARE_seq	3447
easySHARE_seq	1929
easySHARE_seq	1367
easySHARE_seq	1152
easySHARE_seq	696
easySHARE_seq	1098
easySHARE_seq	905
easySHARE_seq	1641
easySHARE_seq	1100
easySHARE_seq	1685
easySHARE_seq	2374
easySHARE_seq	747
easySHARE_seq	1211
easySHARE_seq	509
easySHARE_seq	994
easySHARE_seq	1538
easySHARE_seq	4458
easySHARE_seq	1283
easySHARE_seq	2522
easySHARE_seq	2311
easySHARE_seq	751
easySHARE_seq	457
easySHARE_seq	1266
easySHARE_seq	1792
easySHARE_seq	338
easySHARE_seq	807
easySHARE_seq	864
easySHARE_seq	1690
easySHARE_seq	3241
easySHARE_seq	1620
easySHARE_seq	2536
easySHARE_seq	1062
easySHARE_seq	1607
easySHARE_seq	1532
easySHARE_seq	779
easySHARE_seq	846
easySHARE_seq	456
easySHARE_seq	2392
easySHARE_seq	2712
easySHARE_seq	918
easySHARE_seq	2372
easySHARE_seq	1826
easySHARE_seq	1075
easySHARE_seq	857
easySHARE_seq	953
easySHARE_seq	948
easySHARE_seq	703
easySHARE_seq	2804
easySHARE_seq	1279
easySHARE_seq	645
easySHARE_seq	2608
easySHARE_seq	1819
easySHARE_seq	1638
easySHARE_seq	999
easySHARE_seq	1352
easySHARE_seq	1759
easySHARE_seq	1253
easySHARE_seq	612
easySHARE_seq	627
easySHARE_seq	820
easySHARE_seq	1108
easySHARE_seq	1440
easySHARE_seq	645
easySHARE_seq	765
easySHARE_seq	880
easySHARE_seq	952
easySHARE_seq	1149
easySHARE_seq	1071
easySHARE_seq	1056
easySHARE_seq	758
easySHARE_seq	830
easySHARE_seq	879
easySHARE_seq	1741
easySHARE_seq	3844
easySHARE_seq	921
easySHARE_seq	2251
easySHARE_seq	2068
easySHARE_seq	1049
easySHARE_seq	450
easySHARE_seq	867
easySHARE_seq	982
easySHARE_seq	748
easySHARE_seq	728
easySHARE_seq	1056
easySHARE_seq	322
easySHARE_seq	1498
easySHARE_seq	1055
easySHARE_seq	827
easySHARE_seq	1412
easySHARE_seq	680
easySHARE_seq	2558
easySHARE_seq	913
easySHARE_seq	3463
easySHARE_seq	863
easySHARE_seq	654
easySHARE_seq	738
easySHARE_seq	829
easySHARE_seq	987
easySHARE_seq	827
easySHARE_seq	1495
easySHARE_seq	1414
easySHARE_seq	1128
easySHARE_seq	558
easySHARE_seq	1090
easySHARE_seq	465
easySHARE_seq	649
easySHARE_seq	2841
easySHARE_seq	475
easySHARE_seq	507
easySHARE_seq	1683
easySHARE_seq	1558
easySHARE_seq	1072
easySHARE_seq	485
easySHARE_seq	495
easySHARE_seq	611
easySHARE_seq	2669
easySHARE_seq	1690
easySHARE_seq	802
easySHARE_seq	1481
easySHARE_seq	1312
easySHARE_seq	743
easySHARE_seq	899
easySHARE_seq	718
easySHARE_seq	1174
easySHARE_seq	968
easySHARE_seq	1128
easySHARE_seq	1454
easySHARE_seq	1290
easySHARE_seq	555
easySHARE_seq	1060
easySHARE_seq	1645
easySHARE_seq	1105
easySHARE_seq	867
easySHARE_seq	1218
easySHARE_seq	1029
easySHARE_seq	899
easySHARE_seq	2600
easySHARE_seq	555
easySHARE_seq	1679
easySHARE_seq	707
easySHARE_seq	963
easySHARE_seq	1846
easySHARE_seq	599
easySHARE_seq	875
easySHARE_seq	1105
easySHARE_seq	803
easySHARE_seq	479
easySHARE_seq	960
easySHARE_seq	1743
easySHARE_seq	1370
easySHARE_seq	1026
easySHARE_seq	901
easySHARE_seq	1063
easySHARE_seq	1240
easySHARE_seq	1856
easySHARE_seq	1151
easySHARE_seq	740
easySHARE_seq	1852
easySHARE_seq	985
easySHARE_seq	2264
easySHARE_seq	2020
easySHARE_seq	1087
easySHARE_seq	824
easySHARE_seq	1309
easySHARE_seq	1689
easySHARE_seq	1410
easySHARE_seq	881
easySHARE_seq	1072
easySHARE_seq	1192
easySHARE_seq	363
easySHARE_seq	3268
easySHARE_seq	1170
easySHARE_seq	949
easySHARE_seq	717
easySHARE_seq	555
easySHARE_seq	1135
easySHARE_seq	2694
easySHARE_seq	2596
easySHARE_seq	1667
easySHARE_seq	416
easySHARE_seq	627
easySHARE_seq	554
easySHARE_seq	667
easySHARE_seq	1618
easySHARE_seq	1446
easySHARE_seq	1967
easySHARE_seq	775
easySHARE_seq	1479
easySHARE_seq	683
easySHARE_seq	513
easySHARE_seq	602
easySHARE_seq	978
easySHARE_seq	2006
easySHARE_seq	1812
easySHARE_seq	780
easySHARE_seq	1056
easySHARE_seq	676
easySHARE_seq	1333
easySHARE_seq	1016
easySHARE_seq	1854
easySHARE_seq	4223
easySHARE_seq	1094
easySHARE_seq	2571
easySHARE_seq	1039
easySHARE_seq	795
easySHARE_seq	1396
easySHARE_seq	3266
easySHARE_seq	797
easySHARE_seq	995
easySHARE_seq	2681
easySHARE_seq	918
easySHARE_seq	1011
easySHARE_seq	1050
easySHARE_seq	957
easySHARE_seq	1958
easySHARE_seq	1326
easySHARE_seq	897
easySHARE_seq	411
easySHARE_seq	1036
easySHARE_seq	860
easySHARE_seq	353
easySHARE_seq	1485
easySHARE_seq	779
easySHARE_seq	1375
easySHARE_seq	526
easySHARE_seq	1230
easySHARE_seq	506
easySHARE_seq	1176
easySHARE_seq	734
easySHARE_seq	3034
easySHARE_seq	5658
easySHARE_seq	1831
easySHARE_seq	1196
easySHARE_seq	623
easySHARE_seq	707
easySHARE_seq	796
easySHARE_seq	3578
easySHARE_seq	2728
easySHARE_seq	1340
easySHARE_seq	1049
easySHARE_seq	1118
[truncated: 103,575 more rows]
