# Supplementary material for: Flexible and high-throughput simultaneous profiling of gene expression and chromatin accessibility in single cells
Source: eLife. 2026 Jul 20;15:RP110034. doi: 10.7554/eLife.110034 (PMC13384510; doi:10.7554/eLife.110034)
Supplement: Figure 1—source data 3. [file elife-110034-fig1-data3.zip › Figure 1 Source Data 3.txt]

Barcode	ATAC_Count_mm10.x	ATAC_Count_hg38.x	ATAC_Total_Count.x	ATAC_perc_mm10.x	ATAC_perc_hg38.x	RNA_Count_mm10.x	RNA_Count_hg38.x	RNA_Total_Count.x	RNA_perc_mm10.x	RNA_perc_hg38.x	RNA_ass	ATAC_ass	Species.y
1	A001C006D005	1503	26	1529	0.982995	0.0170046	3177	203	3380	0.939941	0.0600592	Mouse	Mouse	Mouse
2	A001C022D008	166	6	172	0.965116	0.0348837	362	35	397	0.911839	0.0881612	LowYield	LowYield	NA
3	A001C024D008	90	448	538	0.167286	0.832714	83	1496	1579	0.0525649	0.947435	Human	LowYield	NA
4	A001C026D008	1294	33	1327	0.975132	0.0248681	2185	137	2322	0.940999	0.0590009	Mouse	Mouse	Mouse
5	A001C036D005	402	24	426	0.943662	0.056338	1348	51	1399	0.963545	0.0364546	Mouse	LowYield	NA
6	A001C038D007	109	69	178	0.61236	0.38764	37	102	139	0.266187	0.733813	LowYield	LowYield	NA
7	A001C038D008	135	105	240	0.5625	0.4375	58	42	100	0.58	0.42	LowYield	LowYield	NA
8	A001C045D008	29	365	394	0.0736041	0.926396	57	874	931	0.0612245	0.938776	Human	LowYield	NA
9	A001C046D005	170	16	186	0.913978	0.0860215	1355	153	1508	0.898541	0.101459	Mouse	LowYield	NA
10	A001C051D007	76	48	124	0.612903	0.387097	29	129	158	0.183544	0.816456	LowYield	LowYield	NA
11	A001C051D008	100	76	176	0.568182	0.431818	62	47	109	0.568807	0.431193	LowYield	LowYield	NA
12	A001C053D005	10	127	137	0.0729927	0.927007	51	857	908	0.0561674	0.943833	Human	LowYield	NA
13	A001C055D006	541	20	561	0.964349	0.0356506	784	75	859	0.912689	0.0873108	LowYield	LowYield	NA
14	A001C058D008	1236	24	1260	0.980952	0.0190476	1169	86	1255	0.931474	0.0685259	Mouse	Mouse	Mouse
15	A001C061D007	26	256	282	0.0921986	0.907801	78	796	874	0.0892449	0.910755	LowYield	LowYield	NA
16	A001C068D006	1092	13	1105	0.988235	0.0117647	1851	176	2027	0.913172	0.0868278	Mouse	Mouse	Mouse
17	A001C073D007	33	1047	1080	0.0305556	0.969444	237	2973	3210	0.0738318	0.926168	Human	Human	Human
18	A001C082D008	311	42	353	0.88102	0.11898	1664	102	1766	0.942242	0.0577576	Mouse	LowYield	NA
19	A001C087D005	685	78	763	0.897772	0.102228	81	84	165	0.490909	0.509091	LowYield	Mouse	NA
20	A001C087D006	561	42	603	0.930348	0.0696517	48	69	117	0.410256	0.589744	LowYield	LowYield	NA
21	A001C087D007	1593	541	2134	0.746485	0.253515	208	2650	2858	0.0727782	0.927222	Doublet	Doublet	Doublet
22	A001C099D008	31	317	348	0.0890805	0.91092	150	1325	1475	0.101695	0.898305	Human	LowYield	NA
23	A001C102D007	6	95	101	0.0594059	0.940594	58	575	633	0.0916272	0.908373	LowYield	LowYield	NA
24	A001C104D007	379	51	430	0.881395	0.118605	469	85	554	0.84657	0.15343	LowYield	LowYield	NA
25	A001C109D005	60	41	101	0.594059	0.405941	72	116	188	0.382979	0.617021	LowYield	LowYield	NA
26	A001C109D007	63	46	109	0.577982	0.422018	54	116	170	0.317647	0.682353	LowYield	LowYield	NA
27	A001C109D008	723	112	835	0.865868	0.134132	1356	136	1492	0.908847	0.0911528	Mouse	Mouse	Mouse
28	A001C111D008	58	51	109	0.53211	0.46789	105	68	173	0.606936	0.393064	LowYield	LowYield	NA
29	A001C115D006	39	441	480	0.08125	0.91875	98	1149	1247	0.0785886	0.921411	Human	LowYield	NA
30	A001C115D008	57	47	104	0.548077	0.451923	168	79	247	0.680162	0.319838	LowYield	LowYield	NA
31	A001C116D005	167	1923	2090	0.0799043	0.920096	262	4113	4375	0.0598857	0.940114	Human	Human	Human
32	A001C116D006	66	46	112	0.589286	0.410714	27	100	127	0.212598	0.787402	LowYield	LowYield	NA
33	A001C116D007	100	83	183	0.546448	0.453552	39	104	143	0.272727	0.727273	LowYield	LowYield	NA
34	A001C116D008	135	118	253	0.533597	0.466403	89	77	166	0.536145	0.463855	LowYield	LowYield	NA
35	A001C117D008	60	66	126	0.47619	0.52381	64	104	168	0.380952	0.619048	LowYield	LowYield	NA
36	A001C118D006	53	477	530	0.1	0.9	127	2000	2127	0.0597085	0.940291	Human	LowYield	NA
37	A001C118D007	68	53	121	0.561983	0.438017	34	66	100	0.34	0.66	LowYield	LowYield	NA
38	A001C118D008	92	72	164	0.560976	0.439024	114	93	207	0.550725	0.449275	LowYield	LowYield	NA
39	A001C119D008	48	1378	1426	0.0336606	0.966339	234	4452	4686	0.049936	0.950064	Human	Human	Human
40	A001C120D005	116	96	212	0.54717	0.45283	71	134	205	0.346341	0.653659	LowYield	LowYield	NA
41	A001C120D006	108	68	176	0.613636	0.386364	49	134	183	0.26776	0.73224	LowYield	LowYield	NA
42	A001C120D007	144	119	263	0.547529	0.452471	47	121	168	0.279762	0.720238	LowYield	LowYield	NA
43	A001C120D008	159	158	317	0.501577	0.498423	119	81	200	0.595	0.405	LowYield	LowYield	NA
44	A001C121D005	1431	44	1475	0.970169	0.0298305	2483	297	2780	0.893165	0.106835	Mouse	Mouse	Mouse
45	A001C127D005	65	59	124	0.524194	0.475806	52	75	127	0.409449	0.590551	LowYield	LowYield	NA
46	A001C127D006	58	230	288	0.201389	0.798611	113	1323	1436	0.0786908	0.921309	Human	LowYield	NA
47	A001C127D008	75	71	146	0.513699	0.486301	92	38	130	0.707692	0.292308	LowYield	LowYield	NA
48	A001C128D006	12	335	347	0.0345821	0.965418	86	1111	1197	0.0718463	0.928154	Human	LowYield	NA
49	A001C129D008	1943	48	1991	0.975892	0.0241085	2164	140	2304	0.939236	0.0607639	Mouse	Mouse	Mouse
50	A001C137D008	934	30	964	0.96888	0.0311203	2150	164	2314	0.929127	0.0708729	Mouse	Mouse	Mouse
51	A001C138D005	38	806	844	0.0450237	0.954976	110	1777	1887	0.0582936	0.941706	Human	Human	Human
52	A001C143D006	22	386	408	0.0539216	0.946078	176	2486	2662	0.0661157	0.933884	Human	LowYield	NA
53	A001C147D008	29	254	283	0.102473	0.897527	90	576	666	0.135135	0.864865	LowYield	LowYield	NA
54	A001C149D006	16	544	560	0.0285714	0.971429	58	1110	1168	0.0496575	0.950342	Human	LowYield	NA
55	A001C152D007	830	23	853	0.973036	0.0269637	1377	164	1541	0.893576	0.106424	Mouse	Mouse	Mouse
56	A001C154D007	787	26	813	0.96802	0.0319803	1149	163	1312	0.875762	0.124238	Mouse	Mouse	Mouse
57	A001C157D008	1634	48	1682	0.971463	0.0285375	2384	146	2530	0.942292	0.0577075	Mouse	Mouse	Mouse
58	A001C158D008	69	55	124	0.556452	0.443548	118	38	156	0.75641	0.24359	LowYield	LowYield	NA
59	A001C168D008	332	36	368	0.902174	0.0978261	229	18	247	0.927126	0.0728745	LowYield	LowYield	NA
60	A001C169D007	40	746	786	0.0508906	0.949109	201	2406	2607	0.0771001	0.9229	Human	Human	Human
61	A001C170D005	77	58	135	0.57037	0.42963	46	79	125	0.368	0.632	LowYield	LowYield	NA
62	A001C170D007	92	64	156	0.589744	0.410256	36	100	136	0.264706	0.735294	LowYield	LowYield	NA
63	A001C170D008	90	107	197	0.456853	0.543147	62	64	126	0.492063	0.507937	LowYield	LowYield	NA
64	A001C171D005	81	76	157	0.515924	0.484076	46	61	107	0.429907	0.570093	LowYield	LowYield	NA
65	A001C171D007	126	73	199	0.633166	0.366834	60	170	230	0.26087	0.73913	LowYield	LowYield	NA
66	A001C171D008	121	117	238	0.508403	0.491597	52	50	102	0.509804	0.490196	LowYield	LowYield	NA
67	A001C177D007	25	457	482	0.0518672	0.948133	169	1797	1966	0.0859613	0.914039	Human	LowYield	NA
68	A001C178D007	86	73	159	0.540881	0.459119	19	129	148	0.128378	0.871622	LowYield	LowYield	NA
69	A001C179D006	52	699	751	0.069241	0.930759	148	2293	2441	0.0606309	0.939369	Human	Human	NA
70	A001C179D007	47	71	118	0.398305	0.601695	97	757	854	0.113583	0.886417	LowYield	LowYield	NA
71	A001C180D005	1998	35	2033	0.982784	0.0172159	2366	194	2560	0.924219	0.0757812	Mouse	Mouse	Mouse
72	A001C182D008	22	735	757	0.0290621	0.970938	69	971	1040	0.0663462	0.933654	Human	Human	Human
73	A001C185D005	7	256	263	0.026616	0.973384	37	86	123	0.300813	0.699187	LowYield	LowYield	NA
74	A001C186D005	21	314	335	0.0626866	0.937313	57	978	1035	0.0550725	0.944928	Human	LowYield	NA
75	A002C002D007	68	50	118	0.576271	0.423729	135	104	239	0.564854	0.435146	LowYield	LowYield	NA
76	A002C002D008	39	71	110	0.354545	0.645455	142	99	241	0.589212	0.410788	LowYield	LowYield	NA
77	A002C003D005	1843	75	1918	0.960897	0.0391032	4880	421	5301	0.920581	0.079419	Mouse	Mouse	Mouse
78	A002C007D005	1395	41	1436	0.971448	0.0285515	3551	271	3822	0.929095	0.0709053	Mouse	Mouse	Mouse
79	A002C012D005	107	87	194	0.551546	0.448454	106	72	178	0.595506	0.404494	LowYield	LowYield	NA
80	A002C012D006	60	52	112	0.535714	0.464286	121	47	168	0.720238	0.279762	LowYield	LowYield	NA
81	A002C012D007	125	80	205	0.609756	0.390244	111	98	209	0.5311	0.4689	LowYield	LowYield	NA
82	A002C012D008	136	136	272	0.5	0.5	105	63	168	0.625	0.375	LowYield	LowYield	NA
83	A002C016D006	1443	16	1459	0.989034	0.0109664	2005	176	2181	0.919303	0.0806969	Mouse	Mouse	Mouse
84	A002C018D008	23	3779	3802	0.00604945	0.993951	36	87	123	0.292683	0.707317	LowYield	Human	NA
85	A002C024D005	62	44	106	0.584906	0.415094	52	64	116	0.448276	0.551724	LowYield	LowYield	NA
86	A002C024D007	79	41	120	0.658333	0.341667	86	67	153	0.562092	0.437908	LowYield	LowYield	NA
87	A002C024D008	87	75	162	0.537037	0.462963	108	48	156	0.692308	0.307692	LowYield	LowYield	NA
88	A002C026D006	1105	41	1146	0.964223	0.0357766	3021	286	3307	0.913517	0.0864832	Mouse	Mouse	Mouse
89	A002C027D008	59	53	112	0.526786	0.473214	142	101	243	0.584362	0.415638	LowYield	LowYield	NA
90	A002C030D007	1408	19	1427	0.986685	0.0133146	1671	202	1873	0.892152	0.107848	Mouse	Mouse	Mouse
91	A002C032D005	1621	72	1693	0.957472	0.0425281	3098	283	3381	0.916297	0.083703	Mouse	Mouse	Mouse
92	A002C034D005	16	175	191	0.0837696	0.91623	90	49	139	0.647482	0.352518	LowYield	LowYield	NA
93	A002C034D007	1021	21	1042	0.979846	0.0201536	2542	348	2890	0.879585	0.120415	Mouse	Mouse	Mouse
94	A002C038D005	62	48	110	0.563636	0.436364	69	79	148	0.466216	0.533784	LowYield	LowYield	NA
95	A002C038D006	91	49	140	0.65	0.35	211	56	267	0.790262	0.209738	LowYield	LowYield	NA
96	A002C038D007	92	86	178	0.516854	0.483146	112	100	212	0.528302	0.471698	LowYield	LowYield	NA
97	A002C038D008	149	117	266	0.56015	0.43985	135	94	229	0.58952	0.41048	LowYield	LowYield	NA
98	A002C040D008	2324	47	2371	0.980177	0.0198229	3237	187	3424	0.945386	0.0546145	Mouse	Mouse	Mouse
99	A002C041D007	335	8	343	0.976676	0.0233236	1589	237	1826	0.870208	0.129792	Mouse	LowYield	NA
100	A002C044D008	65	506	571	0.113835	0.886165	286	2513	2799	0.102179	0.897821	Human	LowYield	NA
101	A002C045D007	34	509	543	0.0626151	0.937385	280	2200	2480	0.112903	0.887097	Human	LowYield	NA
102	A002C045D008	2490	74	2564	0.971139	0.0288612	4169	297	4466	0.933498	0.0665025	Mouse	Mouse	Mouse
103	A002C049D006	1623	67	1690	0.960355	0.039645	9414	792	10206	0.922399	0.0776014	Mouse	Mouse	Mouse
104	A002C050D008	64	993	1057	0.0605487	0.939451	255	2470	2725	0.093578	0.906422	Human	Human	Human
105	A002C051D005	105	702	807	0.130112	0.869888	154	1294	1448	0.106354	0.893646	Human	Human	Human
106	A002C051D007	94	75	169	0.556213	0.443787	120	66	186	0.645161	0.354839	LowYield	LowYield	NA
107	A002C051D008	95	111	206	0.461165	0.538835	122	80	202	0.60396	0.39604	LowYield	LowYield	NA
108	A002C056D005	76	745	821	0.09257	0.90743	165	2597	2762	0.0597393	0.940261	Human	Human	Human
109	A002C057D008	40	79	119	0.336134	0.663866	110	39	149	0.738255	0.261745	LowYield	LowYield	NA
110	A002C060D008	1733	28	1761	0.9841	0.0159001	4564	219	4783	0.954213	0.0457872	Mouse	Mouse	Mouse
111	A002C061D008	30	748	778	0.0385604	0.96144	130	2351	2481	0.0523982	0.947602	Human	Human	Human
112	A002C063D007	1152	20	1172	0.982935	0.0170648	2285	281	2566	0.890491	0.109509	Mouse	Mouse	Mouse
113	A002C064D008	2501	67	2568	0.97391	0.0260903	3893	184	4077	0.954869	0.0451312	Mouse	Mouse	Mouse
114	A002C065D005	66	59	125	0.528	0.472	113	59	172	0.656977	0.343023	LowYield	LowYield	NA
115	A002C065D007	77	58	135	0.57037	0.42963	75	114	189	0.396825	0.603175	LowYield	LowYield	NA
116	A002C067D005	795	21	816	0.974265	0.0257353	1323	103	1426	0.92777	0.07223	Mouse	Mouse	Mouse
117	A002C068D007	54	646	700	0.0771429	0.922857	556	5706	6262	0.0887895	0.91121	Human	Human	NA
118	A002C070D006	60	42	102	0.588235	0.411765	83	39	122	0.680328	0.319672	LowYield	LowYield	NA
119	A002C070D007	95	72	167	0.568862	0.431138	49	74	123	0.398374	0.601626	LowYield	LowYield	NA
120	A002C070D008	116	113	229	0.50655	0.49345	67	41	108	0.62037	0.37963	LowYield	LowYield	NA
121	A002C072D006	925	24	949	0.97471	0.0252898	4043	341	4384	0.922217	0.0777828	Mouse	Mouse	Mouse
122	A002C074D005	64	37	101	0.633663	0.366337	110	71	181	0.607735	0.392265	LowYield	LowYield	NA
123	A002C074D007	58	63	121	0.479339	0.520661	143	122	265	0.539623	0.460377	LowYield	LowYield	NA
124	A002C074D008	61	60	121	0.504132	0.495868	85	73	158	0.537975	0.462025	LowYield	LowYield	NA
125	A002C075D006	36	1210	1246	0.0288925	0.971108	321	3965	4286	0.074895	0.925105	Human	Human	Human
126	A002C078D007	731	28	759	0.963109	0.0368906	1228	179	1407	0.872779	0.127221	Mouse	Mouse	Mouse
127	A002C080D007	65	47	112	0.580357	0.419643	62	73	135	0.459259	0.540741	LowYield	LowYield	NA
128	A002C080D008	79	66	145	0.544828	0.455172	75	45	120	0.625	0.375	LowYield	LowYield	NA
129	A002C084D005	9	107	116	0.0775862	0.922414	84	676	760	0.110526	0.889474	LowYield	LowYield	NA
130	A002C085D007	27	519	546	0.0494505	0.950549	145	1372	1517	0.0955834	0.904417	Human	LowYield	NA
131	A002C088D006	1131	29	1160	0.975	0.025	2483	228	2711	0.915898	0.0841018	Mouse	Mouse	Mouse
132	A002C088D007	34	667	701	0.0485021	0.951498	268	2624	2892	0.0926694	0.907331	Human	Human	NA
133	A002C091D008	577	23	600	0.961667	0.0383333	1245	68	1313	0.94821	0.0517898	Mouse	LowYield	NA
134	A002C092D005	40	703	743	0.0538358	0.946164	146	2350	2496	0.0584936	0.941506	Human	Human	Human
135	A002C094D007	1500	26	1526	0.982962	0.017038	2377	238	2615	0.908987	0.0910134	Mouse	Mouse	Mouse
136	A002C099D007	57	936	993	0.0574018	0.942598	486	4285	4771	0.101865	0.898135	Human	Human	Human
137	A002C104D005	94	50	144	0.652778	0.347222	71	61	132	0.537879	0.462121	LowYield	LowYield	NA
138	A002C104D006	71	67	138	0.514493	0.485507	123	42	165	0.745455	0.254545	LowYield	LowYield	NA
139	A002C104D007	127	69	196	0.647959	0.352041	97	101	198	0.489899	0.510101	LowYield	LowYield	NA
140	A002C104D008	123	123	246	0.5	0.5	100	71	171	0.584795	0.415205	LowYield	LowYield	NA
141	A002C107D008	110	117	227	0.484581	0.515419	167	88	255	0.654902	0.345098	LowYield	LowYield	NA
142	A002C109D005	64	48	112	0.571429	0.428571	140	133	273	0.512821	0.487179	LowYield	LowYield	NA
143	A002C109D007	79	54	133	0.593985	0.406015	214	285	499	0.428858	0.571142	LowYield	LowYield	NA
144	A002C109D008	98	103	201	0.487562	0.512438	196	143	339	0.578171	0.421829	LowYield	LowYield	NA
145	A002C110D007	12	140	152	0.0789474	0.921053	72	367	439	0.164009	0.835991	LowYield	LowYield	NA
146	A002C111D007	91	844	935	0.0973262	0.902674	389	2802	3191	0.121905	0.878095	Human	Human	Human
147	A002C111D008	63	53	116	0.543103	0.456897	168	133	301	0.55814	0.44186	LowYield	LowYield	NA
148	A002C114D008	636	25	661	0.962179	0.0378215	757	130	887	0.853439	0.146561	LowYield	Mouse	NA
149	A002C115D008	102	1287	1389	0.0734341	0.926566	304	4168	4472	0.0679785	0.932021	Human	Human	Human
150	A002C116D005	99	57	156	0.634615	0.365385	99	98	197	0.502538	0.497462	LowYield	LowYield	NA
151	A002C116D006	82	52	134	0.61194	0.38806	167	65	232	0.719828	0.280172	LowYield	LowYield	NA
152	A002C116D007	115	78	193	0.595855	0.404145	159	109	268	0.593284	0.406716	LowYield	LowYield	NA
153	A002C116D008	113	120	233	0.484979	0.515021	159	108	267	0.595506	0.404494	LowYield	LowYield	NA
154	A002C117D008	57	59	116	0.491379	0.508621	116	104	220	0.527273	0.472727	LowYield	LowYield	NA
155	A002C118D005	59	63	122	0.483607	0.516393	112	101	213	0.525822	0.474178	LowYield	LowYield	NA
156	A002C118D006	63	46	109	0.577982	0.422018	191	64	255	0.74902	0.25098	LowYield	LowYield	NA
157	A002C118D007	76	69	145	0.524138	0.475862	118	83	201	0.587065	0.412935	LowYield	LowYield	NA
158	A002C118D008	115	100	215	0.534884	0.465116	134	100	234	0.57265	0.42735	LowYield	LowYield	NA
159	A002C120D005	161	96	257	0.626459	0.373541	162	118	280	0.578571	0.421429	LowYield	LowYield	NA
160	A002C120D006	141	72	213	0.661972	0.338028	272	70	342	0.795322	0.204678	LowYield	LowYield	NA
161	A002C120D007	213	136	349	0.610315	0.389685	189	125	314	0.601911	0.398089	LowYield	LowYield	NA
162	A002C120D008	283	753	1036	0.273166	0.726834	243	899	1142	0.212785	0.787215	Doublet	Doublet	Doublet
163	A002C123D007	1184	33	1217	0.972884	0.0271159	3026	431	3457	0.875325	0.124675	Mouse	Mouse	Mouse
164	A002C126D007	1051	18	1069	0.983162	0.0168382	2331	294	2625	0.888	0.112	Mouse	Mouse	Mouse
165	A002C127D005	114	66	180	0.633333	0.366667	110	102	212	0.518868	0.481132	LowYield	LowYield	NA
166	A002C127D006	71	38	109	0.651376	0.348624	130	74	204	0.637255	0.362745	LowYield	LowYield	NA
167	A002C127D007	119	72	191	0.623037	0.376963	198	123	321	0.616822	0.383178	LowYield	LowYield	NA
168	A002C127D008	116	93	209	0.555024	0.444976	126	87	213	0.591549	0.408451	LowYield	LowYield	NA
169	A002C130D007	610	13	623	0.979133	0.0208668	1404	165	1569	0.894837	0.105163	Mouse	Mouse	NA
170	A002C130D008	513	28	541	0.948244	0.051756	2723	147	2870	0.94878	0.0512195	Mouse	LowYield	NA
171	A002C131D005	2210	49	2259	0.978309	0.021691	4139	372	4511	0.917535	0.0824651	Mouse	Mouse	Mouse
172	A002C132D008	56	78	134	0.41791	0.58209	171	54	225	0.76	0.24	LowYield	LowYield	NA
173	A002C136D006	23	358	381	0.0603675	0.939633	307	1971	2278	0.134767	0.865233	Human	LowYield	NA
174	A002C136D008	39	659	698	0.0558739	0.944126	228	3167	3395	0.0671576	0.932842	Human	Human	NA
175	A002C145D007	1679	34	1713	0.980152	0.0198482	3441	457	3898	0.88276	0.11724	Mouse	Mouse	Mouse
176	A002C151D006	553	21	574	0.963415	0.0365854	979	85	1064	0.920113	0.0798872	Mouse	LowYield	NA
177	A002C158D008	69	67	136	0.507353	0.492647	140	82	222	0.630631	0.369369	LowYield	LowYield	NA
178	A002C161D006	965	23	988	0.976721	0.0232794	3122	240	3362	0.928614	0.0713861	Mouse	Mouse	Mouse
179	A002C161D007	707	21	728	0.971154	0.0288462	1112	190	1302	0.854071	0.145929	Mouse	Mouse	Mouse
180	A002C161D008	628	26	654	0.960245	0.0397554	923	115	1038	0.88921	0.11079	Mouse	Mouse	NA
181	A002C163D008	762	42	804	0.947761	0.0522388	1922	193	2115	0.908747	0.091253	Mouse	Mouse	Mouse
182	A002C164D008	67	68	135	0.496296	0.503704	129	112	241	0.53527	0.46473	LowYield	LowYield	NA
183	A002C165D005	2090	875	2965	0.70489	0.29511	2028	162	2190	0.926027	0.0739726	Doublet	Doublet	Doublet
184	A002C168D008	72	66	138	0.521739	0.478261	94	57	151	0.622517	0.377483	LowYield	LowYield	NA
185	A002C170D005	71	64	135	0.525926	0.474074	123	127	250	0.492	0.508	LowYield	LowYield	NA
186	A002C170D006	77	49	126	0.611111	0.388889	151	59	210	0.719048	0.280952	LowYield	LowYield	NA
187	A002C170D007	92	55	147	0.62585	0.37415	116	121	237	0.489451	0.510549	LowYield	LowYield	NA
188	A002C170D008	129	89	218	0.591743	0.408257	145	112	257	0.564202	0.435798	LowYield	LowYield	NA
189	A002C171D005	148	1410	1558	0.0949936	0.905006	262	3827	4089	0.0640743	0.935926	Human	Human	Human
190	A002C171D006	53	68	121	0.438017	0.561983	155	46	201	0.771144	0.228856	LowYield	LowYield	NA
191	A002C171D007	102	110	212	0.481132	0.518868	155	143	298	0.520134	0.479866	LowYield	LowYield	NA
192	A002C171D008	107	149	256	0.417969	0.582031	135	115	250	0.54	0.46	LowYield	LowYield	NA
193	A002C174D008	44	60	104	0.423077	0.576923	76	71	147	0.517007	0.482993	LowYield	LowYield	NA
194	A002C177D006	21	419	440	0.0477273	0.952273	239	2635	2874	0.0831594	0.916841	Human	LowYield	NA
195	A002C178D005	108	69	177	0.610169	0.389831	86	49	135	0.637037	0.362963	LowYield	LowYield	NA
196	A002C178D006	91	49	140	0.65	0.35	74	71	145	0.510345	0.489655	LowYield	LowYield	NA
197	A002C178D007	1743	97	1840	0.947283	0.0527174	2337	291	2628	0.889269	0.110731	Mouse	Mouse	Mouse
198	A002C178D008	139	144	283	0.491166	0.508834	55	57	112	0.491071	0.508929	LowYield	LowYield	NA
199	A002C179D007	69	47	116	0.594828	0.405172	188	102	290	0.648276	0.351724	LowYield	LowYield	NA
200	A002C179D008	77	63	140	0.55	0.45	110	87	197	0.558376	0.441624	LowYield	LowYield	NA
201	A002C180D005	1479	54	1533	0.964775	0.035225	3441	305	3746	0.91858	0.0814202	Mouse	Mouse	Mouse
202	A002C183D008	1768	79	1847	0.957228	0.0427721	3184	235	3419	0.931266	0.0687335	Mouse	Mouse	Mouse
203	A002C186D005	44	1016	1060	0.0415094	0.958491	172	1872	2044	0.0841487	0.915851	Human	Human	Human
204	A002C186D006	1635	29	1664	0.982572	0.0174279	1899	206	2105	0.902138	0.0978622	Mouse	Mouse	Mouse
205	A002C188D008	63	41	104	0.605769	0.394231	98	60	158	0.620253	0.379747	LowYield	LowYield	NA
206	A002C189D005	89	998	1087	0.0818767	0.918123	313	3959	4272	0.0732678	0.926732	Human	Human	Human
207	A002C190D008	44	60	104	0.423077	0.576923	81	47	128	0.632812	0.367188	LowYield	LowYield	NA
208	A003C002D007	60	54	114	0.526316	0.473684	46	55	101	0.455446	0.544554	LowYield	LowYield	NA
209	A003C002D008	61	62	123	0.495935	0.504065	84	46	130	0.646154	0.353846	LowYield	LowYield	NA
210	A003C008D005	21	953	974	0.0215606	0.978439	119	2446	2565	0.0463938	0.953606	Human	Human	Human
211	A003C009D006	32	261	293	0.109215	0.890785	75	760	835	0.0898204	0.91018	LowYield	LowYield	NA
212	A003C010D005	20	854	874	0.0228833	0.977117	100	2580	2680	0.0373134	0.962687	Human	Human	Human
213	A003C011D008	906	29	935	0.968984	0.031016	884	73	957	0.92372	0.07628	Mouse	Mouse	Mouse
214	A003C012D005	122	90	212	0.575472	0.424528	21	101	122	0.172131	0.827869	LowYield	LowYield	NA
215	A003C018D007	6	308	314	0.0191083	0.980892	83	942	1025	0.0809756	0.919024	Human	LowYield	NA
216	A003C023D005	19	301	320	0.059375	0.940625	60	1027	1087	0.0551978	0.944802	Human	LowYield	NA
217	A003C025D008	21	646	667	0.0314843	0.968516	72	1694	1766	0.0407701	0.95923	Human	Human	NA
218	A003C028D007	1053	26	1079	0.975904	0.0240964	1307	164	1471	0.888511	0.111489	Mouse	Mouse	Mouse
219	A003C038D005	100	183	283	0.353357	0.646643	161	2677	2838	0.0567301	0.94327	Human	LowYield	NA
220	A003C038D006	551	77	628	0.877389	0.122611	801	143	944	0.848517	0.151483	Mouse	LowYield	NA
221	A003C038D008	170	152	322	0.52795	0.47205	64	56	120	0.533333	0.466667	LowYield	LowYield	NA
222	A003C040D008	25	692	717	0.0348675	0.965132	69	2085	2154	0.0320334	0.967967	Human	Human	NA
223	A003C046D006	14	826	840	0.0166667	0.983333	210	2708	2918	0.0719671	0.928033	Human	Human	Human
224	A003C048D007	1182	33	1215	0.97284	0.0271605	2090	251	2341	0.892781	0.107219	Mouse	Mouse	Mouse
225	A003C049D008	1843	20	1863	0.989265	0.0107354	1918	85	2003	0.957564	0.0424363	Mouse	Mouse	Mouse
226	A003C051D006	87	49	136	0.639706	0.360294	53	75	128	0.414062	0.585938	LowYield	LowYield	NA
227	A003C051D008	111	115	226	0.49115	0.50885	67	45	112	0.598214	0.401786	LowYield	LowYield	NA
228	A003C057D006	33	284	317	0.104101	0.895899	116	1044	1160	0.1	0.9	Human	LowYield	NA
229	A003C060D007	548	22	570	0.961404	0.0385965	997	137	1134	0.879189	0.120811	Mouse	LowYield	NA
230	A003C061D006	989	27	1016	0.973425	0.0265748	1891	177	2068	0.91441	0.0855899	Mouse	Mouse	Mouse
231	A003C063D008	40	536	576	0.0694444	0.930556	90	1035	1125	0.08	0.92	Human	LowYield	NA
232	A003C065D006	71	187	258	0.275194	0.724806	169	2043	2212	0.0764014	0.923599	Human	LowYield	NA
233	A003C074D005	62	62	124	0.5	0.5	47	103	150	0.313333	0.686667	LowYield	LowYield	NA
234	A003C074D006	59	49	108	0.546296	0.453704	42	104	146	0.287671	0.712329	LowYield	LowYield	NA
235	A003C074D008	99	90	189	0.52381	0.47619	102	37	139	0.733813	0.266187	LowYield	LowYield	NA
236	A003C081D005	817	42	859	0.951106	0.0488941	1619	171	1790	0.904469	0.0955307	Mouse	Mouse	Mouse
237	A003C083D008	43	932	975	0.0441026	0.955897	122	3300	3422	0.0356517	0.964348	Human	Human	Human
238	A003C093D006	893	20	913	0.978094	0.0219058	1226	156	1382	0.88712	0.11288	Mouse	Mouse	Mouse
239	A003C094D007	9	236	245	0.0367347	0.963265	68	746	814	0.0835381	0.916462	LowYield	LowYield	NA
240	A003C096D005	98	1348	1446	0.0677732	0.932227	380	7238	7618	0.0498819	0.950118	Human	Human	Human
241	A003C097D006	102	2165	2267	0.0449934	0.955007	656	8968	9624	0.0681629	0.931837	Human	Human	Human
242	A003C097D007	1433	41	1474	0.972185	0.0278155	1544	292	1836	0.840959	0.159041	Mouse	Mouse	Mouse
243	A003C097D008	47	53	100	0.47	0.53	179	100	279	0.641577	0.358423	LowYield	LowYield	NA
244	A003C098D008	1216	47	1263	0.962787	0.037213	1308	144	1452	0.900826	0.0991736	Mouse	Mouse	Mouse
245	A003C102D007	10	146	156	0.0641026	0.935897	57	450	507	0.112426	0.887574	LowYield	LowYield	NA
246	A003C104D006	750	32	782	0.959079	0.0409207	792	129	921	0.859935	0.140065	Mouse	Mouse	Mouse
247	A003C106D008	768	36	804	0.955224	0.0447761	1443	91	1534	0.940678	0.059322	Mouse	Mouse	Mouse
248	A003C107D008	77	66	143	0.538462	0.461538	83	39	122	0.680328	0.319672	LowYield	LowYield	NA
249	A003C109D005	102	74	176	0.579545	0.420455	65	126	191	0.340314	0.659686	LowYield	LowYield	NA
250	A003C109D006	73	60	133	0.548872	0.451128	70	173	243	0.288066	0.711934	LowYield	LowYield	NA
251	A003C109D007	108	90	198	0.545455	0.454545	90	100	190	0.473684	0.526316	LowYield	LowYield	NA
252	A003C109D008	144	134	278	0.517986	0.482014	117	55	172	0.680233	0.319767	LowYield	LowYield	NA
253	A003C111D005	1507	75	1582	0.952592	0.0474083	1970	247	2217	0.888588	0.111412	Mouse	Mouse	Mouse
254	A003C111D007	69	49	118	0.584746	0.415254	87	89	176	0.494318	0.505682	LowYield	LowYield	NA
255	A003C111D008	93	65	158	0.588608	0.411392	117	47	164	0.713415	0.286585	LowYield	LowYield	NA
256	A003C112D008	685	33	718	0.954039	0.045961	885	77	962	0.919958	0.0800416	Mouse	Mouse	NA
257	A003C114D008	824	27	851	0.968273	0.0317274	1231	87	1318	0.933991	0.0660091	Mouse	Mouse	Mouse
258	A003C115D005	37	74	111	0.333333	0.666667	51	129	180	0.283333	0.716667	LowYield	LowYield	NA
259	A003C115D008	67	56	123	0.544715	0.455285	128	57	185	0.691892	0.308108	LowYield	LowYield	NA
260	A003C116D005	107	78	185	0.578378	0.421622	27	106	133	0.203008	0.796992	LowYield	LowYield	NA
261	A003C116D006	83	62	145	0.572414	0.427586	55	138	193	0.284974	0.715026	LowYield	LowYield	NA
262	A003C116D007	130	78	208	0.625	0.375	42	62	104	0.403846	0.596154	LowYield	LowYield	NA
263	A003C116D008	145	131	276	0.525362	0.474638	96	44	140	0.685714	0.314286	LowYield	LowYield	NA
264	A003C117D007	79	53	132	0.598485	0.401515	51	68	119	0.428571	0.571429	LowYield	LowYield	NA
265	A003C117D008	84	81	165	0.509091	0.490909	87	59	146	0.59589	0.40411	LowYield	LowYield	NA
266	A003C118D005	79	72	151	0.523179	0.476821	48	127	175	0.274286	0.725714	LowYield	LowYield	NA
267	A003C118D006	83	53	136	0.610294	0.389706	58	105	163	0.355828	0.644172	LowYield	LowYield	NA
268	A003C118D007	112	88	200	0.56	0.44	65	89	154	0.422078	0.577922	LowYield	LowYield	NA
269	A003C118D008	140	123	263	0.532319	0.467681	82	75	157	0.522293	0.477707	LowYield	LowYield	NA
270	A003C120D005	145	207	352	0.411932	0.588068	68	171	239	0.284519	0.715481	LowYield	LowYield	NA
271	A003C120D006	133	106	239	0.556485	0.443515	77	147	224	0.34375	0.65625	LowYield	LowYield	NA
272	A003C120D007	192	167	359	0.534819	0.465181	65	99	164	0.396341	0.603659	LowYield	LowYield	NA
273	A003C120D008	256	220	476	0.537815	0.462185	132	94	226	0.584071	0.415929	LowYield	LowYield	NA
274	A003C121D007	1211	33	1244	0.973473	0.0265273	2333	282	2615	0.892161	0.107839	Mouse	Mouse	Mouse
275	A003C127D006	80	718	798	0.100251	0.899749	230	2410	2640	0.0871212	0.912879	Human	Human	Human
276	A003C127D007	105	80	185	0.567568	0.432432	76	44	120	0.633333	0.366667	LowYield	LowYield	NA
277	A003C131D006	1764	25	1789	0.986026	0.0139743	2975	272	3247	0.91623	0.0837696	Mouse	Mouse	Mouse
278	A003C132D008	52	74	126	0.412698	0.587302	67	108	175	0.382857	0.617143	LowYield	LowYield	NA
279	A003C136D007	2016	39	2055	0.981022	0.0189781	3285	433	3718	0.88354	0.11646	Mouse	Mouse	Mouse
280	A003C155D008	1087	43	1130	0.961947	0.0380531	1906	129	2035	0.936609	0.0633907	Mouse	Mouse	Mouse
281	A003C158D007	62	50	112	0.553571	0.446429	53	95	148	0.358108	0.641892	LowYield	LowYield	NA
282	A003C159D007	32	488	520	0.0615385	0.938462	180	1913	2093	0.086001	0.913999	Human	LowYield	NA
283	A003C163D005	36	406	442	0.081448	0.918552	90	1543	1633	0.0551133	0.944887	Human	LowYield	NA
284	A003C166D008	682	17	699	0.97568	0.0243205	820	36	856	0.957944	0.0420561	Mouse	Mouse	NA
285	A003C170D005	101	63	164	0.615854	0.384146	33	71	104	0.317308	0.682692	LowYield	LowYield	NA
286	A003C170D006	65	45	110	0.590909	0.409091	39	118	157	0.248408	0.751592	LowYield	LowYield	NA
287	A003C170D008	1101	124	1225	0.898776	0.101224	1178	114	1292	0.911765	0.0882353	Mouse	Mouse	Mouse
288	A003C171D005	99	84	183	0.540984	0.459016	29	71	100	0.29	0.71	LowYield	LowYield	NA
289	A003C171D006	87	70	157	0.55414	0.44586	48	96	144	0.333333	0.666667	LowYield	LowYield	NA
290	A003C171D008	143	123	266	0.537594	0.462406	110	44	154	0.714286	0.285714	LowYield	LowYield	NA
291	A003C175D005	24	147	171	0.140351	0.859649	50	134	184	0.271739	0.728261	LowYield	LowYield	NA
292	A003C175D007	37	205	242	0.152893	0.847107	139	854	993	0.13998	0.86002	Human	LowYield	NA
293	A003C177D005	15	119	134	0.11194	0.88806	70	118	188	0.37234	0.62766	LowYield	LowYield	NA
294	A003C179D005	2266	118	2384	0.950503	0.0494966	4922	549	5471	0.899653	0.100347	Mouse	Mouse	Mouse
295	A003C179D008	78	82	160	0.4875	0.5125	63	53	116	0.543103	0.456897	LowYield	LowYield	NA
296	A003C180D005	16	140	156	0.102564	0.897436	120	1211	1331	0.0901578	0.909842	Human	LowYield	NA
297	A003C180D006	29	473	502	0.0577689	0.942231	178	2047	2225	0.08	0.92	Human	LowYield	NA
298	A003C183D008	55	45	100	0.55	0.45	95	63	158	0.601266	0.398734	LowYield	LowYield	NA
299	A004C002D007	62	39	101	0.613861	0.386139	50	121	171	0.292398	0.707602	LowYield	LowYield	NA
300	A004C002D008	59	56	115	0.513043	0.486957	97	115	212	0.457547	0.542453	LowYield	LowYield	NA
301	A004C003D008	52	783	835	0.0622754	0.937725	105	2160	2265	0.0463576	0.953642	Human	Human	Human
302	A004C005D008	1187	143	1330	0.892481	0.107519	4075	1256	5331	0.764397	0.235603	Doublet	Mouse	Mouse
303	A004C006D007	24	656	680	0.0352941	0.964706	260	2854	3114	0.0834939	0.916506	Human	Human	NA
304	A004C008D006	562	15	577	0.974003	0.0259965	2027	198	2225	0.911011	0.0889888	Mouse	LowYield	NA
305	A004C009D006	1155	45	1200	0.9625	0.0375	3314	300	3614	0.916989	0.0830105	Mouse	Mouse	Mouse
306	A004C009D008	67	59	126	0.531746	0.468254	180	80	260	0.692308	0.307692	LowYield	LowYield	NA
307	A004C011D005	32	225	257	0.124514	0.875486	208	3506	3714	0.0560043	0.943996	Human	LowYield	NA
308	A004C012D005	132	86	218	0.605505	0.394495	81	57	138	0.586957	0.413043	LowYield	LowYield	NA
309	A004C012D006	78	55	133	0.586466	0.413534	90	57	147	0.612245	0.387755	LowYield	LowYield	NA
310	A004C012D007	133	84	217	0.612903	0.387097	43	74	117	0.367521	0.632479	LowYield	LowYield	NA
311	A004C012D008	156	130	286	0.545455	0.454545	95	75	170	0.558824	0.441176	LowYield	LowYield	NA
312	A004C024D007	1432	86	1518	0.943347	0.0566535	2347	295	2642	0.888342	0.111658	Mouse	Mouse	Mouse
313	A004C024D008	84	75	159	0.528302	0.471698	37	69	106	0.349057	0.650943	LowYield	LowYield	NA
314	A004C027D008	59	326	385	0.153247	0.846753	131	2602	2733	0.0479327	0.952067	Human	LowYield	NA
315	A004C038D005	104	68	172	0.604651	0.395349	131	38	169	0.775148	0.224852	LowYield	LowYield	NA
316	A004C038D006	94	60	154	0.61039	0.38961	75	66	141	0.531915	0.468085	LowYield	LowYield	NA
317	A004C038D007	131	105	236	0.555085	0.444915	42	81	123	0.341463	0.658537	LowYield	LowYield	NA
318	A004C038D008	189	146	335	0.564179	0.435821	53	87	140	0.378571	0.621429	LowYield	LowYield	NA
319	A004C041D006	9	95	104	0.0865385	0.913462	103	1411	1514	0.0680317	0.931968	Human	LowYield	NA
320	A004C043D008	24	533	557	0.043088	0.956912	92	2143	2235	0.0411633	0.958837	Human	LowYield	NA
321	A004C050D006	320	12	332	0.963855	0.0361446	1565	155	1720	0.909884	0.0901163	Mouse	LowYield	NA
322	A004C051D005	85	46	131	0.648855	0.351145	136	35	171	0.795322	0.204678	LowYield	LowYield	NA
323	A004C051D006	54	49	103	0.524272	0.475728	84	52	136	0.617647	0.382353	LowYield	LowYield	NA
324	A004C051D007	68	62	130	0.523077	0.476923	30	75	105	0.285714	0.714286	LowYield	LowYield	NA
325	A004C051D008	99	105	204	0.485294	0.514706	53	103	156	0.339744	0.660256	LowYield	LowYield	NA
326	A004C052D006	803	20	823	0.975699	0.0243013	2391	238	2629	0.909471	0.0905287	Mouse	Mouse	Mouse
327	A004C052D007	679	22	701	0.968616	0.0313837	535	136	671	0.797317	0.202683	LowYield	Mouse	NA
328	A004C055D007	46	213	259	0.177606	0.822394	229	2570	2799	0.0818149	0.918185	Human	LowYield	NA
329	A004C057D008	60	880	940	0.0638298	0.93617	109	2261	2370	0.0459916	0.954008	Human	Human	Human
330	A004C061D008	31	175	206	0.150485	0.849515	135	2425	2560	0.0527344	0.947266	Human	LowYield	NA
331	A004C064D008	929	24	953	0.974816	0.0251836	1916	135	2051	0.934178	0.0658216	Mouse	Mouse	Mouse
332	A004C065D006	62	53	115	0.53913	0.46087	64	42	106	0.603774	0.396226	LowYield	LowYield	NA
333	A004C065D008	109	113	222	0.490991	0.509009	32	68	100	0.32	0.68	LowYield	LowYield	NA
334	A004C070D005	91	51	142	0.640845	0.359155	71	32	103	0.68932	0.31068	LowYield	LowYield	NA
335	A004C070D006	1579	83	1662	0.95006	0.0499398	3115	344	3459	0.900549	0.0994507	Mouse	Mouse	Mouse
336	A004C074D007	70	54	124	0.564516	0.435484	53	80	133	0.398496	0.601504	LowYield	LowYield	NA
337	A004C074D008	58	63	121	0.479339	0.520661	51	79	130	0.392308	0.607692	LowYield	LowYield	NA
338	A004C080D005	76	744	820	0.0926829	0.907317	180	2430	2610	0.0689655	0.931034	Human	Human	Human
339	A004C083D006	1130	23	1153	0.980052	0.019948	2928	276	3204	0.913858	0.0861423	Mouse	Mouse	Mouse
340	A004C088D006	32	1108	1140	0.0280702	0.97193	227	3335	3562	0.0637282	0.936272	Human	Human	Human
341	A004C089D006	421	10	431	0.976798	0.0232019	1222	142	1364	0.895894	0.104106	Mouse	LowYield	NA
342	A004C092D006	30	421	451	0.0665188	0.933481	132	1839	1971	0.0669711	0.933029	Human	LowYield	NA
343	A004C093D005	35	314	349	0.100287	0.899713	111	1420	1531	0.0725016	0.927498	Human	LowYield	NA
344	A004C094D008	39	674	713	0.0546985	0.945302	95	2476	2571	0.0369506	0.963049	Human	Human	NA
345	A004C099D008	50	970	1020	0.0490196	0.95098	123	2494	2617	0.0470004	0.953	Human	Human	Human
346	A004C101D005	472	15	487	0.969199	0.0308008	720	68	788	0.913706	0.0862944	LowYield	LowYield	NA
347	A004C104D005	81	47	128	0.632812	0.367188	131	31	162	0.808642	0.191358	LowYield	LowYield	NA
348	A004C104D006	62	44	106	0.584906	0.415094	61	61	122	0.5	0.5	LowYield	LowYield	NA
349	A004C104D007	99	86	185	0.535135	0.464865	25	91	116	0.215517	0.784483	LowYield	LowYield	NA
350	A004C104D008	108	91	199	0.542714	0.457286	33	76	109	0.302752	0.697248	LowYield	LowYield	NA
351	A004C107D008	59	42	101	0.584158	0.415842	70	103	173	0.404624	0.595376	LowYield	LowYield	NA
352	A004C109D005	77	58	135	0.57037	0.42963	235	75	310	0.758065	0.241935	LowYield	LowYield	NA
353	A004C109D006	75	48	123	0.609756	0.390244	164	128	292	0.561644	0.438356	LowYield	LowYield	NA
354	A004C109D007	87	58	145	0.6	0.4	64	187	251	0.25498	0.74502	LowYield	LowYield	NA
355	A004C109D008	94	109	203	0.463054	0.536946	70	133	203	0.344828	0.655172	LowYield	LowYield	NA
356	A004C111D008	58	71	129	0.449612	0.550388	54	129	183	0.295082	0.704918	LowYield	LowYield	NA
357	A004C112D006	428	443	871	0.491389	0.508611	1739	2018	3757	0.462869	0.537131	Doublet	LowYield	NA
358	A004C115D007	61	608	669	0.0911809	0.908819	237	2227	2464	0.0961851	0.903815	Human	Human	NA
359	A004C116D005	107	67	174	0.614943	0.385057	188	53	241	0.780083	0.219917	LowYield	LowYield	NA
360	A004C116D006	68	46	114	0.596491	0.403509	123	90	213	0.577465	0.422535	LowYield	LowYield	NA
361	A004C116D007	141	104	245	0.57551	0.42449	50	124	174	0.287356	0.712644	LowYield	LowYield	NA
362	A004C116D008	135	124	259	0.521236	0.478764	51	118	169	0.301775	0.698225	LowYield	LowYield	NA
363	A004C117D005	63	43	106	0.59434	0.40566	87	33	120	0.725	0.275	LowYield	LowYield	NA
364	A004C117D007	81	1280	1361	0.0595151	0.940485	315	3077	3392	0.0928656	0.907134	Human	Human	Human
365	A004C117D008	85	71	156	0.544872	0.455128	57	116	173	0.32948	0.67052	LowYield	LowYield	NA
366	A004C118D005	52	50	102	0.509804	0.490196	130	47	177	0.734463	0.265537	LowYield	LowYield	NA
367	A004C118D007	82	59	141	0.58156	0.41844	47	199	246	0.191057	0.808943	LowYield	LowYield	NA
368	A004C118D008	118	94	212	0.556604	0.443396	43	115	158	0.272152	0.727848	LowYield	LowYield	NA
369	A004C120D005	151	101	252	0.599206	0.400794	214	51	265	0.807547	0.192453	LowYield	LowYield	NA
370	A004C120D006	134	87	221	0.606335	0.393665	152	97	249	0.610442	0.389558	LowYield	LowYield	NA
371	A004C120D007	187	131	318	0.58805	0.41195	54	204	258	0.209302	0.790698	LowYield	LowYield	NA
372	A004C120D008	181	175	356	0.508427	0.491573	107	197	304	0.351974	0.648026	LowYield	LowYield	NA
373	A004C121D007	25	585	610	0.0409836	0.959016	272	2964	3236	0.0840544	0.915946	Human	LowYield	NA
374	A004C125D006	1662	19	1681	0.988697	0.0113028	1616	187	1803	0.896284	0.103716	Mouse	Mouse	Mouse
375	A004C125D007	27	199	226	0.119469	0.880531	241	2599	2840	0.0848592	0.915141	Human	LowYield	NA
376	A004C127D005	72	59	131	0.549618	0.450382	160	43	203	0.788177	0.211823	LowYield	LowYield	NA
377	A004C127D006	63	44	107	0.588785	0.411215	113	69	182	0.620879	0.379121	LowYield	LowYield	NA
378	A004C127D007	104	64	168	0.619048	0.380952	33	120	153	0.215686	0.784314	LowYield	LowYield	NA
379	A004C127D008	110	88	198	0.555556	0.444444	47	104	151	0.311258	0.688742	LowYield	LowYield	NA
380	A004C130D008	836	24	860	0.972093	0.027907	1418	167	1585	0.894637	0.105363	Mouse	Mouse	Mouse
381	A004C131D008	27	400	427	0.0632319	0.936768	122	1922	2044	0.0596869	0.940313	Human	LowYield	NA
382	A004C132D008	57	45	102	0.558824	0.441176	46	162	208	0.221154	0.778846	LowYield	LowYield	NA
383	A004C142D007	27	475	502	0.0537849	0.946215	193	1891	2084	0.0926104	0.90739	Human	LowYield	NA
384	A004C144D005	393	46	439	0.895216	0.104784	1935	167	2102	0.920552	0.0794481	Mouse	LowYield	NA
385	A004C147D007	12	105	117	0.102564	0.897436	38	94	132	0.287879	0.712121	LowYield	LowYield	NA
386	A004C149D008	20	627	647	0.0309119	0.969088	83	2260	2343	0.0354247	0.964575	Human	Human	NA
387	A004C155D007	43	465	508	0.0846457	0.915354	159	1582	1741	0.0913268	0.908673	Human	LowYield	NA
388	A004C157D006	42	350	392	0.107143	0.892857	232	1525	1757	0.132043	0.867957	Human	LowYield	NA
389	A004C157D008	42	293	335	0.125373	0.874627	102	1529	1631	0.0625383	0.937462	Human	LowYield	NA
390	A004C158D006	823	27	850	0.968235	0.0317647	1262	167	1429	0.883135	0.116865	Mouse	Mouse	Mouse
391	A004C158D007	67	35	102	0.656863	0.343137	43	71	114	0.377193	0.622807	LowYield	LowYield	NA
392	A004C158D008	66	73	139	0.47482	0.52518	39	98	137	0.284672	0.715328	LowYield	LowYield	NA
393	A004C159D007	450	20	470	0.957447	0.0425532	1101	242	1343	0.819806	0.180194	Mouse	LowYield	NA
394	A004C163D005	1903	90	1993	0.954842	0.0451581	8608	680	9288	0.926787	0.0732127	Mouse	Mouse	Mouse
395	A004C165D005	1129	33	1162	0.971601	0.0283993	1658	163	1821	0.910489	0.0895113	Mouse	Mouse	Mouse
396	A004C166D005	1599	57	1656	0.96558	0.0344203	2614	257	2871	0.910484	0.0895158	Mouse	Mouse	Mouse
397	A004C170D005	2190	103	2293	0.955081	0.0449193	4019	383	4402	0.912994	0.0870059	Mouse	Mouse	Mouse
398	A004C170D006	95	46	141	0.673759	0.326241	98	87	185	0.52973	0.47027	LowYield	LowYield	NA
399	A004C170D007	101	89	190	0.531579	0.468421	47	108	155	0.303226	0.696774	LowYield	LowYield	NA
400	A004C170D008	110	119	229	0.480349	0.519651	58	109	167	0.347305	0.652695	LowYield	LowYield	NA
401	A004C171D005	116	83	199	0.582915	0.417085	267	61	328	0.814024	0.185976	LowYield	LowYield	NA
402	A004C171D006	98	60	158	0.620253	0.379747	106	69	175	0.605714	0.394286	LowYield	LowYield	NA
403	A004C171D007	145	73	218	0.665138	0.334862	44	100	144	0.305556	0.694444	LowYield	LowYield	NA
404	A004C171D008	162	127	289	0.560554	0.439446	40	111	151	0.264901	0.735099	LowYield	LowYield	NA
405	A004C179D008	47	54	101	0.465347	0.534653	64	98	162	0.395062	0.604938	LowYield	LowYield	NA
406	A004C190D005	32	269	301	0.106312	0.893688	70	31	101	0.693069	0.306931	LowYield	LowYield	NA
407	A004C190D006	722	20	742	0.973046	0.0269542	1201	166	1367	0.878566	0.121434	Mouse	Mouse	Mouse
408	A004C192D007	1628	45	1673	0.973102	0.0268978	3544	447	3991	0.887998	0.112002	Mouse	Mouse	Mouse
409	A005C001D008	133	5	138	0.963768	0.0362319	146	18	164	0.890244	0.109756	LowYield	LowYield	NA
410	A005C005D008	13	151	164	0.0792683	0.920732	21	375	396	0.0530303	0.94697	LowYield	LowYield	NA
411	A005C011D008	12	343	355	0.0338028	0.966197	67	1450	1517	0.0441661	0.955834	Human	LowYield	NA
412	A005C014D006	98	3	101	0.970297	0.029703	153	34	187	0.818182	0.181818	LowYield	LowYield	NA
413	A005C016D007	183	5	188	0.973404	0.0265957	294	26	320	0.91875	0.08125	LowYield	LowYield	NA
414	A005C018D005	269	8	277	0.971119	0.0288809	285	19	304	0.9375	0.0625	LowYield	LowYield	NA
415	A005C028D005	6	104	110	0.0545455	0.945455	11	150	161	0.068323	0.931677	LowYield	LowYield	NA
416	A005C028D008	866	7	873	0.991982	0.00801833	1103	58	1161	0.950043	0.0499569	Mouse	Mouse	Mouse
417	A005C029D007	164	13	177	0.926554	0.0734463	817	95	912	0.895833	0.104167	Mouse	LowYield	NA
418	A005C032D008	24	132	156	0.153846	0.846154	19	360	379	0.0501319	0.949868	LowYield	LowYield	NA
419	A005C037D008	117	2	119	0.983193	0.0168067	122	14	136	0.897059	0.102941	LowYield	LowYield	NA
420	A005C038D005	43	166	209	0.205742	0.794258	44	333	377	0.116711	0.883289	LowYield	LowYield	NA
421	A005C038D008	726	115	841	0.863258	0.136742	1498	104	1602	0.935081	0.0649189	Mouse	Mouse	Mouse
422	A005C043D008	6	190	196	0.0306122	0.969388	35	697	732	0.0478142	0.952186	LowYield	LowYield	NA
423	A005C049D008	411	5	416	0.987981	0.0120192	463	35	498	0.929719	0.0702811	LowYield	LowYield	NA
424	A005C055D005	290	10	300	0.966667	0.0333333	509	23	532	0.956767	0.0432331	LowYield	LowYield	NA
425	A005C058D006	16	623	639	0.0250391	0.974961	158	2082	2240	0.0705357	0.929464	Human	Human	NA
426	A005C060D005	130	6	136	0.955882	0.0441176	209	45	254	0.822835	0.177165	LowYield	LowYield	NA
427	A005C066D008	153	12	165	0.927273	0.0727273	211	37	248	0.850806	0.149194	LowYield	LowYield	NA
428	A005C070D007	83	122	205	0.404878	0.595122	43	178	221	0.19457	0.80543	LowYield	LowYield	NA
429	A005C070D008	86	173	259	0.332046	0.667954	45	242	287	0.156794	0.843206	LowYield	LowYield	NA
430	A005C071D005	17	451	468	0.0363248	0.963675	80	1826	1906	0.0419727	0.958027	Human	LowYield	NA
431	A005C074D007	38	158	196	0.193878	0.806122	45	282	327	0.137615	0.862385	LowYield	LowYield	NA
432	A005C076D005	498	14	512	0.972656	0.0273438	630	83	713	0.88359	0.11641	LowYield	LowYield	NA
433	A005C077D007	863	9	872	0.989679	0.0103211	1120	163	1283	0.872954	0.127046	Mouse	Mouse	Mouse
434	A005C080D008	104	36	140	0.742857	0.257143	232	41	273	0.849817	0.150183	LowYield	LowYield	NA
435	A005C087D008	13	603	616	0.0211039	0.978896	39	322	361	0.108033	0.891967	LowYield	Human	NA
436	A005C088D005	5	298	303	0.0165017	0.983498	15	295	310	0.0483871	0.951613	LowYield	LowYield	NA
437	A005C093D008	33	917	950	0.0347368	0.965263	91	2047	2138	0.0425631	0.957437	Human	Human	Human
438	A005C107D008	49	54	103	0.475728	0.524272	52	68	120	0.433333	0.566667	LowYield	LowYield	NA
439	A005C109D005	58	43	101	0.574257	0.425743	83	50	133	0.62406	0.37594	LowYield	LowYield	NA
440	A005C109D008	94	84	178	0.52809	0.47191	63	75	138	0.456522	0.543478	LowYield	LowYield	NA
441	A005C116D005	80	57	137	0.583942	0.416058	69	44	113	0.610619	0.389381	LowYield	LowYield	NA
442	A005C116D008	96	495	591	0.162437	0.837563	71	845	916	0.0775109	0.922489	Human	LowYield	NA
443	A005C117D008	55	58	113	0.486726	0.513274	54	89	143	0.377622	0.622378	LowYield	LowYield	NA
444	A005C118D005	73	42	115	0.634783	0.365217	48	56	104	0.461538	0.538462	LowYield	LowYield	NA
445	A005C118D007	88	62	150	0.586667	0.413333	47	70	117	0.401709	0.598291	LowYield	LowYield	NA
446	A005C118D008	108	570	678	0.159292	0.840708	132	1216	1348	0.0979228	0.902077	Human	LowYield	NA
447	A005C119D007	27	620	647	0.0417311	0.958269	196	1709	1905	0.102887	0.897113	Human	Human	NA
448	A005C120D005	95	75	170	0.558824	0.441176	63	57	120	0.525	0.475	LowYield	LowYield	NA
449	A005C120D006	71	38	109	0.651376	0.348624	29	92	121	0.239669	0.760331	LowYield	LowYield	NA
450	A005C120D007	122	90	212	0.575472	0.424528	77	65	142	0.542254	0.457746	LowYield	LowYield	NA
451	A005C120D008	106	104	210	0.504762	0.495238	59	87	146	0.40411	0.59589	LowYield	LowYield	NA
452	A005C135D005	1539	49	1588	0.969144	0.0308564	2694	257	2951	0.912911	0.0870891	Mouse	Mouse	Mouse
453	A005C137D005	19	257	276	0.0688406	0.931159	161	733	894	0.180089	0.819911	LowYield	LowYield	NA
454	A005C139D007	1094	19	1113	0.982929	0.017071	1634	226	1860	0.878495	0.121505	Mouse	Mouse	Mouse
455	A005C141D008	10	214	224	0.0446429	0.955357	59	432	491	0.120163	0.879837	LowYield	LowYield	NA
456	A005C142D006	13	150	163	0.0797546	0.920245	60	543	603	0.0995025	0.900498	LowYield	LowYield	NA
457	A005C146D005	193	21	214	0.901869	0.0981308	381	54	435	0.875862	0.124138	LowYield	LowYield	NA
458	A005C153D008	9	96	105	0.0857143	0.914286	21	261	282	0.0744681	0.925532	LowYield	LowYield	NA
459	A005C160D005	398	7	405	0.982716	0.017284	609	49	658	0.925532	0.0744681	LowYield	LowYield	NA
460	A005C161D006	839	9	848	0.989387	0.0106132	1691	137	1828	0.925055	0.0749453	Mouse	Mouse	Mouse
461	A005C161D008	270	14	284	0.950704	0.0492958	391	46	437	0.894737	0.105263	LowYield	LowYield	NA
462	A005C163D006	159	15	174	0.913793	0.0862069	418	61	479	0.872651	0.127349	LowYield	LowYield	NA
463	A005C163D007	21	241	262	0.0801527	0.919847	131	1110	1241	0.10556	0.89444	Human	LowYield	NA
464	A005C164D005	473	24	497	0.95171	0.0482897	510	68	578	0.882353	0.117647	LowYield	LowYield	NA
465	A005C165D007	221	10	231	0.95671	0.04329	342	37	379	0.902375	0.0976253	LowYield	LowYield	NA
466	A005C172D008	420	22	442	0.950226	0.0497738	740	52	792	0.934343	0.0656566	LowYield	LowYield	NA
467	A005C175D006	19	240	259	0.0733591	0.926641	86	613	699	0.123033	0.876967	LowYield	LowYield	NA
468	A005C177D005	8	166	174	0.045977	0.954023	51	360	411	0.124088	0.875912	LowYield	LowYield	NA
469	A005C179D008	60	66	126	0.47619	0.52381	64	81	145	0.441379	0.558621	LowYield	LowYield	NA
470	A005C180D005	47	1035	1082	0.0434381	0.956562	251	4478	4729	0.0530768	0.946923	Human	Human	Human
471	A005C183D008	44	354	398	0.110553	0.889447	84	708	792	0.106061	0.893939	LowYield	LowYield	NA
472	A005C184D007	10	1015	1025	0.0097561	0.990244	139	872	1011	0.137488	0.862512	Human	Human	Human
473	A005C187D008	333	520	853	0.390387	0.609613	525	1667	2192	0.239507	0.760493	Human	LowYield	NA
474	A005C189D008	399	48	447	0.892617	0.107383	951	215	1166	0.815609	0.184391	Mouse	LowYield	NA
475	A005C190D008	37	329	366	0.101093	0.898907	66	1050	1116	0.0591398	0.94086	Human	LowYield	NA
476	A005C191D007	24	328	352	0.0681818	0.931818	62	831	893	0.0694289	0.930571	Human	LowYield	NA
477	A006C002D007	79	46	125	0.632	0.368	60	65	125	0.48	0.52	LowYield	LowYield	NA
478	A006C003D006	12	227	239	0.0502092	0.949791	43	390	433	0.0993072	0.900693	LowYield	LowYield	NA
479	A006C007D007	650	13	663	0.980392	0.0196078	1017	128	1145	0.88821	0.11179	Mouse	Mouse	NA
480	A006C012D006	90	81	171	0.526316	0.473684	51	53	104	0.490385	0.509615	LowYield	LowYield	NA
481	A006C015D006	10	129	139	0.0719424	0.928058	41	431	472	0.0868644	0.913136	LowYield	LowYield	NA
482	A006C022D006	592	7	599	0.988314	0.0116861	652	64	716	0.910615	0.0893855	LowYield	LowYield	NA
483	A006C024D006	844	47	891	0.94725	0.0527497	1924	174	2098	0.917064	0.0829361	Mouse	Mouse	Mouse
484	A006C027D008	292	363	655	0.445802	0.554198	1293	1660	2953	0.43786	0.56214	Doublet	LowYield	NA
485	A006C033D007	34	191	225	0.151111	0.848889	52	448	500	0.104	0.896	LowYield	LowYield	NA
486	A006C043D008	17	555	572	0.0297203	0.97028	63	1931	1994	0.0315948	0.968405	Human	LowYield	NA
487	A006C044D006	49	1013	1062	0.0461394	0.953861	79	433	512	0.154297	0.845703	LowYield	Human	NA
488	A006C044D008	72	69	141	0.510638	0.489362	35	84	119	0.294118	0.705882	LowYield	LowYield	NA
489	A006C049D006	10	261	271	0.0369004	0.9631	52	577	629	0.0826709	0.917329	LowYield	LowYield	NA
490	A006C050D008	38	457	495	0.0767677	0.923232	58	1065	1123	0.0516474	0.948353	Human	LowYield	NA
491	A006C056D005	42	316	358	0.117318	0.882682	42	743	785	0.0535032	0.946497	LowYield	LowYield	NA
492	A006C057D008	208	86	294	0.707483	0.292517	738	62	800	0.9225	0.0775	LowYield	LowYield	NA
493	A006C061D006	814	23	837	0.972521	0.0274791	1271	120	1391	0.913731	0.0862689	Mouse	Mouse	Mouse
494	A006C063D006	1533	19	1552	0.987758	0.0122423	1810	159	1969	0.919248	0.0807517	Mouse	Mouse	Mouse
495	A006C066D006	235	8	243	0.967078	0.0329218	244	43	287	0.850174	0.149826	LowYield	LowYield	NA
496	A006C071D008	9	116	125	0.072	0.928	75	1647	1722	0.043554	0.956446	Human	LowYield	NA
497	A006C073D007	5	139	144	0.0347222	0.965278	38	280	318	0.119497	0.880503	LowYield	LowYield	NA
498	A006C074D005	55	46	101	0.544554	0.455446	34	68	102	0.333333	0.666667	LowYield	LowYield	NA
499	A006C074D006	47	53	100	0.47	0.53	65	53	118	0.550847	0.449153	LowYield	LowYield	NA
500	A006C074D007	75	66	141	0.531915	0.468085	30	70	100	0.3	0.7	LowYield	LowYield	NA
501	A006C074D008	92	75	167	0.550898	0.449102	60	51	111	0.540541	0.459459	LowYield	LowYield	NA
502	A006C076D005	50	1001	1051	0.0475737	0.952426	176	3281	3457	0.0509112	0.949089	Human	Human	Human
503	A006C093D005	1565	48	1613	0.970242	0.0297582	2151	190	2341	0.918838	0.0811619	Mouse	Mouse	Mouse
504	A006C096D006	22	255	277	0.0794224	0.920578	64	756	820	0.0780488	0.921951	LowYield	LowYield	NA
505	A006C097D006	55	1465	1520	0.0361842	0.963816	275	3081	3356	0.0819428	0.918057	Human	Human	Human
506	A006C097D008	49	415	464	0.105603	0.894397	90	582	672	0.133929	0.866071	LowYield	LowYield	NA
507	A006C103D005	31	1684	1715	0.0180758	0.981924	92	1001	1093	0.084172	0.915828	Human	Human	Human
508	A006C107D007	52	55	107	0.485981	0.514019	58	66	124	0.467742	0.532258	LowYield	LowYield	NA
509	A006C107D008	613	102	715	0.857343	0.142657	973	143	1116	0.871864	0.128136	Mouse	Mouse	NA
510	A006C109D006	88	76	164	0.536585	0.463415	61	68	129	0.472868	0.527132	LowYield	LowYield	NA
511	A006C109D007	139	75	214	0.649533	0.350467	53	83	136	0.389706	0.610294	LowYield	LowYield	NA
512	A006C109D008	144	134	278	0.517986	0.482014	46	80	126	0.365079	0.634921	LowYield	LowYield	NA
513	A006C111D006	70	35	105	0.666667	0.333333	50	78	128	0.390625	0.609375	LowYield	LowYield	NA
514	A006C111D007	121	56	177	0.683616	0.316384	52	68	120	0.433333	0.566667	LowYield	LowYield	NA
515	A006C111D008	91	95	186	0.489247	0.510753	41	84	125	0.328	0.672	LowYield	LowYield	NA
516	A006C115D005	57	46	103	0.553398	0.446602	72	54	126	0.571429	0.428571	LowYield	LowYield	NA
517	A006C115D007	593	61	654	0.906728	0.0932722	776	200	976	0.795082	0.204918	LowYield	LowYield	NA
518	A006C115D008	81	89	170	0.476471	0.523529	53	94	147	0.360544	0.639456	LowYield	LowYield	NA
519	A006C116D005	148	107	255	0.580392	0.419608	53	49	102	0.519608	0.480392	LowYield	LowYield	NA
520	A006C116D006	377	95	472	0.798729	0.201271	524	125	649	0.807396	0.192604	LowYield	LowYield	NA
521	A006C116D007	155	110	265	0.584906	0.415094	40	83	123	0.325203	0.674797	LowYield	LowYield	NA
522	A006C116D008	157	173	330	0.475758	0.524242	43	79	122	0.352459	0.647541	LowYield	LowYield	NA
523	A006C117D006	60	263	323	0.185759	0.814241	86	382	468	0.183761	0.816239	LowYield	LowYield	NA
524	A006C117D007	96	83	179	0.536313	0.463687	47	60	107	0.439252	0.560748	LowYield	LowYield	NA
525	A006C117D008	127	109	236	0.538136	0.461864	39	64	103	0.378641	0.621359	LowYield	LowYield	NA
526	A006C118D006	78	68	146	0.534247	0.465753	50	92	142	0.352113	0.647887	LowYield	LowYield	NA
527	A006C118D007	139	83	222	0.626126	0.373874	54	83	137	0.394161	0.605839	LowYield	LowYield	NA
528	A006C118D008	169	132	301	0.561462	0.438538	41	87	128	0.320312	0.679688	LowYield	LowYield	NA
529	A006C120D005	155	119	274	0.565693	0.434307	59	61	120	0.491667	0.508333	LowYield	LowYield	NA
530	A006C120D006	115	74	189	0.608466	0.391534	99	111	210	0.471429	0.528571	LowYield	LowYield	NA
531	A006C120D007	202	140	342	0.590643	0.409357	59	75	134	0.440299	0.559701	LowYield	LowYield	NA
532	A006C120D008	210	546	756	0.277778	0.722222	119	1285	1404	0.0847578	0.915242	Human	LowYield	NA
533	A006C125D006	434	7	441	0.984127	0.015873	406	68	474	0.85654	0.14346	LowYield	LowYield	NA
534	A006C129D008	22	568	590	0.0372881	0.962712	81	1800	1881	0.0430622	0.956938	Human	LowYield	NA
535	A006C139D007	24	568	592	0.0405405	0.959459	174	1730	1904	0.0913866	0.908613	Human	LowYield	NA
536	A006C143D007	15	267	282	0.0531915	0.946809	130	1425	1555	0.0836013	0.916399	Human	LowYield	NA
537	A006C149D005	635	20	655	0.969466	0.0305344	588	57	645	0.911628	0.0883721	LowYield	Mouse	NA
538	A006C149D006	14	328	342	0.0409357	0.959064	56	593	649	0.0862866	0.913713	LowYield	LowYield	NA
539	A006C150D007	1012	14	1026	0.986355	0.0136452	1135	159	1294	0.877125	0.122875	Mouse	Mouse	Mouse
540	A006C153D006	6	100	106	0.0566038	0.943396	47	430	477	0.0985325	0.901468	LowYield	LowYield	NA
541	A006C156D005	35	75	110	0.318182	0.681818	51	55	106	0.481132	0.518868	LowYield	LowYield	NA
542	A006C158D006	70	34	104	0.673077	0.326923	53	65	118	0.449153	0.550847	LowYield	LowYield	NA
543	A006C161D005	15	285	300	0.05	0.95	59	774	833	0.0708283	0.929172	LowYield	LowYield	NA
544	A006C168D007	127	37	164	0.77439	0.22561	93	13	106	0.877358	0.122642	LowYield	LowYield	NA
545	A006C170D007	141	645	786	0.179389	0.820611	200	1780	1980	0.10101	0.89899	Human	Human	NA
546	A006C170D008	116	251	367	0.316076	0.683924	51	493	544	0.09375	0.90625	LowYield	LowYield	NA
547	A006C171D007	163	102	265	0.615094	0.384906	39	61	100	0.39	0.61	LowYield	LowYield	NA
548	A006C171D008	179	142	321	0.557632	0.442368	42	59	101	0.415842	0.584158	LowYield	LowYield	NA
549	A006C172D008	58	217	275	0.210909	0.789091	38	705	743	0.051144	0.948856	LowYield	LowYield	NA
550	A006C174D005	717	58	775	0.925161	0.0748387	1025	82	1107	0.925926	0.0740741	Mouse	Mouse	Mouse
551	A006C176D008	311	10	321	0.968847	0.0311526	447	60	507	0.881657	0.118343	LowYield	LowYield	NA
552	A006C177D008	1262	37	1299	0.971517	0.0284834	1650	133	1783	0.925407	0.0745934	Mouse	Mouse	Mouse
553	A006C179D005	75	38	113	0.663717	0.336283	57	100	157	0.363057	0.636943	LowYield	LowYield	NA
554	A006C179D007	78	54	132	0.590909	0.409091	51	160	211	0.241706	0.758294	LowYield	LowYield	NA
555	A006C179D008	71	67	138	0.514493	0.485507	76	86	162	0.469136	0.530864	LowYield	LowYield	NA
556	A006C182D008	693	23	716	0.967877	0.0321229	1049	82	1131	0.927498	0.0725022	Mouse	Mouse	NA
557	A006C183D008	80	48	128	0.625	0.375	66	96	162	0.407407	0.592593	LowYield	LowYield	NA
558	A006C188D007	275	32	307	0.895765	0.104235	402	66	468	0.858974	0.141026	LowYield	LowYield	NA
559	A006C190D006	458	30	488	0.938525	0.0614754	756	88	844	0.895735	0.104265	LowYield	LowYield	NA
560	A006C190D007	660	34	694	0.951009	0.0489914	806	110	916	0.879913	0.120087	Mouse	Mouse	NA
561	A006C191D006	169	4	173	0.976879	0.0231214	255	35	290	0.87931	0.12069	LowYield	LowYield	NA
562	A006C191D008	32	219	251	0.12749	0.87251	32	855	887	0.0360767	0.963923	Human	LowYield	NA
563	A007C002D005	117	722	839	0.139452	0.860548	155	1688	1843	0.084102	0.915898	Human	Human	Human
564	A007C002D006	69	42	111	0.621622	0.378378	74	70	144	0.513889	0.486111	LowYield	LowYield	NA
565	A007C002D007	114	70	184	0.619565	0.380435	95	90	185	0.513514	0.486486	LowYield	LowYield	NA
566	A007C002D008	104	86	190	0.547368	0.452632	71	65	136	0.522059	0.477941	LowYield	LowYield	NA
567	A007C004D005	1478	33	1511	0.97816	0.0218398	1418	104	1522	0.931669	0.0683311	Mouse	Mouse	Mouse
568	A007C004D007	34	171	205	0.165854	0.834146	111	1281	1392	0.0797414	0.920259	Human	LowYield	NA
569	A007C006D008	1490	24	1514	0.984148	0.015852	1406	89	1495	0.940468	0.0595318	Mouse	Mouse	Mouse
570	A007C008D008	1472	39	1511	0.974189	0.0258107	1346	75	1421	0.94722	0.0527797	Mouse	Mouse	Mouse
571	A007C012D005	231	149	380	0.607895	0.392105	52	54	106	0.490566	0.509434	LowYield	LowYield	NA
572	A007C012D006	140	109	249	0.562249	0.437751	51	54	105	0.485714	0.514286	LowYield	LowYield	NA
573	A007C012D007	287	203	490	0.585714	0.414286	101	53	154	0.655844	0.344156	LowYield	LowYield	NA
574	A007C012D008	253	254	507	0.499014	0.500986	51	53	104	0.490385	0.509615	LowYield	LowYield	NA
575	A007C021D005	45	468	513	0.0877193	0.912281	86	1304	1390	0.0618705	0.938129	Human	LowYield	NA
576	A007C021D006	32	378	410	0.0780488	0.921951	144	2207	2351	0.0612505	0.938749	Human	LowYield	NA
577	A007C024D007	1140	120	1260	0.904762	0.0952381	1762	179	1941	0.907779	0.0922205	Mouse	Mouse	Mouse
578	A007C026D005	3047	66	3113	0.978799	0.0212014	1329	152	1481	0.897367	0.102633	Mouse	Mouse	Mouse
579	A007C027D005	79	58	137	0.576642	0.423358	92	78	170	0.541176	0.458824	LowYield	LowYield	NA
580	A007C027D007	80	73	153	0.522876	0.477124	96	102	198	0.484848	0.515152	LowYield	LowYield	NA
581	A007C027D008	87	80	167	0.520958	0.479042	100	69	169	0.591716	0.408284	LowYield	LowYield	NA
582	A007C030D008	45	961	1006	0.0447316	0.955268	93	1608	1701	0.0546737	0.945326	Human	Human	Human
583	A007C033D006	56	4230	4286	0.0130658	0.986934	237	3563	3800	0.0623684	0.937632	Human	Human	Human
584	A007C034D007	927	28	955	0.970681	0.0293194	1477	183	1660	0.889759	0.110241	Mouse	Mouse	Mouse
585	A007C035D005	906	25	931	0.973147	0.0268528	930	95	1025	0.907317	0.0926829	Mouse	Mouse	Mouse
586	A007C035D008	188	32	220	0.854545	0.145455	1075	109	1184	0.907939	0.0920608	Mouse	LowYield	NA
587	A007C038D006	218	144	362	0.60221	0.39779	55	88	143	0.384615	0.615385	LowYield	LowYield	NA
588	A007C038D007	280	190	470	0.595745	0.404255	69	53	122	0.565574	0.434426	LowYield	LowYield	NA
589	A007C038D008	364	302	666	0.546547	0.453453	61	63	124	0.491935	0.508065	LowYield	LowYield	NA
590	A007C044D007	65	36	101	0.643564	0.356436	67	57	124	0.540323	0.459677	LowYield	LowYield	NA
591	A007C044D008	99	83	182	0.543956	0.456044	74	111	185	0.4	0.6	LowYield	LowYield	NA
592	A007C045D006	10	283	293	0.0341297	0.96587	65	752	817	0.0795594	0.920441	LowYield	LowYield	NA
593	A007C048D008	62	60	122	0.508197	0.491803	51	64	115	0.443478	0.556522	LowYield	LowYield	NA
594	A007C049D008	1426	26	1452	0.982094	0.0179063	2108	90	2198	0.959054	0.0409463	Mouse	Mouse	Mouse
595	A007C050D008	60	56	116	0.517241	0.482759	103	68	171	0.602339	0.397661	LowYield	LowYield	NA
596	A007C051D007	171	130	301	0.568106	0.431894	86	38	124	0.693548	0.306452	LowYield	LowYield	NA
597	A007C051D008	188	201	389	0.48329	0.51671	65	43	108	0.601852	0.398148	LowYield	LowYield	NA
598	A007C057D005	57	46	103	0.553398	0.446602	23	83	106	0.216981	0.783019	LowYield	LowYield	NA
599	A007C057D007	59	45	104	0.567308	0.432692	40	63	103	0.38835	0.61165	LowYield	LowYield	NA
600	A007C059D005	29	397	426	0.0680751	0.931925	49	1045	1094	0.0447898	0.95521	Human	LowYield	NA
601	A007C061D007	768	30	798	0.962406	0.037594	1297	128	1425	0.910175	0.0898246	Mouse	Mouse	Mouse
602	A007C063D008	28	389	417	0.0671463	0.932854	90	840	930	0.0967742	0.903226	Human	LowYield	NA
603	A007C065D006	140	73	213	0.657277	0.342723	39	66	105	0.371429	0.628571	LowYield	LowYield	NA
604	A007C065D007	193	128	321	0.601246	0.398754	55	50	105	0.52381	0.47619	LowYield	LowYield	NA
605	A007C068D005	54	73	127	0.425197	0.574803	47	63	110	0.427273	0.572727	LowYield	LowYield	NA
606	A007C068D007	78	46	124	0.629032	0.370968	86	62	148	0.581081	0.418919	LowYield	LowYield	NA
607	A007C068D008	53	72	125	0.424	0.576	79	64	143	0.552448	0.447552	LowYield	LowYield	NA
608	A007C070D006	143	88	231	0.619048	0.380952	32	97	129	0.248062	0.751938	LowYield	LowYield	NA
609	A007C070D008	2061	225	2286	0.901575	0.0984252	3312	177	3489	0.949269	0.0507309	Mouse	Mouse	Mouse
610	A007C072D005	30	313	343	0.0874636	0.912536	158	2703	2861	0.0552254	0.944775	Human	LowYield	NA
611	A007C072D006	64	1633	1697	0.0377136	0.962286	479	7768	8247	0.0580817	0.941918	Human	Human	Human
612	A007C074D005	111	54	165	0.672727	0.327273	73	131	204	0.357843	0.642157	LowYield	LowYield	NA
613	A007C074D006	69	58	127	0.543307	0.456693	28	84	112	0.25	0.75	LowYield	LowYield	NA
614	A007C074D007	131	99	230	0.569565	0.430435	111	77	188	0.590426	0.409574	LowYield	LowYield	NA
615	A007C074D008	131	120	251	0.521912	0.478088	91	91	182	0.5	0.5	LowYield	LowYield	NA
616	A007C075D005	45	406	451	0.0997783	0.900222	141	1727	1868	0.0754818	0.924518	Human	LowYield	NA
617	A007C080D007	109	81	190	0.573684	0.426316	87	35	122	0.713115	0.286885	LowYield	LowYield	NA
618	A007C090D008	50	305	355	0.140845	0.859155	52	950	1002	0.0518962	0.948104	Human	LowYield	NA
619	A007C091D006	14	138	152	0.0921053	0.907895	47	615	662	0.070997	0.929003	LowYield	LowYield	NA
620	A007C097D007	855	42	897	0.953177	0.0468227	1265	271	1536	0.823568	0.176432	Mouse	Mouse	Mouse
621	A007C097D008	66	55	121	0.545455	0.454545	161	162	323	0.498452	0.501548	LowYield	LowYield	NA
622	A007C098D007	40	657	697	0.0573888	0.942611	229	1524	1753	0.130633	0.869367	Human	Human	NA
623	A007C098D008	47	55	102	0.460784	0.539216	82	108	190	0.431579	0.568421	LowYield	LowYield	NA
624	A007C104D007	256	198	454	0.563877	0.436123	88	56	144	0.611111	0.388889	LowYield	LowYield	NA
625	A007C104D008	232	216	448	0.517857	0.482143	58	44	102	0.568627	0.431373	LowYield	LowYield	NA
626	A007C107D005	87	51	138	0.630435	0.369565	84	87	171	0.491228	0.508772	LowYield	LowYield	NA
627	A007C107D006	748	73	821	0.911084	0.088916	1105	214	1319	0.837756	0.162244	Mouse	Mouse	Mouse
628	A007C107D007	98	68	166	0.590361	0.409639	98	76	174	0.563218	0.436782	LowYield	LowYield	NA
629	A007C107D008	146	102	248	0.58871	0.41129	81	72	153	0.529412	0.470588	LowYield	LowYield	NA
630	A007C109D005	162	118	280	0.578571	0.421429	131	91	222	0.59009	0.40991	LowYield	LowYield	NA
631	A007C109D006	127	99	226	0.561947	0.438053	89	121	210	0.42381	0.57619	LowYield	LowYield	NA
632	A007C109D007	3528	169	3697	0.954287	0.0457127	5183	655	5838	0.887804	0.112196	Mouse	Mouse	Mouse
633	A007C109D008	231	230	461	0.501085	0.498915	119	99	218	0.545872	0.454128	LowYield	LowYield	NA
634	A007C111D005	1062	107	1169	0.908469	0.0915312	1745	213	1958	0.891216	0.108784	Mouse	Mouse	Mouse
635	A007C111D006	83	62	145	0.572414	0.427586	80	71	151	0.529801	0.470199	LowYield	LowYield	NA
636	A007C111D007	147	87	234	0.628205	0.371795	209	141	350	0.597143	0.402857	LowYield	LowYield	NA
637	A007C111D008	155	123	278	0.557554	0.442446	111	104	215	0.516279	0.483721	LowYield	LowYield	NA
638	A007C115D005	70	46	116	0.603448	0.396552	114	88	202	0.564356	0.435644	LowYield	LowYield	NA
639	A007C115D007	81	55	136	0.595588	0.404412	186	148	334	0.556886	0.443114	LowYield	LowYield	NA
640	A007C115D008	112	81	193	0.580311	0.419689	136	117	253	0.537549	0.462451	LowYield	LowYield	NA
641	A007C116D005	209	118	327	0.639144	0.360856	84	57	141	0.595745	0.404255	LowYield	LowYield	NA
642	A007C116D006	131	110	241	0.543568	0.456432	75	62	137	0.547445	0.452555	LowYield	LowYield	NA
643	A007C116D007	212	125	337	0.62908	0.37092	154	97	251	0.613546	0.386454	LowYield	LowYield	NA
644	A007C116D008	227	217	444	0.511261	0.488739	98	83	181	0.541436	0.458564	LowYield	LowYield	NA
645	A007C117D005	99	60	159	0.622642	0.377358	79	80	159	0.496855	0.503145	LowYield	LowYield	NA
646	A007C117D006	79	60	139	0.568345	0.431655	67	89	156	0.429487	0.570513	LowYield	LowYield	NA
647	A007C117D007	151	90	241	0.626556	0.373444	115	99	214	0.537383	0.462617	LowYield	LowYield	NA
648	A007C117D008	151	137	288	0.524306	0.475694	64	95	159	0.402516	0.597484	LowYield	LowYield	NA
649	A007C118D005	115	81	196	0.586735	0.413265	90	71	161	0.559006	0.440994	LowYield	LowYield	NA
650	A007C118D006	77	60	137	0.562044	0.437956	73	93	166	0.439759	0.560241	LowYield	LowYield	NA
651	A007C118D007	143	90	233	0.613734	0.386266	102	86	188	0.542553	0.457447	LowYield	LowYield	NA
652	A007C118D008	154	141	295	0.522034	0.477966	85	94	179	0.47486	0.52514	LowYield	LowYield	NA
653	A007C120D005	208	145	353	0.589235	0.410765	92	108	200	0.46	0.54	LowYield	LowYield	NA
654	A007C120D006	158	147	305	0.518033	0.481967	111	103	214	0.518692	0.481308	LowYield	LowYield	NA
655	A007C120D007	287	165	452	0.634956	0.365044	171	104	275	0.621818	0.378182	LowYield	LowYield	NA
656	A007C120D008	306	236	542	0.564576	0.435424	130	123	253	0.513834	0.486166	LowYield	LowYield	NA
657	A007C121D005	666	45	711	0.936709	0.0632911	973	137	1110	0.876577	0.123423	Mouse	Mouse	NA
658	A007C121D008	42	604	646	0.0650155	0.934985	133	1525	1658	0.0802171	0.919783	Human	Human	NA
659	A007C125D007	39	864	903	0.0431894	0.956811	158	1407	1565	0.100958	0.899042	Human	Human	Human
660	A007C125D008	1268	56	1324	0.957704	0.0422961	1497	74	1571	0.952896	0.0471038	Mouse	Mouse	Mouse
661	A007C127D005	146	89	235	0.621277	0.378723	67	44	111	0.603604	0.396396	LowYield	LowYield	NA
662	A007C127D007	153	104	257	0.595331	0.404669	109	81	190	0.573684	0.426316	LowYield	LowYield	NA
663	A007C127D008	119	129	248	0.479839	0.520161	69	46	115	0.6	0.4	LowYield	LowYield	NA
664	A007C130D007	15	244	259	0.0579151	0.942085	123	1205	1328	0.0926205	0.90738	Human	LowYield	NA
665	A007C132D005	1259	49	1308	0.962538	0.0374618	2460	196	2656	0.926205	0.0737952	Mouse	Mouse	Mouse
666	A007C132D006	568	50	618	0.919094	0.0809061	1686	184	1870	0.901604	0.0983957	Mouse	LowYield	NA
667	A007C132D007	1088	52	1140	0.954386	0.045614	1694	207	1901	0.89111	0.10889	Mouse	Mouse	Mouse
668	A007C132D008	60	56	116	0.517241	0.482759	58	58	116	0.5	0.5	LowYield	LowYield	NA
669	A007C137D006	1021	11	1032	0.989341	0.0106589	2057	226	2283	0.901007	0.0989926	Mouse	Mouse	Mouse
670	A007C139D007	1783	24	1807	0.986718	0.0132817	1439	189	1628	0.883907	0.116093	Mouse	Mouse	Mouse
671	A007C140D008	50	66	116	0.431034	0.568966	95	76	171	0.555556	0.444444	LowYield	LowYield	NA
672	A007C146D007	1001	38	1039	0.963426	0.0365736	831	154	985	0.843655	0.156345	Mouse	Mouse	Mouse
673	A007C147D008	50	395	445	0.11236	0.88764	99	1065	1164	0.0850515	0.914948	Human	LowYield	NA
674	A007C152D007	65	44	109	0.59633	0.40367	65	44	109	0.59633	0.40367	LowYield	LowYield	NA
675	A007C153D005	240	12	252	0.952381	0.047619	911	82	993	0.917422	0.082578	Mouse	LowYield	NA
676	A007C154D007	796	33	829	0.960193	0.039807	1137	129	1266	0.898104	0.101896	Mouse	Mouse	Mouse
677	A007C156D008	58	54	112	0.517857	0.482143	159	86	245	0.64898	0.35102	LowYield	LowYield	NA
678	A007C157D006	1366	60	1426	0.957924	0.0420757	1652	207	1859	0.88865	0.11135	Mouse	Mouse	Mouse
679	A007C157D007	72	41	113	0.637168	0.362832	118	91	209	0.564593	0.435407	LowYield	LowYield	NA
680	A007C157D008	83	60	143	0.58042	0.41958	142	85	227	0.625551	0.374449	LowYield	LowYield	NA
681	A007C158D006	81	63	144	0.5625	0.4375	78	46	124	0.629032	0.370968	LowYield	LowYield	NA
682	A007C158D007	133	116	249	0.534137	0.465863	96	71	167	0.57485	0.42515	LowYield	LowYield	NA
683	A007C158D008	151	134	285	0.529825	0.470175	80	68	148	0.540541	0.459459	LowYield	LowYield	NA
684	A007C159D008	851	33	884	0.96267	0.0373303	1155	141	1296	0.891204	0.108796	Mouse	Mouse	Mouse
685	A007C160D006	240	3	243	0.987654	0.0123457	287	41	328	0.875	0.125	LowYield	LowYield	NA
686	A007C164D005	85	46	131	0.648855	0.351145	64	62	126	0.507937	0.492063	LowYield	LowYield	NA
687	A007C164D006	63	41	104	0.605769	0.394231	75	59	134	0.559701	0.440299	LowYield	LowYield	NA
688	A007C164D007	95	57	152	0.625	0.375	99	75	174	0.568966	0.431034	LowYield	LowYield	NA
689	A007C164D008	121	95	216	0.560185	0.439815	76	65	141	0.539007	0.460993	LowYield	LowYield	NA
690	A007C170D005	190	95	285	0.666667	0.333333	49	67	116	0.422414	0.577586	LowYield	LowYield	NA
691	A007C170D007	200	137	337	0.593472	0.406528	110	101	211	0.521327	0.478673	LowYield	LowYield	NA
692	A007C170D008	218	200	418	0.521531	0.478469	74	58	132	0.560606	0.439394	LowYield	LowYield	NA
693	A007C171D005	238	155	393	0.605598	0.394402	63	70	133	0.473684	0.526316	LowYield	LowYield	NA
694	A007C171D006	173	125	298	0.580537	0.419463	72	67	139	0.517986	0.482014	LowYield	LowYield	NA
695	A007C171D007	272	194	466	0.583691	0.416309	97	109	206	0.470874	0.529126	LowYield	LowYield	NA
696	A007C171D008	287	290	577	0.4974	0.5026	79	88	167	0.473054	0.526946	LowYield	LowYield	NA
697	A007C172D007	71	342	413	0.171913	0.828087	102	841	943	0.108165	0.891835	Human	LowYield	NA
698	A007C172D008	85	308	393	0.216285	0.783715	75	736	811	0.0924784	0.907522	LowYield	LowYield	NA
699	A007C173D008	996	19	1015	0.981281	0.0187192	1295	93	1388	0.932997	0.0670029	Mouse	Mouse	Mouse
700	A007C177D005	32	468	500	0.064	0.936	100	955	1055	0.0947867	0.905213	Human	LowYield	NA
701	A007C179D005	132	1454	1586	0.0832282	0.916772	304	4656	4960	0.0612903	0.93871	Human	Human	Human
702	A007C179D007	74	54	128	0.578125	0.421875	82	75	157	0.522293	0.477707	LowYield	LowYield	NA
703	A007C179D008	91	86	177	0.514124	0.485876	119	111	230	0.517391	0.482609	LowYield	LowYield	NA
704	A007C183D007	66	46	112	0.589286	0.410714	117	98	215	0.544186	0.455814	LowYield	LowYield	NA
705	A007C183D008	84	70	154	0.545455	0.454545	102	100	202	0.50495	0.49505	LowYield	LowYield	NA
706	A007C186D005	995	17	1012	0.983202	0.0167984	723	83	806	0.897022	0.102978	Mouse	Mouse	Mouse
707	A007C187D007	1417	26	1443	0.981982	0.018018	1606	265	1871	0.858365	0.141635	Mouse	Mouse	Mouse
708	A007C190D005	58	45	103	0.563107	0.436893	55	54	109	0.504587	0.495413	LowYield	LowYield	NA
709	A007C190D008	54	76	130	0.415385	0.584615	60	50	110	0.545455	0.454545	LowYield	LowYield	NA
710	A008C003D008	56	298	354	0.158192	0.841808	207	3439	3646	0.0567745	0.943225	Human	LowYield	NA
711	A008C006D008	24	677	701	0.0342368	0.965763	104	2468	2572	0.0404355	0.959565	Human	Human	NA
712	A008C009D007	63	983	1046	0.0602294	0.939771	366	4419	4785	0.076489	0.923511	Human	Human	Human
713	A008C011D005	1541	56	1597	0.964934	0.0350657	2463	243	2706	0.9102	0.0898004	Mouse	Mouse	Mouse
714	A008C012D005	80	84	164	0.487805	0.512195	148	179	327	0.452599	0.547401	LowYield	LowYield	NA
715	A008C012D007	111	64	175	0.634286	0.365714	148	156	304	0.486842	0.513158	LowYield	LowYield	NA
716	A008C012D008	112	109	221	0.506787	0.493213	144	159	303	0.475248	0.524752	LowYield	LowYield	NA
717	A008C013D008	18	402	420	0.0428571	0.957143	91	1337	1428	0.0637255	0.936275	Human	LowYield	NA
718	A008C014D005	1112	26	1138	0.977153	0.0228471	1834	189	2023	0.906574	0.0934256	Mouse	Mouse	Mouse
719	A008C015D005	3	588	591	0.00507614	0.994924	121	144	265	0.456604	0.543396	LowYield	LowYield	NA
720	A008C016D007	33	1018	1051	0.0313987	0.968601	154	1642	1796	0.0857461	0.914254	Human	Human	Human
721	A008C020D008	41	854	895	0.0458101	0.95419	123	2813	2936	0.0418937	0.958106	Human	Human	Human
722	A008C024D007	64	41	105	0.609524	0.390476	113	139	252	0.448413	0.551587	LowYield	LowYield	NA
723	A008C024D008	58	55	113	0.513274	0.486726	115	132	247	0.465587	0.534413	LowYield	LowYield	NA
724	A008C026D005	20	367	387	0.0516796	0.94832	149	169	318	0.468553	0.531447	LowYield	LowYield	NA
725	A008C027D005	1556	73	1629	0.955187	0.0448128	2940	339	3279	0.896615	0.103385	Mouse	Mouse	Mouse
726	A008C027D006	49	867	916	0.0534934	0.946507	335	3231	3566	0.0939428	0.906057	Human	Human	Human
727	A008C028D008	3056	73	3129	0.97667	0.0233301	5197	313	5510	0.943194	0.0568058	Mouse	Mouse	Mouse
728	A008C038D005	63	54	117	0.538462	0.461538	107	126	233	0.459227	0.540773	LowYield	LowYield	NA
729	A008C038D006	78	54	132	0.590909	0.409091	91	68	159	0.572327	0.427673	LowYield	LowYield	NA
730	A008C038D007	106	67	173	0.612717	0.387283	111	146	257	0.431907	0.568093	LowYield	LowYield	NA
731	A008C038D008	123	111	234	0.525641	0.474359	106	106	212	0.5	0.5	LowYield	LowYield	NA
732	A008C039D008	1509	70	1579	0.955668	0.0443319	2822	302	3124	0.903329	0.0966709	Mouse	Mouse	Mouse
733	A008C041D005	584	22	606	0.963696	0.0363036	1976	160	2136	0.925094	0.0749064	Mouse	LowYield	NA
734	A008C044D005	86	1207	1293	0.066512	0.933488	420	3755	4175	0.100599	0.899401	Human	Human	Human
735	A008C046D007	35	968	1003	0.0348953	0.965105	291	2990	3281	0.0886925	0.911308	Human	Human	Human
736	A008C047D005	36	1184	1220	0.0295082	0.970492	232	3425	3657	0.06344	0.93656	Human	Human	Human
737	A008C047D007	14	475	489	0.0286299	0.97137	222	2325	2547	0.0871614	0.912839	Human	LowYield	NA
738	A008C050D008	1953	63	2016	0.96875	0.03125	3496	307	3803	0.919274	0.0807257	Mouse	Mouse	Mouse
739	A008C051D005	62	53	115	0.53913	0.46087	138	135	273	0.505495	0.494505	LowYield	LowYield	NA
740	A008C051D007	75	54	129	0.581395	0.418605	106	147	253	0.418972	0.581028	LowYield	LowYield	NA
741	A008C051D008	99	97	196	0.505102	0.494898	145	148	293	0.494881	0.505119	LowYield	LowYield	NA
742	A008C054D008	728	27	755	0.964238	0.0357616	1088	70	1158	0.939551	0.0604491	Mouse	Mouse	Mouse
743	A008C057D008	32	111	143	0.223776	0.776224	89	93	182	0.489011	0.510989	LowYield	LowYield	NA
744	A008C064D005	29	281	310	0.0935484	0.906452	173	2845	3018	0.0573227	0.942677	Human	LowYield	NA
745	A008C065D005	64	70	134	0.477612	0.522388	66	83	149	0.442953	0.557047	LowYield	LowYield	NA
746	A008C065D007	90	50	140	0.642857	0.357143	71	79	150	0.473333	0.526667	LowYield	LowYield	NA
747	A008C065D008	95	107	202	0.470297	0.529703	79	169	248	0.318548	0.681452	LowYield	LowYield	NA
748	A008C067D008	19	464	483	0.0393375	0.960663	98	2388	2486	0.0394208	0.960579	Human	LowYield	NA
749	A008C070D005	92	58	150	0.613333	0.386667	85	69	154	0.551948	0.448052	LowYield	LowYield	NA
750	A008C070D006	63	55	118	0.533898	0.466102	58	47	105	0.552381	0.447619	LowYield	LowYield	NA
751	A008C070D007	110	73	183	0.601093	0.398907	68	76	144	0.472222	0.527778	LowYield	LowYield	NA
752	A008C070D008	101	112	213	0.474178	0.525822	75	62	137	0.547445	0.452555	LowYield	LowYield	NA
753	A008C074D007	57	48	105	0.542857	0.457143	119	137	256	0.464844	0.535156	LowYield	LowYield	NA
754	A008C074D008	75	54	129	0.581395	0.418605	123	146	269	0.457249	0.542751	LowYield	LowYield	NA
755	A008C076D007	1132	25	1157	0.978392	0.0216076	2606	374	2980	0.874497	0.125503	Mouse	Mouse	Mouse
756	A008C078D008	45	557	602	0.0747508	0.925249	222	2302	2524	0.0879556	0.912044	Human	LowYield	NA
757	A008C079D006	768	34	802	0.957606	0.042394	1907	185	2092	0.911568	0.0884321	Mouse	Mouse	Mouse
758	A008C079D008	746	72	818	0.91198	0.0880196	2418	257	2675	0.903925	0.0960748	Mouse	Mouse	Mouse
759	A008C080D008	96	764	860	0.111628	0.888372	281	4185	4466	0.0629198	0.93708	Human	Human	Human
760	A008C085D006	1043	11	1054	0.989564	0.0104364	1783	133	1916	0.930585	0.0694154	Mouse	Mouse	Mouse
761	A008C086D008	35	446	481	0.0727651	0.927235	175	1677	1852	0.0944924	0.905508	Human	LowYield	NA
762	A008C091D005	1310	60	1370	0.956204	0.0437956	5173	384	5557	0.930898	0.069102	Mouse	Mouse	Mouse
763	A008C092D008	546	32	578	0.944637	0.0553633	1746	140	1886	0.925769	0.0742312	Mouse	LowYield	NA
764	A008C093D007	626	96	722	0.867036	0.132964	15101	1763	16864	0.895458	0.104542	Doublet	Mouse	NA
765	A008C095D005	24	134	158	0.151899	0.848101	70	41	111	0.630631	0.369369	LowYield	LowYield	NA
766	A008C096D006	1632	27	1659	0.983725	0.0162749	2749	237	2986	0.92063	0.0793704	Mouse	Mouse	Mouse
767	A008C098D005	2391	92	2483	0.962948	0.037052	4656	504	5160	0.902326	0.0976744	Mouse	Mouse	Mouse
768	A008C098D006	29	560	589	0.049236	0.950764	246	1891	2137	0.115115	0.884885	Human	LowYield	NA
769	A008C104D005	131	2116	2247	0.0583	0.9417	311	2603	2914	0.106726	0.893274	Human	Human	Human
770	A008C104D007	85	83	168	0.505952	0.494048	82	193	275	0.298182	0.701818	LowYield	LowYield	NA
771	A008C104D008	86	86	172	0.5	0.5	100	124	224	0.446429	0.553571	LowYield	LowYield	NA
772	A008C105D006	2252	50	2302	0.97828	0.0217202	4556	446	5002	0.910836	0.0891643	Mouse	Mouse	Mouse
773	A008C105D008	65	35	100	0.65	0.35	122	105	227	0.537445	0.462555	LowYield	LowYield	NA
774	A008C106D007	981	31	1012	0.969368	0.0306324	1225	278	1503	0.815037	0.184963	Mouse	Mouse	Mouse
775	A008C107D005	70	30	100	0.7	0.3	207	186	393	0.526718	0.473282	LowYield	LowYield	NA
776	A008C107D007	29	132	161	0.180124	0.819876	163	206	369	0.441734	0.558266	LowYield	LowYield	NA
777	A008C107D008	89	68	157	0.566879	0.433121	190	176	366	0.519126	0.480874	LowYield	LowYield	NA
778	A008C108D005	32	1581	1613	0.0198388	0.980161	305	223	528	0.577652	0.422348	LowYield	Human	NA
779	A008C109D005	70	50	120	0.583333	0.416667	257	225	482	0.533195	0.466805	LowYield	LowYield	NA
780	A008C109D007	63	44	107	0.588785	0.411215	233	277	510	0.456863	0.543137	LowYield	LowYield	NA
781	A008C109D008	94	96	190	0.494737	0.505263	201	243	444	0.452703	0.547297	LowYield	LowYield	NA
782	A008C111D008	74	58	132	0.560606	0.439394	183	230	413	0.443099	0.556901	LowYield	LowYield	NA
783	A008C112D007	1080	32	1112	0.971223	0.028777	2959	450	3409	0.867996	0.132004	Mouse	Mouse	Mouse
784	A008C112D008	38	339	377	0.100796	0.899204	146	990	1136	0.128521	0.871479	Human	LowYield	NA
785	A008C114D008	1816	250	2066	0.878993	0.121007	1856	845	2701	0.687153	0.312847	Doublet	Doublet	Doublet
786	A008C115D005	1718	65	1783	0.963545	0.0364554	2619	374	2993	0.875042	0.124958	Mouse	Mouse	Mouse
787	A008C115D006	48	998	1046	0.0458891	0.954111	333	3102	3435	0.0969432	0.903057	Human	Human	Human
788	A008C116D005	93	69	162	0.574074	0.425926	205	177	382	0.536649	0.463351	LowYield	LowYield	NA
789	A008C116D006	76	49	125	0.608	0.392	104	90	194	0.536082	0.463918	LowYield	LowYield	NA
790	A008C116D007	99	73	172	0.575581	0.424419	124	244	368	0.336957	0.663043	LowYield	LowYield	NA
791	A008C116D008	148	1289	1437	0.102992	0.897008	286	2906	3192	0.089599	0.910401	Human	Human	Human
792	A008C117D008	57	54	111	0.513514	0.486486	269	159	428	0.628505	0.371495	LowYield	LowYield	NA
793	A008C118D005	153	1925	2078	0.0736285	0.926372	454	6454	6908	0.0657209	0.934279	Human	Human	Human
794	A008C118D007	85	52	137	0.620438	0.379562	139	170	309	0.449838	0.550162	LowYield	LowYield	NA
795	A008C118D008	106	94	200	0.53	0.47	225	166	391	0.575448	0.424552	LowYield	LowYield	NA
796	A008C119D008	1489	59	1548	0.961886	0.0381137	3231	396	3627	0.890819	0.109181	Mouse	Mouse	Mouse
797	A008C120D005	174	111	285	0.610526	0.389474	347	365	712	0.48736	0.51264	LowYield	LowYield	NA
798	A008C120D006	127	83	210	0.604762	0.395238	194	78	272	0.713235	0.286765	LowYield	LowYield	NA
799	A008C120D007	164	124	288	0.569444	0.430556	219	255	474	0.462025	0.537975	LowYield	LowYield	NA
800	A008C120D008	206	196	402	0.512438	0.487562	390	249	639	0.610329	0.389671	LowYield	LowYield	NA
801	A008C122D007	15	495	510	0.0294118	0.970588	262	2642	2904	0.0902204	0.90978	Human	LowYield	NA
802	A008C126D007	25	791	816	0.0306373	0.969363	206	2234	2440	0.0844262	0.915574	Human	Human	Human
803	A008C127D005	87	164	251	0.346614	0.653386	207	154	361	0.573407	0.426593	LowYield	LowYield	NA
804	A008C127D006	58	44	102	0.568627	0.431373	107	61	168	0.636905	0.363095	LowYield	LowYield	NA
805	A008C127D007	82	71	153	0.535948	0.464052	122	279	401	0.304239	0.695761	LowYield	LowYield	NA
806	A008C127D008	99	72	171	0.578947	0.421053	119	139	258	0.46124	0.53876	LowYield	LowYield	NA
807	A008C129D006	1405	31	1436	0.978412	0.0215877	3302	347	3649	0.904905	0.0950945	Mouse	Mouse	Mouse
808	A008C131D005	46	922	968	0.0475207	0.952479	255	2463	2718	0.093819	0.906181	Human	Human	Human
809	A008C132D006	1998	45	2043	0.977974	0.0220264	4358	426	4784	0.910953	0.0890468	Mouse	Mouse	Mouse
810	A008C132D008	49	51	100	0.49	0.51	201	147	348	0.577586	0.422414	LowYield	LowYield	NA
811	A008C145D006	1424	17	1441	0.988203	0.0117974	1995	237	2232	0.893817	0.106183	Mouse	Mouse	Mouse
812	A008C147D007	59	1741	1800	0.0327778	0.967222	740	6736	7476	0.0989834	0.901017	Human	Human	Human
813	A008C149D005	2054	32	2086	0.98466	0.0153404	2808	197	3005	0.934443	0.0655574	Mouse	Mouse	Mouse
814	A008C154D005	30	93	123	0.243902	0.756098	136	93	229	0.593886	0.406114	LowYield	LowYield	NA
815	A008C156D005	40	65	105	0.380952	0.619048	216	225	441	0.489796	0.510204	LowYield	LowYield	NA
816	A008C156D007	21	284	305	0.0688525	0.931148	218	185	403	0.540943	0.459057	LowYield	LowYield	NA
817	A008C158D008	72	75	147	0.489796	0.510204	103	130	233	0.44206	0.55794	LowYield	LowYield	NA
818	A008C164D008	1582	107	1689	0.936649	0.0633511	3579	364	3943	0.907685	0.0923155	Mouse	Mouse	Mouse
819	A008C165D008	63	7189	7252	0.00868726	0.991313	138	3305	3443	0.0400813	0.959919	Human	Human	Human
820	A008C167D005	12	643	655	0.0183206	0.981679	86	147	233	0.369099	0.630901	LowYield	Human	NA
821	A008C167D007	267	830	1097	0.243391	0.756609	613	1802	2415	0.25383	0.74617	Doublet	Doublet	Doublet
822	A008C168D005	59	41	100	0.59	0.41	62	112	174	0.356322	0.643678	LowYield	LowYield	NA
823	A008C168D008	72	79	151	0.476821	0.523179	55	71	126	0.436508	0.563492	LowYield	LowYield	NA
824	A008C169D005	1267	55	1322	0.958396	0.0416036	2906	373	3279	0.886246	0.113754	Mouse	Mouse	Mouse
825	A008C170D005	68	65	133	0.511278	0.488722	298	190	488	0.610656	0.389344	LowYield	LowYield	NA
826	A008C170D006	79	46	125	0.632	0.368	94	81	175	0.537143	0.462857	LowYield	LowYield	NA
827	A008C170D007	89	72	161	0.552795	0.447205	125	189	314	0.398089	0.601911	LowYield	LowYield	NA
828	A008C170D008	98	106	204	0.480392	0.519608	131	139	270	0.485185	0.514815	LowYield	LowYield	NA
829	A008C171D005	102	75	177	0.576271	0.423729	284	166	450	0.631111	0.368889	LowYield	LowYield	NA
830	A008C171D006	65	48	113	0.575221	0.424779	116	80	196	0.591837	0.408163	LowYield	LowYield	NA
831	A008C171D007	119	71	190	0.626316	0.373684	129	205	334	0.386228	0.613772	LowYield	LowYield	NA
832	A008C171D008	119	98	217	0.548387	0.451613	165	164	329	0.50152	0.49848	LowYield	LowYield	NA
833	A008C174D008	44	94	138	0.318841	0.681159	105	86	191	0.549738	0.450262	LowYield	LowYield	NA
834	A008C175D007	23	81	104	0.221154	0.778846	168	321	489	0.343558	0.656442	LowYield	LowYield	NA
835	A008C178D005	133	1036	1169	0.113772	0.886228	309	4759	5068	0.0609708	0.939029	Human	Human	Human
836	A008C178D006	70	35	105	0.666667	0.333333	85	31	116	0.732759	0.267241	LowYield	LowYield	NA
837	A008C178D007	114	63	177	0.644068	0.355932	92	102	194	0.474227	0.525773	LowYield	LowYield	NA
838	A008C178D008	104	136	240	0.433333	0.566667	75	90	165	0.454545	0.545455	LowYield	LowYield	NA
839	A008C179D007	50	57	107	0.46729	0.53271	134	175	309	0.433657	0.566343	LowYield	LowYield	NA
840	A008C179D008	54	72	126	0.428571	0.571429	99	162	261	0.37931	0.62069	LowYield	LowYield	NA
841	A008C184D005	62	908	970	0.0639175	0.936082	403	3348	3751	0.107438	0.892562	Human	Human	Human
842	A008C192D007	53	530	583	0.0909091	0.909091	229	1481	1710	0.133918	0.866082	Human	LowYield	NA
843	A009C002D005	2947	97	3044	0.968134	0.031866	3986	476	4462	0.893321	0.106679	Mouse	Mouse	Mouse
844	A009C002D007	64	39	103	0.621359	0.378641	148	188	336	0.440476	0.559524	LowYield	LowYield	NA
845	A009C002D008	54	58	112	0.482143	0.517857	49	96	145	0.337931	0.662069	LowYield	LowYield	NA
846	A009C009D007	46	59	105	0.438095	0.561905	89	101	190	0.468421	0.531579	LowYield	LowYield	NA
847	A009C011D007	30	696	726	0.0413223	0.958678	236	2501	2737	0.0862258	0.913774	Human	Human	NA
848	A009C014D005	36	272	308	0.116883	0.883117	102	1572	1674	0.0609319	0.939068	Human	LowYield	NA
849	A009C021D008	43	613	656	0.0655488	0.934451	97	1520	1617	0.0599876	0.940012	Human	Human	NA
850	A009C023D007	30	842	872	0.0344037	0.965596	214	1835	2049	0.104441	0.895559	Human	Human	Human
851	A009C024D005	62	44	106	0.584906	0.415094	50	106	156	0.320513	0.679487	LowYield	LowYield	NA
852	A009C024D007	65	49	114	0.570175	0.429825	94	120	214	0.439252	0.560748	LowYield	LowYield	NA
853	A009C024D008	64	70	134	0.477612	0.522388	27	76	103	0.262136	0.737864	LowYield	LowYield	NA
854	A009C025D005	64	860	924	0.0692641	0.930736	99	1662	1761	0.0562181	0.943782	Human	Human	Human
855	A009C025D007	711	27	738	0.963415	0.0365854	1126	130	1256	0.896497	0.103503	Mouse	Mouse	Mouse
856	A009C026D005	22	335	357	0.0616246	0.938375	99	952	1051	0.094196	0.905804	Human	LowYield	NA
857	A009C031D005	796	17	813	0.97909	0.0209102	1784	188	1972	0.904665	0.0953347	Mouse	Mouse	Mouse
858	A009C032D007	75	1114	1189	0.0630782	0.936922	239	2874	3113	0.0767748	0.923225	Human	Human	Human
859	A009C036D007	33	93	126	0.261905	0.738095	90	96	186	0.483871	0.516129	LowYield	LowYield	NA
860	A009C038D005	68	41	109	0.623853	0.376147	61	79	140	0.435714	0.564286	LowYield	LowYield	NA
861	A009C038D007	104	72	176	0.590909	0.409091	197	140	337	0.58457	0.41543	LowYield	LowYield	NA
862	A009C038D008	122	127	249	0.48996	0.51004	47	80	127	0.370079	0.629921	LowYield	LowYield	NA
863	A009C039D006	17	83	100	0.17	0.83	101	86	187	0.540107	0.459893	LowYield	LowYield	NA
864	A009C040D007	663	14	677	0.979321	0.0206795	558	73	631	0.884311	0.115689	LowYield	Mouse	NA
865	A009C043D007	1905	220	2125	0.896471	0.103529	2927	1998	4925	0.594315	0.405685	Doublet	Doublet	Doublet
866	A009C051D007	63	90	153	0.411765	0.588235	118	138	256	0.460938	0.539062	LowYield	LowYield	NA
867	A009C051D008	103	736	839	0.122765	0.877235	74	1603	1677	0.0441264	0.955874	Human	Human	Human
868	A009C053D005	366	13	379	0.965699	0.0343008	1000	101	1101	0.908265	0.0917348	Mouse	LowYield	NA
869	A009C062D005	344	16	360	0.955556	0.0444444	1312	182	1494	0.878179	0.121821	Mouse	LowYield	NA
870	A009C064D006	1048	22	1070	0.979439	0.0205607	1199	118	1317	0.910402	0.0895976	Mouse	Mouse	Mouse
871	A009C065D005	73	46	119	0.613445	0.386555	42	67	109	0.385321	0.614679	LowYield	LowYield	NA
872	A009C065D007	94	59	153	0.614379	0.385621	101	96	197	0.51269	0.48731	LowYield	LowYield	NA
873	A009C065D008	82	90	172	0.476744	0.523256	40	119	159	0.251572	0.748428	LowYield	LowYield	NA
874	A009C066D008	48	862	910	0.0527473	0.947253	115	3082	3197	0.0359712	0.964029	Human	Human	Human
875	A009C067D007	285	8	293	0.972696	0.0273038	538	58	596	0.902685	0.0973154	LowYield	LowYield	NA
876	A009C069D008	63	606	669	0.0941704	0.90583	92	1911	2003	0.0459311	0.954069	Human	Human	NA
877	A009C070D007	100	110	210	0.47619	0.52381	110	98	208	0.528846	0.471154	LowYield	LowYield	NA
878	A009C070D008	119	82	201	0.59204	0.40796	14	126	140	0.1	0.9	LowYield	LowYield	NA
879	A009C073D005	16	476	492	0.0325203	0.96748	37	996	1033	0.035818	0.964182	Human	LowYield	NA
880	A009C073D008	24	489	513	0.0467836	0.953216	15	613	628	0.0238854	0.976115	LowYield	LowYield	NA
881	A009C074D007	82	498	580	0.141379	0.858621	333	2361	2694	0.123608	0.876392	Human	LowYield	NA
882	A009C074D008	60	58	118	0.508475	0.491525	43	249	292	0.14726	0.85274	LowYield	LowYield	NA
883	A009C075D008	27	468	495	0.0545455	0.945455	69	1312	1381	0.0499638	0.950036	Human	LowYield	NA
884	A009C077D006	30	448	478	0.0627615	0.937238	131	1439	1570	0.0834395	0.916561	Human	LowYield	NA
885	A009C078D005	58	772	830	0.0698795	0.93012	157	2674	2831	0.0554574	0.944543	Human	Human	Human
886	A009C079D006	46	731	777	0.0592021	0.940798	145	2167	2312	0.0627163	0.937284	Human	Human	Human
887	A009C084D005	43	725	768	0.0559896	0.94401	114	2015	2129	0.0535463	0.946454	Human	Human	Human
888	A009C085D005	37	473	510	0.072549	0.927451	108	1721	1829	0.0590487	0.940951	Human	LowYield	NA
889	A009C095D007	38	489	527	0.0721063	0.927894	196	2219	2415	0.0811594	0.918841	Human	LowYield	NA
890	A009C095D008	835	38	873	0.956472	0.0435281	2080	133	2213	0.939901	0.0600994	Mouse	Mouse	Mouse
891	A009C104D005	86	71	157	0.547771	0.452229	49	81	130	0.376923	0.623077	LowYield	LowYield	NA
892	A009C104D007	105	63	168	0.625	0.375	65	71	136	0.477941	0.522059	LowYield	LowYield	NA
893	A009C108D007	63	596	659	0.0955994	0.904401	394	2451	2845	0.138489	0.861511	Human	LowYield	NA
894	A009C109D005	69	52	121	0.570248	0.429752	96	231	327	0.293578	0.706422	LowYield	LowYield	NA
895	A009C109D007	76	45	121	0.628099	0.371901	168	244	412	0.407767	0.592233	LowYield	LowYield	NA
896	A009C109D008	92	94	186	0.494624	0.505376	70	135	205	0.341463	0.658537	LowYield	LowYield	NA
897	A009C111D006	1226	32	1258	0.974563	0.0254372	1279	153	1432	0.893156	0.106844	Mouse	Mouse	Mouse
898	A009C111D008	58	44	102	0.568627	0.431373	71	118	189	0.375661	0.624339	LowYield	LowYield	NA
899	A009C113D005	48	749	797	0.0602258	0.939774	118	1710	1828	0.0645514	0.935449	Human	Human	Human
900	A009C116D005	89	65	154	0.577922	0.422078	91	198	289	0.314879	0.685121	LowYield	LowYield	NA
901	A009C116D006	70	53	123	0.569106	0.430894	101	40	141	0.716312	0.283688	LowYield	LowYield	NA
902	A009C116D007	111	91	202	0.549505	0.450495	151	178	329	0.458967	0.541033	LowYield	LowYield	NA
903	A009C116D008	101	97	198	0.510101	0.489899	61	84	145	0.42069	0.57931	LowYield	LowYield	NA
904	A009C117D008	50	52	102	0.490196	0.509804	41	134	175	0.234286	0.765714	LowYield	LowYield	NA
905	A009C118D005	61	144	205	0.297561	0.702439	92	166	258	0.356589	0.643411	LowYield	LowYield	NA
906	A009C118D007	75	70	145	0.517241	0.482759	144	180	324	0.444444	0.555556	LowYield	LowYield	NA
907	A009C118D008	85	103	188	0.452128	0.547872	43	91	134	0.320896	0.679104	LowYield	LowYield	NA
908	A009C120D005	103	105	208	0.495192	0.504808	120	215	335	0.358209	0.641791	LowYield	LowYield	NA
909	A009C120D006	126	75	201	0.626866	0.373134	132	72	204	0.647059	0.352941	LowYield	LowYield	NA
910	A009C120D007	178	145	323	0.551084	0.448916	241	242	483	0.498965	0.501035	LowYield	LowYield	NA
911	A009C120D008	181	144	325	0.556923	0.443077	87	145	232	0.375	0.625	LowYield	LowYield	NA
912	A009C121D007	20	99	119	0.168067	0.831933	211	173	384	0.549479	0.450521	LowYield	LowYield	NA
913	A009C122D008	13	201	214	0.0607477	0.939252	53	1237	1290	0.0410853	0.958915	Human	LowYield	NA
914	A009C123D008	29	364	393	0.0737913	0.926209	107	1712	1819	0.0588235	0.941176	Human	LowYield	NA
915	A009C124D007	651	40	691	0.942113	0.0578871	1503	300	1803	0.833611	0.166389	Mouse	Mouse	NA
916	A009C127D005	64	58	122	0.52459	0.47541	73	135	208	0.350962	0.649038	LowYield	LowYield	NA
917	A009C127D006	2185	79	2264	0.965106	0.034894	4465	368	4833	0.923857	0.0761432	Mouse	Mouse	Mouse
918	A009C127D007	90	68	158	0.56962	0.43038	166	188	354	0.468927	0.531073	LowYield	LowYield	NA
919	A009C127D008	76	79	155	0.490323	0.509677	36	105	141	0.255319	0.744681	LowYield	LowYield	NA
920	A009C131D008	1801	43	1844	0.976681	0.0233189	2938	215	3153	0.931811	0.068189	Mouse	Mouse	Mouse
921	A009C132D006	1358	52	1410	0.963121	0.0368794	2681	224	2905	0.922892	0.0771084	Mouse	Mouse	Mouse
922	A009C134D005	122	1707	1829	0.0667031	0.933297	303	4935	5238	0.0578465	0.942153	Human	Human	Human
923	A009C138D007	19	87	106	0.179245	0.820755	67	114	181	0.370166	0.629834	LowYield	LowYield	NA
924	A009C140D007	76	1697	1773	0.0428652	0.957135	353	3013	3366	0.104872	0.895128	Human	Human	Human
925	A009C141D005	1435	50	1485	0.96633	0.03367	2062	242	2304	0.894965	0.105035	Mouse	Mouse	Mouse
926	A009C141D007	6232	171	6403	0.973294	0.0267062	15437	1830	17267	0.894017	0.105983	Doublet	Mouse	Mouse
927	A009C158D008	45	65	110	0.409091	0.590909	53	105	158	0.335443	0.664557	LowYield	LowYield	NA
928	A009C160D008	16	235	251	0.063745	0.936255	28	596	624	0.0448718	0.955128	LowYield	LowYield	NA
929	A009C162D008	1895	35	1930	0.981865	0.0181347	1559	137	1696	0.919222	0.0807783	Mouse	Mouse	Mouse
930	A009C166D006	10	283	293	0.0341297	0.96587	23	210	233	0.0987124	0.901288	LowYield	LowYield	NA
931	A009C170D005	73	61	134	0.544776	0.455224	72	136	208	0.346154	0.653846	LowYield	LowYield	NA
932	A009C170D006	56	44	100	0.56	0.44	89	49	138	0.644928	0.355072	LowYield	LowYield	NA
933	A009C170D007	88	72	160	0.55	0.45	137	209	346	0.395954	0.604046	LowYield	LowYield	NA
934	A009C170D008	117	91	208	0.5625	0.4375	47	87	134	0.350746	0.649254	LowYield	LowYield	NA
935	A009C171D005	61	71	132	0.462121	0.537879	71	158	229	0.310044	0.689956	LowYield	LowYield	NA
936	A009C171D007	93	108	201	0.462687	0.537313	132	182	314	0.420382	0.579618	LowYield	LowYield	NA
937	A009C171D008	98	75	173	0.566474	0.433526	57	124	181	0.314917	0.685083	LowYield	LowYield	NA
938	A009C173D007	35	737	772	0.0453368	0.954663	170	1615	1785	0.0952381	0.904762	Human	Human	Human
939	A009C174D005	58	463	521	0.111324	0.888676	74	724	798	0.0927318	0.907268	LowYield	LowYield	NA
940	A009C174D007	1382	48	1430	0.966434	0.0335664	1687	283	1970	0.856345	0.143655	Mouse	Mouse	Mouse
941	A009C176D007	26	222	248	0.104839	0.895161	267	1967	2234	0.119517	0.880483	Human	LowYield	NA
942	A009C178D005	86	51	137	0.627737	0.372263	32	105	137	0.233577	0.766423	LowYield	LowYield	NA
943	A009C178D007	101	91	192	0.526042	0.473958	61	77	138	0.442029	0.557971	LowYield	LowYield	NA
944	A009C178D008	119	95	214	0.556075	0.443925	27	88	115	0.234783	0.765217	LowYield	LowYield	NA
945	A009C179D007	55	50	105	0.52381	0.47619	201	232	433	0.464203	0.535797	LowYield	LowYield	NA
946	A009C179D008	46	61	107	0.429907	0.570093	49	465	514	0.0953307	0.904669	LowYield	LowYield	NA
947	A009C182D007	38	628	666	0.0570571	0.942943	243	1903	2146	0.113234	0.886766	Human	Human	NA
948	A009C183D005	2004	38	2042	0.981391	0.0186092	2631	351	2982	0.882294	0.117706	Mouse	Mouse	Mouse
949	A009C183D006	1975	43	2018	0.978692	0.0213082	3181	296	3477	0.914869	0.0851309	Mouse	Mouse	Mouse
950	A009C188D006	582	22	604	0.963576	0.0364238	637	68	705	0.903546	0.0964539	LowYield	LowYield	NA
951	A010C001D007	12	1903	1915	0.00626632	0.993734	45	474	519	0.0867052	0.913295	LowYield	Human	NA
952	A010C009D008	738	37	775	0.952258	0.0477419	1071	114	1185	0.903797	0.0962025	Mouse	Mouse	Mouse
953	A010C012D007	193	47	240	0.804167	0.195833	252	68	320	0.7875	0.2125	LowYield	LowYield	NA
954	A010C013D007	608	8	616	0.987013	0.012987	1128	133	1261	0.894528	0.105472	Mouse	Mouse	NA
955	A010C013D008	880	11	891	0.987654	0.0123457	662	33	695	0.952518	0.047482	LowYield	Mouse	NA
956	A010C016D006	2	144	146	0.0136986	0.986301	21	289	310	0.0677419	0.932258	LowYield	LowYield	NA
957	A010C018D007	500	8	508	0.984252	0.015748	880	97	977	0.900716	0.0992835	Mouse	LowYield	NA
958	A010C020D008	8	314	322	0.0248447	0.975155	33	622	655	0.0503817	0.949618	LowYield	LowYield	NA
959	A010C027D008	345	37	382	0.903141	0.0968586	536	105	641	0.836193	0.163807	LowYield	LowYield	NA
960	A010C029D008	218	19	237	0.919831	0.0801688	483	33	516	0.936047	0.0639535	LowYield	LowYield	NA
961	A010C038D006	74	388	462	0.160173	0.839827	133	1720	1853	0.0717755	0.928225	Human	LowYield	NA
962	A010C038D007	63	65	128	0.492188	0.507812	61	40	101	0.60396	0.39604	LowYield	LowYield	NA
963	A010C053D007	10	93	103	0.0970874	0.902913	71	730	801	0.0886392	0.911361	LowYield	LowYield	NA
964	A010C055D008	24	275	299	0.0802676	0.919732	33	767	800	0.04125	0.95875	LowYield	LowYield	NA
965	A010C059D005	11	252	263	0.0418251	0.958175	36	807	843	0.0427046	0.957295	Human	LowYield	NA
966	A010C059D007	288	276	564	0.510638	0.489362	633	1800	2433	0.260173	0.739827	Human	LowYield	NA
967	A010C074D007	735	40	775	0.948387	0.0516129	1634	245	1879	0.869611	0.130389	Mouse	Mouse	Mouse
968	A010C076D008	1683	20	1703	0.988256	0.011744	1645	136	1781	0.923638	0.0763616	Mouse	Mouse	Mouse
969	A010C079D005	30	479	509	0.0589391	0.941061	38	728	766	0.0496084	0.950392	LowYield	LowYield	NA
970	A010C081D008	376	35	411	0.914842	0.0851582	551	63	614	0.897394	0.102606	LowYield	LowYield	NA
971	A010C083D007	21	417	438	0.0479452	0.952055	148	1189	1337	0.110696	0.889304	Human	LowYield	NA
972	A010C085D007	1069	26	1095	0.976256	0.0237443	1947	217	2164	0.899723	0.100277	Mouse	Mouse	Mouse
973	A010C086D006	154	9	163	0.944785	0.0552147	560	66	626	0.894569	0.105431	LowYield	LowYield	NA
974	A010C087D005	15	158	173	0.0867052	0.913295	18	483	501	0.0359281	0.964072	LowYield	LowYield	NA
975	A010C089D008	11	115	126	0.0873016	0.912698	29	553	582	0.0498282	0.950172	LowYield	LowYield	NA
976	A010C090D005	1087	30	1117	0.973142	0.0268577	961	90	1051	0.914367	0.0856327	Mouse	Mouse	Mouse
977	A010C091D006	101	1	102	0.990196	0.00980392	266	28	294	0.904762	0.0952381	LowYield	LowYield	NA
978	A010C092D007	13	207	220	0.0590909	0.940909	76	684	760	0.1	0.9	LowYield	LowYield	NA
979	A010C096D006	1173	25	1198	0.979132	0.0208681	1669	185	1854	0.900216	0.0997843	Mouse	Mouse	Mouse
980	A010C096D007	1095	24	1119	0.978552	0.0214477	1380	159	1539	0.896686	0.103314	Mouse	Mouse	Mouse
981	A010C106D008	30	1987	2017	0.0148736	0.985126	46	810	856	0.0537383	0.946262	Human	Human	Human
982	A010C109D008	70	189	259	0.27027	0.72973	77	562	639	0.120501	0.879499	LowYield	LowYield	NA
983	A010C112D005	512	398	910	0.562637	0.437363	681	96	777	0.876448	0.123552	LowYield	LowYield	NA
984	A010C116D007	89	65	154	0.577922	0.422078	71	51	122	0.581967	0.418033	LowYield	LowYield	NA
985	A010C116D008	97	84	181	0.535912	0.464088	49	78	127	0.385827	0.614173	LowYield	LowYield	NA
986	A010C118D008	81	68	149	0.543624	0.456376	84	91	175	0.48	0.52	LowYield	LowYield	NA
987	A010C119D008	18	208	226	0.079646	0.920354	101	100	201	0.502488	0.497512	LowYield	LowYield	NA
988	A010C120D006	77	67	144	0.534722	0.465278	43	101	144	0.298611	0.701389	LowYield	LowYield	NA
989	A010C120D007	165	97	262	0.629771	0.370229	133	84	217	0.612903	0.387097	LowYield	LowYield	NA
990	A010C120D008	153	124	277	0.552347	0.447653	66	100	166	0.39759	0.60241	LowYield	LowYield	NA
991	A010C127D007	72	39	111	0.648649	0.351351	65	45	110	0.590909	0.409091	LowYield	LowYield	NA
992	A010C131D006	16	1129	1145	0.0139738	0.986026	86	553	639	0.134585	0.865415	LowYield	Human	NA
993	A010C135D006	16	651	667	0.023988	0.976012	176	2077	2253	0.0781181	0.921882	Human	Human	NA
994	A010C138D007	710	15	725	0.97931	0.0206897	1409	203	1612	0.874069	0.125931	Mouse	Mouse	Mouse
995	A010C145D008	708	20	728	0.972527	0.0274725	961	134	1095	0.877626	0.122374	Mouse	Mouse	Mouse
996	A010C146D008	23	256	279	0.0824373	0.917563	55	645	700	0.0785714	0.921429	LowYield	LowYield	NA
997	A010C147D007	388	17	405	0.958025	0.0419753	619	131	750	0.825333	0.174667	LowYield	LowYield	NA
998	A010C152D005	24	254	278	0.0863309	0.913669	45	793	838	0.0536993	0.946301	LowYield	LowYield	NA
999	A010C154D005	702	36	738	0.95122	0.0487805	890	107	997	0.892678	0.107322	Mouse	Mouse	Mouse
1000	A010C157D008	29	317	346	0.083815	0.916185	83	740	823	0.100851	0.899149	LowYield	LowYield	NA
1001	A010C170D007	63	42	105	0.6	0.4	56	63	119	0.470588	0.529412	LowYield	LowYield	NA
1002	A010C171D005	85	519	604	0.140728	0.859272	40	565	605	0.0661157	0.933884	LowYield	LowYield	NA
1003	A010C171D006	45	526	571	0.0788091	0.921191	136	1428	1564	0.0869565	0.913043	Human	LowYield	NA
1004	A010C171D007	62	53	115	0.53913	0.46087	58	46	104	0.557692	0.442308	LowYield	LowYield	NA
1005	A010C171D008	117	437	554	0.211191	0.788809	71	818	889	0.079865	0.920135	Human	LowYield	NA
1006	A010C185D008	15	176	191	0.078534	0.921466	45	390	435	0.103448	0.896552	LowYield	LowYield	NA
1007	A010C192D005	23	573	596	0.0385906	0.961409	64	1105	1169	0.0547476	0.945252	Human	LowYield	NA
1008	A011C002D005	64	40	104	0.615385	0.384615	77	112	189	0.407407	0.592593	LowYield	LowYield	NA
1009	A011C002D006	72	37	109	0.66055	0.33945	41	119	160	0.25625	0.74375	LowYield	LowYield	NA
1010	A011C002D007	75	54	129	0.581395	0.418605	88	67	155	0.567742	0.432258	LowYield	LowYield	NA
1011	A011C002D008	64	65	129	0.496124	0.503876	59	232	291	0.202749	0.797251	LowYield	LowYield	NA
1012	A011C009D008	58	45	103	0.563107	0.436893	26	98	124	0.209677	0.790323	LowYield	LowYield	NA
1013	A011C011D007	49	391	440	0.111364	0.888636	152	1103	1255	0.121116	0.878884	Human	LowYield	NA
1014	A011C012D005	145	105	250	0.58	0.42	61	121	182	0.335165	0.664835	LowYield	LowYield	NA
1015	A011C012D007	197	118	315	0.625397	0.374603	80	54	134	0.597015	0.402985	LowYield	LowYield	NA
1016	A011C012D008	164	175	339	0.483776	0.516224	36	187	223	0.161435	0.838565	LowYield	LowYield	NA
1017	A011C016D007	9	505	514	0.0175097	0.98249	79	805	884	0.0893665	0.910633	Human	LowYield	NA
1018	A011C017D008	22	114	136	0.161765	0.838235	26	320	346	0.0751445	0.924855	LowYield	LowYield	NA
1019	A011C020D006	916	9	925	0.99027	0.00972973	1254	86	1340	0.935821	0.0641791	Mouse	Mouse	Mouse
1020	A011C023D005	26	691	717	0.0362622	0.963738	96	1952	2048	0.046875	0.953125	Human	Human	NA
1021	A011C024D005	88	58	146	0.60274	0.39726	49	121	170	0.288235	0.711765	LowYield	LowYield	NA
1022	A011C024D008	111	76	187	0.593583	0.406417	38	158	196	0.193878	0.806122	LowYield	LowYield	NA
1023	A011C027D007	70	581	651	0.107527	0.892473	167	1313	1480	0.112838	0.887162	Human	LowYield	NA
1024	A011C027D008	50	55	105	0.47619	0.52381	44	227	271	0.162362	0.837638	LowYield	LowYield	NA
1025	A011C032D008	1290	56	1346	0.958395	0.0416048	1553	170	1723	0.901335	0.0986651	Mouse	Mouse	Mouse
1026	A011C034D005	32	520	552	0.057971	0.942029	118	2051	2169	0.054403	0.945597	Human	LowYield	NA
1027	A011C035D005	26	340	366	0.0710383	0.928962	73	1297	1370	0.0532847	0.946715	Human	LowYield	NA
1028	A011C035D007	1681	10	1691	0.994086	0.00591366	1719	185	1904	0.902836	0.0971639	Mouse	Mouse	Mouse
1029	A011C036D005	64	728	792	0.0808081	0.919192	114	2380	2494	0.0457097	0.95429	Human	Human	Human
1030	A011C036D008	65	71	136	0.477941	0.522059	30	97	127	0.23622	0.76378	LowYield	LowYield	NA
1031	A011C038D005	131	88	219	0.598174	0.401826	62	105	167	0.371257	0.628743	LowYield	LowYield	NA
1032	A011C038D006	138	79	217	0.635945	0.364055	40	80	120	0.333333	0.666667	LowYield	LowYield	NA
1033	A011C038D007	167	122	289	0.577855	0.422145	93	57	150	0.62	0.38	LowYield	LowYield	NA
1034	A011C038D008	214	192	406	0.527094	0.472906	58	250	308	0.188312	0.811688	LowYield	LowYield	NA
1035	A011C040D005	865	23	888	0.974099	0.0259009	1193	95	1288	0.926242	0.0737578	Mouse	Mouse	Mouse
1036	A011C041D007	583	20	603	0.966833	0.0331675	2067	200	2267	0.911778	0.0882223	Mouse	LowYield	NA
1037	A011C051D005	93	69	162	0.574074	0.425926	69	101	170	0.405882	0.594118	LowYield	LowYield	NA
1038	A011C051D007	132	84	216	0.611111	0.388889	68	40	108	0.62963	0.37037	LowYield	LowYield	NA
1039	A011C051D008	130	116	246	0.528455	0.471545	34	272	306	0.111111	0.888889	LowYield	LowYield	NA
1040	A011C057D008	58	113	171	0.339181	0.660819	30	122	152	0.197368	0.802632	LowYield	LowYield	NA
1041	A011C063D006	497	22	519	0.957611	0.0423892	999	122	1121	0.891169	0.108831	Mouse	LowYield	NA
1042	A011C065D005	106	83	189	0.560847	0.439153	57	91	148	0.385135	0.614865	LowYield	LowYield	NA
1043	A011C065D008	151	146	297	0.508418	0.491582	46	151	197	0.233503	0.766497	LowYield	LowYield	NA
1044	A011C066D005	835	17	852	0.980047	0.0199531	1417	153	1570	0.902548	0.0974522	Mouse	Mouse	Mouse
1045	A011C066D008	40	416	456	0.0877193	0.912281	61	1470	1531	0.0398432	0.960157	Human	LowYield	NA
1046	A011C068D007	55	61	116	0.474138	0.525862	80	47	127	0.629921	0.370079	LowYield	LowYield	NA
1047	A011C069D008	49	64	113	0.433628	0.566372	26	118	144	0.180556	0.819444	LowYield	LowYield	NA
1048	A011C070D007	163	95	258	0.631783	0.368217	88	30	118	0.745763	0.254237	LowYield	LowYield	NA
1049	A011C070D008	161	123	284	0.566901	0.433099	31	112	143	0.216783	0.783217	LowYield	LowYield	NA
1050	A011C074D005	62	52	114	0.54386	0.45614	70	122	192	0.364583	0.635417	LowYield	LowYield	NA
1051	A011C074D006	78	41	119	0.655462	0.344538	40	78	118	0.338983	0.661017	LowYield	LowYield	NA
1052	A011C074D007	96	58	154	0.623377	0.376623	79	46	125	0.632	0.368	LowYield	LowYield	NA
1053	A011C074D008	91	86	177	0.514124	0.485876	34	225	259	0.131274	0.868726	LowYield	LowYield	NA
1054	A011C078D005	488	29	517	0.943907	0.0560928	1194	161	1355	0.881181	0.118819	Mouse	LowYield	NA
1055	A011C080D005	52	53	105	0.495238	0.504762	38	76	114	0.333333	0.666667	LowYield	LowYield	NA
1056	A011C080D008	76	88	164	0.463415	0.536585	36	154	190	0.189474	0.810526	LowYield	LowYield	NA
1057	A011C081D008	63	60	123	0.512195	0.487805	17	116	133	0.12782	0.87218	LowYield	LowYield	NA
1058	A011C085D007	23	651	674	0.0341246	0.965875	216	2551	2767	0.0780629	0.921937	Human	Human	NA
1059	A011C087D008	28	594	622	0.0450161	0.954984	106	2408	2514	0.0421639	0.957836	Human	LowYield	NA
1060	A011C097D006	72	810	882	0.0816327	0.918367	275	3455	3730	0.0737265	0.926273	Human	Human	Human
1061	A011C097D008	53	63	116	0.456897	0.543103	180	338	518	0.34749	0.65251	LowYield	LowYield	NA
1062	A011C104D005	134	78	212	0.632075	0.367925	44	77	121	0.363636	0.636364	LowYield	LowYield	NA
1063	A011C104D007	1508	102	1610	0.936646	0.063354	2198	271	2469	0.890239	0.109761	Mouse	Mouse	Mouse
1064	A011C104D008	144	116	260	0.553846	0.446154	26	117	143	0.181818	0.818182	LowYield	LowYield	NA
1065	A011C105D008	66	52	118	0.559322	0.440678	21	90	111	0.189189	0.810811	LowYield	LowYield	NA
1066	A011C106D005	678	25	703	0.964438	0.0355619	1257	197	1454	0.864512	0.135488	Mouse	Mouse	NA
1067	A011C107D006	71	43	114	0.622807	0.377193	47	137	184	0.255435	0.744565	LowYield	LowYield	NA
1068	A011C107D007	69	76	145	0.475862	0.524138	107	82	189	0.566138	0.433862	LowYield	LowYield	NA
1069	A011C107D008	89	78	167	0.532934	0.467066	69	245	314	0.219745	0.780255	LowYield	LowYield	NA
1070	A011C109D005	124	71	195	0.635897	0.364103	68	159	227	0.299559	0.700441	LowYield	LowYield	NA
1071	A011C109D006	107	71	178	0.601124	0.398876	53	145	198	0.267677	0.732323	LowYield	LowYield	NA
1072	A011C109D007	129	79	208	0.620192	0.379808	110	58	168	0.654762	0.345238	LowYield	LowYield	NA
1073	A011C109D008	161	153	314	0.512739	0.487261	101	304	405	0.249383	0.750617	LowYield	LowYield	NA
1074	A011C111D005	68	58	126	0.539683	0.460317	63	147	210	0.3	0.7	LowYield	LowYield	NA
1075	A011C111D006	69	50	119	0.579832	0.420168	58	143	201	0.288557	0.711443	LowYield	LowYield	NA
1076	A011C111D007	91	59	150	0.606667	0.393333	122	61	183	0.666667	0.333333	LowYield	LowYield	NA
1077	A011C111D008	103	98	201	0.512438	0.487562	75	199	274	0.273723	0.726277	LowYield	LowYield	NA
1078	A011C112D005	37	435	472	0.0783898	0.92161	101	1207	1308	0.0772171	0.922783	Human	LowYield	NA
1079	A011C115D005	52	58	110	0.472727	0.527273	83	231	314	0.264331	0.735669	LowYield	LowYield	NA
1080	A011C115D007	70	47	117	0.598291	0.401709	127	58	185	0.686486	0.313514	LowYield	LowYield	NA
1081	A011C115D008	86	70	156	0.551282	0.448718	111	262	373	0.297587	0.702413	LowYield	LowYield	NA
1082	A011C116D005	121	90	211	0.57346	0.42654	55	127	182	0.302198	0.697802	LowYield	LowYield	NA
1083	A011C116D006	118	57	175	0.674286	0.325714	40	119	159	0.251572	0.748428	LowYield	LowYield	NA
1084	A011C116D007	137	107	244	0.561475	0.438525	92	57	149	0.61745	0.38255	LowYield	LowYield	NA
1085	A011C116D008	152	131	283	0.537102	0.462898	69	195	264	0.261364	0.738636	LowYield	LowYield	NA
1086	A011C117D005	63	54	117	0.538462	0.461538	66	118	184	0.358696	0.641304	LowYield	LowYield	NA
1087	A011C117D006	72	45	117	0.615385	0.384615	22	81	103	0.213592	0.786408	LowYield	LowYield	NA
1088	A011C117D007	106	76	182	0.582418	0.417582	88	71	159	0.553459	0.446541	LowYield	LowYield	NA
1089	A011C117D008	133	109	242	0.549587	0.450413	46	177	223	0.206278	0.793722	LowYield	LowYield	NA
1090	A011C118D005	104	97	201	0.517413	0.482587	85	128	213	0.399061	0.600939	LowYield	LowYield	NA
1091	A011C118D006	90	56	146	0.616438	0.383562	55	121	176	0.3125	0.6875	LowYield	LowYield	NA
1092	A011C118D007	118	75	193	0.611399	0.388601	93	78	171	0.54386	0.45614	LowYield	LowYield	NA
1093	A011C118D008	130	117	247	0.526316	0.473684	45	196	241	0.186722	0.813278	LowYield	LowYield	NA
1094	A011C120D005	154	139	293	0.525597	0.474403	107	193	300	0.356667	0.643333	LowYield	LowYield	NA
1095	A011C120D006	167	84	251	0.665339	0.334661	54	164	218	0.247706	0.752294	LowYield	LowYield	NA
1096	A011C120D007	205	167	372	0.551075	0.448925	135	105	240	0.5625	0.4375	LowYield	LowYield	NA
1097	A011C120D008	195	215	410	0.47561	0.52439	89	362	451	0.197339	0.802661	LowYield	LowYield	NA
1098	A011C121D006	63	433	496	0.127016	0.872984	149	2349	2498	0.0596477	0.940352	Human	LowYield	NA
1099	A011C125D005	1093	33	1126	0.970693	0.0293073	1046	142	1188	0.880471	0.119529	Mouse	Mouse	Mouse
1100	A011C125D006	28842	64	28906	0.997786	0.00221407	738	140	878	0.840547	0.159453	Mouse	Mouse	Mouse
1101	A011C127D005	90	80	170	0.529412	0.470588	84	98	182	0.461538	0.538462	LowYield	LowYield	NA
1102	A011C127D006	87	48	135	0.644444	0.355556	43	117	160	0.26875	0.73125	LowYield	LowYield	NA
1103	A011C127D007	120	77	197	0.609137	0.390863	82	31	113	0.725664	0.274336	LowYield	LowYield	NA
1104	A011C127D008	1138	141	1279	0.889758	0.110242	2096	261	2357	0.889266	0.110734	Mouse	Mouse	Mouse
1105	A011C128D008	855	20	875	0.977143	0.0228571	1003	153	1156	0.867647	0.132353	Mouse	Mouse	Mouse
1106	A011C132D006	66	530	596	0.110738	0.889262	87	1263	1350	0.0644444	0.935556	Human	LowYield	NA
1107	A011C133D006	37	954	991	0.037336	0.962664	213	3012	3225	0.0660465	0.933953	Human	Human	Human
1108	A011C134D007	558	35	593	0.940978	0.0590219	2096	258	2354	0.890399	0.109601	Mouse	LowYield	NA
1109	A011C135D005	923	55	978	0.943763	0.0562372	1567	230	1797	0.872009	0.127991	Mouse	Mouse	Mouse
1110	A011C138D008	48	325	373	0.128686	0.871314	87	1648	1735	0.0501441	0.949856	Human	LowYield	NA
1111	A011C146D005	50	3370	3420	0.0146199	0.98538	101	1090	1191	0.0848027	0.915197	Human	Human	Human
1112	A011C154D005	1151	35	1186	0.970489	0.029511	1836	202	2038	0.900883	0.0991168	Mouse	Mouse	Mouse
1113	A011C156D005	57	645	702	0.0811966	0.918803	162	1781	1943	0.0833762	0.916624	Human	Human	NA
1114	A011C156D008	56	60	116	0.482759	0.517241	70	500	570	0.122807	0.877193	LowYield	LowYield	NA
1115	A011C158D005	69	43	112	0.616071	0.383929	35	91	126	0.277778	0.722222	LowYield	LowYield	NA
1116	A011C158D006	271	36	307	0.882736	0.117264	330	111	441	0.748299	0.251701	LowYield	LowYield	NA
1117	A011C158D007	83	59	142	0.584507	0.415493	82	48	130	0.630769	0.369231	LowYield	LowYield	NA
1118	A011C158D008	96	86	182	0.527473	0.472527	39	175	214	0.182243	0.817757	LowYield	LowYield	NA
1119	A011C164D005	73	454	527	0.13852	0.86148	88	929	1017	0.086529	0.913471	Human	LowYield	NA
1120	A011C164D007	68	36	104	0.653846	0.346154	73	41	114	0.640351	0.359649	LowYield	LowYield	NA
1121	A011C164D008	90	56	146	0.616438	0.383562	62	207	269	0.230483	0.769517	LowYield	LowYield	NA
1122	A011C165D008	105	3098	3203	0.0327818	0.967218	488	11604	12092	0.0403573	0.959643	Human	Human	Human
1123	A011C167D005	28	341	369	0.0758808	0.924119	49	819	868	0.0564516	0.943548	Human	LowYield	NA
1124	A011C167D008	651	28	679	0.958763	0.0412371	544	248	792	0.686869	0.313131	LowYield	Mouse	NA
1125	A011C168D008	71	78	149	0.47651	0.52349	17	137	154	0.11039	0.88961	LowYield	LowYield	NA
1126	A011C170D005	107	78	185	0.578378	0.421622	43	103	146	0.294521	0.705479	LowYield	LowYield	NA
1127	A011C170D006	105	57	162	0.648148	0.351852	24	88	112	0.214286	0.785714	LowYield	LowYield	NA
1128	A011C170D007	132	84	216	0.611111	0.388889	78	43	121	0.644628	0.355372	LowYield	LowYield	NA
1129	A011C170D008	159	140	299	0.531773	0.468227	56	170	226	0.247788	0.752212	LowYield	LowYield	NA
1130	A011C171D005	185	1403	1588	0.116499	0.883501	123	1613	1736	0.0708525	0.929147	Human	Human	Human
1131	A011C171D006	111	69	180	0.616667	0.383333	35	117	152	0.230263	0.769737	LowYield	LowYield	NA
1132	A011C171D007	144	102	246	0.585366	0.414634	86	39	125	0.688	0.312	LowYield	LowYield	NA
1133	A011C171D008	157	178	335	0.468657	0.531343	48	174	222	0.216216	0.783784	LowYield	LowYield	NA
1134	A011C174D008	49	66	115	0.426087	0.573913	24	93	117	0.205128	0.794872	LowYield	LowYield	NA
1135	A011C178D005	133	687	820	0.162195	0.837805	80	1096	1176	0.0680272	0.931973	Human	Human	NA
1136	A011C179D007	76	51	127	0.598425	0.401575	85	78	163	0.521472	0.478528	LowYield	LowYield	NA
1137	A011C179D008	76	64	140	0.542857	0.457143	46	237	283	0.162544	0.837456	LowYield	LowYield	NA
1138	A011C183D008	60	55	115	0.521739	0.478261	54	230	284	0.190141	0.809859	LowYield	LowYield	NA
1139	A011C184D006	45	1202	1247	0.0360866	0.963913	160	2203	2363	0.0677105	0.932289	Human	Human	Human
1140	A011C184D008	16	452	468	0.034188	0.965812	117	1444	1561	0.074952	0.925048	Human	LowYield	NA
1141	A011C185D006	25	264	289	0.0865052	0.913495	139	1806	1945	0.0714653	0.928535	Human	LowYield	NA
1142	A011C188D008	64	57	121	0.528926	0.471074	25	93	118	0.211864	0.788136	LowYield	LowYield	NA
1143	A011C192D008	49	61	110	0.445455	0.554545	30	131	161	0.186335	0.813665	LowYield	LowYield	NA
1144	A012C001D006	13	278	291	0.0446735	0.955326	46	669	715	0.0643357	0.935664	LowYield	LowYield	NA
1145	A012C002D006	65	43	108	0.601852	0.398148	64	59	123	0.520325	0.479675	LowYield	LowYield	NA
1146	A012C002D007	87	70	157	0.55414	0.44586	60	60	120	0.5	0.5	LowYield	LowYield	NA
1147	A012C011D008	15	565	580	0.0258621	0.974138	36	468	504	0.0714286	0.928571	LowYield	LowYield	NA
1148	A012C012D007	575	146	721	0.797503	0.202497	903	110	1013	0.891412	0.108588	Mouse	LowYield	NA
1149	A012C019D007	812	25	837	0.970131	0.0298686	1855	203	2058	0.901361	0.0986395	Mouse	Mouse	Mouse
1150	A012C026D005	34	469	503	0.0675944	0.932406	61	1156	1217	0.0501233	0.949877	Human	LowYield	NA
1151	A012C038D007	204	148	352	0.579545	0.420455	48	60	108	0.444444	0.555556	LowYield	LowYield	NA
1152	A012C043D008	19	223	242	0.0785124	0.921488	48	1072	1120	0.0428571	0.957143	Human	LowYield	NA
1153	A012C057D006	914	48	962	0.950104	0.049896	1541	134	1675	0.92	0.08	Mouse	Mouse	Mouse
1154	A012C058D006	18	392	410	0.0439024	0.956098	90	950	1040	0.0865385	0.913462	Human	LowYield	NA
1155	A012C060D007	21	355	376	0.0558511	0.944149	104	858	962	0.108108	0.891892	Human	LowYield	NA
1156	A012C067D008	224	10	234	0.957265	0.042735	251	14	265	0.94717	0.0528302	LowYield	LowYield	NA
1157	A012C068D007	53	47	100	0.53	0.47	68	40	108	0.62963	0.37037	LowYield	LowYield	NA
1158	A012C073D005	6	299	305	0.0196721	0.980328	25	562	587	0.0425894	0.957411	LowYield	LowYield	NA
1159	A012C074D005	83	67	150	0.553333	0.446667	29	223	252	0.115079	0.884921	LowYield	LowYield	NA
1160	A012C074D006	76	34	110	0.690909	0.309091	67	37	104	0.644231	0.355769	LowYield	LowYield	NA
1161	A012C074D007	99	80	179	0.553073	0.446927	59	63	122	0.483607	0.516393	LowYield	LowYield	NA
1162	A012C076D006	791	22	813	0.97294	0.0270603	1532	116	1648	0.929612	0.0703883	Mouse	Mouse	Mouse
1163	A012C076D007	22	151	173	0.127168	0.872832	119	1404	1523	0.0781353	0.921865	Human	LowYield	NA
1164	A012C097D008	46	72	118	0.389831	0.610169	133	67	200	0.665	0.335	LowYield	LowYield	NA
1165	A012C098D006	1123	28	1151	0.975673	0.0243267	1059	165	1224	0.865196	0.134804	Mouse	Mouse	Mouse
1166	A012C107D007	69	117	186	0.370968	0.629032	54	59	113	0.477876	0.522124	LowYield	LowYield	NA
1167	A012C107D008	137	425	562	0.243772	0.756228	76	655	731	0.103967	0.896033	LowYield	LowYield	NA
1168	A012C109D005	123	90	213	0.577465	0.422535	35	115	150	0.233333	0.766667	LowYield	LowYield	NA
1169	A012C109D006	106	93	199	0.532663	0.467337	75	55	130	0.576923	0.423077	LowYield	LowYield	NA
1170	A012C109D007	176	99	275	0.64	0.36	98	85	183	0.535519	0.464481	LowYield	LowYield	NA
1171	A012C109D008	185	175	360	0.513889	0.486111	108	42	150	0.72	0.28	LowYield	LowYield	NA
1172	A012C111D005	79	64	143	0.552448	0.447552	40	102	142	0.28169	0.71831	LowYield	LowYield	NA
1173	A012C111D006	57	44	101	0.564356	0.435644	66	76	142	0.464789	0.535211	LowYield	LowYield	NA
1174	A012C111D007	106	96	202	0.524752	0.475248	73	75	148	0.493243	0.506757	LowYield	LowYield	NA
1175	A012C111D008	126	118	244	0.516393	0.483607	60	59	119	0.504202	0.495798	LowYield	LowYield	NA
1176	A012C112D008	48	240	288	0.166667	0.833333	60	660	720	0.0833333	0.916667	LowYield	LowYield	NA
1177	A012C113D008	1040	75	1115	0.932735	0.0672646	1302	90	1392	0.935345	0.0646552	Mouse	Mouse	Mouse
1178	A012C114D006	20	423	443	0.0451467	0.954853	100	1110	1210	0.0826446	0.917355	Human	LowYield	NA
1179	A012C114D007	36	522	558	0.0645161	0.935484	146	1398	1544	0.0945596	0.90544	Human	LowYield	NA
1180	A012C115D005	59	47	106	0.556604	0.443396	37	148	185	0.2	0.8	LowYield	LowYield	NA
1181	A012C115D007	88	59	147	0.598639	0.401361	98	92	190	0.515789	0.484211	LowYield	LowYield	NA
1182	A012C115D008	91	85	176	0.517045	0.482955	75	48	123	0.609756	0.390244	LowYield	LowYield	NA
1183	A012C116D005	145	128	273	0.531136	0.468864	36	102	138	0.26087	0.73913	LowYield	LowYield	NA
1184	A012C116D006	130	96	226	0.575221	0.424779	51	73	124	0.41129	0.58871	LowYield	LowYield	NA
1185	A012C116D007	191	125	316	0.60443	0.39557	97	65	162	0.598765	0.401235	LowYield	LowYield	NA
1186	A012C117D006	78	38	116	0.672414	0.327586	52	50	102	0.509804	0.490196	LowYield	LowYield	NA
1187	A012C117D007	96	70	166	0.578313	0.421687	67	55	122	0.54918	0.45082	LowYield	LowYield	NA
1188	A012C117D008	1279	138	1417	0.902611	0.0973888	1236	106	1342	0.921013	0.0789866	Mouse	Mouse	Mouse
1189	A012C118D005	92	63	155	0.593548	0.406452	19	86	105	0.180952	0.819048	LowYield	LowYield	NA
1190	A012C118D006	74	62	136	0.544118	0.455882	62	54	116	0.534483	0.465517	LowYield	LowYield	NA
1191	A012C118D007	121	80	201	0.60199	0.39801	85	54	139	0.611511	0.388489	LowYield	LowYield	NA
1192	A012C118D008	117	125	242	0.483471	0.516529	92	49	141	0.652482	0.347518	LowYield	LowYield	NA
1193	A012C120D005	179	134	313	0.571885	0.428115	26	116	142	0.183099	0.816901	LowYield	LowYield	NA
1194	A012C120D006	166	110	276	0.601449	0.398551	82	75	157	0.522293	0.477707	LowYield	LowYield	NA
1195	A012C120D007	255	161	416	0.612981	0.387019	97	77	174	0.557471	0.442529	LowYield	LowYield	NA
1196	A012C120D008	230	204	434	0.529954	0.470046	93	42	135	0.688889	0.311111	LowYield	LowYield	NA
1197	A012C123D005	899	29	928	0.96875	0.03125	1208	156	1364	0.88563	0.11437	Mouse	Mouse	Mouse
1198	A012C127D007	129	91	220	0.586364	0.413636	78	49	127	0.614173	0.385827	LowYield	LowYield	NA
1199	A012C133D008	1001	42	1043	0.959732	0.0402685	1325	107	1432	0.925279	0.0747207	Mouse	Mouse	Mouse
1200	A012C134D006	44	130	174	0.252874	0.747126	153	1526	1679	0.0911257	0.908874	Human	LowYield	NA
1201	A012C135D005	662	32	694	0.95389	0.0461095	1714	208	1922	0.891779	0.108221	Mouse	Mouse	NA
1202	A012C136D008	1490	35	1525	0.977049	0.0229508	1823	110	1933	0.943094	0.0569064	Mouse	Mouse	Mouse
1203	A012C137D007	2806	104	2910	0.964261	0.0357388	5096	606	5702	0.893722	0.106278	Mouse	Mouse	Mouse
1204	A012C139D007	1133	24	1157	0.979257	0.0207433	1469	190	1659	0.885473	0.114527	Mouse	Mouse	Mouse
1205	A012C152D007	726	65	791	0.917826	0.0821745	953	106	1059	0.899906	0.100094	Mouse	Mouse	Mouse
1206	A012C153D006	777	10	787	0.987294	0.0127065	788	61	849	0.928151	0.0718492	Mouse	Mouse	Mouse
1207	A012C153D007	23	377	400	0.0575	0.9425	133	1145	1278	0.104069	0.895931	Human	LowYield	NA
1208	A012C155D005	42	324	366	0.114754	0.885246	65	918	983	0.0661241	0.933876	Human	LowYield	NA
1209	A012C157D005	109	2227	2336	0.046661	0.953339	246	4339	4585	0.0536532	0.946347	Human	Human	Human
1210	A012C157D008	52	69	121	0.429752	0.570248	66	39	105	0.628571	0.371429	LowYield	LowYield	NA
1211	A012C158D005	96	90	186	0.516129	0.483871	31	116	147	0.210884	0.789116	LowYield	LowYield	NA
1212	A012C158D006	67	49	116	0.577586	0.422414	59	53	112	0.526786	0.473214	LowYield	LowYield	NA
1213	A012C158D007	113	142	255	0.443137	0.556863	60	50	110	0.545455	0.454545	LowYield	LowYield	NA
1214	A012C162D006	829	24	853	0.971864	0.028136	1301	112	1413	0.920736	0.079264	Mouse	Mouse	Mouse
1215	A012C164D007	88	46	134	0.656716	0.343284	61	40	101	0.60396	0.39604	LowYield	LowYield	NA
1216	A012C169D006	602	13	615	0.978862	0.0211382	883	131	1014	0.870809	0.129191	Mouse	Mouse	NA
1217	A012C170D006	97	64	161	0.602484	0.397516	60	51	111	0.540541	0.459459	LowYield	LowYield	NA
1218	A012C171D005	170	100	270	0.62963	0.37037	31	85	116	0.267241	0.732759	LowYield	LowYield	NA
1219	A012C171D006	115	86	201	0.572139	0.427861	78	45	123	0.634146	0.365854	LowYield	LowYield	NA
1220	A012C171D007	182	156	338	0.538462	0.461538	48	75	123	0.390244	0.609756	LowYield	LowYield	NA
1221	A012C175D008	48	55	103	0.466019	0.533981	63	44	107	0.588785	0.411215	LowYield	LowYield	NA
1222	A012C179D005	68	63	131	0.519084	0.480916	33	166	199	0.165829	0.834171	LowYield	LowYield	NA
1223	A012C179D007	84	57	141	0.595745	0.404255	52	74	126	0.412698	0.587302	LowYield	LowYield	NA
1224	A012C179D008	636	105	741	0.8583	0.1417	1824	149	1973	0.92448	0.0755195	Mouse	Mouse	NA
1225	A012C183D006	896	30	926	0.967603	0.0323974	1417	178	1595	0.888401	0.111599	Mouse	Mouse	Mouse
1226	A012C183D008	172	444	616	0.279221	0.720779	195	720	915	0.213115	0.786885	LowYield	LowYield	NA
1227	A012C187D005	32	610	642	0.0498442	0.950156	123	2191	2314	0.0531547	0.946845	Human	Human	NA
1228	A013C002D008	70	317	387	0.180879	0.819121	179	2322	2501	0.0715714	0.928429	Human	LowYield	NA
1229	A013C004D008	709	34	743	0.95424	0.0457604	1744	92	1836	0.949891	0.0501089	Mouse	Mouse	Mouse
1230	A013C007D008	1099	24	1123	0.978629	0.0213713	1522	111	1633	0.932027	0.0679731	Mouse	Mouse	Mouse
1231	A013C008D005	46	518	564	0.0815603	0.91844	157	2299	2456	0.0639251	0.936075	Human	LowYield	NA
1232	A013C012D005	88	58	146	0.60274	0.39726	48	59	107	0.448598	0.551402	LowYield	LowYield	NA
1233	A013C012D008	113	88	201	0.562189	0.437811	65	55	120	0.541667	0.458333	LowYield	LowYield	NA
1234	A013C017D005	463	19	482	0.960581	0.0394191	965	75	1040	0.927885	0.0721154	Mouse	LowYield	NA
1235	A013C021D007	23	194	217	0.105991	0.894009	173	2018	2191	0.0789594	0.921041	Human	LowYield	NA
1236	A013C029D008	142	13	155	0.916129	0.083871	817	51	868	0.941244	0.0587558	Mouse	LowYield	NA
1237	A013C032D007	861	42	903	0.953488	0.0465116	1604	176	1780	0.901124	0.0988764	Mouse	Mouse	Mouse
1238	A013C035D006	899	15	914	0.983589	0.0164114	1819	191	2010	0.904975	0.0950249	Mouse	Mouse	Mouse
1239	A013C036D005	646	24	670	0.964179	0.0358209	1367	127	1494	0.914993	0.0850067	Mouse	Mouse	NA
1240	A013C038D007	85	85	170	0.5	0.5	78	46	124	0.629032	0.370968	LowYield	LowYield	NA
1241	A013C038D008	110	90	200	0.55	0.45	78	83	161	0.484472	0.515528	LowYield	LowYield	NA
1242	A013C043D006	1038	19	1057	0.982025	0.0179754	2209	232	2441	0.904957	0.095043	Mouse	Mouse	Mouse
1243	A013C051D007	82	45	127	0.645669	0.354331	93	34	127	0.732283	0.267717	LowYield	LowYield	NA
1244	A013C051D008	88	87	175	0.502857	0.497143	57	96	153	0.372549	0.627451	LowYield	LowYield	NA
1245	A013C055D006	233	16	249	0.935743	0.064257	559	49	608	0.919408	0.0805921	LowYield	LowYield	NA
1246	A013C056D008	45	615	660	0.0681818	0.931818	128	2854	2982	0.0429242	0.957076	Human	Human	NA
1247	A013C057D008	33	105	138	0.23913	0.76087	46	108	154	0.298701	0.701299	LowYield	LowYield	NA
1248	A013C062D008	40	513	553	0.0723327	0.927667	138	1520	1658	0.0832328	0.916767	Human	LowYield	NA
1249	A013C063D006	26	381	407	0.0638821	0.936118	143	1666	1809	0.0790492	0.920951	Human	LowYield	NA
1250	A013C064D006	21	764	785	0.0267516	0.973248	203	2756	2959	0.0686043	0.931396	Human	Human	Human
1251	A013C066D005	14	196	210	0.0666667	0.933333	50	505	555	0.0900901	0.90991	LowYield	LowYield	NA
1252	A013C070D008	95	91	186	0.510753	0.489247	60	54	114	0.526316	0.473684	LowYield	LowYield	NA
1253	A013C078D005	17	337	354	0.0480226	0.951977	80	1130	1210	0.0661157	0.933884	Human	LowYield	NA
1254	A013C079D007	51	731	782	0.0652174	0.934783	321	3756	4077	0.0787344	0.921266	Human	Human	Human
1255	A013C083D008	13	226	239	0.0543933	0.945607	130	2483	2613	0.0497512	0.950249	Human	LowYield	NA
1256	A013C094D005	715	547	1262	0.566561	0.433439	1840	2611	4451	0.41339	0.58661	Doublet	Doublet	Doublet
1257	A013C102D008	336	5	341	0.985337	0.0146628	1314	110	1424	0.922753	0.0772472	Mouse	LowYield	NA
1258	A013C105D006	19	220	239	0.0794979	0.920502	83	702	785	0.105732	0.894268	LowYield	LowYield	NA
1259	A013C107D006	1045	28	1073	0.973905	0.0260951	1481	218	1699	0.871689	0.128311	Mouse	Mouse	Mouse
1260	A013C108D008	45	604	649	0.0693374	0.930663	250	3977	4227	0.0591436	0.940856	Human	Human	NA
1261	A013C109D005	82	596	678	0.120944	0.879056	157	1838	1995	0.0786967	0.921303	Human	LowYield	NA
1262	A013C109D007	58	44	102	0.568627	0.431373	107	109	216	0.49537	0.50463	LowYield	LowYield	NA
1263	A013C109D008	85	95	180	0.472222	0.527778	181	191	372	0.486559	0.513441	LowYield	LowYield	NA
1264	A013C111D006	1034	41	1075	0.96186	0.0381395	1849	269	2118	0.872993	0.127007	Mouse	Mouse	Mouse
1265	A013C112D007	734	26	760	0.965789	0.0342105	1899	296	2195	0.865148	0.134852	Mouse	Mouse	Mouse
1266	A013C114D005	877	21	898	0.976615	0.0233853	1749	181	1930	0.906218	0.0937824	Mouse	Mouse	Mouse
1267	A013C115D007	51	179	230	0.221739	0.778261	394	3470	3864	0.101967	0.898033	Human	LowYield	NA
1268	A013C116D005	78	74	152	0.513158	0.486842	60	120	180	0.333333	0.666667	LowYield	LowYield	NA
1269	A013C116D006	77	63	140	0.55	0.45	96	90	186	0.516129	0.483871	LowYield	LowYield	NA
1270	A013C116D007	96	65	161	0.596273	0.403727	64	58	122	0.52459	0.47541	LowYield	LowYield	NA
1271	A013C116D008	1784	153	1937	0.921012	0.0789881	2736	269	3005	0.910483	0.0895175	Mouse	Mouse	Mouse
1272	A013C117D008	54	56	110	0.490909	0.509091	79	117	196	0.403061	0.596939	LowYield	LowYield	NA
1273	A013C118D005	58	51	109	0.53211	0.46789	39	124	163	0.239264	0.760736	LowYield	LowYield	NA
1274	A013C118D007	75	37	112	0.669643	0.330357	75	54	129	0.581395	0.418605	LowYield	LowYield	NA
1275	A013C118D008	90	78	168	0.535714	0.464286	99	118	217	0.456221	0.543779	LowYield	LowYield	NA
1276	A013C119D008	1091	47	1138	0.958699	0.0413005	3112	321	3433	0.906496	0.0935042	Mouse	Mouse	Mouse
1277	A013C120D005	161	1228	1389	0.115911	0.884089	203	2898	3101	0.0654628	0.934537	Human	Human	Human
1278	A013C120D006	122	65	187	0.652406	0.347594	83	101	184	0.451087	0.548913	LowYield	LowYield	NA
1279	A013C120D007	155	106	261	0.59387	0.40613	91	65	156	0.583333	0.416667	LowYield	LowYield	NA
1280	A013C120D008	175	152	327	0.535168	0.464832	218	193	411	0.530414	0.469586	LowYield	LowYield	NA
1281	A013C127D005	111	773	884	0.125566	0.874434	239	3303	3542	0.067476	0.932524	Human	Human	Human
1282	A013C127D006	81	545	626	0.129393	0.870607	155	1835	1990	0.0778894	0.922111	Human	LowYield	NA
1283	A013C127D007	97	48	145	0.668966	0.331034	48	64	112	0.428571	0.571429	LowYield	LowYield	NA
1284	A013C127D008	64	79	143	0.447552	0.552448	95	94	189	0.502646	0.497354	LowYield	LowYield	NA
1285	A013C133D006	883	13	896	0.985491	0.0145089	1830	266	2096	0.873092	0.126908	Mouse	Mouse	Mouse
1286	A013C139D006	795	9	804	0.988806	0.011194	1257	173	1430	0.879021	0.120979	Mouse	Mouse	Mouse
1287	A013C140D007	1563	56	1619	0.965411	0.0345893	2536	338	2874	0.882394	0.117606	Mouse	Mouse	Mouse
1288	A013C146D006	26	249	275	0.0945455	0.905455	107	814	921	0.116178	0.883822	Human	LowYield	NA
1289	A013C146D008	1077	34	1111	0.969397	0.0306031	1700	150	1850	0.918919	0.0810811	Mouse	Mouse	Mouse
1290	A013C148D008	24	1388	1412	0.0169972	0.983003	129	1481	1610	0.0801242	0.919876	Human	Human	Human
1291	A013C155D007	1156	30	1186	0.974705	0.0252951	2123	271	2394	0.8868	0.1132	Mouse	Mouse	Mouse
1292	A013C158D008	63	57	120	0.525	0.475	105	103	208	0.504808	0.495192	LowYield	LowYield	NA
1293	A013C165D005	5	214	219	0.0228311	0.977169	48	581	629	0.0763116	0.923688	LowYield	LowYield	NA
1294	A013C167D005	21	204	225	0.0933333	0.906667	44	661	705	0.0624113	0.937589	LowYield	LowYield	NA
1295	A013C168D007	405	28	433	0.935335	0.0646651	508	88	596	0.852349	0.147651	LowYield	LowYield	NA
1296	A013C169D008	26	558	584	0.0445205	0.955479	151	1596	1747	0.0864339	0.913566	Human	LowYield	NA
1297	A013C170D005	72	48	120	0.6	0.4	47	102	149	0.315436	0.684564	LowYield	LowYield	NA
1298	A013C170D006	59	42	101	0.584158	0.415842	84	94	178	0.47191	0.52809	LowYield	LowYield	NA
1299	A013C170D007	73	52	125	0.584	0.416	55	61	116	0.474138	0.525862	LowYield	LowYield	NA
1300	A013C170D008	87	103	190	0.457895	0.542105	111	144	255	0.435294	0.564706	LowYield	LowYield	NA
1301	A013C171D005	68	61	129	0.527132	0.472868	51	112	163	0.312883	0.687117	LowYield	LowYield	NA
1302	A013C171D006	63	50	113	0.557522	0.442478	63	100	163	0.386503	0.613497	LowYield	LowYield	NA
1303	A013C171D007	102	85	187	0.545455	0.454545	52	59	111	0.468468	0.531532	LowYield	LowYield	NA
1304	A013C171D008	99	126	225	0.44	0.56	120	161	281	0.427046	0.572954	LowYield	LowYield	NA
1305	A013C173D008	24	642	666	0.036036	0.963964	113	1474	1587	0.0712035	0.928796	Human	Human	NA
1306	A013C175D006	28	657	685	0.0408759	0.959124	238	1920	2158	0.110287	0.889713	Human	Human	NA
1307	A013C179D008	55	54	109	0.504587	0.495413	59	108	167	0.353293	0.646707	LowYield	LowYield	NA
1308	A013C183D006	1461	30	1491	0.979879	0.0201207	2758	331	3089	0.892846	0.107154	Mouse	Mouse	Mouse
1309	A013C186D008	32	564	596	0.0536913	0.946309	124	1908	2032	0.0610236	0.938976	Human	LowYield	NA
1310	A013C190D008	968	56	1024	0.945312	0.0546875	2185	168	2353	0.928602	0.0713982	Mouse	Mouse	Mouse
1311	A013C192D008	38	382	420	0.0904762	0.909524	84	889	973	0.0863309	0.913669	Human	LowYield	NA
1312	A014C002D005	51	62	113	0.451327	0.548673	75	110	185	0.405405	0.594595	LowYield	LowYield	NA
1313	A014C002D006	1411	61	1472	0.95856	0.0414402	2356	262	2618	0.899924	0.100076	Mouse	Mouse	Mouse
1314	A014C002D007	109	67	176	0.619318	0.380682	162	89	251	0.645418	0.354582	LowYield	LowYield	NA
1315	A014C002D008	110	85	195	0.564103	0.435897	131	100	231	0.5671	0.4329	LowYield	LowYield	NA
1316	A014C004D005	25	451	476	0.052521	0.947479	81	1121	1202	0.0673877	0.932612	Human	LowYield	NA
1317	A014C006D007	1532	35	1567	0.977664	0.0223357	3134	361	3495	0.89671	0.10329	Mouse	Mouse	Mouse
1318	A014C008D008	26	302	328	0.0792683	0.920732	90	1625	1715	0.0524781	0.947522	Human	LowYield	NA
1319	A014C009D007	59	43	102	0.578431	0.421569	84	41	125	0.672	0.328	LowYield	LowYield	NA
1320	A014C009D008	603	59	662	0.910876	0.0891239	855	118	973	0.878726	0.121274	Mouse	Mouse	NA
1321	A014C012D005	164	139	303	0.541254	0.458746	71	80	151	0.470199	0.529801	LowYield	LowYield	NA
1322	A014C012D006	141	88	229	0.615721	0.384279	62	93	155	0.4	0.6	LowYield	LowYield	NA
1323	A014C012D007	195	150	345	0.565217	0.434783	112	94	206	0.543689	0.456311	LowYield	LowYield	NA
1324	A014C012D008	211	277	488	0.432377	0.567623	78	91	169	0.461538	0.538462	LowYield	LowYield	NA
1325	A014C013D007	50	1028	1078	0.0463822	0.953618	467	5595	6062	0.0770373	0.922963	Human	Human	Human
1326	A014C022D008	37	527	564	0.0656028	0.934397	118	2609	2727	0.043271	0.956729	Human	LowYield	NA
1327	A014C023D005	526	19	545	0.965138	0.0348624	590	61	651	0.906298	0.093702	LowYield	LowYield	NA
1328	A014C024D005	103	359	462	0.222944	0.777056	164	2187	2351	0.0697575	0.930242	Human	LowYield	NA
1329	A014C024D006	74	58	132	0.560606	0.439394	38	90	128	0.296875	0.703125	LowYield	LowYield	NA
1330	A014C024D007	106	86	192	0.552083	0.447917	85	111	196	0.433673	0.566327	LowYield	LowYield	NA
1331	A014C024D008	115	90	205	0.560976	0.439024	54	321	375	0.144	0.856	LowYield	LowYield	NA
1332	A014C026D006	27	624	651	0.0414747	0.958525	212	2018	2230	0.0950673	0.904933	Human	Human	NA
1333	A014C027D007	65	45	110	0.590909	0.409091	114	68	182	0.626374	0.373626	LowYield	LowYield	NA
1334	A014C027D008	67	68	135	0.496296	0.503704	60	69	129	0.465116	0.534884	LowYield	LowYield	NA
1335	A014C030D007	748	20	768	0.973958	0.0260417	1122	161	1283	0.874513	0.125487	Mouse	Mouse	Mouse
1336	A014C032D007	67	66	133	0.503759	0.496241	59	57	116	0.508621	0.491379	LowYield	LowYield	NA
1337	A014C033D005	1585	87	1672	0.947967	0.0520335	2970	265	3235	0.918083	0.0819165	Mouse	Mouse	Mouse
1338	A014C033D006	73	3060	3133	0.0233004	0.9767	406	5403	5809	0.0698915	0.930108	Human	Human	Human
1339	A014C036D007	73	56	129	0.565891	0.434109	69	34	103	0.669903	0.330097	LowYield	LowYield	NA
1340	A014C038D005	144	98	242	0.595041	0.404959	61	75	136	0.448529	0.551471	LowYield	LowYield	NA
1341	A014C038D006	134	103	237	0.565401	0.434599	95	114	209	0.454545	0.545455	LowYield	LowYield	NA
1342	A014C038D007	211	123	334	0.631737	0.368263	81	61	142	0.570423	0.429577	LowYield	LowYield	NA
1343	A014C038D008	241	237	478	0.504184	0.495816	64	68	132	0.484848	0.515152	LowYield	LowYield	NA
1344	A014C040D006	1026	21	1047	0.979943	0.0200573	1630	168	1798	0.906563	0.0934372	Mouse	Mouse	Mouse
1345	A014C044D007	64	41	105	0.609524	0.390476	100	73	173	0.578035	0.421965	LowYield	LowYield	NA
1346	A014C044D008	84	68	152	0.552632	0.447368	115	69	184	0.625	0.375	LowYield	LowYield	NA
1347	A014C048D008	56	48	104	0.538462	0.461538	78	75	153	0.509804	0.490196	LowYield	LowYield	NA
1348	A014C051D005	112	72	184	0.608696	0.391304	102	69	171	0.596491	0.403509	LowYield	LowYield	NA
1349	A014C051D006	87	56	143	0.608392	0.391608	63	96	159	0.396226	0.603774	LowYield	LowYield	NA
1350	A014C051D007	110	89	199	0.552764	0.447236	86	46	132	0.651515	0.348485	LowYield	LowYield	NA
1351	A014C051D008	150	161	311	0.482315	0.517685	71	77	148	0.47973	0.52027	LowYield	LowYield	NA
1352	A014C056D005	56	515	571	0.0980736	0.901926	148	3126	3274	0.0452046	0.954795	Human	LowYield	NA
1353	A014C057D008	71	193	264	0.268939	0.731061	75	42	117	0.641026	0.358974	LowYield	LowYield	NA
1354	A014C061D006	42	1170	1212	0.0346535	0.965347	179	2328	2507	0.0714001	0.9286	Human	Human	Human
1355	A014C062D006	30	151	181	0.165746	0.834254	142	905	1047	0.135626	0.864374	Human	LowYield	NA
1356	A014C064D005	44	1101	1145	0.0384279	0.961572	74	1733	1807	0.0409519	0.959048	Human	Human	Human
1357	A014C065D006	103	65	168	0.613095	0.386905	40	95	135	0.296296	0.703704	LowYield	LowYield	NA
1358	A014C065D007	924	135	1059	0.872521	0.127479	3137	339	3476	0.902474	0.0975259	Mouse	Mouse	Mouse
1359	A014C065D008	156	155	311	0.501608	0.498392	48	54	102	0.470588	0.529412	LowYield	LowYield	NA
1360	A014C068D008	68	60	128	0.53125	0.46875	79	57	136	0.580882	0.419118	LowYield	LowYield	NA
1361	A014C069D007	65	47	112	0.580357	0.419643	133	46	179	0.743017	0.256983	LowYield	LowYield	NA
1362	A014C069D008	91	66	157	0.579618	0.420382	56	51	107	0.523364	0.476636	LowYield	LowYield	NA
1363	A014C070D006	113	84	197	0.573604	0.426396	30	137	167	0.179641	0.820359	LowYield	LowYield	NA
1364	A014C070D007	169	107	276	0.612319	0.387681	78	46	124	0.629032	0.370968	LowYield	LowYield	NA
1365	A014C071D006	32	822	854	0.0374707	0.962529	307	4817	5124	0.0599141	0.940086	Human	Human	Human
1366	A014C073D007	13	844	857	0.0151692	0.984831	40	108	148	0.27027	0.72973	LowYield	Human	NA
1367	A014C074D005	89	73	162	0.549383	0.450617	66	87	153	0.431373	0.568627	LowYield	LowYield	NA
1368	A014C074D006	86	51	137	0.627737	0.372263	57	141	198	0.287879	0.712121	LowYield	LowYield	NA
1369	A014C074D007	96	84	180	0.533333	0.466667	119	76	195	0.610256	0.389744	LowYield	LowYield	NA
1370	A014C074D008	126	737	863	0.146002	0.853998	196	3733	3929	0.0498855	0.950115	Human	Human	Human
1371	A014C078D007	50	444	494	0.101215	0.898785	250	2471	2721	0.091878	0.908122	Human	LowYield	NA
1372	A014C078D008	985	44	1029	0.95724	0.04276	1761	102	1863	0.94525	0.0547504	Mouse	Mouse	Mouse
1373	A014C079D008	58	65	123	0.471545	0.528455	65	35	100	0.65	0.35	LowYield	LowYield	NA
1374	A014C080D006	52	55	107	0.485981	0.514019	59	71	130	0.453846	0.546154	LowYield	LowYield	NA
1375	A014C080D007	96	65	161	0.596273	0.403727	84	83	167	0.502994	0.497006	LowYield	LowYield	NA
1376	A014C080D008	710	137	847	0.838253	0.161747	5756	344	6100	0.943607	0.0563934	Mouse	Mouse	Mouse
1377	A014C081D008	62	53	115	0.53913	0.46087	116	46	162	0.716049	0.283951	LowYield	LowYield	NA
1378	A014C085D008	27	597	624	0.0432692	0.956731	58	821	879	0.0659841	0.934016	Human	LowYield	NA
1379	A014C093D005	57	732	789	0.0722433	0.927757	186	3478	3664	0.0507642	0.949236	Human	Human	Human
1380	A014C095D008	1581	50	1631	0.969344	0.030656	2934	186	3120	0.940385	0.0596154	Mouse	Mouse	Mouse
1381	A014C097D008	58	63	121	0.479339	0.520661	220	221	441	0.498866	0.501134	LowYield	LowYield	NA
1382	A014C099D008	88	1247	1335	0.0659176	0.934082	267	3462	3729	0.071601	0.928399	Human	Human	Human
1383	A014C100D007	541	19	560	0.966071	0.0339286	2646	267	2913	0.908342	0.0916581	Mouse	LowYield	NA
1384	A014C101D005	911	21	932	0.977468	0.0225322	1430	133	1563	0.914907	0.0850928	Mouse	Mouse	Mouse
1385	A014C103D007	56	740	796	0.0703518	0.929648	412	2494	2906	0.141776	0.858224	Human	Human	Human
1386	A014C104D005	113	84	197	0.573604	0.426396	40	95	135	0.296296	0.703704	LowYield	LowYield	NA
1387	A014C104D006	94	50	144	0.652778	0.347222	47	88	135	0.348148	0.651852	LowYield	LowYield	NA
1388	A014C104D007	145	108	253	0.573123	0.426877	122	51	173	0.705202	0.294798	LowYield	LowYield	NA
1389	A014C104D008	140	110	250	0.56	0.44	51	70	121	0.421488	0.578512	LowYield	LowYield	NA
1390	A014C105D008	426	59	485	0.878351	0.121649	469	52	521	0.900192	0.0998081	LowYield	LowYield	NA
1391	A014C107D006	56	45	101	0.554455	0.445545	74	121	195	0.379487	0.620513	LowYield	LowYield	NA
1392	A014C107D007	90	62	152	0.592105	0.407895	146	86	232	0.62931	0.37069	LowYield	LowYield	NA
1393	A014C107D008	127	84	211	0.601896	0.398104	138	103	241	0.572614	0.427386	LowYield	LowYield	NA
1394	A014C109D005	112	309	421	0.266033	0.733967	85	162	247	0.34413	0.65587	LowYield	LowYield	NA
1395	A014C109D006	96	86	182	0.527473	0.472527	145	193	338	0.428994	0.571006	LowYield	LowYield	NA
1396	A014C109D007	133	107	240	0.554167	0.445833	245	108	353	0.694051	0.305949	LowYield	LowYield	NA
1397	A014C109D008	180	187	367	0.490463	0.509537	155	149	304	0.509868	0.490132	LowYield	LowYield	NA
1398	A014C111D005	71	53	124	0.572581	0.427419	103	168	271	0.380074	0.619926	LowYield	LowYield	NA
1399	A014C111D007	105	62	167	0.628743	0.371257	278	117	395	0.703797	0.296203	LowYield	LowYield	NA
1400	A014C111D008	109	108	217	0.502304	0.497696	167	119	286	0.583916	0.416084	LowYield	LowYield	NA
1401	A014C115D007	82	45	127	0.645669	0.354331	230	106	336	0.684524	0.315476	LowYield	LowYield	NA
1402	A014C115D008	95	69	164	0.579268	0.420732	183	117	300	0.61	0.39	LowYield	LowYield	NA
1403	A014C116D005	133	98	231	0.575758	0.424242	73	152	225	0.324444	0.675556	LowYield	LowYield	NA
1404	A014C116D006	145	71	216	0.671296	0.328704	85	136	221	0.384615	0.615385	LowYield	LowYield	NA
1405	A014C116D007	162	115	277	0.584838	0.415162	193	77	270	0.714815	0.285185	LowYield	LowYield	NA
1406	A014C116D008	174	158	332	0.524096	0.475904	134	86	220	0.609091	0.390909	LowYield	LowYield	NA
1407	A014C117D005	67	56	123	0.544715	0.455285	51	71	122	0.418033	0.581967	LowYield	LowYield	NA
1408	A014C117D007	94	69	163	0.576687	0.423313	93	135	228	0.407895	0.592105	LowYield	LowYield	NA
1409	A014C117D008	122	105	227	0.537445	0.462555	83	95	178	0.466292	0.533708	LowYield	LowYield	NA
1410	A014C118D005	107	87	194	0.551546	0.448454	87	94	181	0.480663	0.519337	LowYield	LowYield	NA
1411	A014C118D006	96	80	176	0.545455	0.454545	87	129	216	0.402778	0.597222	LowYield	LowYield	NA
1412	A014C118D007	161	99	260	0.619231	0.380769	132	196	328	0.402439	0.597561	LowYield	LowYield	NA
1413	A014C118D008	149	153	302	0.493377	0.506623	102	103	205	0.497561	0.502439	LowYield	LowYield	NA
1414	A014C120D005	201	158	359	0.559889	0.440111	113	128	241	0.46888	0.53112	LowYield	LowYield	NA
1415	A014C120D006	166	141	307	0.540717	0.459283	139	191	330	0.421212	0.578788	LowYield	LowYield	NA
1416	A014C120D007	336	210	546	0.615385	0.384615	191	415	606	0.315182	0.684818	LowYield	LowYield	NA
1417	A014C120D008	287	247	534	0.537453	0.462547	180	154	334	0.538922	0.461078	LowYield	LowYield	NA
1418	A014C122D005	22	563	585	0.0376068	0.962393	146	2504	2650	0.0550943	0.944906	Human	LowYield	NA
1419	A014C127D005	148	99	247	0.59919	0.40081	61	121	182	0.335165	0.664835	LowYield	LowYield	NA
1420	A014C127D006	127	969	1096	0.115876	0.884124	382	4510	4892	0.0780867	0.921913	Human	Human	Human
1421	A014C127D007	1898	136	2034	0.933137	0.0668633	2583	303	2886	0.89501	0.10499	Mouse	Mouse	Mouse
1422	A014C127D008	147	142	289	0.508651	0.491349	80	61	141	0.567376	0.432624	LowYield	LowYield	NA
1423	A014C132D005	67	47	114	0.587719	0.412281	63	64	127	0.496063	0.503937	LowYield	LowYield	NA
1424	A014C132D007	80	41	121	0.661157	0.338843	72	68	140	0.514286	0.485714	LowYield	LowYield	NA
1425	A014C132D008	69	60	129	0.534884	0.465116	79	62	141	0.560284	0.439716	LowYield	LowYield	NA
1426	A014C134D008	62	42	104	0.596154	0.403846	129	96	225	0.573333	0.426667	LowYield	LowYield	NA
1427	A014C138D005	39	62	101	0.386139	0.613861	51	80	131	0.389313	0.610687	LowYield	LowYield	NA
1428	A014C139D005	10	139	149	0.0671141	0.932886	68	133	201	0.338308	0.661692	LowYield	LowYield	NA
1429	A014C139D006	1401	39	1440	0.972917	0.0270833	2489	380	2869	0.86755	0.13245	Mouse	Mouse	Mouse
1430	A014C140D005	97	811	908	0.106828	0.893172	190	2435	2625	0.072381	0.927619	Human	Human	Human
1431	A014C140D008	57	60	117	0.487179	0.512821	109	81	190	0.573684	0.426316	LowYield	LowYield	NA
1432	A014C153D005	378	33	411	0.919708	0.080292	570	95	665	0.857143	0.142857	LowYield	LowYield	NA
1433	A014C155D005	1909	58	1967	0.970513	0.0294865	2975	278	3253	0.91454	0.0854596	Mouse	Mouse	Mouse
1434	A014C156D008	62	57	119	0.521008	0.478992	141	128	269	0.524164	0.475836	LowYield	LowYield	NA
1435	A014C157D008	63	56	119	0.529412	0.470588	177	127	304	0.582237	0.417763	LowYield	LowYield	NA
1436	A014C158D005	62	60	122	0.508197	0.491803	60	89	149	0.402685	0.597315	LowYield	LowYield	NA
1437	A014C158D006	54	53	107	0.504673	0.495327	51	122	173	0.294798	0.705202	LowYield	LowYield	NA
1438	A014C158D007	111	72	183	0.606557	0.393443	134	92	226	0.59292	0.40708	LowYield	LowYield	NA
1439	A014C158D008	98	102	200	0.49	0.51	101	93	194	0.520619	0.479381	LowYield	LowYield	NA
1440	A014C164D006	53	50	103	0.514563	0.485437	87	146	233	0.373391	0.626609	LowYield	LowYield	NA
1441	A014C164D007	104	58	162	0.641975	0.358025	179	93	272	0.658088	0.341912	LowYield	LowYield	NA
1442	A014C164D008	108	83	191	0.565445	0.434555	107	97	204	0.52451	0.47549	LowYield	LowYield	NA
1443	A014C166D005	327	17	344	0.950581	0.0494186	377	65	442	0.852941	0.147059	LowYield	LowYield	NA
1444	A014C167D006	234	22	256	0.914062	0.0859375	192	94	286	0.671329	0.328671	LowYield	LowYield	NA
1445	A014C168D006	343	38	381	0.900262	0.0997375	570	122	692	0.823699	0.176301	LowYield	LowYield	NA
1446	A014C168D008	150	563	713	0.210379	0.789621	64	1163	1227	0.0521597	0.94784	Human	LowYield	NA
1447	A014C169D007	4372	118	4490	0.973719	0.0262806	11337	1350	12687	0.893592	0.106408	Doublet	Mouse	Mouse
1448	A014C170D005	136	74	210	0.647619	0.352381	59	94	153	0.385621	0.614379	LowYield	LowYield	NA
1449	A014C170D006	93	70	163	0.570552	0.429448	132	150	282	0.468085	0.531915	LowYield	LowYield	NA
1450	A014C170D007	146	105	251	0.581673	0.418327	371	103	474	0.7827	0.2173	LowYield	LowYield	NA
1451	A014C170D008	185	159	344	0.537791	0.462209	107	89	196	0.545918	0.454082	LowYield	LowYield	NA
1452	A014C171D005	141	107	248	0.568548	0.431452	62	81	143	0.433566	0.566434	LowYield	LowYield	NA
1453	A014C171D006	133	90	223	0.596413	0.403587	135	189	324	0.416667	0.583333	LowYield	LowYield	NA
1454	A014C171D007	179	123	302	0.592715	0.407285	347	96	443	0.783296	0.216704	LowYield	LowYield	NA
1455	A014C171D008	224	169	393	0.569975	0.430025	130	72	202	0.643564	0.356436	LowYield	LowYield	NA
1456	A014C172D006	32	1292	1324	0.0241692	0.975831	165	2018	2183	0.0755841	0.924416	Human	Human	Human
1457	A014C173D006	883	27	910	0.97033	0.0296703	2510	299	2809	0.893556	0.106444	Mouse	Mouse	Mouse
1458	A014C174D005	60	60	120	0.5	0.5	50	53	103	0.485437	0.514563	LowYield	LowYield	NA
1459	A014C174D007	79	56	135	0.585185	0.414815	132	44	176	0.75	0.25	LowYield	LowYield	NA
1460	A014C174D008	69	76	145	0.475862	0.524138	59	43	102	0.578431	0.421569	LowYield	LowYield	NA
1461	A014C175D005	50	395	445	0.11236	0.88764	146	896	1042	0.140115	0.859885	Human	LowYield	NA
1462	A014C175D008	59	51	110	0.536364	0.463636	239	160	399	0.598997	0.401003	LowYield	LowYield	NA
1463	A014C176D008	4275	112	4387	0.97447	0.02553	6697	472	7169	0.934161	0.065839	Mouse	Mouse	Mouse
1464	A014C177D008	450	52	502	0.896414	0.103586	1397	175	1572	0.888677	0.111323	Mouse	LowYield	NA
1465	A014C178D006	127	76	203	0.625616	0.374384	26	89	115	0.226087	0.773913	LowYield	LowYield	NA
1466	A014C178D007	168	143	311	0.540193	0.459807	78	34	112	0.696429	0.303571	LowYield	LowYield	NA
1467	A014C178D008	169	177	346	0.488439	0.511561	49	51	100	0.49	0.51	LowYield	LowYield	NA
1468	A014C179D005	82	41	123	0.666667	0.333333	82	90	172	0.476744	0.523256	LowYield	LowYield	NA
1469	A014C179D007	86	61	147	0.585034	0.414966	109	98	207	0.52657	0.47343	LowYield	LowYield	NA
1470	A014C179D008	84	103	187	0.449198	0.550802	150	98	248	0.604839	0.395161	LowYield	LowYield	NA
1471	A014C183D007	64	52	116	0.551724	0.448276	199	85	284	0.700704	0.299296	LowYield	LowYield	NA
1472	A014C183D008	72	60	132	0.545455	0.454545	144	102	246	0.585366	0.414634	LowYield	LowYield	NA
1473	A014C185D006	49	995	1044	0.0469349	0.953065	237	2866	3103	0.0763777	0.923622	Human	Human	Human
1474	A014C187D006	23	698	721	0.0319001	0.9681	177	1508	1685	0.105045	0.894955	Human	Human	NA
1475	A014C188D008	82	63	145	0.565517	0.434483	56	54	110	0.509091	0.490909	LowYield	LowYield	NA
1476	A014C189D005	31	346	377	0.0822281	0.917772	89	83	172	0.517442	0.482558	LowYield	LowYield	NA
1477	A014C190D008	42	58	100	0.42	0.58	47	74	121	0.38843	0.61157	LowYield	LowYield	NA
1478	A014C191D005	1066	38	1104	0.96558	0.0344203	1609	165	1774	0.90699	0.0930101	Mouse	Mouse	Mouse
1479	A015C002D007	62	53	115	0.53913	0.46087	66	75	141	0.468085	0.531915	LowYield	LowYield	NA
1480	A015C002D008	52	50	102	0.509804	0.490196	49	62	111	0.441441	0.558559	LowYield	LowYield	NA
1481	A015C006D005	21	595	616	0.0340909	0.965909	84	1349	1433	0.0586183	0.941382	Human	LowYield	NA
1482	A015C011D005	39	888	927	0.0420712	0.957929	160	2544	2704	0.0591716	0.940828	Human	Human	Human
1483	A015C012D005	160	90	250	0.64	0.36	26	83	109	0.238532	0.761468	LowYield	LowYield	NA
1484	A015C012D007	180	110	290	0.62069	0.37931	37	112	149	0.248322	0.751678	LowYield	LowYield	NA
1485	A015C012D008	216	641	857	0.252042	0.747958	84	1722	1806	0.0465116	0.953488	Human	Human	NA
1486	A015C014D007	21	214	235	0.0893617	0.910638	92	719	811	0.11344	0.88656	LowYield	LowYield	NA
1487	A015C019D006	18	134	152	0.118421	0.881579	100	1352	1452	0.0688705	0.931129	Human	LowYield	NA
1488	A015C024D007	108	312	420	0.257143	0.742857	111	1233	1344	0.0825893	0.917411	Human	LowYield	NA
1489	A015C025D005	1018	22	1040	0.978846	0.0211538	1116	87	1203	0.927681	0.0723192	Mouse	Mouse	Mouse
1490	A015C027D008	59	49	108	0.546296	0.453704	43	89	132	0.325758	0.674242	LowYield	LowYield	NA
1491	A015C028D008	12	277	289	0.0415225	0.958478	33	626	659	0.0500759	0.949924	LowYield	LowYield	NA
1492	A015C034D007	98	9507	9605	0.010203	0.989797	854	8827	9681	0.088214	0.911786	Doublet	Human	Human
1493	A015C035D008	19	888	907	0.0209482	0.979052	84	1615	1699	0.0494408	0.950559	Human	Human	Human
1494	A015C038D006	134	108	242	0.553719	0.446281	63	85	148	0.425676	0.574324	LowYield	LowYield	NA
1495	A015C038D007	226	140	366	0.617486	0.382514	37	83	120	0.308333	0.691667	LowYield	LowYield	NA
1496	A015C041D006	8	157	165	0.0484848	0.951515	81	882	963	0.0841121	0.915888	Human	LowYield	NA
1497	A015C044D008	66	46	112	0.589286	0.410714	52	54	106	0.490566	0.509434	LowYield	LowYield	NA
1498	A015C045D005	608	27	635	0.95748	0.0425197	1326	165	1491	0.889336	0.110664	Mouse	Mouse	NA
1499	A015C051D006	82	55	137	0.59854	0.40146	81	68	149	0.543624	0.456376	LowYield	LowYield	NA
1500	A015C051D007	115	99	214	0.537383	0.462617	41	80	121	0.338843	0.661157	LowYield	LowYield	NA
1501	A015C056D008	61	289	350	0.174286	0.825714	38	620	658	0.0577508	0.942249	LowYield	LowYield	NA
1502	A015C057D006	921	32	953	0.966422	0.0335782	1492	152	1644	0.907543	0.0924574	Mouse	Mouse	Mouse
1503	A015C059D007	456	12	468	0.974359	0.025641	894	140	1034	0.864603	0.135397	Mouse	LowYield	NA
1504	A015C061D008	20	149	169	0.118343	0.881657	57	1368	1425	0.04	0.96	Human	LowYield	NA
1505	A015C062D005	406	15	421	0.964371	0.0356295	1255	146	1401	0.895789	0.104211	Mouse	LowYield	NA
1506	A015C063D008	25	271	296	0.0844595	0.915541	40	795	835	0.0479042	0.952096	LowYield	LowYield	NA
1507	A015C068D007	44	243	287	0.15331	0.84669	142	1183	1325	0.10717	0.89283	Human	LowYield	NA
1508	A015C074D005	64	48	112	0.571429	0.428571	39	61	100	0.39	0.61	LowYield	LowYield	NA
1509	A015C074D006	46	56	102	0.45098	0.54902	39	86	125	0.312	0.688	LowYield	LowYield	NA
1510	A015C074D007	65	69	134	0.485075	0.514925	49	133	182	0.269231	0.730769	LowYield	LowYield	NA
1511	A015C074D008	88	75	163	0.539877	0.460123	45	57	102	0.441176	0.558824	LowYield	LowYield	NA
1512	A015C075D007	24	310	334	0.0718563	0.928144	154	1298	1452	0.106061	0.893939	Human	LowYield	NA
1513	A015C078D007	879	37	916	0.959607	0.040393	2497	396	2893	0.863118	0.136882	Mouse	Mouse	Mouse
1514	A015C079D007	56	157	213	0.262911	0.737089	181	1415	1596	0.113409	0.886591	Human	LowYield	NA
1515	A015C080D006	41	662	703	0.0583215	0.941679	190	2387	2577	0.0737291	0.926271	Human	Human	NA
1516	A015C080D007	65	61	126	0.515873	0.484127	75	99	174	0.431034	0.568966	LowYield	LowYield	NA
1517	A015C088D005	14	312	326	0.0429448	0.957055	62	900	962	0.0644491	0.935551	Human	LowYield	NA
1518	A015C090D005	26	314	340	0.0764706	0.923529	77	1152	1229	0.0626526	0.937347	Human	LowYield	NA
1519	A015C091D006	157	5	162	0.969136	0.0308642	823	85	908	0.906388	0.0936123	Mouse	LowYield	NA
1520	A015C091D008	13	183	196	0.0663265	0.933673	38	1022	1060	0.0358491	0.964151	Human	LowYield	NA
1521	A015C101D005	11	289	300	0.0366667	0.963333	74	689	763	0.0969856	0.903014	LowYield	LowYield	NA
1522	A015C101D007	206	377	583	0.353345	0.646655	803	1177	1980	0.405556	0.594444	Doublet	LowYield	NA
1523	A015C104D006	58	128	186	0.311828	0.688172	44	238	282	0.156028	0.843972	LowYield	LowYield	NA
1524	A015C106D006	40	1608	1648	0.0242718	0.975728	292	3148	3440	0.0848837	0.915116	Human	Human	Human
1525	A015C107D007	89	61	150	0.593333	0.406667	89	122	211	0.421801	0.578199	LowYield	LowYield	NA
1526	A015C107D008	77	87	164	0.469512	0.530488	52	60	112	0.464286	0.535714	LowYield	LowYield	NA
1527	A015C108D007	692	28	720	0.961111	0.0388889	1640	285	1925	0.851948	0.148052	Mouse	Mouse	NA
1528	A015C109D005	94	73	167	0.562874	0.437126	68	90	158	0.43038	0.56962	LowYield	LowYield	NA
1529	A015C109D006	108	72	180	0.6	0.4	65	129	194	0.335052	0.664948	LowYield	LowYield	NA
1530	A015C109D007	113	102	215	0.525581	0.474419	129	169	298	0.432886	0.567114	LowYield	LowYield	NA
1531	A015C109D008	158	153	311	0.508039	0.491961	74	90	164	0.45122	0.54878	LowYield	LowYield	NA
1532	A015C111D005	63	47	110	0.572727	0.427273	60	67	127	0.472441	0.527559	LowYield	LowYield	NA
1533	A015C111D007	67	55	122	0.54918	0.45082	102	137	239	0.426778	0.573222	LowYield	LowYield	NA
1534	A015C111D008	79	78	157	0.503185	0.496815	68	91	159	0.427673	0.572327	LowYield	LowYield	NA
1535	A015C112D007	40	299	339	0.117994	0.882006	160	1064	1224	0.130719	0.869281	Human	LowYield	NA
1536	A015C114D007	1223	42	1265	0.966798	0.0332016	1987	307	2294	0.866173	0.133827	Mouse	Mouse	Mouse
1537	A015C115D007	50	51	101	0.49505	0.50495	124	160	284	0.43662	0.56338	LowYield	LowYield	NA
1538	A015C115D008	61	51	112	0.544643	0.455357	74	117	191	0.387435	0.612565	LowYield	LowYield	NA
1539	A015C116D005	118	74	192	0.614583	0.385417	57	56	113	0.504425	0.495575	LowYield	LowYield	NA
1540	A015C116D006	78	49	127	0.614173	0.385827	67	96	163	0.411043	0.588957	LowYield	LowYield	NA
1541	A015C116D007	140	83	223	0.627803	0.372197	66	107	173	0.381503	0.618497	LowYield	LowYield	NA
1542	A015C116D008	783	123	906	0.864238	0.135762	1939	162	2101	0.922894	0.0771061	Mouse	Mouse	Mouse
1543	A015C117D007	85	79	164	0.518293	0.481707	50	125	175	0.285714	0.714286	LowYield	LowYield	NA
1544	A015C117D008	81	84	165	0.490909	0.509091	41	70	111	0.369369	0.630631	LowYield	LowYield	NA
1545	A015C118D005	97	63	160	0.60625	0.39375	43	79	122	0.352459	0.647541	LowYield	LowYield	NA
1546	A015C118D006	79	45	124	0.637097	0.362903	76	119	195	0.389744	0.610256	LowYield	LowYield	NA
1547	A015C118D007	143	80	223	0.641256	0.358744	75	139	214	0.350467	0.649533	LowYield	LowYield	NA
1548	A015C118D008	135	104	239	0.564854	0.435146	45	105	150	0.3	0.7	LowYield	LowYield	NA
1549	A015C120D005	165	105	270	0.611111	0.388889	72	113	185	0.389189	0.610811	LowYield	LowYield	NA
1550	A015C120D006	158	107	265	0.596226	0.403774	85	171	256	0.332031	0.667969	LowYield	LowYield	NA
1551	A015C120D007	236	152	388	0.608247	0.391753	109	174	283	0.385159	0.614841	LowYield	LowYield	NA
1552	A015C120D008	205	196	401	0.511222	0.488778	57	121	178	0.320225	0.679775	LowYield	LowYield	NA
1553	A015C123D006	18	666	684	0.0263158	0.973684	134	1886	2020	0.0663366	0.933663	Human	Human	NA
1554	A015C125D007	27	476	503	0.0536779	0.946322	147	1178	1325	0.110943	0.889057	Human	LowYield	NA
1555	A015C127D006	73	52	125	0.584	0.416	46	97	143	0.321678	0.678322	LowYield	LowYield	NA
1556	A015C127D007	110	83	193	0.569948	0.430052	67	95	162	0.41358	0.58642	LowYield	LowYield	NA
1557	A015C129D006	23	363	386	0.0595855	0.940415	136	1488	1624	0.0837438	0.916256	Human	LowYield	NA
1558	A015C130D006	16	393	409	0.0391198	0.96088	179	2259	2438	0.0734208	0.926579	Human	LowYield	NA
1559	A015C132D007	68	34	102	0.666667	0.333333	60	82	142	0.422535	0.577465	LowYield	LowYield	NA
1560	A015C134D005	48	718	766	0.0626632	0.937337	161	2003	2164	0.0743993	0.925601	Human	Human	Human
1561	A015C136D005	792	29	821	0.964677	0.0353228	2099	254	2353	0.892053	0.107947	Mouse	Mouse	Mouse
1562	A015C139D008	32	482	514	0.0622568	0.937743	102	1667	1769	0.0576597	0.94234	Human	LowYield	NA
1563	A015C140D005	27	208	235	0.114894	0.885106	58	75	133	0.43609	0.56391	LowYield	LowYield	NA
1564	A015C149D006	8	454	462	0.017316	0.982684	55	680	735	0.0748299	0.92517	LowYield	LowYield	NA
1565	A015C150D006	365	16	381	0.958005	0.0419948	547	86	633	0.864139	0.135861	LowYield	LowYield	NA
1566	A015C153D006	1081	27	1108	0.975632	0.0243682	2127	190	2317	0.917997	0.0820026	Mouse	Mouse	Mouse
1567	A015C158D007	73	41	114	0.640351	0.359649	63	92	155	0.406452	0.593548	LowYield	LowYield	NA
1568	A015C158D008	96	82	178	0.539326	0.460674	49	65	114	0.429825	0.570175	LowYield	LowYield	NA
1569	A015C164D006	70	33	103	0.679612	0.320388	66	114	180	0.366667	0.633333	LowYield	LowYield	NA
1570	A015C164D007	62	47	109	0.568807	0.431193	73	107	180	0.405556	0.594444	LowYield	LowYield	NA
1571	A015C164D008	74	96	170	0.435294	0.564706	46	65	111	0.414414	0.585586	LowYield	LowYield	NA
1572	A015C167D007	24	139	163	0.147239	0.852761	65	555	620	0.104839	0.895161	LowYield	LowYield	NA
1573	A015C169D008	28	189	217	0.129032	0.870968	91	77	168	0.541667	0.458333	LowYield	LowYield	NA
1574	A015C170D005	123	74	197	0.624365	0.375635	58	61	119	0.487395	0.512605	LowYield	LowYield	NA
1575	A015C170D006	103	76	179	0.575419	0.424581	53	100	153	0.346405	0.653595	LowYield	LowYield	NA
1576	A015C170D007	181	104	285	0.635088	0.364912	65	91	156	0.416667	0.583333	LowYield	LowYield	NA
1577	A015C170D008	950	572	1522	0.624179	0.375821	1189	1164	2353	0.505312	0.494688	Doublet	Doublet	Doublet
1578	A015C171D005	113	94	207	0.545894	0.454106	74	64	138	0.536232	0.463768	LowYield	LowYield	NA
1579	A015C171D006	568	74	642	0.884735	0.115265	963	208	1171	0.822374	0.177626	Mouse	LowYield	NA
1580	A015C171D007	172	114	286	0.601399	0.398601	82	119	201	0.40796	0.59204	LowYield	LowYield	NA
1581	A015C171D008	175	148	323	0.541796	0.458204	71	81	152	0.467105	0.532895	LowYield	LowYield	NA
1582	A015C174D006	53	277	330	0.160606	0.839394	91	714	805	0.113043	0.886957	LowYield	LowYield	NA
1583	A015C174D008	466	67	533	0.874296	0.125704	908	107	1015	0.894581	0.105419	Mouse	LowYield	NA
1584	A015C176D007	27	274	301	0.089701	0.910299	138	822	960	0.14375	0.85625	Human	LowYield	NA
1585	A015C178D008	388	140	528	0.734848	0.265152	394	39	433	0.909931	0.0900693	LowYield	LowYield	NA
1586	A015C179D007	73	57	130	0.561538	0.438462	64	150	214	0.299065	0.700935	LowYield	LowYield	NA
1587	A015C179D008	61	65	126	0.484127	0.515873	62	75	137	0.452555	0.547445	LowYield	LowYield	NA
1588	A015C183D005	1040	45	1085	0.958525	0.0414747	2037	225	2262	0.900531	0.0994695	Mouse	Mouse	Mouse
1589	A015C185D006	19	327	346	0.0549133	0.945087	117	1041	1158	0.101036	0.898964	Human	LowYield	NA
1590	A015C186D005	12	224	236	0.0508475	0.949153	54	483	537	0.100559	0.899441	LowYield	LowYield	NA
1591	A016C001D006	148	11	159	0.930818	0.0691824	207	74	281	0.736655	0.263345	LowYield	LowYield	NA
1592	A016C002D005	78	42	120	0.65	0.35	50	83	133	0.37594	0.62406	LowYield	LowYield	NA
1593	A016C002D006	81	54	135	0.6	0.4	134	78	212	0.632075	0.367925	LowYield	LowYield	NA
1594	A016C002D007	102	74	176	0.579545	0.420455	86	116	202	0.425743	0.574257	LowYield	LowYield	NA
1595	A016C002D008	86	83	169	0.508876	0.491124	132	116	248	0.532258	0.467742	LowYield	LowYield	NA
1596	A016C004D007	36	589	625	0.0576	0.9424	199	2196	2395	0.0830898	0.91691	Human	LowYield	NA
1597	A016C007D008	928	38	966	0.960663	0.0393375	1618	100	1718	0.941793	0.0582072	Mouse	Mouse	Mouse
1598	A016C009D006	71	47	118	0.601695	0.398305	83	85	168	0.494048	0.505952	LowYield	LowYield	NA
1599	A016C009D008	71	86	157	0.452229	0.547771	56	61	117	0.478632	0.521368	LowYield	LowYield	NA
1600	A016C012D006	94	60	154	0.61039	0.38961	67	55	122	0.54918	0.45082	LowYield	LowYield	NA
1601	A016C012D008	160	150	310	0.516129	0.483871	62	81	143	0.433566	0.566434	LowYield	LowYield	NA
1602	A016C015D006	938	24	962	0.975052	0.024948	2247	216	2463	0.912302	0.0876979	Mouse	Mouse	Mouse
1603	A016C023D006	1278	54	1332	0.959459	0.0405405	3133	263	3396	0.922556	0.0774441	Mouse	Mouse	Mouse
1604	A016C024D006	120	74	194	0.618557	0.381443	120	59	179	0.670391	0.329609	LowYield	LowYield	NA
1605	A016C024D007	152	109	261	0.582375	0.417625	63	55	118	0.533898	0.466102	LowYield	LowYield	NA
1606	A016C024D008	163	165	328	0.496951	0.503049	63	68	131	0.480916	0.519084	LowYield	LowYield	NA
1607	A016C025D007	1059	30	1089	0.972452	0.0275482	1772	188	1960	0.904082	0.0959184	Mouse	Mouse	Mouse
1608	A016C027D005	74	51	125	0.592	0.408	74	85	159	0.465409	0.534591	LowYield	LowYield	NA
1609	A016C027D006	76	50	126	0.603175	0.396825	93	110	203	0.458128	0.541872	LowYield	LowYield	NA
1610	A016C027D007	83	60	143	0.58042	0.41958	115	116	231	0.497835	0.502165	LowYield	LowYield	NA
1611	A016C027D008	86	91	177	0.485876	0.514124	112	94	206	0.543689	0.456311	LowYield	LowYield	NA
1612	A016C032D007	89	68	157	0.566879	0.433121	46	70	116	0.396552	0.603448	LowYield	LowYield	NA
1613	A016C036D006	73	62	135	0.540741	0.459259	57	61	118	0.483051	0.516949	LowYield	LowYield	NA
1614	A016C036D007	758	107	865	0.876301	0.123699	1475	183	1658	0.889626	0.110374	Mouse	Mouse	Mouse
1615	A016C038D005	257	157	414	0.620773	0.379227	65	55	120	0.541667	0.458333	LowYield	LowYield	NA
1616	A016C038D006	185	158	343	0.539359	0.460641	81	105	186	0.435484	0.564516	LowYield	LowYield	NA
1617	A016C038D007	1357	242	1599	0.848655	0.151345	3374	420	3794	0.889299	0.110701	Mouse	Mouse	Mouse
1618	A016C038D008	391	324	715	0.546853	0.453147	113	81	194	0.582474	0.417526	LowYield	LowYield	NA
1619	A016C039D006	34	319	353	0.0963173	0.903683	230	2262	2492	0.0922953	0.907705	Human	LowYield	NA
1620	A016C040D007	1510	12	1522	0.992116	0.00788436	1104	102	1206	0.915423	0.0845771	Mouse	Mouse	Mouse
1621	A016C044D005	62	51	113	0.548673	0.451327	54	63	117	0.461538	0.538462	LowYield	LowYield	NA
1622	A016C044D006	73	42	115	0.634783	0.365217	99	96	195	0.507692	0.492308	LowYield	LowYield	NA
1623	A016C044D007	60	45	105	0.571429	0.428571	63	90	153	0.411765	0.588235	LowYield	LowYield	NA
1624	A016C044D008	106	464	570	0.185965	0.814035	142	1844	1986	0.0715005	0.928499	Human	LowYield	NA
1625	A016C048D008	62	53	115	0.53913	0.46087	50	55	105	0.47619	0.52381	LowYield	LowYield	NA
1626	A016C049D005	1438	22	1460	0.984932	0.0150685	2283	134	2417	0.944559	0.0554406	Mouse	Mouse	Mouse
1627	A016C049D008	35	1167	1202	0.0291181	0.970882	90	2968	3058	0.029431	0.970569	Human	Human	Human
1628	A016C050D008	56	62	118	0.474576	0.525424	115	133	248	0.46371	0.53629	LowYield	LowYield	NA
1629	A016C051D005	158	104	262	0.603053	0.396947	73	73	146	0.5	0.5	LowYield	LowYield	NA
1630	A016C051D006	157	82	239	0.656904	0.343096	84	74	158	0.531646	0.468354	LowYield	LowYield	NA
1631	A016C051D007	229	696	925	0.247568	0.752432	282	2911	3193	0.0883182	0.911682	Human	Human	NA
1632	A016C051D008	852	228	1080	0.788889	0.211111	1042	218	1260	0.826984	0.173016	Mouse	Mouse	Mouse
1633	A016C056D008	77	79	156	0.49359	0.50641	67	55	122	0.54918	0.45082	LowYield	LowYield	NA
1634	A016C057D007	73	56	129	0.565891	0.434109	37	66	103	0.359223	0.640777	LowYield	LowYield	NA
1635	A016C057D008	82	278	360	0.227778	0.772222	49	82	131	0.374046	0.625954	LowYield	LowYield	NA
1636	A016C060D005	174	23	197	0.883249	0.116751	1782	164	1946	0.915725	0.0842754	Mouse	LowYield	NA
1637	A016C065D006	150	254	404	0.371287	0.628713	166	1828	1994	0.0832497	0.91675	Human	LowYield	NA
1638	A016C065D007	206	144	350	0.588571	0.411429	41	86	127	0.322835	0.677165	LowYield	LowYield	NA
1639	A016C065D008	237	184	421	0.562945	0.437055	54	48	102	0.529412	0.470588	LowYield	LowYield	NA
1640	A016C068D005	60	41	101	0.594059	0.405941	50	56	106	0.471698	0.528302	LowYield	LowYield	NA
1641	A016C068D007	82	416	498	0.164659	0.835341	289	3133	3422	0.0844535	0.915546	Human	LowYield	NA
1642	A016C068D008	78	73	151	0.516556	0.483444	80	71	151	0.529801	0.470199	LowYield	LowYield	NA
1643	A016C069D006	66	51	117	0.564103	0.435897	78	104	182	0.428571	0.571429	LowYield	LowYield	NA
1644	A016C069D007	76	69	145	0.524138	0.475862	44	113	157	0.280255	0.719745	LowYield	LowYield	NA
1645	A016C069D008	115	90	205	0.560976	0.439024	67	50	117	0.57265	0.42735	LowYield	LowYield	NA
1646	A016C070D006	155	114	269	0.576208	0.423792	51	83	134	0.380597	0.619403	LowYield	LowYield	NA
1647	A016C070D007	224	156	380	0.589474	0.410526	55	58	113	0.486726	0.513274	LowYield	LowYield	NA
1648	A016C070D008	229	246	475	0.482105	0.517895	65	44	109	0.59633	0.40367	LowYield	LowYield	NA
1649	A016C074D005	89	71	160	0.55625	0.44375	45	97	142	0.316901	0.683099	LowYield	LowYield	NA
1650	A016C074D006	79	45	124	0.637097	0.362903	97	116	213	0.455399	0.544601	LowYield	LowYield	NA
1651	A016C074D007	100	81	181	0.552486	0.447514	69	130	199	0.346734	0.653266	LowYield	LowYield	NA
1652	A016C074D008	125	125	250	0.5	0.5	89	100	189	0.470899	0.529101	LowYield	LowYield	NA
1653	A016C075D007	48	899	947	0.0506864	0.949314	324	3995	4319	0.0750174	0.924983	Human	Human	Human
1654	A016C076D005	40	574	614	0.0651466	0.934853	114	2337	2451	0.0465116	0.953488	Human	LowYield	NA
1655	A016C076D008	772	33	805	0.959006	0.0409938	3307	185	3492	0.947022	0.0529782	Mouse	Mouse	Mouse
1656	A016C078D007	47	363	410	0.114634	0.885366	137	1277	1414	0.0968883	0.903112	Human	LowYield	NA
1657	A016C079D007	86	76	162	0.530864	0.469136	46	54	100	0.46	0.54	LowYield	LowYield	NA
1658	A016C080D006	60	55	115	0.521739	0.478261	91	75	166	0.548193	0.451807	LowYield	LowYield	NA
1659	A016C080D007	118	87	205	0.57561	0.42439	52	98	150	0.346667	0.653333	LowYield	LowYield	NA
1660	A016C080D008	136	134	270	0.503704	0.496296	54	99	153	0.352941	0.647059	LowYield	LowYield	NA
1661	A016C081D007	71	58	129	0.550388	0.449612	37	97	134	0.276119	0.723881	LowYield	LowYield	NA
1662	A016C081D008	114	388	502	0.227092	0.772908	127	1856	1983	0.0640444	0.935956	Human	LowYield	NA
1663	A016C083D006	839	18	857	0.978996	0.0210035	2025	166	2191	0.924236	0.0757645	Mouse	Mouse	Mouse
1664	A016C093D006	1461	23	1484	0.984501	0.0154987	2767	252	3019	0.916529	0.0834713	Mouse	Mouse	Mouse
1665	A016C095D006	44	413	457	0.0962801	0.90372	174	1985	2159	0.0805929	0.919407	Human	LowYield	NA
1666	A016C096D007	687	44	731	0.939808	0.0601915	2000	228	2228	0.897666	0.102334	Mouse	Mouse	NA
1667	A016C097D008	74	69	143	0.517483	0.482517	333	214	547	0.608775	0.391225	LowYield	LowYield	NA
1668	A016C098D008	48	81	129	0.372093	0.627907	178	111	289	0.615917	0.384083	LowYield	LowYield	NA
1669	A016C099D008	60	70	130	0.461538	0.538462	168	126	294	0.571429	0.428571	LowYield	LowYield	NA
1670	A016C104D005	259	162	421	0.615202	0.384798	56	97	153	0.366013	0.633987	LowYield	LowYield	NA
1671	A016C104D006	175	131	306	0.571895	0.428105	120	87	207	0.57971	0.42029	LowYield	LowYield	NA
1672	A016C104D007	321	243	564	0.569149	0.430851	66	94	160	0.4125	0.5875	LowYield	LowYield	NA
1673	A016C104D008	299	273	572	0.522727	0.477273	146	139	285	0.512281	0.487719	LowYield	LowYield	NA
1674	A016C105D005	139	87	226	0.615044	0.384956	52	70	122	0.42623	0.57377	LowYield	LowYield	NA
1675	A016C105D006	94	48	142	0.661972	0.338028	94	90	184	0.51087	0.48913	LowYield	LowYield	NA
1676	A016C105D007	126	113	239	0.527197	0.472803	72	101	173	0.416185	0.583815	LowYield	LowYield	NA
1677	A016C105D008	140	132	272	0.514706	0.485294	113	103	216	0.523148	0.476852	LowYield	LowYield	NA
1678	A016C107D005	80	68	148	0.540541	0.459459	71	95	166	0.427711	0.572289	LowYield	LowYield	NA
1679	A016C107D006	82	73	155	0.529032	0.470968	144	119	263	0.547529	0.452471	LowYield	LowYield	NA
1680	A016C107D007	133	63	196	0.678571	0.321429	72	84	156	0.461538	0.538462	LowYield	LowYield	NA
1681	A016C107D008	144	115	259	0.555985	0.444015	122	99	221	0.552036	0.447964	LowYield	LowYield	NA
1682	A016C109D005	163	137	300	0.543333	0.456667	79	147	226	0.349558	0.650442	LowYield	LowYield	NA
1683	A016C109D006	113	97	210	0.538095	0.461905	203	128	331	0.613293	0.386707	LowYield	LowYield	NA
1684	A016C109D007	223	163	386	0.57772	0.42228	97	134	231	0.419913	0.580087	LowYield	LowYield	NA
1685	A016C109D008	230	251	481	0.47817	0.52183	200	179	379	0.527704	0.472296	LowYield	LowYield	NA
1686	A016C111D005	125	110	235	0.531915	0.468085	72	160	232	0.310345	0.689655	LowYield	LowYield	NA
1687	A016C111D006	105	57	162	0.648148	0.351852	194	124	318	0.610063	0.389937	LowYield	LowYield	NA
1688	A016C111D007	159	129	288	0.552083	0.447917	100	119	219	0.456621	0.543379	LowYield	LowYield	NA
1689	A016C111D008	187	155	342	0.546784	0.453216	164	192	356	0.460674	0.539326	LowYield	LowYield	NA
1690	A016C112D008	70	355	425	0.164706	0.835294	137	1266	1403	0.0976479	0.902352	Human	LowYield	NA
1691	A016C115D005	121	1599	1720	0.0703488	0.929651	156	1971	2127	0.0733427	0.926657	Human	Human	Human
1692	A016C115D007	84	75	159	0.528302	0.471698	104	120	224	0.464286	0.535714	LowYield	LowYield	NA
1693	A016C115D008	113	111	224	0.504464	0.495536	169	133	302	0.559603	0.440397	LowYield	LowYield	NA
1694	A016C116D005	220	150	370	0.594595	0.405405	72	141	213	0.338028	0.661972	LowYield	LowYield	NA
1695	A016C116D006	194	121	315	0.615873	0.384127	136	106	242	0.561983	0.438017	LowYield	LowYield	NA
1696	A016C116D007	231	177	408	0.566176	0.433824	77	95	172	0.447674	0.552326	LowYield	LowYield	NA
1697	A016C116D008	228	217	445	0.51236	0.48764	166	163	329	0.504559	0.495441	LowYield	LowYield	NA
1698	A016C117D005	177	623	800	0.22125	0.77875	302	4280	4582	0.0659101	0.93409	Human	Human	NA
1699	A016C117D006	82	76	158	0.518987	0.481013	135	115	250	0.54	0.46	LowYield	LowYield	NA
1700	A016C117D007	151	94	245	0.616327	0.383673	66	83	149	0.442953	0.557047	LowYield	LowYield	NA
1701	A016C117D008	168	178	346	0.485549	0.514451	84	97	181	0.464088	0.535912	LowYield	LowYield	NA
1702	A016C118D005	115	63	178	0.646067	0.353933	51	187	238	0.214286	0.785714	LowYield	LowYield	NA
1703	A016C118D006	113	63	176	0.642045	0.357955	152	88	240	0.633333	0.366667	LowYield	LowYield	NA
1704	A016C118D007	145	115	260	0.557692	0.442308	84	101	185	0.454054	0.545946	LowYield	LowYield	NA
1705	A016C118D008	169	143	312	0.541667	0.458333	98	128	226	0.433628	0.566372	LowYield	LowYield	NA
1706	A016C120D005	192	154	346	0.554913	0.445087	85	198	283	0.300353	0.699647	LowYield	LowYield	NA
1707	A016C120D006	169	87	256	0.660156	0.339844	193	171	364	0.53022	0.46978	LowYield	LowYield	NA
1708	A016C120D007	258	179	437	0.590389	0.409611	107	130	237	0.451477	0.548523	LowYield	LowYield	NA
1709	A016C120D008	275	254	529	0.519849	0.480151	157	155	312	0.503205	0.496795	LowYield	LowYield	NA
1710	A016C122D006	835	11	846	0.986998	0.0130024	1522	158	1680	0.905952	0.0940476	Mouse	Mouse	Mouse
1711	A016C124D008	21	175	196	0.107143	0.892857	113	127	240	0.470833	0.529167	LowYield	LowYield	NA
1712	A016C127D005	128	80	208	0.615385	0.384615	53	80	133	0.398496	0.601504	LowYield	LowYield	NA
1713	A016C127D006	79	71	150	0.526667	0.473333	119	78	197	0.604061	0.395939	LowYield	LowYield	NA
1714	A016C127D007	161	127	288	0.559028	0.440972	46	91	137	0.335766	0.664234	LowYield	LowYield	NA
1715	A016C127D008	137	152	289	0.474048	0.525952	121	111	232	0.521552	0.478448	LowYield	LowYield	NA
1716	A016C130D005	25	712	737	0.0339213	0.966079	98	1511	1609	0.0609074	0.939093	Human	Human	Human
1717	A016C131D006	48	508	556	0.0863309	0.913669	267	2941	3208	0.0832294	0.916771	Human	LowYield	NA
1718	A016C132D008	73	71	144	0.506944	0.493056	86	81	167	0.51497	0.48503	LowYield	LowYield	NA
1719	A016C134D008	73	398	471	0.154989	0.845011	178	1430	1608	0.110697	0.889303	Human	LowYield	NA
1720	A016C138D005	952	35	987	0.964539	0.035461	2211	201	2412	0.916667	0.0833333	Mouse	Mouse	Mouse
1721	A016C140D008	1083	80	1163	0.931212	0.0687876	1705	206	1911	0.892203	0.107797	Mouse	Mouse	Mouse
1722	A016C144D007	1501	31	1532	0.979765	0.020235	2203	258	2461	0.895165	0.104835	Mouse	Mouse	Mouse
1723	A016C145D008	29	509	538	0.0539033	0.946097	165	1376	1541	0.107073	0.892927	Human	LowYield	NA
1724	A016C146D008	78	55	133	0.586466	0.413534	145	126	271	0.535055	0.464945	LowYield	LowYield	NA
1725	A016C150D006	1537	34	1571	0.978358	0.0216423	5233	395	5628	0.929815	0.0701848	Mouse	Mouse	Mouse
1726	A016C151D008	51	50	101	0.50495	0.49505	89	74	163	0.546012	0.453988	LowYield	LowYield	NA
1727	A016C152D007	69	33	102	0.676471	0.323529	53	50	103	0.514563	0.485437	LowYield	LowYield	NA
1728	A016C152D008	1874	1216	3090	0.606472	0.393528	3360	2847	6207	0.541324	0.458676	Doublet	Doublet	Doublet
1729	A016C153D008	247	21	268	0.921642	0.0783582	432	152	584	0.739726	0.260274	LowYield	LowYield	NA
1730	A016C156D007	48	67	115	0.417391	0.582609	118	176	294	0.401361	0.598639	LowYield	LowYield	NA
1731	A016C156D008	84	70	154	0.545455	0.454545	153	207	360	0.425	0.575	LowYield	LowYield	NA
1732	A016C157D005	61	42	103	0.592233	0.407767	73	196	269	0.271375	0.728625	LowYield	LowYield	NA
1733	A016C157D007	80	53	133	0.601504	0.398496	69	161	230	0.3	0.7	LowYield	LowYield	NA
1734	A016C157D008	100	84	184	0.543478	0.456522	210	143	353	0.594901	0.405099	LowYield	LowYield	NA
1735	A016C158D005	157	620	777	0.202059	0.797941	168	2033	2201	0.0763289	0.923671	Human	Human	NA
1736	A016C158D006	126	725	851	0.148061	0.851939	238	2124	2362	0.100762	0.899238	Human	Human	Human
1737	A016C158D007	144	117	261	0.551724	0.448276	52	114	166	0.313253	0.686747	LowYield	LowYield	NA
1738	A016C158D008	182	171	353	0.515581	0.484419	165	96	261	0.632184	0.367816	LowYield	LowYield	NA
1739	A016C159D006	51	865	916	0.0556769	0.944323	287	3131	3418	0.0839672	0.916033	Human	Human	Human
1740	A016C161D008	1241	35	1276	0.972571	0.0274295	1518	154	1672	0.907895	0.0921053	Mouse	Mouse	Mouse
1741	A016C162D007	35	805	840	0.0416667	0.958333	207	2090	2297	0.0901175	0.909882	Human	Human	Human
1742	A016C164D005	84	72	156	0.538462	0.461538	59	92	151	0.390728	0.609272	LowYield	LowYield	NA
1743	A016C164D006	76	47	123	0.617886	0.382114	130	126	256	0.507812	0.492188	LowYield	LowYield	NA
1744	A016C164D007	125	75	200	0.625	0.375	66	89	155	0.425806	0.574194	LowYield	LowYield	NA
1745	A016C164D008	144	111	255	0.564706	0.435294	157	151	308	0.50974	0.49026	LowYield	LowYield	NA
1746	A016C166D007	79	46	125	0.632	0.368	67	68	135	0.496296	0.503704	LowYield	LowYield	NA
1747	A016C166D008	77	56	133	0.578947	0.421053	69	83	152	0.453947	0.546053	LowYield	LowYield	NA
1748	A016C167D006	945	43	988	0.956478	0.0435223	1865	171	2036	0.916012	0.0839882	Mouse	Mouse	Mouse
1749	A016C167D008	72	55	127	0.566929	0.433071	80	69	149	0.536913	0.463087	LowYield	LowYield	NA
1750	A016C168D006	102	68	170	0.6	0.4	114	57	171	0.666667	0.333333	LowYield	LowYield	NA
1751	A016C168D007	197	132	329	0.598784	0.401216	72	88	160	0.45	0.55	LowYield	LowYield	NA
1752	A016C168D008	198	190	388	0.510309	0.489691	87	72	159	0.54717	0.45283	LowYield	LowYield	NA
1753	A016C170D005	208	134	342	0.608187	0.391813	61	103	164	0.371951	0.628049	LowYield	LowYield	NA
1754	A016C170D006	151	129	280	0.539286	0.460714	125	116	241	0.518672	0.481328	LowYield	LowYield	NA
1755	A016C170D007	228	149	377	0.604775	0.395225	87	102	189	0.460317	0.539683	LowYield	LowYield	NA
1756	A016C170D008	267	947	1214	0.219934	0.780066	267	2199	2466	0.108273	0.891727	Human	Human	Human
1757	A016C171D005	288	200	488	0.590164	0.409836	96	115	211	0.454976	0.545024	LowYield	LowYield	NA
1758	A016C171D006	187	118	305	0.613115	0.386885	138	113	251	0.549801	0.450199	LowYield	LowYield	NA
1759	A016C171D007	308	218	526	0.585551	0.414449	75	95	170	0.441176	0.558824	LowYield	LowYield	NA
1760	A016C171D008	345	330	675	0.511111	0.488889	179	131	310	0.577419	0.422581	LowYield	LowYield	NA
1761	A016C172D007	69	36	105	0.657143	0.342857	39	74	113	0.345133	0.654867	LowYield	LowYield	NA
1762	A016C172D008	81	60	141	0.574468	0.425532	83	105	188	0.441489	0.558511	LowYield	LowYield	NA
1763	A016C174D005	131	96	227	0.577093	0.422907	57	74	131	0.435115	0.564885	LowYield	LowYield	NA
1764	A016C174D006	73	56	129	0.565891	0.434109	96	84	180	0.533333	0.466667	LowYield	LowYield	NA
1765	A016C174D008	140	142	282	0.496454	0.503546	91	121	212	0.429245	0.570755	LowYield	LowYield	NA
1766	A016C175D008	50	65	115	0.434783	0.565217	229	222	451	0.507761	0.492239	LowYield	LowYield	NA
1767	A016C176D008	631	58	689	0.91582	0.08418	1938	223	2161	0.896807	0.103193	Mouse	Mouse	NA
1768	A016C178D006	190	133	323	0.588235	0.411765	90	107	197	0.456853	0.543147	LowYield	LowYield	NA
1769	A016C178D007	357	219	576	0.619792	0.380208	54	101	155	0.348387	0.651613	LowYield	LowYield	NA
1770	A016C178D008	340	327	667	0.509745	0.490255	76	85	161	0.47205	0.52795	LowYield	LowYield	NA
1771	A016C179D005	88	43	131	0.671756	0.328244	67	101	168	0.39881	0.60119	LowYield	LowYield	NA
1772	A016C179D006	59	49	108	0.546296	0.453704	107	126	233	0.459227	0.540773	LowYield	LowYield	NA
1773	A016C179D007	92	68	160	0.575	0.425	67	170	237	0.2827	0.7173	LowYield	LowYield	NA
1774	A016C179D008	99	96	195	0.507692	0.492308	173	126	299	0.578595	0.421405	LowYield	LowYield	NA
1775	A016C180D006	22	370	392	0.0561224	0.943878	199	1839	2038	0.0976447	0.902355	Human	LowYield	NA
1776	A016C183D007	70	41	111	0.630631	0.369369	62	102	164	0.378049	0.621951	LowYield	LowYield	NA
1777	A016C183D008	71	71	142	0.5	0.5	201	127	328	0.612805	0.387195	LowYield	LowYield	NA
1778	A016C184D008	1515	32	1547	0.979315	0.0206852	2033	257	2290	0.887773	0.112227	Mouse	Mouse	Mouse
1779	A016C186D008	1868	62	1930	0.967876	0.0321244	2967	251	3218	0.922001	0.0779988	Mouse	Mouse	Mouse
1780	A016C188D005	108	67	175	0.617143	0.382857	49	63	112	0.4375	0.5625	LowYield	LowYield	NA
1781	A016C188D006	72	86	158	0.455696	0.544304	76	79	155	0.490323	0.509677	LowYield	LowYield	NA
1782	A016C188D007	130	87	217	0.599078	0.400922	68	73	141	0.48227	0.51773	LowYield	LowYield	NA
1783	A016C188D008	153	128	281	0.544484	0.455516	104	104	208	0.5	0.5	LowYield	LowYield	NA
1784	A016C189D007	50	56	106	0.471698	0.528302	87	87	174	0.5	0.5	LowYield	LowYield	NA
1785	A016C189D008	63	63	126	0.5	0.5	108	327	435	0.248276	0.751724	LowYield	LowYield	NA
1786	A016C190D006	77	53	130	0.592308	0.407692	60	82	142	0.422535	0.577465	LowYield	LowYield	NA
1787	A016C190D007	99	50	149	0.66443	0.33557	59	70	129	0.457364	0.542636	LowYield	LowYield	NA
1788	A016C190D008	121	797	918	0.131808	0.868192	165	2871	3036	0.0543478	0.945652	Human	Human	Human
1789	A016C192D005	67	42	109	0.614679	0.385321	42	64	106	0.396226	0.603774	LowYield	LowYield	NA
1790	A016C192D007	83	48	131	0.633588	0.366412	62	58	120	0.516667	0.483333	LowYield	LowYield	NA
1791	A016C192D008	84	112	196	0.428571	0.571429	67	100	167	0.401198	0.598802	LowYield	LowYield	NA
1792	A017C002D005	56	55	111	0.504505	0.495495	88	67	155	0.567742	0.432258	LowYield	LowYield	NA
1793	A017C002D007	75	57	132	0.568182	0.431818	89	107	196	0.454082	0.545918	LowYield	LowYield	NA
1794	A017C002D008	59	52	111	0.531532	0.468468	39	97	136	0.286765	0.713235	LowYield	LowYield	NA
1795	A017C009D007	79	1567	1646	0.0479951	0.952005	432	4927	5359	0.0806121	0.919388	Human	Human	Human
1796	A017C012D007	134	104	238	0.563025	0.436975	87	85	172	0.505814	0.494186	LowYield	LowYield	NA
1797	A017C013D007	17	647	664	0.0256024	0.974398	128	1545	1673	0.0765093	0.923491	Human	Human	NA
1798	A017C017D007	109	179	288	0.378472	0.621528	516	912	1428	0.361345	0.638655	Human	LowYield	NA
1799	A017C018D006	18	389	407	0.044226	0.955774	54	775	829	0.0651387	0.934861	LowYield	LowYield	NA
1800	A017C024D006	582	35	617	0.943274	0.0567261	863	122	985	0.876142	0.123858	Mouse	LowYield	NA
1801	A017C024D007	82	67	149	0.550336	0.449664	58	68	126	0.460317	0.539683	LowYield	LowYield	NA
1802	A017C027D007	63	45	108	0.583333	0.416667	113	107	220	0.513636	0.486364	LowYield	LowYield	NA
1803	A017C027D008	68	57	125	0.544	0.456	35	71	106	0.330189	0.669811	LowYield	LowYield	NA
1804	A017C033D005	939	31	970	0.968041	0.0319588	1248	137	1385	0.901083	0.098917	Mouse	Mouse	Mouse
1805	A017C034D007	632	18	650	0.972308	0.0276923	1152	167	1319	0.873389	0.126611	Mouse	Mouse	NA
1806	A017C038D007	175	100	275	0.636364	0.363636	73	68	141	0.51773	0.48227	LowYield	LowYield	NA
1807	A017C042D008	839	27	866	0.968822	0.0311778	1048	71	1119	0.93655	0.0634495	Mouse	Mouse	Mouse
1808	A017C044D008	62	50	112	0.553571	0.446429	72	70	142	0.507042	0.492958	LowYield	LowYield	NA
1809	A017C051D007	103	86	189	0.544974	0.455026	55	100	155	0.354839	0.645161	LowYield	LowYield	NA
1810	A017C051D008	341	110	451	0.756098	0.243902	273	58	331	0.824773	0.175227	LowYield	LowYield	NA
1811	A017C065D007	150	102	252	0.595238	0.404762	61	52	113	0.539823	0.460177	LowYield	LowYield	NA
1812	A017C070D007	123	112	235	0.523404	0.476596	54	63	117	0.461538	0.538462	LowYield	LowYield	NA
1813	A017C074D005	91	73	164	0.554878	0.445122	62	42	104	0.596154	0.403846	LowYield	LowYield	NA
1814	A017C074D007	431	85	516	0.835271	0.164729	1772	318	2090	0.847847	0.152153	Mouse	LowYield	NA
1815	A017C074D008	124	90	214	0.579439	0.420561	39	78	117	0.333333	0.666667	LowYield	LowYield	NA
1816	A017C075D007	34	384	418	0.0813397	0.91866	186	1223	1409	0.132009	0.867991	Human	LowYield	NA
1817	A017C080D006	220	40	260	0.846154	0.153846	447	58	505	0.885149	0.114851	LowYield	LowYield	NA
1818	A017C080D007	64	52	116	0.551724	0.448276	89	58	147	0.605442	0.394558	LowYield	LowYield	NA
1819	A017C082D007	910	49	959	0.948905	0.0510949	2032	230	2262	0.89832	0.10168	Mouse	Mouse	Mouse
1820	A017C085D006	20	1109	1129	0.0177148	0.982285	131	1863	1994	0.0656971	0.934303	Human	Human	Human
1821	A017C086D007	27	189	216	0.125	0.875	207	1004	1211	0.170933	0.829067	Human	LowYield	NA
1822	A017C086D008	44	276	320	0.1375	0.8625	109	2121	2230	0.0488789	0.951121	Human	LowYield	NA
1823	A017C090D005	22	103	125	0.176	0.824	38	231	269	0.141264	0.858736	LowYield	LowYield	NA
1824	A017C097D006	31	105	136	0.227941	0.772059	112	258	370	0.302703	0.697297	LowYield	LowYield	NA
1825	A017C097D008	53	58	111	0.477477	0.522523	92	261	353	0.260623	0.739377	LowYield	LowYield	NA
1826	A017C098D007	41	730	771	0.0531777	0.946822	276	2132	2408	0.114618	0.885382	Human	Human	Human
1827	A017C099D005	62	419	481	0.128898	0.871102	194	74	268	0.723881	0.276119	LowYield	LowYield	NA
1828	A017C100D008	55	1111	1166	0.0471698	0.95283	173	3879	4052	0.042695	0.957305	Human	Human	Human
1829	A017C101D005	579	8	587	0.986371	0.0136286	1056	81	1137	0.92876	0.0712401	Mouse	LowYield	NA
1830	A017C102D005	712	17	729	0.97668	0.0233196	1439	89	1528	0.941754	0.0582461	Mouse	Mouse	Mouse
1831	A017C104D005	110	101	211	0.521327	0.478673	73	39	112	0.651786	0.348214	LowYield	LowYield	NA
1832	A017C104D007	162	105	267	0.606742	0.393258	62	82	144	0.430556	0.569444	LowYield	LowYield	NA
1833	A017C104D008	123	131	254	0.484252	0.515748	30	88	118	0.254237	0.745763	LowYield	LowYield	NA
1834	A017C107D007	83	52	135	0.614815	0.385185	90	119	209	0.430622	0.569378	LowYield	LowYield	NA
1835	A017C107D008	82	69	151	0.543046	0.456954	65	100	165	0.393939	0.606061	LowYield	LowYield	NA
1836	A017C109D005	110	70	180	0.611111	0.388889	126	69	195	0.646154	0.353846	LowYield	LowYield	NA
1837	A017C109D006	96	61	157	0.611465	0.388535	78	49	127	0.614173	0.385827	LowYield	LowYield	NA
1838	A017C109D007	107	92	199	0.537688	0.462312	88	138	226	0.389381	0.610619	LowYield	LowYield	NA
1839	A017C109D008	145	139	284	0.510563	0.489437	74	94	168	0.440476	0.559524	LowYield	LowYield	NA
1840	A017C111D005	71	49	120	0.591667	0.408333	119	54	173	0.687861	0.312139	LowYield	LowYield	NA
1841	A017C111D007	72	59	131	0.549618	0.450382	115	117	232	0.49569	0.50431	LowYield	LowYield	NA
1842	A017C111D008	96	69	165	0.581818	0.418182	65	114	179	0.363128	0.636872	LowYield	LowYield	NA
1843	A017C115D008	60	51	111	0.540541	0.459459	113	116	229	0.49345	0.50655	LowYield	LowYield	NA
1844	A017C116D005	136	80	216	0.62963	0.37037	134	58	192	0.697917	0.302083	LowYield	LowYield	NA
1845	A017C116D007	149	87	236	0.631356	0.368644	86	75	161	0.534161	0.465839	LowYield	LowYield	NA
1846	A017C116D008	154	108	262	0.587786	0.412214	50	82	132	0.378788	0.621212	LowYield	LowYield	NA
1847	A017C117D005	68	47	115	0.591304	0.408696	73	45	118	0.618644	0.381356	LowYield	LowYield	NA
1848	A017C117D007	91	71	162	0.561728	0.438272	102	107	209	0.488038	0.511962	LowYield	LowYield	NA
1849	A017C117D008	106	84	190	0.557895	0.442105	47	70	117	0.401709	0.598291	LowYield	LowYield	NA
1850	A017C118D005	102	71	173	0.589595	0.410405	59	52	111	0.531532	0.468468	LowYield	LowYield	NA
1851	A017C118D006	875	77	952	0.919118	0.0808824	1453	174	1627	0.893055	0.106945	Mouse	Mouse	Mouse
1852	A017C118D007	117	86	203	0.576355	0.423645	109	159	268	0.406716	0.593284	LowYield	LowYield	NA
1853	A017C118D008	120	119	239	0.502092	0.497908	70	77	147	0.47619	0.52381	LowYield	LowYield	NA
1854	A017C120D005	148	127	275	0.538182	0.461818	104	51	155	0.670968	0.329032	LowYield	LowYield	NA
1855	A017C120D006	156	77	233	0.669528	0.330472	77	70	147	0.52381	0.47619	LowYield	LowYield	NA
1856	A017C120D007	218	120	338	0.64497	0.35503	160	220	380	0.421053	0.578947	LowYield	LowYield	NA
1857	A017C120D008	217	173	390	0.55641	0.44359	86	109	195	0.441026	0.558974	LowYield	LowYield	NA
1858	A017C125D008	531	20	551	0.963702	0.0362976	684	65	749	0.913218	0.0867824	LowYield	LowYield	NA
1859	A017C127D005	82	63	145	0.565517	0.434483	75	40	115	0.652174	0.347826	LowYield	LowYield	NA
1860	A017C127D006	64	52	116	0.551724	0.448276	57	47	104	0.548077	0.451923	LowYield	LowYield	NA
1861	A017C127D007	102	72	174	0.586207	0.413793	65	58	123	0.528455	0.471545	LowYield	LowYield	NA
1862	A017C127D008	100	71	171	0.584795	0.415205	55	97	152	0.361842	0.638158	LowYield	LowYield	NA
1863	A017C129D007	2440	33	2473	0.986656	0.0133441	4266	492	4758	0.896595	0.103405	Mouse	Mouse	Mouse
1864	A017C134D006	47	651	698	0.0673352	0.932665	151	1413	1564	0.0965473	0.903453	Human	Human	NA
1865	A017C140D008	1207	540	1747	0.690899	0.309101	1720	199	1919	0.8963	0.1037	Doublet	Doublet	Doublet
1866	A017C142D005	665	26	691	0.962373	0.0376266	1447	149	1596	0.906642	0.0933584	Mouse	Mouse	NA
1867	A017C142D006	226	4	230	0.982609	0.0173913	359	58	417	0.860911	0.139089	LowYield	LowYield	NA
1868	A017C146D005	49	643	692	0.0708092	0.929191	138	1360	1498	0.0921228	0.907877	Human	Human	NA
1869	A017C151D005	1116	29	1145	0.974672	0.0253275	1086	112	1198	0.906511	0.0934891	Mouse	Mouse	Mouse
1870	A017C152D008	1131	40	1171	0.965841	0.0341588	1341	105	1446	0.927386	0.0726141	Mouse	Mouse	Mouse
1871	A017C154D005	47	174	221	0.21267	0.78733	61	336	397	0.153652	0.846348	LowYield	LowYield	NA
1872	A017C156D008	1610	56	1666	0.966387	0.0336134	2423	196	2619	0.925162	0.0748377	Mouse	Mouse	Mouse
1873	A017C157D008	51	50	101	0.50495	0.49505	61	119	180	0.338889	0.661111	LowYield	LowYield	NA
1874	A017C158D005	64	37	101	0.633663	0.366337	73	48	121	0.603306	0.396694	LowYield	LowYield	NA
1875	A017C158D007	74	50	124	0.596774	0.403226	74	77	151	0.490066	0.509934	LowYield	LowYield	NA
1876	A017C158D008	99	92	191	0.518325	0.481675	51	92	143	0.356643	0.643357	LowYield	LowYield	NA
1877	A017C162D008	22	484	506	0.0434783	0.956522	61	1138	1199	0.0508757	0.949124	Human	LowYield	NA
1878	A017C164D005	54	46	100	0.54	0.46	81	59	140	0.578571	0.421429	LowYield	LowYield	NA
1879	A017C164D006	50	255	305	0.163934	0.836066	119	1104	1223	0.0973017	0.902698	Human	LowYield	NA
1880	A017C164D007	78	45	123	0.634146	0.365854	88	100	188	0.468085	0.531915	LowYield	LowYield	NA
1881	A017C164D008	79	49	128	0.617188	0.382812	45	91	136	0.330882	0.669118	LowYield	LowYield	NA
1882	A017C167D005	36	495	531	0.0677966	0.932203	80	1210	1290	0.0620155	0.937984	Human	LowYield	NA
1883	A017C167D006	122	18	140	0.871429	0.128571	177	31	208	0.850962	0.149038	LowYield	LowYield	NA
1884	A017C170D005	97	66	163	0.595092	0.404908	86	47	133	0.646617	0.353383	LowYield	LowYield	NA
1885	A017C170D006	78	61	139	0.561151	0.438849	62	44	106	0.584906	0.415094	LowYield	LowYield	NA
1886	A017C170D007	121	78	199	0.60804	0.39196	103	70	173	0.595376	0.404624	LowYield	LowYield	NA
1887	A017C170D008	106	109	215	0.493023	0.506977	53	84	137	0.386861	0.613139	LowYield	LowYield	NA
1888	A017C171D005	131	87	218	0.600917	0.399083	72	30	102	0.705882	0.294118	LowYield	LowYield	NA
1889	A017C171D007	143	98	241	0.593361	0.406639	86	71	157	0.547771	0.452229	LowYield	LowYield	NA
1890	A017C171D008	144	153	297	0.484848	0.515152	45	76	121	0.371901	0.628099	LowYield	LowYield	NA
1891	A017C172D006	519	26	545	0.952294	0.0477064	718	99	817	0.878825	0.121175	LowYield	LowYield	NA
1892	A017C174D007	832	60	892	0.932735	0.0672646	1881	249	2130	0.883099	0.116901	Mouse	Mouse	Mouse
1893	A017C178D007	160	374	534	0.299625	0.700375	120	955	1075	0.111628	0.888372	Human	LowYield	NA
1894	A017C179D005	70	43	113	0.619469	0.380531	72	55	127	0.566929	0.433071	LowYield	LowYield	NA
1895	A017C179D007	90	47	137	0.656934	0.343066	137	194	331	0.413897	0.586103	LowYield	LowYield	NA
1896	A017C179D008	84	74	158	0.531646	0.468354	56	90	146	0.383562	0.616438	LowYield	LowYield	NA
1897	A017C181D007	194	4	198	0.979798	0.020202	267	74	341	0.782991	0.217009	LowYield	LowYield	NA
1898	A017C182D005	934	32	966	0.966874	0.0331263	1374	106	1480	0.928378	0.0716216	Mouse	Mouse	Mouse
1899	A017C183D005	1165	46	1211	0.962015	0.0379851	2380	225	2605	0.913628	0.0863724	Mouse	Mouse	Mouse
1900	A017C183D008	71	290	361	0.196676	0.803324	80	1222	1302	0.0614439	0.938556	Human	LowYield	NA
1901	A017C185D006	1432	24	1456	0.983516	0.0164835	1950	196	2146	0.908667	0.0913327	Mouse	Mouse	Mouse
1902	A017C188D007	58	49	107	0.542056	0.457944	47	55	102	0.460784	0.539216	LowYield	LowYield	NA
1903	A017C189D007	2535	72	2607	0.972382	0.027618	4641	630	5271	0.880478	0.119522	Mouse	Mouse	Mouse
1904	A018C010D005	20	745	765	0.0261438	0.973856	109	2131	2240	0.0486607	0.951339	Human	Human	Human
1905	A018C011D008	29	879	908	0.0319383	0.968062	92	2475	2567	0.0358395	0.96416	Human	Human	Human
1906	A018C012D005	93	78	171	0.54386	0.45614	44	87	131	0.335878	0.664122	LowYield	LowYield	NA
1907	A018C012D006	74	57	131	0.564885	0.435115	67	69	136	0.492647	0.507353	LowYield	LowYield	NA
1908	A018C012D007	148	88	236	0.627119	0.372881	68	93	161	0.42236	0.57764	LowYield	LowYield	NA
1909	A018C012D008	156	142	298	0.52349	0.47651	33	147	180	0.183333	0.816667	LowYield	LowYield	NA
1910	A018C015D006	13	474	487	0.026694	0.973306	173	1808	1981	0.0873296	0.91267	Human	LowYield	NA
1911	A018C019D005	28	330	358	0.0782123	0.921788	136	2586	2722	0.0499633	0.950037	Human	LowYield	NA
1912	A018C024D007	74	44	118	0.627119	0.372881	53	91	144	0.368056	0.631944	LowYield	LowYield	NA
1913	A018C035D005	25	711	736	0.0339674	0.966033	191	3859	4050	0.0471605	0.95284	Human	Human	Human
1914	A018C036D006	24	426	450	0.0533333	0.946667	64	672	736	0.0869565	0.913043	LowYield	LowYield	NA
1915	A018C038D006	88	55	143	0.615385	0.384615	51	89	140	0.364286	0.635714	LowYield	LowYield	NA
1916	A018C038D007	118	87	205	0.57561	0.42439	71	100	171	0.415205	0.584795	LowYield	LowYield	NA
1917	A018C038D008	157	138	295	0.532203	0.467797	38	72	110	0.345455	0.654545	LowYield	LowYield	NA
1918	A018C043D007	22	524	546	0.040293	0.959707	267	3129	3396	0.0786219	0.921378	Human	LowYield	NA
1919	A018C046D006	13	244	257	0.0505837	0.949416	132	1738	1870	0.0705882	0.929412	Human	LowYield	NA
1920	A018C051D005	67	47	114	0.587719	0.412281	30	90	120	0.25	0.75	LowYield	LowYield	NA
1921	A018C051D007	74	56	130	0.569231	0.430769	76	103	179	0.424581	0.575419	LowYield	LowYield	NA
1922	A018C051D008	95	94	189	0.502646	0.497354	54	108	162	0.333333	0.666667	LowYield	LowYield	NA
1923	A018C053D008	323	10	333	0.96997	0.03003	1105	86	1191	0.927792	0.0722082	Mouse	LowYield	NA
1924	A018C054D005	30	687	717	0.041841	0.958159	94	1527	1621	0.0579889	0.942011	Human	Human	NA
1925	A018C056D006	546	31	577	0.946274	0.0537262	2084	198	2282	0.913234	0.086766	Mouse	LowYield	NA
1926	A018C057D008	33	86	119	0.277311	0.722689	61	100	161	0.378882	0.621118	LowYield	LowYield	NA
1927	A018C059D008	13	457	470	0.0276596	0.97234	73	1773	1846	0.039545	0.960455	Human	LowYield	NA
1928	A018C063D007	38	910	948	0.0400844	0.959916	368	3604	3972	0.0926485	0.907351	Human	Human	Human
1929	A018C065D006	67	45	112	0.598214	0.401786	41	68	109	0.376147	0.623853	LowYield	LowYield	NA
1930	A018C065D007	94	67	161	0.583851	0.416149	53	86	139	0.381295	0.618705	LowYield	LowYield	NA
1931	A018C065D008	111	92	203	0.546798	0.453202	27	75	102	0.264706	0.735294	LowYield	LowYield	NA
1932	A018C068D008	52	415	467	0.111349	0.888651	92	1915	2007	0.0458396	0.95416	Human	LowYield	NA
1933	A018C070D007	110	80	190	0.578947	0.421053	38	67	105	0.361905	0.638095	LowYield	LowYield	NA
1934	A018C073D008	11	367	378	0.0291005	0.970899	26	835	861	0.0301974	0.969803	Human	LowYield	NA
1935	A018C074D008	75	54	129	0.581395	0.418605	38	159	197	0.192893	0.807107	LowYield	LowYield	NA
1936	A018C075D007	29	484	513	0.0565302	0.94347	306	2640	2946	0.10387	0.89613	Human	LowYield	NA
1937	A018C089D008	14	279	293	0.0477816	0.952218	85	2407	2492	0.0341091	0.965891	Human	LowYield	NA
1938	A018C092D007	25	604	629	0.0397456	0.960254	199	1960	2159	0.0921723	0.907828	Human	Human	NA
1939	A018C097D007	52	497	549	0.0947177	0.905282	439	2566	3005	0.14609	0.85391	Human	LowYield	NA
1940	A018C098D006	43	4059	4102	0.0104827	0.989517	230	2361	2591	0.0887688	0.911231	Human	Human	Human
1941	A018C100D007	33	211	244	0.135246	0.864754	288	2214	2502	0.115108	0.884892	Human	LowYield	NA
1942	A018C103D005	760	41	801	0.948814	0.051186	1924	252	2176	0.884191	0.115809	Mouse	Mouse	Mouse
1943	A018C104D005	97	56	153	0.633987	0.366013	58	63	121	0.479339	0.520661	LowYield	LowYield	NA
1944	A018C104D006	60	48	108	0.555556	0.444444	55	84	139	0.395683	0.604317	LowYield	LowYield	NA
1945	A018C104D007	105	85	190	0.552632	0.447368	85	124	209	0.406699	0.593301	LowYield	LowYield	NA
1946	A018C109D005	66	52	118	0.559322	0.440678	108	123	231	0.467532	0.532468	LowYield	LowYield	NA
1947	A018C109D007	86	55	141	0.609929	0.390071	176	207	383	0.45953	0.54047	LowYield	LowYield	NA
1948	A018C109D008	78	102	180	0.433333	0.566667	61	104	165	0.369697	0.630303	LowYield	LowYield	NA
1949	A018C111D007	53	68	121	0.438017	0.561983	157	182	339	0.463127	0.536873	LowYield	LowYield	NA
1950	A018C111D008	63	72	135	0.466667	0.533333	32	90	122	0.262295	0.737705	LowYield	LowYield	NA
1951	A018C112D006	35	459	494	0.0708502	0.92915	242	2414	2656	0.0911145	0.908886	Human	LowYield	NA
1952	A018C116D005	97	72	169	0.573964	0.426036	94	77	171	0.549708	0.450292	LowYield	LowYield	NA
1953	A018C116D006	84	60	144	0.583333	0.416667	76	142	218	0.348624	0.651376	LowYield	LowYield	NA
1954	A018C116D007	108	79	187	0.57754	0.42246	132	157	289	0.456747	0.543253	LowYield	LowYield	NA
1955	A018C116D008	145	117	262	0.553435	0.446565	33	93	126	0.261905	0.738095	LowYield	LowYield	NA
1956	A018C117D008	69	67	136	0.507353	0.492647	30	83	113	0.265487	0.734513	LowYield	LowYield	NA
1957	A018C118D005	1370	58	1428	0.959384	0.0406162	1819	203	2022	0.899604	0.100396	Mouse	Mouse	Mouse
1958	A018C118D006	62	54	116	0.534483	0.465517	50	132	182	0.274725	0.725275	LowYield	LowYield	NA
1959	A018C118D007	70	50	120	0.583333	0.416667	92	130	222	0.414414	0.585586	LowYield	LowYield	NA
1960	A018C118D008	75	85	160	0.46875	0.53125	40	100	140	0.285714	0.714286	LowYield	LowYield	NA
1961	A018C120D005	138	110	248	0.556452	0.443548	96	152	248	0.387097	0.612903	LowYield	LowYield	NA
1962	A018C120D006	130	75	205	0.634146	0.365854	88	233	321	0.274143	0.725857	LowYield	LowYield	NA
1963	A018C120D007	180	129	309	0.582524	0.417476	129	172	301	0.428571	0.571429	LowYield	LowYield	NA
1964	A018C120D008	170	138	308	0.551948	0.448052	55	146	201	0.273632	0.726368	LowYield	LowYield	NA
1965	A018C121D005	719	559	1278	0.562598	0.437402	1505	1807	3312	0.454408	0.545592	Doublet	Doublet	Doublet
1966	A018C122D005	1224	30	1254	0.976077	0.0239234	3252	263	3515	0.925178	0.0748222	Mouse	Mouse	Mouse
1967	A018C126D007	2040	20	2060	0.990291	0.00970874	3919	450	4369	0.897002	0.102998	Mouse	Mouse	Mouse
1968	A018C127D005	87	64	151	0.576159	0.423841	159	91	250	0.636	0.364	LowYield	LowYield	NA
1969	A018C127D006	50	50	100	0.5	0.5	83	149	232	0.357759	0.642241	LowYield	LowYield	NA
1970	A018C127D007	93	69	162	0.574074	0.425926	143	117	260	0.55	0.45	LowYield	LowYield	NA
1971	A018C127D008	99	100	199	0.497487	0.502513	41	75	116	0.353448	0.646552	LowYield	LowYield	NA
1972	A018C128D008	529	25	554	0.954874	0.0451264	2140	194	2334	0.916881	0.0831191	Mouse	LowYield	NA
1973	A018C137D006	1759	35	1794	0.980491	0.0195095	4186	546	4732	0.884615	0.115385	Mouse	Mouse	Mouse
1974	A018C140D006	44	581	625	0.0704	0.9296	202	1977	2179	0.0927031	0.907297	Human	LowYield	NA
1975	A018C144D006	1027	24	1051	0.977165	0.0228354	1818	237	2055	0.884672	0.115328	Mouse	Mouse	Mouse
1976	A018C151D005	35	745	780	0.0448718	0.955128	102	1414	1516	0.0672823	0.932718	Human	Human	Human
1977	A018C151D006	830	25	855	0.97076	0.0292398	1200	178	1378	0.870827	0.129173	Mouse	Mouse	Mouse
1978	A018C158D007	57	44	101	0.564356	0.435644	148	120	268	0.552239	0.447761	LowYield	LowYield	NA
1979	A018C158D008	67	65	132	0.507576	0.492424	34	74	108	0.314815	0.685185	LowYield	LowYield	NA
1980	A018C160D007	433	6	439	0.986333	0.0136674	676	126	802	0.842893	0.157107	LowYield	LowYield	NA
1981	A018C164D006	56	754	810	0.0691358	0.930864	222	2185	2407	0.092231	0.907769	Human	Human	Human
1982	A018C164D008	56	55	111	0.504505	0.495495	50	60	110	0.454545	0.545455	LowYield	LowYield	NA
1983	A018C166D006	23	498	521	0.0441459	0.955854	139	1837	1976	0.0703441	0.929656	Human	LowYield	NA
1984	A018C167D005	30	731	761	0.0394218	0.960578	69	1249	1318	0.052352	0.947648	Human	Human	Human
1985	A018C168D007	68	41	109	0.623853	0.376147	50	82	132	0.378788	0.621212	LowYield	LowYield	NA
1986	A018C169D007	1221	23	1244	0.981511	0.0184887	2218	332	2550	0.869804	0.130196	Mouse	Mouse	Mouse
1987	A018C170D005	93	63	156	0.596154	0.403846	61	81	142	0.429577	0.570423	LowYield	LowYield	NA
1988	A018C170D006	61	48	109	0.559633	0.440367	78	159	237	0.329114	0.670886	LowYield	LowYield	NA
1989	A018C170D007	109	68	177	0.615819	0.384181	321	179	500	0.642	0.358	LowYield	LowYield	NA
1990	A018C170D008	124	103	227	0.546256	0.453744	49	81	130	0.376923	0.623077	LowYield	LowYield	NA
1991	A018C171D005	120	85	205	0.585366	0.414634	64	107	171	0.374269	0.625731	LowYield	LowYield	NA
1992	A018C171D006	76	61	137	0.554745	0.445255	62	160	222	0.279279	0.720721	LowYield	LowYield	NA
1993	A018C171D007	142	83	225	0.631111	0.368889	292	189	481	0.607069	0.392931	LowYield	LowYield	NA
1994	A018C171D008	134	142	276	0.485507	0.514493	60	112	172	0.348837	0.651163	LowYield	LowYield	NA
1995	A018C172D006	10	287	297	0.03367	0.96633	91	471	562	0.161922	0.838078	LowYield	LowYield	NA
1996	A018C172D007	2325	61	2386	0.974434	0.0255658	4461	624	5085	0.877286	0.122714	Mouse	Mouse	Mouse
1997	A018C174D007	60	48	108	0.555556	0.444444	104	86	190	0.547368	0.452632	LowYield	LowYield	NA
1998	A018C175D005	32	340	372	0.0860215	0.913978	116	156	272	0.426471	0.573529	LowYield	LowYield	NA
1999	A018C175D008	981	38	1019	0.962709	0.0372915	1302	166	1468	0.886921	0.113079	Mouse	Mouse	Mouse
[truncated: 20,930 more rows]
