# Supplementary material for: Flexible and high-throughput simultaneous profiling of gene expression and chromatin accessibility in single cells
Source: eLife. 2026 Jul 20;15:RP110034. doi: 10.7554/eLife.110034 (PMC13384510; doi:10.7554/eLife.110034)
Supplement: Figure 1—source data 4. [file elife-110034-fig1-data4.xlsx]

## Sheet: Sheet1
	Kit	Length_BC_UMI_comb	Length_Reads	Fr_BCs	Fr_Information
SHARE	150cy	117	50	0.700599	0.299401
easySHARE	150cy	35	140	0.2	0.8
SHARE	200cy	117	90	0.565217	0.434783
easySHARE	200cy	35	190	0.155556	0.844444
SHARE	300cy	117	200	0.369085	0.630915
easySHARE	300cy	35	290	0.107692	0.892308
