# Supplementary material for: Flexible and high-throughput simultaneous profiling of gene expression and chromatin accessibility in single cells
Source: eLife. 2026 Jul 20;15:RP110034. doi: 10.7554/eLife.110034 (PMC13384510; doi:10.7554/eLife.110034)
Supplement: Figure 1—figure supplement 1—source data 1. [file elife-110034-fig1-figsupp1-data1.zip › Figure 1 Figure Supplement 1 Source Data 1.txt]

tot_count	tech
1	1937	easy_RNA
2	1047	easy_RNA
3	624	easy_RNA
4	327	easy_RNA
5	2302	easy_RNA
6	1472	easy_RNA
7	2466	easy_RNA
8	825	easy_RNA
9	340	easy_RNA
10	1380	easy_RNA
11	1565	easy_RNA
12	3790	easy_RNA
13	1155	easy_RNA
14	737	easy_RNA
15	913	easy_RNA
16	887	easy_RNA
17	1624	easy_RNA
18	3110	easy_RNA
19	990	easy_RNA
20	1128	easy_RNA
21	955	easy_RNA
22	1716	easy_RNA
23	1050	easy_RNA
24	1039	easy_RNA
25	1397	easy_RNA
26	2473	easy_RNA
27	1829	easy_RNA
28	1242	easy_RNA
29	1493	easy_RNA
30	2123	easy_RNA
31	2306	easy_RNA
32	1492	easy_RNA
33	474	easy_RNA
34	772	easy_RNA
35	532	easy_RNA
36	2643	easy_RNA
37	421	easy_RNA
38	1612	easy_RNA
39	658	easy_RNA
40	841	easy_RNA
41	2549	easy_RNA
42	1685	easy_RNA
43	989	easy_RNA
44	1409	easy_RNA
45	2531	easy_RNA
46	496	easy_RNA
47	3033	easy_RNA
48	1553	easy_RNA
49	447	easy_RNA
50	2386	easy_RNA
51	2309	easy_RNA
52	1742	easy_RNA
53	714	easy_RNA
54	2213	easy_RNA
55	966	easy_RNA
56	1651	easy_RNA
57	440	easy_RNA
58	1021	easy_RNA
59	1937	easy_RNA
60	689	easy_RNA
61	1679	easy_RNA
62	350	easy_RNA
63	1302	easy_RNA
64	977	easy_RNA
65	679	easy_RNA
66	1283	easy_RNA
67	797	easy_RNA
68	2398	easy_RNA
69	1096	easy_RNA
70	1229	easy_RNA
71	2327	easy_RNA
72	1433	easy_RNA
73	2560	easy_RNA
74	753	easy_RNA
75	871	easy_RNA
76	757	easy_RNA
77	1108	easy_RNA
78	1873	easy_RNA
79	2018	easy_RNA
80	1070	easy_RNA
81	1157	easy_RNA
82	580	easy_RNA
83	1769	easy_RNA
84	907	easy_RNA
85	3621	easy_RNA
86	944	easy_RNA
87	1022	easy_RNA
88	331	easy_RNA
89	2027	easy_RNA
90	1750	easy_RNA
91	1356	easy_RNA
92	741	easy_RNA
93	885	easy_RNA
94	770	easy_RNA
95	1855	easy_RNA
96	489	easy_RNA
97	1346	easy_RNA
98	1452	easy_RNA
99	1696	easy_RNA
100	1325	easy_RNA
101	1379	easy_RNA
102	2170	easy_RNA
103	1263	easy_RNA
104	2313	easy_RNA
105	2068	easy_RNA
106	2299	easy_RNA
107	1965	easy_RNA
108	992	easy_RNA
109	787	easy_RNA
110	1281	easy_RNA
111	1805	easy_RNA
112	1457	easy_RNA
113	1859	easy_RNA
114	3526	easy_RNA
115	1370	easy_RNA
116	2402	easy_RNA
117	2087	easy_RNA
118	600	easy_RNA
119	2049	easy_RNA
120	443	easy_RNA
121	939	easy_RNA
122	1514	easy_RNA
123	1459	easy_RNA
124	1103	easy_RNA
125	336	easy_RNA
126	1558	easy_RNA
127	686	easy_RNA
128	1596	easy_RNA
129	1457	easy_RNA
130	1987	easy_RNA
131	1529	easy_RNA
132	1272	easy_RNA
133	975	easy_RNA
134	999	easy_RNA
135	2128	easy_RNA
136	994	easy_RNA
137	1407	easy_RNA
138	976	easy_RNA
139	547	easy_RNA
140	1852	easy_RNA
141	1668	easy_RNA
142	2691	easy_RNA
143	1544	easy_RNA
144	1697	easy_RNA
145	1566	easy_RNA
146	2103	easy_RNA
147	1000	easy_RNA
148	2383	easy_RNA
149	1775	easy_RNA
150	628	easy_RNA
151	1504	easy_RNA
152	1510	easy_RNA
153	2038	easy_RNA
154	2686	easy_RNA
155	1323	easy_RNA
156	1006	easy_RNA
157	613	easy_RNA
158	1260	easy_RNA
159	903	easy_RNA
160	1187	easy_RNA
161	1869	easy_RNA
162	583	easy_RNA
163	1214	easy_RNA
164	2156	easy_RNA
165	995	easy_RNA
166	3214	easy_RNA
167	2650	easy_RNA
168	767	easy_RNA
169	2454	easy_RNA
170	2094	easy_RNA
171	1102	easy_RNA
172	1638	easy_RNA
173	586	easy_RNA
174	1037	easy_RNA
175	1094	easy_RNA
176	1541	easy_RNA
177	892	easy_RNA
178	895	easy_RNA
179	1408	easy_RNA
180	541	easy_RNA
181	1232	easy_RNA
182	1333	easy_RNA
183	3933	easy_RNA
184	1824	easy_RNA
185	1997	easy_RNA
186	1103	easy_RNA
187	410	easy_RNA
188	1087	easy_RNA
189	1524	easy_RNA
190	563	easy_RNA
191	1701	easy_RNA
192	1262	easy_RNA
193	2228	easy_RNA
194	1179	easy_RNA
195	924	easy_RNA
196	974	easy_RNA
197	1132	easy_RNA
198	992	easy_RNA
199	804	easy_RNA
200	1933	easy_RNA
201	1490	easy_RNA
202	2911	easy_RNA
203	1172	easy_RNA
204	3915	easy_RNA
205	1371	easy_RNA
206	973	easy_RNA
207	349	easy_RNA
208	1299	easy_RNA
209	1320	easy_RNA
210	1417	easy_RNA
211	674	easy_RNA
212	507	easy_RNA
213	1062	easy_RNA
214	555	easy_RNA
215	1551	easy_RNA
216	1331	easy_RNA
217	570	easy_RNA
218	1944	easy_RNA
219	1748	easy_RNA
220	3489	easy_RNA
221	820	easy_RNA
222	1916	easy_RNA
223	1074	easy_RNA
224	652	easy_RNA
225	2542	easy_RNA
226	2278	easy_RNA
227	1020	easy_RNA
228	1427	easy_RNA
229	3054	easy_RNA
230	1050	easy_RNA
231	1316	easy_RNA
232	1832	easy_RNA
233	504	easy_RNA
234	2002	easy_RNA
235	1366	easy_RNA
236	1613	easy_RNA
237	1261	easy_RNA
238	769	easy_RNA
239	1099	easy_RNA
240	1572	easy_RNA
241	1466	easy_RNA
242	1468	easy_RNA
243	600	easy_RNA
244	1450	easy_RNA
245	2552	easy_RNA
246	1556	easy_RNA
247	1518	easy_RNA
248	2925	easy_RNA
249	2114	easy_RNA
250	713	easy_RNA
251	1109	easy_RNA
252	559	easy_RNA
253	1984	easy_RNA
254	732	easy_RNA
255	1527	easy_RNA
256	1205	easy_RNA
257	660	easy_RNA
258	1767	easy_RNA
259	705	easy_RNA
260	3360	easy_RNA
261	1823	easy_RNA
262	3388	easy_RNA
263	1985	easy_RNA
264	1298	easy_RNA
265	1168	easy_RNA
266	1543	easy_RNA
267	1338	easy_RNA
268	708	easy_RNA
269	1291	easy_RNA
270	926	easy_RNA
271	791	easy_RNA
272	2306	easy_RNA
273	510	easy_RNA
274	2744	easy_RNA
275	1627	easy_RNA
276	1330	easy_RNA
277	670	easy_RNA
278	918	easy_RNA
279	1587	easy_RNA
280	655	easy_RNA
281	520	easy_RNA
282	1534	easy_RNA
283	1666	easy_RNA
284	1080	easy_RNA
285	1359	easy_RNA
286	2062	easy_RNA
287	1939	easy_RNA
288	410	easy_RNA
289	689	easy_RNA
290	1436	easy_RNA
291	2110	easy_RNA
292	1172	easy_RNA
293	600	easy_RNA
294	1347	easy_RNA
295	4050	easy_RNA
296	970	easy_RNA
297	364	easy_RNA
298	997	easy_RNA
299	776	easy_RNA
300	832	easy_RNA
301	602	easy_RNA
302	1971	easy_RNA
303	517	easy_RNA
304	3957	easy_RNA
305	584	easy_RNA
306	2157	easy_RNA
307	1510	easy_RNA
308	1626	easy_RNA
309	2353	easy_RNA
310	1472	easy_RNA
311	1470	easy_RNA
312	1378	easy_RNA
313	1318	easy_RNA
314	1595	easy_RNA
315	1428	easy_RNA
316	621	easy_RNA
317	1031	easy_RNA
318	1593	easy_RNA
319	716	easy_RNA
320	646	easy_RNA
321	1908	easy_RNA
322	2060	easy_RNA
323	548	easy_RNA
324	1346	easy_RNA
325	863	easy_RNA
326	1783	easy_RNA
327	1451	easy_RNA
328	1143	easy_RNA
329	626	easy_RNA
330	1240	easy_RNA
331	3569	easy_RNA
332	2847	easy_RNA
333	816	easy_RNA
334	1267	easy_RNA
335	4237	easy_RNA
336	1049	easy_RNA
337	2070	easy_RNA
338	3160	easy_RNA
339	1068	easy_RNA
340	1545	easy_RNA
341	1274	easy_RNA
342	623	easy_RNA
343	624	easy_RNA
344	1237	easy_RNA
345	795	easy_RNA
346	1360	easy_RNA
347	1928	easy_RNA
348	561	easy_RNA
349	1526	easy_RNA
350	1050	easy_RNA
351	1655	easy_RNA
352	803	easy_RNA
353	2006	easy_RNA
354	936	easy_RNA
355	725	easy_RNA
356	1335	easy_RNA
357	642	easy_RNA
358	1535	easy_RNA
359	3804	easy_RNA
360	1397	easy_RNA
361	1747	easy_RNA
362	1683	easy_RNA
363	1189	easy_RNA
364	1450	easy_RNA
365	1083	easy_RNA
366	1064	easy_RNA
367	867	easy_RNA
368	1194	easy_RNA
369	2717	easy_RNA
370	1093	easy_RNA
371	1402	easy_RNA
372	1446	easy_RNA
373	783	easy_RNA
374	1042	easy_RNA
375	1703	easy_RNA
376	1594	easy_RNA
377	1278	easy_RNA
378	577	easy_RNA
379	737	easy_RNA
380	555	easy_RNA
381	1095	easy_RNA
382	1260	easy_RNA
383	4013	easy_RNA
384	879	easy_RNA
385	896	easy_RNA
386	1611	easy_RNA
387	1999	easy_RNA
388	1310	easy_RNA
389	1122	easy_RNA
390	1944	easy_RNA
391	823	easy_RNA
392	2916	easy_RNA
393	1840	easy_RNA
394	1369	easy_RNA
395	1058	easy_RNA
396	2258	easy_RNA
397	915	easy_RNA
398	1294	easy_RNA
399	2375	easy_RNA
400	1674	easy_RNA
401	1307	easy_RNA
402	3095	easy_RNA
403	1591	easy_RNA
404	1082	easy_RNA
405	1487	easy_RNA
406	569	easy_RNA
407	911	easy_RNA
408	1610	easy_RNA
409	1964	easy_RNA
410	1742	easy_RNA
411	942	easy_RNA
412	488	easy_RNA
413	342	easy_RNA
414	622	easy_RNA
415	1469	easy_RNA
416	437	easy_RNA
417	1216	easy_RNA
418	1465	easy_RNA
419	482	easy_RNA
420	1073	easy_RNA
421	2205	easy_RNA
422	1389	easy_RNA
423	2025	easy_RNA
424	1526	easy_RNA
425	1825	easy_RNA
426	428	easy_RNA
427	1125	easy_RNA
428	372	easy_RNA
429	2794	easy_RNA
430	827	easy_RNA
431	544	easy_RNA
432	1944	easy_RNA
433	1583	easy_RNA
434	331	easy_RNA
435	1597	easy_RNA
436	1678	easy_RNA
437	2898	easy_RNA
438	2084	easy_RNA
439	1968	easy_RNA
440	2250	easy_RNA
441	1105	easy_RNA
442	1754	easy_RNA
443	1701	easy_RNA
444	2382	easy_RNA
445	1947	easy_RNA
446	585	easy_RNA
447	1902	easy_RNA
448	2184	easy_RNA
449	704	easy_RNA
450	1975	easy_RNA
451	817	easy_RNA
452	406	easy_RNA
453	3142	easy_RNA
454	3456	easy_RNA
455	399	easy_RNA
456	626	easy_RNA
457	1956	easy_RNA
458	1955	easy_RNA
459	893	easy_RNA
460	3259	easy_RNA
461	2361	easy_RNA
462	2024	easy_RNA
463	380	easy_RNA
464	1328	easy_RNA
465	748	easy_RNA
466	463	easy_RNA
467	1154	easy_RNA
468	2288	easy_RNA
469	586	easy_RNA
470	3744	easy_RNA
471	1734	easy_RNA
472	1966	easy_RNA
473	1269	easy_RNA
474	1665	easy_RNA
475	901	easy_RNA
476	1481	easy_RNA
477	2703	easy_RNA
478	2621	easy_RNA
479	1672	easy_RNA
480	2352	easy_RNA
481	478	easy_RNA
482	824	easy_RNA
483	1580	easy_RNA
484	1242	easy_RNA
485	1916	easy_RNA
486	595	easy_RNA
487	320	easy_RNA
488	2199	easy_RNA
489	2943	easy_RNA
490	601	easy_RNA
491	690	easy_RNA
492	1634	easy_RNA
493	630	easy_RNA
494	2137	easy_RNA
495	546	easy_RNA
496	2873	easy_RNA
497	2155	easy_RNA
498	585	easy_RNA
499	840	easy_RNA
500	1001	easy_RNA
501	3393	easy_RNA
502	1039	easy_RNA
503	429	easy_RNA
504	1844	easy_RNA
505	2095	easy_RNA
506	1956	easy_RNA
507	3286	easy_RNA
508	623	easy_RNA
509	1903	easy_RNA
510	1113	easy_RNA
511	626	easy_RNA
512	1081	easy_RNA
513	1382	easy_RNA
514	1924	easy_RNA
515	2077	easy_RNA
516	434	easy_RNA
517	684	easy_RNA
518	1748	easy_RNA
519	700	easy_RNA
520	1486	easy_RNA
521	3316	easy_RNA
522	992	easy_RNA
523	1979	easy_RNA
524	981	easy_RNA
525	498	easy_RNA
526	920	easy_RNA
527	693	easy_RNA
528	1358	easy_RNA
529	2571	easy_RNA
530	3906	easy_RNA
531	1007	easy_RNA
532	799	easy_RNA
533	436	easy_RNA
534	677	easy_RNA
535	1316	easy_RNA
536	1603	easy_RNA
537	2230	easy_RNA
538	725	easy_RNA
539	2297	easy_RNA
540	2669	easy_RNA
541	831	easy_RNA
542	1711	easy_RNA
543	1749	easy_RNA
544	772	easy_RNA
545	956	easy_RNA
546	4073	easy_RNA
547	843	easy_RNA
548	2740	easy_RNA
549	2093	easy_RNA
550	1506	easy_RNA
551	2337	easy_RNA
552	1707	easy_RNA
553	423	easy_RNA
554	1922	easy_RNA
555	543	easy_RNA
556	551	easy_RNA
557	1699	easy_RNA
558	836	easy_RNA
559	2048	easy_RNA
560	2170	easy_RNA
561	1762	easy_RNA
562	1384	easy_RNA
563	1848	easy_RNA
564	2169	easy_RNA
565	1688	easy_RNA
566	952	easy_RNA
567	1665	easy_RNA
568	1568	easy_RNA
569	539	easy_RNA
570	956	easy_RNA
571	856	easy_RNA
572	828	easy_RNA
573	2333	easy_RNA
574	761	easy_RNA
575	1289	easy_RNA
576	506	easy_RNA
577	753	easy_RNA
578	3276	easy_RNA
579	1171	easy_RNA
580	843	easy_RNA
581	363	easy_RNA
582	1014	easy_RNA
583	382	easy_RNA
584	1684	easy_RNA
585	509	easy_RNA
586	1859	easy_RNA
587	3357	easy_RNA
588	822	easy_RNA
589	1376	easy_RNA
590	644	easy_RNA
591	996	easy_RNA
592	1698	easy_RNA
593	1651	easy_RNA
594	1689	easy_RNA
595	2601	easy_RNA
596	1617	easy_RNA
597	760	easy_RNA
598	1810	easy_RNA
599	1407	easy_RNA
600	3257	easy_RNA
601	1972	easy_RNA
602	2685	easy_RNA
603	2036	easy_RNA
604	2859	easy_RNA
605	2612	easy_RNA
606	1235	easy_RNA
607	1477	easy_RNA
608	4257	easy_RNA
609	3578	easy_RNA
610	1738	easy_RNA
611	2114	easy_RNA
612	1540	easy_RNA
613	1739	easy_RNA
614	856	easy_RNA
615	513	easy_RNA
616	2738	easy_RNA
617	1770	easy_RNA
618	2228	easy_RNA
619	1629	easy_RNA
620	729	easy_RNA
621	3439	easy_RNA
622	941	easy_RNA
623	2590	easy_RNA
624	1687	easy_RNA
625	712	easy_RNA
626	1356	easy_RNA
627	2173	easy_RNA
628	1695	easy_RNA
629	1979	easy_RNA
630	2034	easy_RNA
631	1665	easy_RNA
632	767	easy_RNA
633	2154	easy_RNA
634	857	easy_RNA
635	827	easy_RNA
636	744	easy_RNA
637	2382	easy_RNA
638	1912	easy_RNA
639	2686	easy_RNA
640	1613	easy_RNA
641	1026	easy_RNA
642	1687	easy_RNA
643	2031	easy_RNA
644	1258	easy_RNA
645	1697	easy_RNA
646	488	easy_RNA
647	1557	easy_RNA
648	672	easy_RNA
649	1160	easy_RNA
650	1881	easy_RNA
651	2496	easy_RNA
652	2769	easy_RNA
653	906	easy_RNA
654	1951	easy_RNA
655	2206	easy_RNA
656	632	easy_RNA
657	1330	easy_RNA
658	1499	easy_RNA
659	1392	easy_RNA
660	2458	easy_RNA
661	1220	easy_RNA
662	1826	easy_RNA
663	1421	easy_RNA
664	1624	easy_RNA
665	815	easy_RNA
666	473	easy_RNA
667	1304	easy_RNA
668	3682	easy_RNA
669	1185	easy_RNA
670	2728	easy_RNA
671	1492	easy_RNA
672	1963	easy_RNA
673	2422	easy_RNA
674	716	easy_RNA
675	1785	easy_RNA
676	843	easy_RNA
677	838	easy_RNA
678	1771	easy_RNA
679	1731	easy_RNA
680	496	easy_RNA
681	378	easy_RNA
682	2051	easy_RNA
683	728	easy_RNA
684	1853	easy_RNA
685	525	easy_RNA
686	1505	easy_RNA
687	2042	easy_RNA
688	977	easy_RNA
689	751	easy_RNA
690	1959	easy_RNA
691	1806	easy_RNA
692	2782	easy_RNA
693	1459	easy_RNA
694	1852	easy_RNA
695	1516	easy_RNA
696	2228	easy_RNA
697	892	easy_RNA
698	2573	easy_RNA
699	1092	easy_RNA
700	1283	easy_RNA
701	1026	easy_RNA
702	1816	easy_RNA
703	650	easy_RNA
704	1035	easy_RNA
705	1270	easy_RNA
706	4393	easy_RNA
707	1523	easy_RNA
708	1807	easy_RNA
709	479	easy_RNA
710	955	easy_RNA
711	855	easy_RNA
712	731	easy_RNA
713	2381	easy_RNA
714	583	easy_RNA
715	1439	easy_RNA
716	2809	easy_RNA
717	1396	easy_RNA
718	1619	easy_RNA
719	1740	easy_RNA
720	622	easy_RNA
721	450	easy_RNA
722	4307	easy_RNA
723	1317	easy_RNA
724	786	easy_RNA
725	1108	easy_RNA
726	574	easy_RNA
727	936	easy_RNA
728	1119	easy_RNA
729	782	easy_RNA
730	1512	easy_RNA
731	709	easy_RNA
732	1600	easy_RNA
733	1677	easy_RNA
734	1656	easy_RNA
735	3006	easy_RNA
736	1672	easy_RNA
737	1197	easy_RNA
738	1470	easy_RNA
739	1464	easy_RNA
740	1680	easy_RNA
741	1581	easy_RNA
742	4498	easy_RNA
743	1125	easy_RNA
744	1768	easy_RNA
745	3297	easy_RNA
746	1077	easy_RNA
747	1571	easy_RNA
748	1482	easy_RNA
749	1881	easy_RNA
750	1647	easy_RNA
751	1572	easy_RNA
752	432	easy_RNA
753	1702	easy_RNA
754	2040	easy_RNA
755	703	easy_RNA
756	1843	easy_RNA
757	1538	easy_RNA
758	919	easy_RNA
759	2206	easy_RNA
760	521	easy_RNA
761	1585	easy_RNA
762	2220	easy_RNA
763	1863	easy_RNA
764	457	easy_RNA
765	3783	easy_RNA
766	428	easy_RNA
767	493	easy_RNA
768	802	easy_RNA
769	1469	easy_RNA
770	999	easy_RNA
771	2760	easy_RNA
772	874	easy_RNA
773	1117	easy_RNA
774	696	easy_RNA
775	2370	easy_RNA
776	489	easy_RNA
777	1279	easy_RNA
778	2352	easy_RNA
779	3000	easy_RNA
780	397	easy_RNA
781	1330	easy_RNA
782	1017	easy_RNA
783	1032	easy_RNA
784	1353	easy_RNA
785	585	easy_RNA
786	1309	easy_RNA
787	1491	easy_RNA
788	739	easy_RNA
789	2427	easy_RNA
790	935	easy_RNA
791	690	easy_RNA
792	342	easy_RNA
793	522	easy_RNA
794	2088	easy_RNA
795	1156	easy_RNA
796	1421	easy_RNA
797	795	easy_RNA
798	2117	easy_RNA
799	1860	easy_RNA
800	1351	easy_RNA
801	1359	easy_RNA
802	1427	easy_RNA
803	666	easy_RNA
804	3075	easy_RNA
805	2259	easy_RNA
806	970	easy_RNA
807	500	easy_RNA
808	1103	easy_RNA
809	719	easy_RNA
810	1926	easy_RNA
811	1297	easy_RNA
812	1267	easy_RNA
813	812	easy_RNA
814	1389	easy_RNA
815	694	easy_RNA
816	1638	easy_RNA
817	813	easy_RNA
818	1811	easy_RNA
819	1255	easy_RNA
820	2044	easy_RNA
821	2539	easy_RNA
822	1083	easy_RNA
823	431	easy_RNA
824	1728	easy_RNA
825	575	easy_RNA
826	1195	easy_RNA
827	2482	easy_RNA
828	361	easy_RNA
829	3063	easy_RNA
830	1140	easy_RNA
831	415	easy_RNA
832	2118	easy_RNA
833	2803	easy_RNA
834	2812	easy_RNA
835	2109	easy_RNA
836	1970	easy_RNA
837	1075	easy_RNA
838	1709	easy_RNA
839	386	easy_RNA
840	1880	easy_RNA
841	682	easy_RNA
842	448	easy_RNA
843	918	easy_RNA
844	1453	easy_RNA
845	685	easy_RNA
846	1540	easy_RNA
847	2393	easy_RNA
848	1908	easy_RNA
849	1299	easy_RNA
850	734	easy_RNA
851	519	easy_RNA
852	881	easy_RNA
853	1298	easy_RNA
854	1470	easy_RNA
855	2674	easy_RNA
856	856	easy_RNA
857	1217	easy_RNA
858	288	easy_RNA
859	759	easy_RNA
860	3179	easy_RNA
861	1327	easy_RNA
862	970	easy_RNA
863	752	easy_RNA
864	1106	easy_RNA
865	924	easy_RNA
866	410	easy_RNA
867	4281	easy_RNA
868	1085	easy_RNA
869	831	easy_RNA
870	1418	easy_RNA
871	968	easy_RNA
872	3166	easy_RNA
873	2070	easy_RNA
874	1574	easy_RNA
875	522	easy_RNA
876	959	easy_RNA
877	674	easy_RNA
878	325	easy_RNA
879	1882	easy_RNA
880	1244	easy_RNA
881	999	easy_RNA
882	1939	easy_RNA
883	2078	easy_RNA
884	1158	easy_RNA
885	1015	easy_RNA
886	570	easy_RNA
887	393	easy_RNA
888	660	easy_RNA
889	2813	easy_RNA
890	1510	easy_RNA
891	1547	easy_RNA
892	1108	easy_RNA
893	3172	easy_RNA
894	2494	easy_RNA
895	992	easy_RNA
896	1412	easy_RNA
897	2160	easy_RNA
898	656	easy_RNA
899	1278	easy_RNA
900	761	easy_RNA
901	662	easy_RNA
902	1637	easy_RNA
903	771	easy_RNA
904	872	easy_RNA
905	2337	easy_RNA
906	3243	easy_RNA
907	930	easy_RNA
908	2919	easy_RNA
909	514	easy_RNA
910	868	easy_RNA
911	2468	easy_RNA
912	1804	easy_RNA
913	1564	easy_RNA
914	572	easy_RNA
915	1272	easy_RNA
916	2051	easy_RNA
917	896	easy_RNA
918	767	easy_RNA
919	939	easy_RNA
920	2326	easy_RNA
921	957	easy_RNA
922	818	easy_RNA
923	2264	easy_RNA
924	798	easy_RNA
925	323	easy_RNA
926	1230	easy_RNA
927	1008	easy_RNA
928	688	easy_RNA
929	1059	easy_RNA
930	1505	easy_RNA
931	2229	easy_RNA
932	3856	easy_RNA
933	1523	easy_RNA
934	882	easy_RNA
935	626	easy_RNA
936	723	easy_RNA
937	1188	easy_RNA
938	546	easy_RNA
939	2850	easy_RNA
940	1014	easy_RNA
941	516	easy_RNA
942	1407	easy_RNA
943	1806	easy_RNA
944	416	easy_RNA
945	1452	easy_RNA
946	1569	easy_RNA
947	2975	easy_RNA
948	901	easy_RNA
949	1914	easy_RNA
950	1181	easy_RNA
951	1780	easy_RNA
952	907	easy_RNA
953	3871	easy_RNA
954	1326	easy_RNA
955	2445	easy_RNA
956	1939	easy_RNA
957	753	easy_RNA
958	1271	easy_RNA
959	2507	easy_RNA
960	625	easy_RNA
961	1726	easy_RNA
962	811	easy_RNA
963	1893	easy_RNA
964	1128	easy_RNA
965	3991	easy_RNA
966	970	easy_RNA
967	691	easy_RNA
968	1517	easy_RNA
969	671	easy_RNA
970	3872	easy_RNA
971	2877	easy_RNA
972	428	easy_RNA
973	549	easy_RNA
974	318	easy_RNA
975	835	easy_RNA
976	1569	easy_RNA
977	1085	easy_RNA
978	2587	easy_RNA
979	1631	easy_RNA
980	2809	easy_RNA
981	640	easy_RNA
982	342	easy_RNA
983	2211	easy_RNA
984	2799	easy_RNA
985	2430	easy_RNA
986	1379	easy_RNA
987	652	easy_RNA
988	1234	easy_RNA
989	2504	easy_RNA
990	1521	easy_RNA
991	2898	easy_RNA
992	1811	easy_RNA
993	874	easy_RNA
994	3040	easy_RNA
995	470	easy_RNA
996	601	easy_RNA
997	4743	easy_RNA
998	1262	easy_RNA
999	1045	easy_RNA
1000	2321	easy_RNA
1001	1090	easy_RNA
1002	1442	easy_RNA
1003	1703	easy_RNA
1004	437	easy_RNA
1005	1037	easy_RNA
1006	464	easy_RNA
1007	2188	easy_RNA
1008	1281	easy_RNA
1009	949	easy_RNA
1010	465	easy_RNA
1011	1340	easy_RNA
1012	513	easy_RNA
1013	850	easy_RNA
1014	1562	easy_RNA
1015	1050	easy_RNA
1016	869	easy_RNA
1017	2840	easy_RNA
1018	2766	easy_RNA
1019	1858	easy_RNA
1020	1608	easy_RNA
1021	631	easy_RNA
1022	2139	easy_RNA
1023	2990	easy_RNA
1024	1104	easy_RNA
1025	1019	easy_RNA
1026	2503	easy_RNA
1027	1081	easy_RNA
1028	2428	easy_RNA
1029	2508	easy_RNA
1030	862	easy_RNA
1031	989	easy_RNA
1032	1757	easy_RNA
1033	1805	easy_RNA
1034	592	easy_RNA
1035	1921	easy_RNA
1036	3763	easy_RNA
1037	1859	easy_RNA
1038	1845	easy_RNA
1039	2100	easy_RNA
1040	1340	easy_RNA
1041	1539	easy_RNA
1042	2443	easy_RNA
1043	1661	easy_RNA
1044	1201	easy_RNA
1045	1509	easy_RNA
1046	645	easy_RNA
1047	2123	easy_RNA
1048	2621	easy_RNA
1049	1501	easy_RNA
1050	1649	easy_RNA
1051	2128	easy_RNA
1052	800	easy_RNA
1053	1865	easy_RNA
1054	3104	easy_RNA
1055	2474	easy_RNA
1056	2154	easy_RNA
1057	761	easy_RNA
1058	2205	easy_RNA
1059	1244	easy_RNA
1060	1734	easy_RNA
1061	911	easy_RNA
1062	2081	easy_RNA
1063	1409	easy_RNA
1064	696	easy_RNA
1065	1683	easy_RNA
1066	3109	easy_RNA
1067	1424	easy_RNA
1068	362	easy_RNA
1069	1734	easy_RNA
1070	1099	easy_RNA
1071	859	easy_RNA
1072	2069	easy_RNA
1073	628	easy_RNA
1074	2807	easy_RNA
1075	1870	easy_RNA
1076	2857	easy_RNA
1077	3759	easy_RNA
1078	1036	easy_RNA
1079	1475	easy_RNA
1080	2532	easy_RNA
1081	2075	easy_RNA
1082	1679	easy_RNA
1083	4097	easy_RNA
1084	1178	easy_RNA
1085	1195	easy_RNA
1086	2237	easy_RNA
1087	1767	easy_RNA
1088	1600	easy_RNA
1089	4081	easy_RNA
1090	449	easy_RNA
1091	791	easy_RNA
1092	2322	easy_RNA
1093	1989	easy_RNA
1094	2806	easy_RNA
1095	449	easy_RNA
1096	922	easy_RNA
1097	1974	easy_RNA
1098	2504	easy_RNA
1099	625	easy_RNA
1100	1103	easy_RNA
1101	739	easy_RNA
1102	583	easy_RNA
1103	2927	easy_RNA
1104	1779	easy_RNA
1105	1764	easy_RNA
1106	695	easy_RNA
1107	539	easy_RNA
1108	1105	easy_RNA
1109	2311	easy_RNA
1110	4664	easy_RNA
1111	530	easy_RNA
1112	574	easy_RNA
1113	962	easy_RNA
1114	1551	easy_RNA
1115	335	easy_RNA
1116	615	easy_RNA
1117	924	easy_RNA
1118	1629	easy_RNA
1119	3297	easy_RNA
1120	672	easy_RNA
1121	1010	easy_RNA
1122	2344	easy_RNA
1123	1412	easy_RNA
1124	527	easy_RNA
1125	480	easy_RNA
1126	966	easy_RNA
1127	683	easy_RNA
1128	1768	easy_RNA
1129	812	easy_RNA
1130	4044	easy_RNA
1131	2361	easy_RNA
1132	1020	easy_RNA
1133	1577	easy_RNA
1134	2227	easy_RNA
1135	2503	easy_RNA
1136	980	easy_RNA
1137	1234	easy_RNA
1138	967	easy_RNA
1139	1606	easy_RNA
1140	2586	easy_RNA
1141	511	easy_RNA
1142	1045	easy_RNA
1143	892	easy_RNA
1144	1093	easy_RNA
1145	1949	easy_RNA
1146	1439	easy_RNA
1147	1577	easy_RNA
1148	1473	easy_RNA
1149	888	easy_RNA
1150	1412	easy_RNA
1151	2080	easy_RNA
1152	940	easy_RNA
1153	2264	easy_RNA
1154	1078	easy_RNA
1155	925	easy_RNA
1156	1632	easy_RNA
1157	805	easy_RNA
1158	2270	easy_RNA
1159	3053	easy_RNA
1160	3220	easy_RNA
1161	1444	easy_RNA
1162	1755	easy_RNA
1163	2396	easy_RNA
1164	2110	easy_RNA
1165	416	easy_RNA
1166	463	easy_RNA
1167	376	easy_RNA
1168	2356	easy_RNA
1169	1100	easy_RNA
1170	738	easy_RNA
1171	3696	easy_RNA
1172	326	easy_RNA
1173	823	easy_RNA
1174	738	easy_RNA
1175	2368	easy_RNA
1176	423	easy_RNA
1177	1379	easy_RNA
1178	2657	easy_RNA
1179	1688	easy_RNA
1180	1214	easy_RNA
1181	1456	easy_RNA
1182	1465	easy_RNA
1183	933	easy_RNA
1184	783	easy_RNA
1185	2145	easy_RNA
1186	439	easy_RNA
1187	539	easy_RNA
1188	1396	easy_RNA
1189	1823	easy_RNA
1190	697	easy_RNA
1191	731	easy_RNA
1192	1481	easy_RNA
1193	1950	easy_RNA
1194	3418	easy_RNA
1195	1883	easy_RNA
1196	1090	easy_RNA
1197	1077	easy_RNA
1198	1425	easy_RNA
1199	1147	easy_RNA
1200	2620	easy_RNA
1201	463	easy_RNA
1202	1164	easy_RNA
1203	985	easy_RNA
1204	1382	easy_RNA
1205	1093	easy_RNA
1206	950	easy_RNA
1207	1746	easy_RNA
1208	1835	easy_RNA
1209	1495	easy_RNA
1210	3366	easy_RNA
1211	2806	easy_RNA
1212	1332	easy_RNA
1213	3269	easy_RNA
1214	2339	easy_RNA
1215	795	easy_RNA
1216	1973	easy_RNA
1217	1280	easy_RNA
1218	792	easy_RNA
1219	1023	easy_RNA
1220	1303	easy_RNA
1221	2176	easy_RNA
1222	749	easy_RNA
1223	906	easy_RNA
1224	1096	easy_RNA
1225	520	easy_RNA
1226	1326	easy_RNA
1227	287	easy_RNA
1228	1742	easy_RNA
1229	1119	easy_RNA
1230	336	easy_RNA
1231	904	easy_RNA
1232	1278	easy_RNA
1233	1423	easy_RNA
1234	2858	easy_RNA
1235	917	easy_RNA
1236	3291	easy_RNA
1237	1481	easy_RNA
1238	661	easy_RNA
1239	546	easy_RNA
1240	421	easy_RNA
1241	769	easy_RNA
1242	1107	easy_RNA
1243	4385	easy_RNA
1244	1417	easy_RNA
1245	1432	easy_RNA
1246	2034	easy_RNA
1247	2651	easy_RNA
1248	1758	easy_RNA
1249	705	easy_RNA
1250	627	easy_RNA
1251	1957	easy_RNA
1252	383	easy_RNA
1253	293	easy_RNA
1254	1335	easy_RNA
1255	2140	easy_RNA
1256	845	easy_RNA
1257	640	easy_RNA
1258	1256	easy_RNA
1259	943	easy_RNA
1260	1726	easy_RNA
1261	966	easy_RNA
1262	1644	easy_RNA
1263	745	easy_RNA
1264	665	easy_RNA
1265	1091	easy_RNA
1266	1507	easy_RNA
1267	2385	easy_RNA
1268	2287	easy_RNA
1269	1407	easy_RNA
1270	872	easy_RNA
1271	336	easy_RNA
1272	331	easy_RNA
1273	1333	easy_RNA
1274	857	easy_RNA
1275	786	easy_RNA
1276	1767	easy_RNA
1277	792	easy_RNA
1278	368	easy_RNA
1279	1452	easy_RNA
1280	988	easy_RNA
1281	1783	easy_RNA
1282	985	easy_RNA
1283	1745	easy_RNA
1284	552	easy_RNA
1285	862	easy_RNA
1286	965	easy_RNA
1287	337	easy_RNA
1288	1295	easy_RNA
1289	1479	easy_RNA
1290	1246	easy_RNA
1291	1150	easy_RNA
1292	1330	easy_RNA
1293	1706	easy_RNA
1294	2233	easy_RNA
1295	1569	easy_RNA
1296	3935	easy_RNA
1297	470	easy_RNA
1298	787	easy_RNA
1299	924	easy_RNA
1300	1521	easy_RNA
1301	1768	easy_RNA
1302	1226	easy_RNA
1303	1142	easy_RNA
1304	2401	easy_RNA
1305	950	easy_RNA
1306	752	easy_RNA
1307	990	easy_RNA
1308	1243	easy_RNA
1309	337	easy_RNA
1310	939	easy_RNA
1311	1050	easy_RNA
1312	1860	easy_RNA
1313	1366	easy_RNA
1314	1042	easy_RNA
1315	1461	easy_RNA
1316	628	easy_RNA
1317	934	easy_RNA
1318	1155	easy_RNA
1319	4194	easy_RNA
1320	921	easy_RNA
1321	710	easy_RNA
1322	777	easy_RNA
1323	865	easy_RNA
1324	883	easy_RNA
1325	1978	easy_RNA
1326	2424	easy_RNA
1327	4115	easy_RNA
1328	497	easy_RNA
1329	1598	easy_RNA
1330	2066	easy_RNA
1331	1175	easy_RNA
1332	630	easy_RNA
1333	2307	easy_RNA
1334	1212	easy_RNA
1335	679	easy_RNA
1336	1162	easy_RNA
1337	2549	easy_RNA
1338	703	easy_RNA
1339	1261	easy_RNA
1340	891	easy_RNA
1341	1036	easy_RNA
1342	1485	easy_RNA
1343	2170	easy_RNA
1344	1147	easy_RNA
1345	903	easy_RNA
1346	337	easy_RNA
1347	3670	easy_RNA
1348	1635	easy_RNA
1349	1583	easy_RNA
1350	740	easy_RNA
1351	819	easy_RNA
1352	4536	easy_RNA
1353	4229	easy_RNA
1354	2121	easy_RNA
1355	3010	easy_RNA
1356	1309	easy_RNA
1357	442	easy_RNA
1358	2344	easy_RNA
1359	735	easy_RNA
1360	321	easy_RNA
1361	2266	easy_RNA
1362	738	easy_RNA
1363	797	easy_RNA
1364	532	easy_RNA
1365	540	easy_RNA
1366	2112	easy_RNA
1367	647	easy_RNA
1368	568	easy_RNA
1369	1869	easy_RNA
1370	379	easy_RNA
1371	1527	easy_RNA
1372	1286	easy_RNA
1373	1050	easy_RNA
1374	2430	easy_RNA
1375	1081	easy_RNA
1376	478	easy_RNA
1377	380	easy_RNA
1378	1162	easy_RNA
1379	726	easy_RNA
1380	845	easy_RNA
1381	679	easy_RNA
1382	922	easy_RNA
1383	1379	easy_RNA
1384	1161	easy_RNA
1385	409	easy_RNA
1386	962	easy_RNA
1387	398	easy_RNA
1388	1502	easy_RNA
1389	1460	easy_RNA
1390	1567	easy_RNA
1391	1635	easy_RNA
1392	1215	easy_RNA
1393	1437	easy_RNA
1394	2629	easy_RNA
1395	1481	easy_RNA
1396	913	easy_RNA
1397	1077	easy_RNA
1398	2853	easy_RNA
1399	1140	easy_RNA
1400	1444	easy_RNA
1401	820	easy_RNA
1402	1112	easy_RNA
1403	4541	easy_RNA
1404	1282	easy_RNA
1405	1245	easy_RNA
1406	1283	easy_RNA
1407	1232	easy_RNA
1408	531	easy_RNA
1409	1741	easy_RNA
1410	623	easy_RNA
1411	1123	easy_RNA
1412	2180	easy_RNA
1413	995	easy_RNA
1414	1906	easy_RNA
1415	519	easy_RNA
1416	1016	easy_RNA
1417	2254	easy_RNA
1418	1067	easy_RNA
1419	1226	easy_RNA
1420	2128	easy_RNA
1421	1097	easy_RNA
1422	1340	easy_RNA
1423	1399	easy_RNA
1424	2409	easy_RNA
1425	2191	easy_RNA
1426	813	easy_RNA
1427	3223	easy_RNA
1428	1072	easy_RNA
1429	573	easy_RNA
1430	372	easy_RNA
1431	1241	easy_RNA
1432	893	easy_RNA
1433	1075	easy_RNA
1434	2316	easy_RNA
1435	1863	easy_RNA
1436	486	easy_RNA
1437	2269	easy_RNA
1438	1087	easy_RNA
1439	1030	easy_RNA
1440	778	easy_RNA
1441	588	easy_RNA
1442	592	easy_RNA
1443	3368	easy_RNA
1444	1528	easy_RNA
1445	489	easy_RNA
1446	642	easy_RNA
1447	1143	easy_RNA
1448	368	easy_RNA
1449	2022	easy_RNA
1450	2700	easy_RNA
1451	949	easy_RNA
1452	434	easy_RNA
1453	2178	easy_RNA
1454	1298	easy_RNA
1455	440	easy_RNA
1456	2553	easy_RNA
1457	1408	easy_RNA
1458	1271	easy_RNA
1459	1103	easy_RNA
1460	1193	easy_RNA
1461	1602	easy_RNA
1462	1335	easy_RNA
1463	1041	easy_RNA
1464	1063	easy_RNA
1465	1488	easy_RNA
1466	457	easy_RNA
1467	806	easy_RNA
1468	1350	easy_RNA
1469	909	easy_RNA
1470	866	easy_RNA
1471	2344	easy_RNA
1472	1152	easy_RNA
1473	595	easy_RNA
1474	1162	easy_RNA
1475	666	easy_RNA
1476	1121	easy_RNA
1477	2897	easy_RNA
1478	554	easy_RNA
1479	997	easy_RNA
1480	381	easy_RNA
1481	1229	easy_RNA
1482	930	easy_RNA
1483	650	easy_RNA
1484	1059	easy_RNA
1485	838	easy_RNA
1486	768	easy_RNA
1487	828	easy_RNA
1488	1300	easy_RNA
1489	1239	easy_RNA
1490	759	easy_RNA
1491	509	easy_RNA
1492	1299	easy_RNA
1493	947	easy_RNA
1494	952	easy_RNA
1495	774	easy_RNA
1496	1642	easy_RNA
1497	731	easy_RNA
1498	1433	easy_RNA
1499	3553	easy_RNA
1500	3544	easy_RNA
1501	1062	easy_RNA
1502	1565	easy_RNA
1503	3293	easy_RNA
1504	1011	easy_RNA
1505	1173	easy_RNA
1506	2331	easy_RNA
1507	783	easy_RNA
1508	794	easy_RNA
1509	4380	easy_RNA
1510	1040	easy_RNA
1511	1150	easy_RNA
1512	1680	easy_RNA
1513	1190	easy_RNA
1514	1277	easy_RNA
1515	516	easy_RNA
1516	2306	easy_RNA
1517	2001	easy_RNA
1518	1195	easy_RNA
1519	1430	easy_RNA
1520	941	easy_RNA
1521	1058	easy_RNA
1522	2413	easy_RNA
1523	2213	easy_RNA
1524	1008	easy_RNA
1525	1685	easy_RNA
1526	2220	easy_RNA
1527	1933	easy_RNA
1528	1471	easy_RNA
1529	808	easy_RNA
1530	2120	easy_RNA
1531	1048	easy_RNA
1532	1307	easy_RNA
1533	1759	easy_RNA
1534	665	easy_RNA
1535	1998	easy_RNA
1536	1141	easy_RNA
1537	390	easy_RNA
1538	1679	easy_RNA
1539	1632	easy_RNA
1540	2044	easy_RNA
1541	2012	easy_RNA
1542	857	easy_RNA
1543	1836	easy_RNA
1544	1686	easy_RNA
1545	731	easy_RNA
1546	2014	easy_RNA
1547	3663	easy_RNA
1548	1519	easy_RNA
1549	1906	easy_RNA
1550	2646	easy_RNA
1551	941	easy_RNA
1552	1331	easy_RNA
1553	435	easy_RNA
1554	1798	easy_RNA
1555	2209	easy_RNA
1556	383	easy_RNA
1557	1577	easy_RNA
1558	1283	easy_RNA
1559	1301	easy_RNA
1560	776	easy_RNA
1561	1778	easy_RNA
1562	1622	easy_RNA
1563	1642	easy_RNA
1564	1378	easy_RNA
1565	2666	easy_RNA
1566	2181	easy_RNA
1567	2317	easy_RNA
1568	847	easy_RNA
1569	1125	easy_RNA
1570	2469	easy_RNA
1571	1513	easy_RNA
1572	780	easy_RNA
1573	419	easy_RNA
1574	1213	easy_RNA
1575	2519	easy_RNA
1576	1337	easy_RNA
1577	484	easy_RNA
1578	2395	easy_RNA
1579	593	easy_RNA
1580	1917	easy_RNA
1581	3259	easy_RNA
1582	722	easy_RNA
1583	607	easy_RNA
1584	504	easy_RNA
1585	338	easy_RNA
1586	863	easy_RNA
1587	2688	easy_RNA
1588	1225	easy_RNA
1589	1483	easy_RNA
1590	2214	easy_RNA
1591	1556	easy_RNA
1592	1136	easy_RNA
1593	1127	easy_RNA
1594	893	easy_RNA
1595	2950	easy_RNA
1596	1392	easy_RNA
1597	1483	easy_RNA
1598	497	easy_RNA
1599	1561	easy_RNA
1600	1263	easy_RNA
1601	484	easy_RNA
1602	1068	easy_RNA
1603	1190	easy_RNA
1604	1625	easy_RNA
1605	1850	easy_RNA
1606	2148	easy_RNA
1607	1769	easy_RNA
1608	1558	easy_RNA
1609	2352	easy_RNA
1610	548	easy_RNA
1611	1962	easy_RNA
1612	1086	easy_RNA
1613	371	easy_RNA
1614	1729	easy_RNA
1615	2450	easy_RNA
1616	1140	easy_RNA
1617	337	easy_RNA
1618	2549	easy_RNA
1619	1915	easy_RNA
1620	1368	easy_RNA
1621	1537	easy_RNA
1622	1220	easy_RNA
1623	1549	easy_RNA
1624	942	easy_RNA
1625	397	easy_RNA
1626	1189	easy_RNA
1627	1463	easy_RNA
1628	2370	easy_RNA
1629	463	easy_RNA
1630	1314	easy_RNA
1631	2108	easy_RNA
1632	1826	easy_RNA
1633	1508	easy_RNA
1634	1392	easy_RNA
1635	486	easy_RNA
1636	842	easy_RNA
1637	1475	easy_RNA
1638	2267	easy_RNA
1639	1506	easy_RNA
1640	1326	easy_RNA
1641	1247	easy_RNA
1642	2784	easy_RNA
1643	2706	easy_RNA
1644	1305	easy_RNA
1645	1331	easy_RNA
1646	821	easy_RNA
1647	3011	easy_RNA
1648	1370	easy_RNA
1649	1729	easy_RNA
1650	1020	easy_RNA
1651	1372	easy_RNA
1652	817	easy_RNA
1653	2072	easy_RNA
1654	1494	easy_RNA
1655	2669	easy_RNA
1656	2214	easy_RNA
1657	1546	easy_RNA
1658	902	easy_RNA
1659	2562	easy_RNA
1660	753	easy_RNA
1661	2435	easy_RNA
1662	1797	easy_RNA
1663	3953	easy_RNA
1664	833	easy_RNA
1665	3211	easy_RNA
1666	1102	easy_RNA
1667	1292	easy_RNA
1668	2386	easy_RNA
1669	3044	easy_RNA
1670	1884	easy_RNA
1671	1315	easy_RNA
1672	3093	easy_RNA
1673	1511	easy_RNA
1674	458	easy_RNA
1675	2363	easy_RNA
1676	418	easy_RNA
1677	1904	easy_RNA
1678	2318	easy_RNA
1679	1533	easy_RNA
1680	1180	easy_RNA
1681	1797	easy_RNA
1682	741	easy_RNA
1683	845	easy_RNA
1684	1131	easy_RNA
1685	4370	easy_RNA
1686	453	easy_RNA
1687	628	easy_RNA
1688	2837	easy_RNA
1689	2233	easy_RNA
1690	1143	easy_RNA
1691	1466	easy_RNA
1692	2099	easy_RNA
1693	1105	easy_RNA
1694	2113	easy_RNA
1695	991	easy_RNA
1696	628	easy_RNA
1697	979	easy_RNA
1698	1911	easy_RNA
1699	690	easy_RNA
1700	588	easy_RNA
1701	2829	easy_RNA
1702	392	easy_RNA
1703	2004	easy_RNA
1704	843	easy_RNA
1705	1793	easy_RNA
1706	771	easy_RNA
1707	324	easy_RNA
1708	2884	easy_RNA
1709	1626	easy_RNA
1710	594	easy_RNA
1711	2267	easy_RNA
1712	1336	easy_RNA
1713	865	easy_RNA
1714	426	easy_RNA
1715	642	easy_RNA
1716	1115	easy_RNA
1717	484	easy_RNA
1718	1270	easy_RNA
1719	2351	easy_RNA
1720	720	easy_RNA
1721	2144	easy_RNA
1722	1553	easy_RNA
1723	412	easy_RNA
1724	365	easy_RNA
1725	1482	easy_RNA
1726	3982	easy_RNA
1727	1336	easy_RNA
1728	3069	easy_RNA
1729	3135	easy_RNA
1730	1594	easy_RNA
1731	2605	easy_RNA
1732	1305	easy_RNA
1733	1326	easy_RNA
1734	2927	easy_RNA
1735	1261	easy_RNA
1736	2725	easy_RNA
1737	1317	easy_RNA
1738	3018	easy_RNA
1739	2649	easy_RNA
1740	1412	easy_RNA
1741	2364	easy_RNA
1742	1277	easy_RNA
1743	1578	easy_RNA
1744	830	easy_RNA
1745	390	easy_RNA
1746	2925	easy_RNA
1747	3725	easy_RNA
1748	1830	easy_RNA
1749	1459	easy_RNA
1750	1178	easy_RNA
1751	2445	easy_RNA
1752	2758	easy_RNA
1753	555	easy_RNA
1754	1271	easy_RNA
1755	1851	easy_RNA
1756	1771	easy_RNA
1757	4093	easy_RNA
1758	1956	easy_RNA
1759	342	easy_RNA
1760	937	easy_RNA
1761	1781	easy_RNA
1762	666	easy_RNA
1763	1677	easy_RNA
1764	945	easy_RNA
1765	2795	easy_RNA
1766	1388	easy_RNA
1767	828	easy_RNA
1768	832	easy_RNA
1769	1955	easy_RNA
1770	795	easy_RNA
1771	1734	easy_RNA
1772	553	easy_RNA
1773	1156	easy_RNA
1774	1860	easy_RNA
1775	1837	easy_RNA
1776	604	easy_RNA
1777	487	easy_RNA
1778	1602	easy_RNA
1779	1358	easy_RNA
1780	2198	easy_RNA
1781	353	easy_RNA
1782	3576	easy_RNA
1783	644	easy_RNA
1784	1424	easy_RNA
1785	1611	easy_RNA
1786	453	easy_RNA
1787	1154	easy_RNA
1788	1548	easy_RNA
1789	429	easy_RNA
1790	1107	easy_RNA
1791	406	easy_RNA
1792	736	easy_RNA
1793	2388	easy_RNA
1794	1241	easy_RNA
1795	591	easy_RNA
1796	1520	easy_RNA
1797	3507	easy_RNA
1798	1715	easy_RNA
1799	1801	easy_RNA
1800	932	easy_RNA
1801	972	easy_RNA
1802	1363	easy_RNA
1803	1147	easy_RNA
1804	1657	easy_RNA
1805	947	easy_RNA
1806	1148	easy_RNA
1807	955	easy_RNA
1808	1698	easy_RNA
1809	1137	easy_RNA
1810	940	easy_RNA
1811	1267	easy_RNA
1812	444	easy_RNA
1813	2324	easy_RNA
1814	1691	easy_RNA
1815	3545	easy_RNA
1816	2792	easy_RNA
1817	1707	easy_RNA
1818	1756	easy_RNA
1819	1302	easy_RNA
1820	842	easy_RNA
1821	2923	easy_RNA
1822	1683	easy_RNA
1823	1771	easy_RNA
1824	547	easy_RNA
1825	3938	easy_RNA
1826	313	easy_RNA
1827	1426	easy_RNA
1828	1727	easy_RNA
1829	858	easy_RNA
1830	1348	easy_RNA
1831	2493	easy_RNA
1832	1037	easy_RNA
1833	902	easy_RNA
1834	354	easy_RNA
1835	1025	easy_RNA
1836	573	easy_RNA
1837	1374	easy_RNA
1838	3197	easy_RNA
1839	1016	easy_RNA
1840	897	easy_RNA
1841	2050	easy_RNA
1842	2746	easy_RNA
1843	1438	easy_RNA
1844	1775	easy_RNA
1845	1240	easy_RNA
1846	1766	easy_RNA
1847	1472	easy_RNA
1848	617	easy_RNA
1849	1582	easy_RNA
1850	1053	easy_RNA
1851	479	easy_RNA
1852	877	easy_RNA
1853	525	easy_RNA
1854	626	easy_RNA
1855	1121	easy_RNA
1856	1133	easy_RNA
1857	746	easy_RNA
1858	1442	easy_RNA
1859	382	easy_RNA
1860	2843	easy_RNA
1861	830	easy_RNA
1862	1056	easy_RNA
1863	472	easy_RNA
1864	626	easy_RNA
1865	1439	easy_RNA
1866	1646	easy_RNA
1867	705	easy_RNA
1868	889	easy_RNA
1869	1443	easy_RNA
1870	1042	easy_RNA
1871	1155	easy_RNA
1872	668	easy_RNA
1873	1702	easy_RNA
1874	1464	easy_RNA
1875	1438	easy_RNA
1876	1858	easy_RNA
1877	1869	easy_RNA
1878	2174	easy_RNA
1879	2668	easy_RNA
1880	1088	easy_RNA
1881	2734	easy_RNA
1882	1347	easy_RNA
1883	2646	easy_RNA
1884	2002	easy_RNA
1885	2445	easy_RNA
1886	382	easy_RNA
1887	1801	easy_RNA
1888	1904	easy_RNA
1889	2415	easy_RNA
1890	534	easy_RNA
1891	1105	easy_RNA
1892	1569	easy_RNA
1893	1319	easy_RNA
1894	760	easy_RNA
1895	2274	easy_RNA
1896	2785	easy_RNA
1897	656	easy_RNA
1898	1595	easy_RNA
1899	1355	easy_RNA
1900	857	easy_RNA
1901	1250	easy_RNA
1902	443	easy_RNA
1903	867	easy_RNA
1904	1065	easy_RNA
1905	233	easy_RNA
1906	634	easy_RNA
1907	2169	easy_RNA
1908	775	easy_RNA
1909	696	easy_RNA
1910	761	easy_RNA
1911	1485	easy_RNA
1912	592	easy_RNA
1913	1227	easy_RNA
1914	546	easy_RNA
1915	1473	easy_RNA
1916	611	easy_RNA
1917	789	easy_RNA
1918	446	easy_RNA
1919	629	easy_RNA
1920	1534	easy_RNA
1921	448	easy_RNA
1922	1506	easy_RNA
1923	1550	easy_RNA
1924	3985	easy_RNA
1925	1254	easy_RNA
1926	1345	easy_RNA
1927	384	easy_RNA
1928	2099	easy_RNA
1929	868	easy_RNA
1930	737	easy_RNA
1931	1488	easy_RNA
1932	932	easy_RNA
1933	2234	easy_RNA
1934	1670	easy_RNA
1935	1740	easy_RNA
1936	1771	easy_RNA
1937	1501	easy_RNA
1938	664	easy_RNA
1939	2516	easy_RNA
1940	475	easy_RNA
1941	428	easy_RNA
1942	1541	easy_RNA
1943	1936	easy_RNA
1944	1810	easy_RNA
1945	1430	easy_RNA
1946	1298	easy_RNA
1947	2007	easy_RNA
1948	3128	easy_RNA
1949	1642	easy_RNA
1950	586	easy_RNA
1951	3539	easy_RNA
1952	2445	easy_RNA
1953	2360	easy_RNA
1954	2270	easy_RNA
1955	2118	easy_RNA
1956	1542	easy_RNA
1957	1024	easy_RNA
1958	1596	easy_RNA
1959	1101	easy_RNA
1960	510	easy_RNA
1961	628	easy_RNA
1962	858	easy_RNA
1963	538	easy_RNA
1964	443	easy_RNA
1965	3482	easy_RNA
1966	938	easy_RNA
1967	1446	easy_RNA
1968	2543	easy_RNA
1969	2116	easy_RNA
1970	1241	easy_RNA
1971	2309	easy_RNA
1972	773	easy_RNA
1973	592	easy_RNA
1974	828	easy_RNA
1975	1639	easy_RNA
1976	632	easy_RNA
1977	989	easy_RNA
1978	1318	easy_RNA
1979	2374	easy_RNA
1980	752	easy_RNA
1981	1199	easy_RNA
1982	2259	easy_RNA
1983	1641	easy_RNA
1984	1001	easy_RNA
1985	617	easy_RNA
1986	1179	easy_RNA
1987	925	easy_RNA
1988	1711	easy_RNA
1989	1152	easy_RNA
1990	735	easy_RNA
1991	423	easy_RNA
1992	1121	easy_RNA
1993	664	easy_RNA
1994	1846	easy_RNA
1995	4671	easy_RNA
1996	1543	easy_RNA
1997	1106	easy_RNA
1998	482	easy_RNA
1999	2695	easy_RNA
[truncated: 70,871 more rows]
