# Supplementary material for: Flexible and high-throughput simultaneous profiling of gene expression and chromatin accessibility in single cells
Source: eLife. 2026 Jul 20;15:RP110034. doi: 10.7554/eLife.110034 (PMC13384510; doi:10.7554/eLife.110034)
Supplement: Figure 1—figure supplement 1—source data 2. [file elife-110034-fig1-figsupp1-data2.zip]

Archive with 1 entries (1 files):
- Figure 1  Figure Supplement 1   Source Data 2.txt
