# Supplementary material for: Flexible and high-throughput simultaneous profiling of gene expression and chromatin accessibility in single cells
Source: eLife. 2026 Jul 20;15:RP110034. doi: 10.7554/eLife.110034 (PMC13384510; doi:10.7554/eLife.110034)
Supplement: Figure 1—figure supplement 1—source data 2. [file elife-110034-fig1-figsupp1-data2.zip › Figure 1 Figure Supplement 1 Source Data 2.txt]

"variable" "value"
"1" "sciATAC" 1818
"2" "sciATAC" 1768
"3" "sciATAC" 10975
"4" "sciATAC" 3333
"5" "sciATAC" 1778
"6" "sciATAC" 3065
"7" "sciATAC" 1430
"8" "sciATAC" 6030
"9" "sciATAC" 1714
"10" "sciATAC" 1092
"11" "sciATAC" 874
"12" "sciATAC" 1060
"13" "sciATAC" 1746
"14" "sciATAC" 6713
"15" "sciATAC" 598
"16" "sciATAC" 286
"17" "sciATAC" 1191
"18" "sciATAC" 4426
"19" "sciATAC" 4263
"20" "sciATAC" 267
"21" "sciATAC" 359
"22" "sciATAC" 1078
"23" "sciATAC" 5442
"24" "sciATAC" 6902
"25" "sciATAC" 7870
"26" "sciATAC" 2331
"27" "sciATAC" 8277
"28" "sciATAC" 5393
"29" "sciATAC" 276
"30" "sciATAC" 12942
"31" "sciATAC" 1972
"32" "sciATAC" 3268
"33" "sciATAC" 558
"34" "sciATAC" 8324
"35" "sciATAC" 2296
"36" "sciATAC" 716
"37" "sciATAC" 1963
"38" "sciATAC" 418
"39" "sciATAC" 506
"40" "sciATAC" 644
"41" "sciATAC" 4360
"42" "sciATAC" 250
"43" "sciATAC" 584
"44" "sciATAC" 34178
"45" "sciATAC" 4840
"46" "sciATAC" 1687
"47" "sciATAC" 2652
"48" "sciATAC" 2027
"49" "sciATAC" 467
"50" "sciATAC" 255
"51" "sciATAC" 2770
"52" "sciATAC" 10344
"53" "sciATAC" 17495
"54" "sciATAC" 5695
"55" "sciATAC" 2989
"56" "sciATAC" 7156
"57" "sciATAC" 33097
"58" "sciATAC" 10066
"59" "sciATAC" 4561
"60" "sciATAC" 7921
"61" "sciATAC" 7465
"62" "sciATAC" 18081
"63" "sciATAC" 424
"64" "sciATAC" 2960
"65" "sciATAC" 7098
"66" "sciATAC" 5100
"67" "sciATAC" 2719
"68" "sciATAC" 775
"69" "sciATAC" 6409
"70" "sciATAC" 8721
"71" "sciATAC" 5904
"72" "sciATAC" 320
"73" "sciATAC" 300
"74" "sciATAC" 6276
"75" "sciATAC" 3109
"76" "sciATAC" 5536
"77" "sciATAC" 427
"78" "sciATAC" 3545
"79" "sciATAC" 499
"80" "sciATAC" 1524
"81" "sciATAC" 2401
"82" "sciATAC" 900
"83" "sciATAC" 191
"84" "sciATAC" 9702
"85" "sciATAC" 10745
"86" "sciATAC" 6909
"87" "sciATAC" 1383
"88" "sciATAC" 7451
"89" "sciATAC" 1738
"90" "sciATAC" 13548
"91" "sciATAC" 10217
"92" "sciATAC" 1758
"93" "sciATAC" 1278
"94" "sciATAC" 2512
"95" "sciATAC" 910
"96" "sciATAC" 4211
"97" "sciATAC" 12882
"98" "sciATAC" 5402
"99" "sciATAC" 2710
"100" "sciATAC" 5411
"101" "sciATAC" 567
"102" "sciATAC" 11866
"103" "sciATAC" 7639
"104" "sciATAC" 6441
"105" "sciATAC" 3111
"106" "sciATAC" 2675
"107" "sciATAC" 1368
"108" "sciATAC" 5592
"109" "sciATAC" 2216
"110" "sciATAC" 1503
"111" "sciATAC" 708
"112" "sciATAC" 1634
"113" "sciATAC" 14828
"114" "sciATAC" 6374
"115" "sciATAC" 10250
"116" "sciATAC" 6204
"117" "sciATAC" 10997
"118" "sciATAC" 5522
"119" "sciATAC" 5790
"120" "sciATAC" 156
"121" "sciATAC" 119
"122" "sciATAC" 4352
"123" "sciATAC" 5670
"124" "sciATAC" 5425
"125" "sciATAC" 991
"126" "sciATAC" 624
"127" "sciATAC" 3475
"128" "sciATAC" 1325
"129" "sciATAC" 3356
"130" "sciATAC" 3446
"131" "sciATAC" 1965
"132" "sciATAC" 4663
"133" "sciATAC" 230
"134" "sciATAC" 399
"135" "sciATAC" 2139
"136" "sciATAC" 2749
"137" "sciATAC" 4145
"138" "sciATAC" 474
"139" "sciATAC" 6230
"140" "sciATAC" 4455
"141" "sciATAC" 5667
"142" "sciATAC" 392
"143" "sciATAC" 1089
"144" "sciATAC" 220
"145" "sciATAC" 916
"146" "sciATAC" 107
"147" "sciATAC" 3282
"148" "sciATAC" 311
"149" "sciATAC" 1367
"150" "sciATAC" 11169
"151" "sciATAC" 11525
"152" "sciATAC" 1835
"153" "sciATAC" 7309
"154" "sciATAC" 11649
"155" "sciATAC" 7284
"156" "sciATAC" 6720
"157" "sciATAC" 1232
"158" "sciATAC" 6794
"159" "sciATAC" 3556
"160" "sciATAC" 339
"161" "sciATAC" 17694
"162" "sciATAC" 1378
"163" "sciATAC" 17282
"164" "sciATAC" 730
"165" "sciATAC" 4763
"166" "sciATAC" 422
"167" "sciATAC" 3594
"168" "sciATAC" 2641
"169" "sciATAC" 577
"170" "sciATAC" 638
"171" "sciATAC" 1289
"172" "sciATAC" 483
"173" "sciATAC" 10807
"174" "sciATAC" 360
"175" "sciATAC" 2253
"176" "sciATAC" 2538
"177" "sciATAC" 1901
"178" "sciATAC" 1293
"179" "sciATAC" 461
"180" "sciATAC" 690
"181" "sciATAC" 1094
"182" "sciATAC" 8732
"183" "sciATAC" 8694
"184" "sciATAC" 6563
"185" "sciATAC" 899
"186" "sciATAC" 736
"187" "sciATAC" 2985
"188" "sciATAC" 7725
"189" "sciATAC" 5037
"190" "sciATAC" 1275
"191" "sciATAC" 995
"192" "sciATAC" 383
"193" "sciATAC" 449
"194" "sciATAC" 263
"195" "sciATAC" 1372
"196" "sciATAC" 1309
"197" "sciATAC" 651
"198" "sciATAC" 444
"199" "sciATAC" 551
"200" "sciATAC" 3508
"201" "sciATAC" 11667
"202" "sciATAC" 1862
"203" "sciATAC" 2502
"204" "sciATAC" 7553
"205" "sciATAC" 1701
"206" "sciATAC" 206
"207" "sciATAC" 612
"208" "sciATAC" 429
"209" "sciATAC" 5053
"210" "sciATAC" 486
"211" "sciATAC" 500
"212" "sciATAC" 5333
"213" "sciATAC" 3811
"214" "sciATAC" 5097
"215" "sciATAC" 1578
"216" "sciATAC" 106
"217" "sciATAC" 407
"218" "sciATAC" 575
"219" "sciATAC" 3661
"220" "sciATAC" 1206
"221" "sciATAC" 963
"222" "sciATAC" 2051
"223" "sciATAC" 1902
"224" "sciATAC" 3847
"225" "sciATAC" 1600
"226" "sciATAC" 111
"227" "sciATAC" 3052
"228" "sciATAC" 5144
"229" "sciATAC" 1184
"230" "sciATAC" 901
"231" "sciATAC" 8145
"232" "sciATAC" 3905
"233" "sciATAC" 2605
"234" "sciATAC" 4100
"235" "sciATAC" 2170
"236" "sciATAC" 797
"237" "sciATAC" 345
"238" "sciATAC" 1356
"239" "sciATAC" 252
"240" "sciATAC" 573
"241" "sciATAC" 5457
"242" "sciATAC" 302
"243" "sciATAC" 1684
"244" "sciATAC" 10999
"245" "sciATAC" 2045
"246" "sciATAC" 1163
"247" "sciATAC" 817
"248" "sciATAC" 3545
"249" "sciATAC" 801
"250" "sciATAC" 885
"251" "sciATAC" 17785
"252" "sciATAC" 7109
"253" "sciATAC" 17361
"254" "sciATAC" 17222
"255" "sciATAC" 20797
"256" "sciATAC" 7922
"257" "sciATAC" 14212
"258" "sciATAC" 4249
"259" "sciATAC" 461
"260" "sciATAC" 8762
"261" "sciATAC" 9042
"262" "sciATAC" 333
"263" "sciATAC" 2240
"264" "sciATAC" 1779
"265" "sciATAC" 3019
"266" "sciATAC" 2578
"267" "sciATAC" 1336
"268" "sciATAC" 10568
"269" "sciATAC" 8380
"270" "sciATAC" 13871
"271" "sciATAC" 12772
"272" "sciATAC" 4510
"273" "sciATAC" 1542
"274" "sciATAC" 2910
"275" "sciATAC" 8543
"276" "sciATAC" 6453
"277" "sciATAC" 1042
"278" "sciATAC" 2587
"279" "sciATAC" 3664
"280" "sciATAC" 2293
"281" "sciATAC" 6248
"282" "sciATAC" 1185
"283" "sciATAC" 206
"284" "sciATAC" 582
"285" "sciATAC" 2836
"286" "sciATAC" 679
"287" "sciATAC" 717
"288" "sciATAC" 700
"289" "sciATAC" 141
"290" "sciATAC" 7243
"291" "sciATAC" 13422
"292" "sciATAC" 7888
"293" "sciATAC" 5457
"294" "sciATAC" 25922
"295" "sciATAC" 12548
"296" "sciATAC" 13431
"297" "sciATAC" 5250
"298" "sciATAC" 6097
"299" "sciATAC" 4183
"300" "sciATAC" 8547
"301" "sciATAC" 5126
"302" "sciATAC" 295
"303" "sciATAC" 1722
"304" "sciATAC" 1547
"305" "sciATAC" 4649
"306" "sciATAC" 9216
"307" "sciATAC" 4769
"308" "sciATAC" 5717
"309" "sciATAC" 3687
"310" "sciATAC" 1669
"311" "sciATAC" 18475
"312" "sciATAC" 11096
"313" "sciATAC" 6418
"314" "sciATAC" 3053
"315" "sciATAC" 9644
"316" "sciATAC" 1216
"317" "sciATAC" 971
"318" "sciATAC" 1917
"319" "sciATAC" 3020
"320" "sciATAC" 4628
"321" "sciATAC" 365
"322" "sciATAC" 5102
"323" "sciATAC" 3789
"324" "sciATAC" 10530
"325" "sciATAC" 2171
"326" "sciATAC" 2535
"327" "sciATAC" 478
"328" "sciATAC" 785
"329" "sciATAC" 3991
"330" "sciATAC" 2070
"331" "sciATAC" 1726
"332" "sciATAC" 1025
"333" "sciATAC" 1557
"334" "sciATAC" 376
"335" "sciATAC" 373
"336" "sciATAC" 2932
"337" "sciATAC" 1363
"338" "sciATAC" 3198
"339" "sciATAC" 8598
"340" "sciATAC" 357
"341" "sciATAC" 2256
"342" "sciATAC" 1266
"343" "sciATAC" 1320
"344" "sciATAC" 261
"345" "sciATAC" 499
"346" "sciATAC" 7921
"347" "sciATAC" 4699
"348" "sciATAC" 2530
"349" "sciATAC" 5516
"350" "sciATAC" 641
"351" "sciATAC" 15996
"352" "sciATAC" 6983
"353" "sciATAC" 7205
"354" "sciATAC" 4074
"355" "sciATAC" 361
"356" "sciATAC" 827
"357" "sciATAC" 958
"358" "sciATAC" 353
"359" "sciATAC" 6137
"360" "sciATAC" 3980
"361" "sciATAC" 2775
"362" "sciATAC" 2888
"363" "sciATAC" 1841
"364" "sciATAC" 684
"365" "sciATAC" 14531
"366" "sciATAC" 870
"367" "sciATAC" 4207
"368" "sciATAC" 1643
"369" "sciATAC" 4435
"370" "sciATAC" 1773
"371" "sciATAC" 1140
"372" "sciATAC" 447
"373" "sciATAC" 1080
"374" "sciATAC" 4180
"375" "sciATAC" 600
"376" "sciATAC" 28990
"377" "sciATAC" 2226
"378" "sciATAC" 6210
"379" "sciATAC" 4527
"380" "sciATAC" 2663
"381" "sciATAC" 784
"382" "sciATAC" 4731
"383" "sciATAC" 254
"384" "sciATAC" 931
"385" "sciATAC" 219
"386" "sciATAC" 2813
"387" "sciATAC" 868
"388" "sciATAC" 3836
"389" "sciATAC" 612
"390" "sciATAC" 3458
"391" "sciATAC" 1562
"392" "sciATAC" 3235
"393" "sciATAC" 9359
"394" "sciATAC" 36085
"395" "sciATAC" 12570
"396" "sciATAC" 10569
"397" "sciATAC" 2878
"398" "sciATAC" 11975
"399" "sciATAC" 8954
"400" "sciATAC" 2505
"401" "sciATAC" 920
"402" "sciATAC" 1168
"403" "sciATAC" 1189
"404" "sciATAC" 1809
"405" "sciATAC" 3682
"406" "sciATAC" 3505
"407" "sciATAC" 2882
"408" "sciATAC" 2724
"409" "sciATAC" 2434
"410" "sciATAC" 3689
"411" "sciATAC" 2652
"412" "sciATAC" 1681
"413" "sciATAC" 9541
"414" "sciATAC" 3818
"415" "sciATAC" 1931
"416" "sciATAC" 2913
"417" "sciATAC" 11059
"418" "sciATAC" 15398
"419" "sciATAC" 15309
"420" "sciATAC" 7520
"421" "sciATAC" 4720
"422" "sciATAC" 1785
"423" "sciATAC" 1785
"424" "sciATAC" 5472
"425" "sciATAC" 9375
"426" "sciATAC" 2919
"427" "sciATAC" 4250
"428" "sciATAC" 666
"429" "sciATAC" 3371
"430" "sciATAC" 2783
"431" "sciATAC" 1828
"432" "sciATAC" 9058
"433" "sciATAC" 6051
"434" "sciATAC" 2907
"435" "sciATAC" 7753
"436" "sciATAC" 4613
"437" "sciATAC" 2055
"438" "sciATAC" 4358
"439" "sciATAC" 4623
"440" "sciATAC" 9265
"441" "sciATAC" 1022
"442" "sciATAC" 4898
"443" "sciATAC" 230
"444" "sciATAC" 3160
"445" "sciATAC" 349
"446" "sciATAC" 128
"447" "sciATAC" 2415
"448" "sciATAC" 2595
"449" "sciATAC" 1140
"450" "sciATAC" 759
"451" "sciATAC" 103
"452" "sciATAC" 2965
"453" "sciATAC" 1007
"454" "sciATAC" 184
"455" "sciATAC" 826
"456" "sciATAC" 5547
"457" "sciATAC" 1092
"458" "sciATAC" 2867
"459" "sciATAC" 2175
"460" "sciATAC" 8079
"461" "sciATAC" 2164
"462" "sciATAC" 1320
"463" "sciATAC" 3300
"464" "sciATAC" 857
"465" "sciATAC" 651
"466" "sciATAC" 245
"467" "sciATAC" 839
"468" "sciATAC" 209
"469" "sciATAC" 1202
"470" "sciATAC" 1212
"471" "sciATAC" 304
"472" "sciATAC" 2005
"473" "sciATAC" 281
"474" "sciATAC" 5258
"475" "sciATAC" 3605
"476" "sciATAC" 488
"477" "sciATAC" 133
"478" "sciATAC" 509
"479" "sciATAC" 194
"480" "sciATAC" 617
"481" "sciATAC" 332
"482" "sciATAC" 497
"483" "sciATAC" 484
"484" "sciATAC" 11845
"485" "sciATAC" 8182
"486" "sciATAC" 12521
"487" "sciATAC" 11540
"488" "sciATAC" 7318
"489" "sciATAC" 5602
"490" "sciATAC" 1028
"491" "sciATAC" 1662
"492" "sciATAC" 1212
"493" "sciATAC" 1435
"494" "sciATAC" 6130
"495" "sciATAC" 5899
"496" "sciATAC" 732
"497" "sciATAC" 2273
"498" "sciATAC" 1376
"499" "sciATAC" 14381
"500" "sciATAC" 1011
"501" "sciATAC" 717
"502" "sciATAC" 5787
"503" "sciATAC" 578
"504" "sciATAC" 206
"505" "sciATAC" 349
"506" "sciATAC" 278
"507" "sciATAC" 3099
"508" "sciATAC" 7969
"509" "sciATAC" 2146
"510" "sciATAC" 5526
"511" "sciATAC" 491
"512" "sciATAC" 766
"513" "sciATAC" 33569
"514" "sciATAC" 264
"515" "sciATAC" 6408
"516" "sciATAC" 26661
"517" "sciATAC" 5306
"518" "sciATAC" 6230
"519" "sciATAC" 2185
"520" "sciATAC" 7549
"521" "sciATAC" 8170
"522" "sciATAC" 6771
"523" "sciATAC" 7148
"524" "sciATAC" 5902
"525" "sciATAC" 318
"526" "sciATAC" 3303
"527" "sciATAC" 5702
"528" "sciATAC" 2447
"529" "sciATAC" 452
"530" "sciATAC" 4713
"531" "sciATAC" 21205
"532" "sciATAC" 30947
"533" "sciATAC" 3611
"534" "sciATAC" 7962
"535" "sciATAC" 8028
"536" "sciATAC" 3061
"537" "sciATAC" 2680
"538" "sciATAC" 5999
"539" "sciATAC" 13541
"540" "sciATAC" 12466
"541" "sciATAC" 10844
"542" "sciATAC" 1080
"543" "sciATAC" 6760
"544" "sciATAC" 1372
"545" "sciATAC" 14034
"546" "sciATAC" 5597
"547" "sciATAC" 27236
"548" "sciATAC" 4078
"549" "sciATAC" 6671
"550" "sciATAC" 132
"551" "sciATAC" 1707
"552" "sciATAC" 1205
"553" "sciATAC" 10724
"554" "sciATAC" 13830
"555" "sciATAC" 6753
"556" "sciATAC" 8359
"557" "sciATAC" 10383
"558" "sciATAC" 11164
"559" "sciATAC" 17935
"560" "sciATAC" 3842
"561" "sciATAC" 1641
"562" "sciATAC" 8227
"563" "sciATAC" 195
"564" "sciATAC" 3404
"565" "sciATAC" 1408
"566" "sciATAC" 1875
"567" "sciATAC" 295
"568" "sciATAC" 506
"569" "sciATAC" 2943
"570" "sciATAC" 6194
"571" "sciATAC" 748
"572" "sciATAC" 13912
"573" "sciATAC" 5722
"574" "sciATAC" 1227
"575" "sciATAC" 12921
"576" "sciATAC" 330
"577" "sciATAC" 33474
"578" "sciATAC" 5935
"579" "sciATAC" 19383
"580" "sciATAC" 5440
"581" "sciATAC" 707
"582" "sciATAC" 14500
"583" "sciATAC" 818
"584" "sciATAC" 11173
"585" "sciATAC" 4749
"586" "sciATAC" 3068
"587" "sciATAC" 7997
"588" "sciATAC" 1554
"589" "sciATAC" 6450
"590" "sciATAC" 2549
"591" "sciATAC" 2430
"592" "sciATAC" 1954
"593" "sciATAC" 1509
"594" "sciATAC" 7529
"595" "sciATAC" 1811
"596" "sciATAC" 9694
"597" "sciATAC" 2887
"598" "sciATAC" 1544
"599" "sciATAC" 3639
"600" "sciATAC" 8386
"601" "sciATAC" 1144
"602" "sciATAC" 422
"603" "sciATAC" 3464
"604" "sciATAC" 7281
"605" "sciATAC" 284
"606" "sciATAC" 11799
"607" "sciATAC" 554
"608" "sciATAC" 3805
"609" "sciATAC" 491
"610" "sciATAC" 162
"611" "sciATAC" 1153
"612" "sciATAC" 119
"613" "sciATAC" 2539
"614" "sciATAC" 78
"615" "sciATAC" 1078
"616" "sciATAC" 6576
"617" "sciATAC" 1811
"618" "sciATAC" 4929
"619" "sciATAC" 3525
"620" "sciATAC" 7308
"621" "sciATAC" 8195
"622" "sciATAC" 2562
"623" "sciATAC" 7861
"624" "sciATAC" 1415
"625" "sciATAC" 3882
"626" "sciATAC" 223
"627" "sciATAC" 2042
"628" "sciATAC" 949
"629" "sciATAC" 13092
"630" "sciATAC" 5502
"631" "sciATAC" 3450
"632" "sciATAC" 3362
"633" "sciATAC" 29348
"634" "sciATAC" 17917
"635" "sciATAC" 17263
"636" "sciATAC" 10612
"637" "sciATAC" 11866
"638" "sciATAC" 13284
"639" "sciATAC" 6455
"640" "sciATAC" 1511
"641" "sciATAC" 8888
"642" "sciATAC" 12403
"643" "sciATAC" 1172
"644" "sciATAC" 1248
"645" "sciATAC" 4147
"646" "sciATAC" 6919
"647" "sciATAC" 5097
"648" "sciATAC" 12166
"649" "sciATAC" 4829
"650" "sciATAC" 2465
"651" "sciATAC" 14336
"652" "sciATAC" 470
"653" "sciATAC" 631
"654" "sciATAC" 737
"655" "sciATAC" 4899
"656" "sciATAC" 2747
"657" "sciATAC" 1171
"658" "sciATAC" 3593
"659" "sciATAC" 8330
"660" "sciATAC" 4261
"661" "sciATAC" 6807
"662" "sciATAC" 128
"663" "sciATAC" 2842
"664" "sciATAC" 2536
"665" "sciATAC" 2740
"666" "sciATAC" 2533
"667" "sciATAC" 4545
"668" "sciATAC" 284
"669" "sciATAC" 28018
"670" "sciATAC" 121
"671" "sciATAC" 4165
"672" "sciATAC" 13032
"673" "sciATAC" 17998
"674" "sciATAC" 1159
"675" "sciATAC" 4370
"676" "sciATAC" 8899
"677" "sciATAC" 6502
"678" "sciATAC" 3042
"679" "sciATAC" 3810
"680" "sciATAC" 10867
"681" "sciATAC" 3540
"682" "sciATAC" 3924
"683" "sciATAC" 656
"684" "sciATAC" 3793
"685" "sciATAC" 6261
"686" "sciATAC" 1973
"687" "sciATAC" 3084
"688" "sciATAC" 1442
"689" "sciATAC" 6810
"690" "sciATAC" 6775
"691" "sciATAC" 1417
"692" "sciATAC" 1021
"693" "sciATAC" 2103
"694" "sciATAC" 1072
"695" "sciATAC" 332
"696" "sciATAC" 6641
"697" "sciATAC" 2698
"698" "sciATAC" 2177
"699" "sciATAC" 1058
"700" "sciATAC" 1971
"701" "sciATAC" 8937
"702" "sciATAC" 3978
"703" "sciATAC" 4232
"704" "sciATAC" 2598
"705" "sciATAC" 16542
"706" "sciATAC" 301
"707" "sciATAC" 506
"708" "sciATAC" 3735
"709" "sciATAC" 3489
"710" "sciATAC" 1487
"711" "sciATAC" 2178
"712" "sciATAC" 11589
"713" "sciATAC" 367
"714" "sciATAC" 552
"715" "sciATAC" 10760
"716" "sciATAC" 12774
"717" "sciATAC" 408
"718" "sciATAC" 7960
"719" "sciATAC" 1773
"720" "sciATAC" 75
"721" "sciATAC" 2456
"722" "sciATAC" 697
"723" "sciATAC" 8171
"724" "sciATAC" 1737
"725" "sciATAC" 15403
"726" "sciATAC" 9329
"727" "sciATAC" 1856
"728" "sciATAC" 2389
"729" "sciATAC" 11909
"730" "sciATAC" 13538
"731" "sciATAC" 17894
"732" "sciATAC" 389
"733" "sciATAC" 17138
"734" "sciATAC" 736
"735" "sciATAC" 5323
"736" "sciATAC" 3161
"737" "sciATAC" 65
"738" "sciATAC" 896
"739" "sciATAC" 239
"740" "sciATAC" 244
"741" "sciATAC" 8011
"742" "sciATAC" 4717
"743" "sciATAC" 3430
"744" "sciATAC" 4298
"745" "sciATAC" 475
"746" "sciATAC" 243
"747" "sciATAC" 2086
"748" "sciATAC" 1002
"749" "sciATAC" 9909
"750" "sciATAC" 2626
"751" "sciATAC" 2436
"752" "sciATAC" 7043
"753" "sciATAC" 6627
"754" "sciATAC" 7117
"755" "sciATAC" 6489
"756" "sciATAC" 4511
"757" "sciATAC" 289
"758" "sciATAC" 8244
"759" "sciATAC" 1998
"760" "sciATAC" 896
"761" "sciATAC" 10303
"762" "sciATAC" 343
"763" "sciATAC" 1454
"764" "sciATAC" 2988
"765" "sciATAC" 346
"766" "sciATAC" 732
"767" "sciATAC" 845
"768" "sciATAC" 379
"769" "sciATAC" 6898
"770" "sciATAC" 1883
"771" "sciATAC" 2655
"772" "sciATAC" 435
"773" "sciATAC" 724
"774" "sciATAC" 2660
"775" "sciATAC" 967
"776" "sciATAC" 555
"777" "sciATAC" 9512
"778" "sciATAC" 260
"779" "sciATAC" 4759
"780" "sciATAC" 5637
"781" "sciATAC" 2169
"782" "sciATAC" 1608
"783" "sciATAC" 153
"784" "sciATAC" 2232
"785" "sciATAC" 5748
"786" "sciATAC" 5230
"787" "sciATAC" 25810
"788" "sciATAC" 2255
"789" "sciATAC" 3737
"790" "sciATAC" 2066
"791" "sciATAC" 255
"792" "sciATAC" 234
"793" "sciATAC" 855
"794" "sciATAC" 891
"795" "sciATAC" 7217
"796" "sciATAC" 2298
"797" "sciATAC" 14335
"798" "sciATAC" 25376
"799" "sciATAC" 16429
"800" "sciATAC" 4750
"801" "sciATAC" 1093
"802" "sciATAC" 1001
"803" "sciATAC" 15037
"804" "sciATAC" 13138
"805" "sciATAC" 8450
"806" "sciATAC" 7440
"807" "sciATAC" 8743
"808" "sciATAC" 2783
"809" "sciATAC" 2536
"810" "sciATAC" 6149
"811" "sciATAC" 4106
"812" "sciATAC" 3687
"813" "sciATAC" 864
"814" "sciATAC" 869
"815" "sciATAC" 114
"816" "sciATAC" 1548
"817" "sciATAC" 123
"818" "sciATAC" 15566
"819" "sciATAC" 17188
"820" "sciATAC" 13979
"821" "sciATAC" 21105
"822" "sciATAC" 26786
"823" "sciATAC" 5583
"824" "sciATAC" 13195
"825" "sciATAC" 7329
"826" "sciATAC" 3094
"827" "sciATAC" 18126
"828" "sciATAC" 4427
"829" "sciATAC" 50696
"830" "sciATAC" 2598
"831" "sciATAC" 16626
"832" "sciATAC" 3120
"833" "sciATAC" 83
"834" "sciATAC" 1279
"835" "sciATAC" 5816
"836" "sciATAC" 8219
"837" "sciATAC" 7978
"838" "sciATAC" 2565
"839" "sciATAC" 18385
"840" "sciATAC" 401
"841" "sciATAC" 11484
"842" "sciATAC" 4090
"843" "sciATAC" 8639
"844" "sciATAC" 14345
"845" "sciATAC" 9244
"846" "sciATAC" 4730
"847" "sciATAC" 406
"848" "sciATAC" 393
"849" "sciATAC" 745
"850" "sciATAC" 1655
"851" "sciATAC" 6634
"852" "sciATAC" 4230
"853" "sciATAC" 1902
"854" "sciATAC" 1189
"855" "sciATAC" 1874
"856" "sciATAC" 1383
"857" "sciATAC" 281
"858" "sciATAC" 1090
"859" "sciATAC" 10800
"860" "sciATAC" 14917
"861" "sciATAC" 1746
"862" "sciATAC" 5842
"863" "sciATAC" 2708
"864" "sciATAC" 7650
"865" "sciATAC" 269
"866" "sciATAC" 8459
"867" "sciATAC" 579
"868" "sciATAC" 398
"869" "sciATAC" 889
"870" "sciATAC" 1384
"871" "sciATAC" 755
"872" "sciATAC" 2895
"873" "sciATAC" 1001
"874" "sciATAC" 2169
"875" "sciATAC" 8677
"876" "sciATAC" 13821
"877" "sciATAC" 4889
"878" "sciATAC" 13371
"879" "sciATAC" 7221
"880" "sciATAC" 271
"881" "sciATAC" 203
"882" "sciATAC" 371
"883" "sciATAC" 397
"884" "sciATAC" 6496
"885" "sciATAC" 9949
"886" "sciATAC" 1981
"887" "sciATAC" 4158
"888" "sciATAC" 152
"889" "sciATAC" 9048
"890" "sciATAC" 1843
"891" "sciATAC" 3124
"892" "sciATAC" 706
"893" "sciATAC" 4988
"894" "sciATAC" 3111
"895" "sciATAC" 206
"896" "sciATAC" 119
"897" "sciATAC" 7072
"898" "sciATAC" 3107
"899" "sciATAC" 11665
"900" "sciATAC" 3311
"901" "sciATAC" 114
"902" "sciATAC" 389
"903" "sciATAC" 408
"904" "sciATAC" 8786
"905" "sciATAC" 190
"906" "sciATAC" 12805
"907" "sciATAC" 245
"908" "sciATAC" 151
"909" "sciATAC" 3248
"910" "sciATAC" 1995
"911" "sciATAC" 2760
"912" "sciATAC" 6795
"913" "sciATAC" 11381
"914" "sciATAC" 3295
"915" "sciATAC" 3335
"916" "sciATAC" 6097
"917" "sciATAC" 11165
"918" "sciATAC" 18608
"919" "sciATAC" 18592
"920" "sciATAC" 1654
"921" "sciATAC" 1617
"922" "sciATAC" 978
"923" "sciATAC" 223
"924" "sciATAC" 8911
"925" "sciATAC" 5330
"926" "sciATAC" 3695
"927" "sciATAC" 3521
"928" "sciATAC" 2468
"929" "sciATAC" 6515
"930" "sciATAC" 1845
"931" "sciATAC" 5990
"932" "sciATAC" 14788
"933" "sciATAC" 1141
"934" "sciATAC" 8428
"935" "sciATAC" 5912
"936" "sciATAC" 486
"937" "sciATAC" 5558
"938" "sciATAC" 4871
"939" "sciATAC" 1343
"940" "sciATAC" 414
"941" "sciATAC" 2640
"942" "sciATAC" 2611
"943" "sciATAC" 1785
"944" "sciATAC" 3921
"945" "sciATAC" 964
"946" "sciATAC" 618
"947" "sciATAC" 921
"948" "sciATAC" 2269
"949" "sciATAC" 1279
"950" "sciATAC" 810
"951" "sciATAC" 3258
"952" "sciATAC" 1097
"953" "sciATAC" 6109
"954" "sciATAC" 1787
"955" "sciATAC" 1069
"956" "sciATAC" 791
"957" "sciATAC" 700
"958" "sciATAC" 1043
"959" "sciATAC" 2790
"960" "sciATAC" 5625
"961" "sciATAC" 7588
"962" "sciATAC" 1617
"963" "sciATAC" 12921
"964" "sciATAC" 8233
"965" "sciATAC" 106
"966" "sciATAC" 2201
"967" "sciATAC" 960
"968" "sciATAC" 9656
"969" "sciATAC" 8972
"970" "sciATAC" 143
"971" "sciATAC" 10512
"972" "sciATAC" 683
"973" "sciATAC" 610
"974" "sciATAC" 83
"975" "sciATAC" 3572
"976" "sciATAC" 4455
"977" "sciATAC" 2305
"978" "sciATAC" 4122
"979" "sciATAC" 5292
"980" "sciATAC" 5779
"981" "sciATAC" 7024
"982" "sciATAC" 2283
"983" "sciATAC" 3128
"984" "sciATAC" 5817
"985" "sciATAC" 478
"986" "sciATAC" 3434
"987" "sciATAC" 528
"988" "sciATAC" 960
"989" "sciATAC" 13505
"990" "sciATAC" 25689
"991" "sciATAC" 12308
"992" "sciATAC" 5369
"993" "sciATAC" 14878
"994" "sciATAC" 14136
"995" "sciATAC" 12948
"996" "sciATAC" 5060
"997" "sciATAC" 1025
"998" "sciATAC" 2925
"999" "sciATAC" 4813
"1000" "sciATAC" 8740
"1001" "sciATAC" 3753
"1002" "sciATAC" 325
"1003" "sciATAC" 17878
"1004" "sciATAC" 10532
"1005" "sciATAC" 10234
"1006" "sciATAC" 1318
"1007" "sciATAC" 488
"1008" "sciATAC" 654
"1009" "sciATAC" 1223
"1010" "sciATAC" 20626
"1011" "sciATAC" 17529
"1012" "sciATAC" 13116
"1013" "sciATAC" 6416
"1014" "sciATAC" 21874
"1015" "sciATAC" 12412
"1016" "sciATAC" 13674
"1017" "sciATAC" 2730
"1018" "sciATAC" 319
"1019" "sciATAC" 1310
"1020" "sciATAC" 8224
"1021" "sciATAC" 1050
"1022" "sciATAC" 536
"1023" "sciATAC" 39189
"1024" "sciATAC" 15514
"1025" "sciATAC" 3878
"1026" "sciATAC" 16638
"1027" "sciATAC" 6759
"1028" "sciATAC" 6501
"1029" "sciATAC" 10502
"1030" "sciATAC" 1095
"1031" "sciATAC" 9364
"1032" "sciATAC" 3892
"1033" "sciATAC" 396
"1034" "sciATAC" 15042
"1035" "sciATAC" 12954
"1036" "sciATAC" 819
"1037" "sciATAC" 1146
"1038" "sciATAC" 3794
"1039" "sciATAC" 15128
"1040" "sciATAC" 13819
"1041" "sciATAC" 10533
"1042" "sciATAC" 14188
"1043" "sciATAC" 3966
"1044" "sciATAC" 13677
"1045" "sciATAC" 3438
"1046" "sciATAC" 2835
"1047" "sciATAC" 8945
"1048" "sciATAC" 2161
"1049" "sciATAC" 827
"1050" "sciATAC" 11908
"1051" "sciATAC" 281
"1052" "sciATAC" 7498
"1053" "sciATAC" 4558
"1054" "sciATAC" 10079
"1055" "sciATAC" 5354
"1056" "sciATAC" 11936
"1057" "sciATAC" 952
"1058" "sciATAC" 12481
"1059" "sciATAC" 2519
"1060" "sciATAC" 5493
"1061" "sciATAC" 3903
"1062" "sciATAC" 30206
"1063" "sciATAC" 207
"1064" "sciATAC" 1798
"1065" "sciATAC" 10412
"1066" "sciATAC" 14024
"1067" "sciATAC" 22277
"1068" "sciATAC" 7994
"1069" "sciATAC" 11866
"1070" "sciATAC" 2143
"1071" "sciATAC" 21956
"1072" "sciATAC" 14637
"1073" "sciATAC" 15970
"1074" "sciATAC" 1267
"1075" "sciATAC" 5340
"1076" "sciATAC" 2455
"1077" "sciATAC" 2057
"1078" "sciATAC" 631
"1079" "sciATAC" 2448
"1080" "sciATAC" 2345
"1081" "sciATAC" 5328
"1082" "sciATAC" 2334
"1083" "sciATAC" 1302
"1084" "sciATAC" 1015
"1085" "sciATAC" 672
"1086" "sciATAC" 144
"1087" "sciATAC" 439
"1088" "sciATAC" 1487
"1089" "sciATAC" 1570
"1090" "sciATAC" 547
"1091" "sciATAC" 425
"1092" "sciATAC" 4464
"1093" "sciATAC" 4000
"1094" "sciATAC" 8466
"1095" "sciATAC" 552
"1096" "sciATAC" 397
"1097" "sciATAC" 8317
"1098" "sciATAC" 888
"1099" "sciATAC" 1536
"1100" "sciATAC" 5557
"1101" "sciATAC" 1985
"1102" "sciATAC" 4475
"1103" "sciATAC" 1428
"1104" "sciATAC" 2890
"1105" "sciATAC" 503
"1106" "sciATAC" 141
"1107" "sciATAC" 3042
"1108" "sciATAC" 352
"1109" "sciATAC" 3517
"1110" "sciATAC" 329
"1111" "sciATAC" 248
"1112" "sciATAC" 1350
"1113" "sciATAC" 3578
"1114" "sciATAC" 3765
"1115" "sciATAC" 273
"1116" "sciATAC" 5190
"1117" "sciATAC" 1400
"1118" "sciATAC" 3239
"1119" "sciATAC" 3077
"1120" "sciATAC" 5051
"1121" "sciATAC" 3137
"1122" "sciATAC" 15607
"1123" "sciATAC" 336
"1124" "sciATAC" 26591
"1125" "sciATAC" 818
"1126" "sciATAC" 1403
"1127" "sciATAC" 833
"1128" "sciATAC" 6900
"1129" "sciATAC" 6831
"1130" "sciATAC" 1359
"1131" "sciATAC" 5956
"1132" "sciATAC" 250
"1133" "sciATAC" 12089
"1134" "sciATAC" 11551
"1135" "sciATAC" 129
"1136" "sciATAC" 3791
"1137" "sciATAC" 2930
"1138" "sciATAC" 1513
"1139" "sciATAC" 4864
"1140" "sciATAC" 606
"1141" "sciATAC" 481
"1142" "sciATAC" 7164
"1143" "sciATAC" 5930
"1144" "sciATAC" 7657
"1145" "sciATAC" 554
"1146" "sciATAC" 7210
"1147" "sciATAC" 847
"1148" "sciATAC" 1345
"1149" "sciATAC" 629
"1150" "sciATAC" 2315
"1151" "sciATAC" 1367
"1152" "sciATAC" 6187
"1153" "sciATAC" 1313
"1154" "sciATAC" 3093
"1155" "sciATAC" 4297
"1156" "sciATAC" 4867
"1157" "sciATAC" 714
"1158" "sciATAC" 330
"1159" "sciATAC" 1083
"1160" "sciATAC" 1636
"1161" "sciATAC" 834
"1162" "sciATAC" 3834
"1163" "sciATAC" 12332
"1164" "sciATAC" 5696
"1165" "sciATAC" 3305
"1166" "sciATAC" 4243
"1167" "sciATAC" 150
"1168" "sciATAC" 7773
"1169" "sciATAC" 5470
"1170" "sciATAC" 1084
"1171" "sciATAC" 4417
"1172" "sciATAC" 5939
"1173" "sciATAC" 797
"1174" "sciATAC" 2277
"1175" "sciATAC" 1452
"1176" "sciATAC" 1564
"1177" "sciATAC" 387
"1178" "sciATAC" 6860
"1179" "sciATAC" 7250
"1180" "sciATAC" 6564
"1181" "sciATAC" 1264
"1182" "sciATAC" 1870
"1183" "sciATAC" 792
"1184" "sciATAC" 718
"1185" "sciATAC" 917
"1186" "sciATAC" 2472
"1187" "sciATAC" 1544
"1188" "sciATAC" 1474
"1189" "sciATAC" 1841
"1190" "sciATAC" 282
"1191" "sciATAC" 7515
"1192" "sciATAC" 2594
"1193" "sciATAC" 296
"1194" "sciATAC" 4180
"1195" "sciATAC" 834
"1196" "sciATAC" 4394
"1197" "sciATAC" 2137
"1198" "sciATAC" 3965
"1199" "sciATAC" 5881
"1200" "sciATAC" 3501
"1201" "sciATAC" 7713
"1202" "sciATAC" 3203
"1203" "sciATAC" 266
"1204" "sciATAC" 2819
"1205" "sciATAC" 2196
"1206" "sciATAC" 235
"1207" "sciATAC" 4541
"1208" "sciATAC" 5705
"1209" "sciATAC" 1759
"1210" "sciATAC" 1239
"1211" "sciATAC" 1681
"1212" "sciATAC" 2297
"1213" "sciATAC" 1942
"1214" "sciATAC" 1339
"1215" "sciATAC" 415
"1216" "sciATAC" 405
"1217" "sciATAC" 245
"1218" "sciATAC" 8710
"1219" "sciATAC" 185
"1220" "sciATAC" 3090
"1221" "sciATAC" 5947
"1222" "sciATAC" 3120
"1223" "sciATAC" 1281
"1224" "sciATAC" 1158
"1225" "sciATAC" 705
"1226" "sciATAC" 1790
"1227" "sciATAC" 4280
"1228" "sciATAC" 7915
"1229" "sciATAC" 6605
"1230" "sciATAC" 2845
"1231" "sciATAC" 1974
"1232" "sciATAC" 3347
"1233" "sciATAC" 7511
"1234" "sciATAC" 1028
"1235" "sciATAC" 1460
"1236" "sciATAC" 479
"1237" "sciATAC" 2099
"1238" "sciATAC" 4987
"1239" "sciATAC" 1528
"1240" "sciATAC" 4419
"1241" "sciATAC" 2481
"1242" "sciATAC" 580
"1243" "sciATAC" 1959
"1244" "sciATAC" 3975
"1245" "sciATAC" 11472
"1246" "sciATAC" 12978
"1247" "sciATAC" 3657
"1248" "sciATAC" 15440
"1249" "sciATAC" 11082
"1250" "sciATAC" 290
"1251" "sciATAC" 232
"1252" "sciATAC" 5110
"1253" "sciATAC" 13887
"1254" "sciATAC" 256
"1255" "sciATAC" 14256
"1256" "sciATAC" 3026
"1257" "sciATAC" 1590
"1258" "sciATAC" 1385
"1259" "sciATAC" 2365
"1260" "sciATAC" 603
"1261" "sciATAC" 258
"1262" "sciATAC" 4285
"1263" "sciATAC" 3114
"1264" "sciATAC" 3346
"1265" "sciATAC" 1113
"1266" "sciATAC" 11988
"1267" "sciATAC" 5662
"1268" "sciATAC" 1739
"1269" "sciATAC" 1347
"1270" "sciATAC" 1473
"1271" "sciATAC" 437
"1272" "sciATAC" 3081
"1273" "sciATAC" 3739
"1274" "sciATAC" 1933
"1275" "sciATAC" 1412
"1276" "sciATAC" 2196
"1277" "sciATAC" 1955
"1278" "sciATAC" 353
"1279" "sciATAC" 2306
"1280" "sciATAC" 6337
"1281" "sciATAC" 388
"1282" "sciATAC" 649
"1283" "sciATAC" 8317
"1284" "sciATAC" 1035
"1285" "sciATAC" 1877
"1286" "sciATAC" 3575
"1287" "sciATAC" 1158
"1288" "sciATAC" 1156
"1289" "sciATAC" 1445
"1290" "sciATAC" 858
"1291" "sciATAC" 353
"1292" "sciATAC" 7494
"1293" "sciATAC" 2016
"1294" "sciATAC" 3260
"1295" "sciATAC" 5643
"1296" "sciATAC" 692
"1297" "sciATAC" 294
"1298" "sciATAC" 2719
"1299" "sciATAC" 3852
"1300" "sciATAC" 984
"1301" "sciATAC" 1444
"1302" "sciATAC" 1274
"1303" "sciATAC" 2323
"1304" "sciATAC" 1499
"1305" "sciATAC" 3429
"1306" "sciATAC" 3161
"1307" "sciATAC" 937
"1308" "sciATAC" 2467
"1309" "sciATAC" 339
"1310" "sciATAC" 2658
"1311" "sciATAC" 3733
"1312" "sciATAC" 3110
"1313" "sciATAC" 329
"1314" "sciATAC" 815
"1315" "sciATAC" 480
"1316" "sciATAC" 956
"1317" "sciATAC" 1400
"1318" "sciATAC" 1723
"1319" "sciATAC" 3608
"1320" "sciATAC" 6983
"1321" "sciATAC" 2333
"1322" "sciATAC" 2016
"1323" "sciATAC" 1427
"1324" "sciATAC" 8498
"1325" "sciATAC" 1267
"1326" "sciATAC" 1830
"1327" "sciATAC" 336
"1328" "sciATAC" 772
"1329" "sciATAC" 3409
"1330" "sciATAC" 4953
"1331" "sciATAC" 698
"1332" "sciATAC" 7497
"1333" "sciATAC" 3401
"1334" "sciATAC" 556
"1335" "sciATAC" 13526
"1336" "sciATAC" 409
"1337" "sciATAC" 9538
"1338" "sciATAC" 27200
"1339" "sciATAC" 1296
"1340" "sciATAC" 8317
"1341" "sciATAC" 1567
"1342" "sciATAC" 1108
"1343" "sciATAC" 3564
"1344" "sciATAC" 5341
"1345" "sciATAC" 196
"1346" "sciATAC" 22524
"1347" "sciATAC" 13411
"1348" "sciATAC" 13157
"1349" "sciATAC" 253
"1350" "sciATAC" 3267
"1351" "sciATAC" 13063
"1352" "sciATAC" 6857
"1353" "sciATAC" 4296
"1354" "sciATAC" 5776
"1355" "sciATAC" 13844
"1356" "sciATAC" 10115
"1357" "sciATAC" 3407
"1358" "sciATAC" 383
"1359" "sciATAC" 538
"1360" "sciATAC" 5227
"1361" "sciATAC" 365
"1362" "sciATAC" 280
"1363" "sciATAC" 4335
"1364" "sciATAC" 3656
"1365" "sciATAC" 1761
"1366" "sciATAC" 201
"1367" "sciATAC" 2975
"1368" "sciATAC" 1600
"1369" "sciATAC" 2684
"1370" "sciATAC" 715
"1371" "sciATAC" 425
"1372" "sciATAC" 1092
"1373" "sciATAC" 526
"1374" "sciATAC" 365
"1375" "sciATAC" 2559
"1376" "sciATAC" 91
"1377" "sciATAC" 3247
"1378" "sciATAC" 14025
"1379" "sciATAC" 1660
"1380" "sciATAC" 3126
"1381" "sciATAC" 8651
"1382" "sciATAC" 8505
"1383" "sciATAC" 12245
"1384" "sciATAC" 185
"1385" "sciATAC" 180
"1386" "sciATAC" 1855
"1387" "sciATAC" 227
"1388" "sciATAC" 5620
"1389" "sciATAC" 6808
"1390" "sciATAC" 1178
"1391" "sciATAC" 6320
"1392" "sciATAC" 8040
"1393" "sciATAC" 12371
"1394" "sciATAC" 7790
"1395" "sciATAC" 5146
"1396" "sciATAC" 5208
"1397" "sciATAC" 1174
"1398" "sciATAC" 4720
"1399" "sciATAC" 3820
"1400" "sciATAC" 7141
"1401" "sciATAC" 8726
"1402" "sciATAC" 1820
"1403" "sciATAC" 1437
"1404" "sciATAC" 514
"1405" "sciATAC" 1715
"1406" "sciATAC" 4315
"1407" "sciATAC" 1103
"1408" "sciATAC" 1592
"1409" "sciATAC" 275
"1410" "sciATAC" 1766
"1411" "sciATAC" 1067
"1412" "sciATAC" 2099
"1413" "sciATAC" 5304
"1414" "sciATAC" 2231
"1415" "sciATAC" 1930
"1416" "sciATAC" 3983
"1417" "sciATAC" 2823
"1418" "sciATAC" 2494
"1419" "sciATAC" 4323
"1420" "sciATAC" 4534
"1421" "sciATAC" 4971
"1422" "sciATAC" 1591
"1423" "sciATAC" 1108
"1424" "sciATAC" 2200
"1425" "sciATAC" 5902
"1426" "sciATAC" 653
"1427" "sciATAC" 2647
"1428" "sciATAC" 992
"1429" "sciATAC" 1054
"1430" "sciATAC" 1364
"1431" "sciATAC" 1415
"1432" "sciATAC" 445
"1433" "sciATAC" 575
"1434" "sciATAC" 2507
"1435" "sciATAC" 175
"1436" "sciATAC" 225
"1437" "sciATAC" 173
"1438" "sciATAC" 246
"1439" "sciATAC" 271
"1440" "sciATAC" 6211
"1441" "sciATAC" 1532
"1442" "sciATAC" 542
"1443" "sciATAC" 557
"1444" "sciATAC" 4765
"1445" "sciATAC" 2707
"1446" "sciATAC" 1961
"1447" "sciATAC" 1439
"1448" "sciATAC" 1376
"1449" "sciATAC" 3010
"1450" "sciATAC" 5195
"1451" "sciATAC" 421
"1452" "sciATAC" 3148
"1453" "sciATAC" 11781
"1454" "sciATAC" 1018
"1455" "sciATAC" 2046
"1456" "sciATAC" 135
"1457" "sciATAC" 1533
"1458" "sciATAC" 3064
"1459" "sciATAC" 379
"1460" "sciATAC" 615
"1461" "sciATAC" 137
"1462" "sciATAC" 897
"1463" "sciATAC" 171
"1464" "sciATAC" 2938
"1465" "sciATAC" 1919
"1466" "sciATAC" 5766
"1467" "sciATAC" 1899
"1468" "sciATAC" 4227
"1469" "sciATAC" 1347
"1470" "sciATAC" 2791
"1471" "sciATAC" 315
"1472" "sciATAC" 2062
"1473" "sciATAC" 7648
"1474" "sciATAC" 914
"1475" "sciATAC" 30934
"1476" "sciATAC" 470
"1477" "sciATAC" 11280
"1478" "sciATAC" 22363
"1479" "sciATAC" 2053
"1480" "sciATAC" 3696
"1481" "sciATAC" 717
"1482" "sciATAC" 1840
"1483" "sciATAC" 1140
"1484" "sciATAC" 5372
"1485" "sciATAC" 8311
"1486" "sciATAC" 3797
"1487" "sciATAC" 12974
"1488" "sciATAC" 2545
"1489" "sciATAC" 1679
"1490" "sciATAC" 2341
"1491" "sciATAC" 4497
"1492" "sciATAC" 8455
"1493" "sciATAC" 2868
"1494" "sciATAC" 3058
"1495" "sciATAC" 3640
"1496" "sciATAC" 360
"1497" "sciATAC" 7045
"1498" "sciATAC" 342
"1499" "sciATAC" 1771
"1500" "sciATAC" 3880
"1501" "sciATAC" 11413
"1502" "sciATAC" 1183
"1503" "sciATAC" 17839
"1504" "sciATAC" 5159
"1505" "sciATAC" 12824
"1506" "sciATAC" 8472
"1507" "sciATAC" 392
"1508" "sciATAC" 9483
"1509" "sciATAC" 985
"1510" "sciATAC" 495
"1511" "sciATAC" 5992
"1512" "sciATAC" 2090
"1513" "sciATAC" 4390
"1514" "sciATAC" 396
"1515" "sciATAC" 7904
"1516" "sciATAC" 1362
"1517" "sciATAC" 166
"1518" "sciATAC" 2679
"1519" "sciATAC" 382
"1520" "sciATAC" 8644
"1521" "sciATAC" 965
"1522" "sciATAC" 2342
"1523" "sciATAC" 1747
"1524" "sciATAC" 5393
"1525" "sciATAC" 6026
"1526" "sciATAC" 2531
"1527" "sciATAC" 1599
"1528" "sciATAC" 4404
"1529" "sciATAC" 5642
"1530" "sciATAC" 22054
"1531" "sciATAC" 291
"1532" "sciATAC" 3085
"1533" "sciATAC" 22335
"1534" "sciATAC" 8477
"1535" "sciATAC" 4062
"1536" "sciATAC" 3045
"1537" "sciATAC" 4223
"1538" "sciATAC" 734
"1539" "sciATAC" 515
"1540" "sciATAC" 6962
"1541" "sciATAC" 4318
"1542" "sciATAC" 1796
"1543" "sciATAC" 4452
"1544" "sciATAC" 910
"1545" "sciATAC" 1369
"1546" "sciATAC" 874
"1547" "sciATAC" 1138
"1548" "sciATAC" 3093
"1549" "sciATAC" 220
"1550" "sciATAC" 143
"1551" "sciATAC" 2752
"1552" "sciATAC" 1221
"1553" "sciATAC" 1205
"1554" "sciATAC" 797
"1555" "sciATAC" 4571
"1556" "sciATAC" 2896
"1557" "sciATAC" 1267
"1558" "sciATAC" 172
"1559" "sciATAC" 1455
"1560" "sciATAC" 1702
"1561" "sciATAC" 430
"1562" "sciATAC" 2894
"1563" "sciATAC" 378
"1564" "sciATAC" 574
"1565" "sciATAC" 5185
"1566" "sciATAC" 1277
"1567" "sciATAC" 1831
"1568" "sciATAC" 406
"1569" "sciATAC" 383
"1570" "sciATAC" 789
"1571" "sciATAC" 2478
"1572" "sciATAC" 3523
"1573" "sciATAC" 335
"1574" "sciATAC" 731
"1575" "sciATAC" 7402
"1576" "sciATAC" 556
"1577" "sciATAC" 371
"1578" "sciATAC" 11189
"1579" "sciATAC" 5185
"1580" "sciATAC" 15729
"1581" "sciATAC" 4360
"1582" "sciATAC" 5871
"1583" "sciATAC" 965
"1584" "sciATAC" 927
"1585" "sciATAC" 426
"1586" "sciATAC" 865
"1587" "sciATAC" 1505
"1588" "sciATAC" 461
"1589" "sciATAC" 5906
"1590" "sciATAC" 751
"1591" "sciATAC" 652
"1592" "sciATAC" 1039
"1593" "sciATAC" 389
"1594" "sciATAC" 4359
"1595" "sciATAC" 1037
"1596" "sciATAC" 410
"1597" "sciATAC" 1021
"1598" "sciATAC" 9753
"1599" "sciATAC" 4281
"1600" "sciATAC" 197
"1601" "sciATAC" 4033
"1602" "sciATAC" 8932
"1603" "sciATAC" 3839
"1604" "sciATAC" 6893
"1605" "sciATAC" 7954
"1606" "sciATAC" 5464
"1607" "sciATAC" 15760
"1608" "sciATAC" 25619
"1609" "sciATAC" 16965
"1610" "sciATAC" 6203
"1611" "sciATAC" 620
"1612" "sciATAC" 3126
"1613" "sciATAC" 324
"1614" "sciATAC" 4648
"1615" "sciATAC" 5325
"1616" "sciATAC" 9567
"1617" "sciATAC" 6338
"1618" "sciATAC" 6937
"1619" "sciATAC" 5670
"1620" "sciATAC" 2813
"1621" "sciATAC" 3737
"1622" "sciATAC" 5078
"1623" "sciATAC" 1697
"1624" "sciATAC" 7899
"1625" "sciATAC" 22541
"1626" "sciATAC" 337
"1627" "sciATAC" 9885
"1628" "sciATAC" 8134
"1629" "sciATAC" 17450
"1630" "sciATAC" 233
"1631" "sciATAC" 9515
"1632" "sciATAC" 8233
"1633" "sciATAC" 20884
"1634" "sciATAC" 5388
"1635" "sciATAC" 476
"1636" "sciATAC" 16289
"1637" "sciATAC" 300
"1638" "sciATAC" 14583
"1639" "sciATAC" 21470
"1640" "sciATAC" 1806
"1641" "sciATAC" 3938
"1642" "sciATAC" 9935
"1643" "sciATAC" 3111
"1644" "sciATAC" 103
"1645" "sciATAC" 286
"1646" "sciATAC" 11323
"1647" "sciATAC" 519
"1648" "sciATAC" 3768
"1649" "sciATAC" 30713
"1650" "sciATAC" 280
"1651" "sciATAC" 8790
"1652" "sciATAC" 4957
"1653" "sciATAC" 1930
"1654" "sciATAC" 1067
"1655" "sciATAC" 2060
"1656" "sciATAC" 1659
"1657" "sciATAC" 10197
"1658" "sciATAC" 1865
"1659" "sciATAC" 599
"1660" "sciATAC" 5538
"1661" "sciATAC" 7014
"1662" "sciATAC" 165
"1663" "sciATAC" 9812
"1664" "sciATAC" 11855
"1665" "sciATAC" 3851
"1666" "sciATAC" 1412
"1667" "sciATAC" 488
"1668" "sciATAC" 388
"1669" "sciATAC" 3408
"1670" "sciATAC" 1424
"1671" "sciATAC" 7061
"1672" "sciATAC" 268
"1673" "sciATAC" 457
"1674" "sciATAC" 10787
"1675" "sciATAC" 7310
"1676" "sciATAC" 481
"1677" "sciATAC" 13274
"1678" "sciATAC" 7981
"1679" "sciATAC" 5310
"1680" "sciATAC" 6005
"1681" "sciATAC" 5435
"1682" "sciATAC" 801
"1683" "sciATAC" 351
"1684" "sciATAC" 8004
"1685" "sciATAC" 9608
"1686" "sciATAC" 6475
"1687" "sciATAC" 216
"1688" "sciATAC" 15372
"1689" "sciATAC" 707
"1690" "sciATAC" 905
"1691" "sciATAC" 332
"1692" "sciATAC" 10085
"1693" "sciATAC" 6832
"1694" "sciATAC" 1858
"1695" "sciATAC" 550
"1696" "sciATAC" 1369
"1697" "sciATAC" 1635
"1698" "sciATAC" 1975
"1699" "sciATAC" 3269
"1700" "sciATAC" 1541
"1701" "sciATAC" 5210
"1702" "sciATAC" 778
"1703" "sciATAC" 909
"1704" "sciATAC" 226
"1705" "sciATAC" 987
"1706" "sciATAC" 1734
"1707" "sciATAC" 354
"1708" "sciATAC" 393
"1709" "sciATAC" 728
"1710" "sciATAC" 476
"1711" "sciATAC" 158
"1712" "sciATAC" 6487
"1713" "sciATAC" 7627
"1714" "sciATAC" 8268
"1715" "sciATAC" 8495
"1716" "sciATAC" 7221
"1717" "sciATAC" 1935
"1718" "sciATAC" 1346
"1719" "sciATAC" 4417
"1720" "sciATAC" 9401
"1721" "sciATAC" 3892
"1722" "sciATAC" 10588
"1723" "sciATAC" 483
"1724" "sciATAC" 5229
"1725" "sciATAC" 349
"1726" "sciATAC" 2844
"1727" "sciATAC" 1164
"1728" "sciATAC" 7293
"1729" "sciATAC" 10649
"1730" "sciATAC" 4023
"1731" "sciATAC" 3927
"1732" "sciATAC" 2636
"1733" "sciATAC" 3616
"1734" "sciATAC" 5117
"1735" "sciATAC" 257
"1736" "sciATAC" 2661
"1737" "sciATAC" 24787
"1738" "sciATAC" 1702
"1739" "sciATAC" 865
"1740" "sciATAC" 2616
"1741" "sciATAC" 3085
"1742" "sciATAC" 4079
"1743" "sciATAC" 1594
"1744" "sciATAC" 15055
"1745" "sciATAC" 10024
"1746" "sciATAC" 1984
"1747" "sciATAC" 22796
"1748" "sciATAC" 25762
"1749" "sciATAC" 1052
"1750" "sciATAC" 97
"1751" "sciATAC" 7548
"1752" "sciATAC" 6569
"1753" "sciATAC" 6657
"1754" "sciATAC" 5153
"1755" "sciATAC" 12503
"1756" "sciATAC" 10498
"1757" "sciATAC" 1778
"1758" "sciATAC" 1316
"1759" "sciATAC" 4339
"1760" "sciATAC" 7175
"1761" "sciATAC" 2716
"1762" "sciATAC" 5602
"1763" "sciATAC" 1316
"1764" "sciATAC" 4483
"1765" "sciATAC" 481
"1766" "sciATAC" 6463
"1767" "sciATAC" 7136
"1768" "sciATAC" 964
"1769" "sciATAC" 1890
"1770" "sciATAC" 972
"1771" "sciATAC" 3822
"1772" "sciATAC" 3001
"1773" "sciATAC" 2099
"1774" "sciATAC" 534
"1775" "sciATAC" 5206
"1776" "sciATAC" 6030
"1777" "sciATAC" 4708
"1778" "sciATAC" 721
"1779" "sciATAC" 2340
"1780" "sciATAC" 12221
"1781" "sciATAC" 14816
"1782" "sciATAC" 7665
"1783" "sciATAC" 99
"1784" "sciATAC" 7696
"1785" "sciATAC" 3370
"1786" "sciATAC" 5616
"1787" "sciATAC" 16569
"1788" "sciATAC" 5212
"1789" "sciATAC" 7515
"1790" "sciATAC" 1872
"1791" "sciATAC" 590
"1792" "sciATAC" 12882
"1793" "sciATAC" 2341
"1794" "sciATAC" 843
"1795" "sciATAC" 6426
"1796" "sciATAC" 13281
"1797" "sciATAC" 4201
"1798" "sciATAC" 19769
"1799" "sciATAC" 7235
"1800" "sciATAC" 175
"1801" "sciATAC" 1774
"1802" "sciATAC" 4496
"1803" "sciATAC" 2798
"1804" "sciATAC" 3457
"1805" "sciATAC" 3169
"1806" "sciATAC" 4697
"1807" "sciATAC" 7885
"1808" "sciATAC" 13413
"1809" "sciATAC" 7812
"1810" "sciATAC" 4856
"1811" "sciATAC" 695
"1812" "sciATAC" 827
"1813" "sciATAC" 4833
"1814" "sciATAC" 3279
"1815" "sciATAC" 185
"1816" "sciATAC" 1221
"1817" "sciATAC" 138
"1818" "sciATAC" 2021
"1819" "sciATAC" 450
"1820" "sciATAC" 1533
"1821" "sciATAC" 2128
"1822" "sciATAC" 1510
"1823" "sciATAC" 826
"1824" "sciATAC" 4144
"1825" "sciATAC" 378
"1826" "sciATAC" 326
"1827" "sciATAC" 924
"1828" "sciATAC" 1518
"1829" "sciATAC" 18757
"1830" "sciATAC" 3793
"1831" "sciATAC" 5967
"1832" "sciATAC" 2650
"1833" "sciATAC" 403
"1834" "sciATAC" 1225
"1835" "sciATAC" 1308
"1836" "sciATAC" 2858
"1837" "sciATAC" 120
"1838" "sciATAC" 818
"1839" "sciATAC" 1201
"1840" "sciATAC" 3665
"1841" "sciATAC" 5048
"1842" "sciATAC" 5484
"1843" "sciATAC" 1630
"1844" "sciATAC" 10940
"1845" "sciATAC" 78
"1846" "sciATAC" 923
"1847" "sciATAC" 1851
"1848" "sciATAC" 7463
"1849" "sciATAC" 3933
"1850" "sciATAC" 4763
"1851" "sciATAC" 465
"1852" "sciATAC" 5356
"1853" "sciATAC" 12162
"1854" "sciATAC" 11381
"1855" "sciATAC" 4986
"1856" "sciATAC" 9451
"1857" "sciATAC" 12388
"1858" "sciATAC" 14170
"1859" "sciATAC" 425
"1860" "sciATAC" 354
"1861" "sciATAC" 364
"1862" "sciATAC" 42474
"1863" "sciATAC" 501
"1864" "sciATAC" 1054
"1865" "sciATAC" 1322
"1866" "sciATAC" 118
"1867" "sciATAC" 1390
"1868" "sciATAC" 715
"1869" "sciATAC" 332
"1870" "sciATAC" 80
"1871" "sciATAC" 3824
"1872" "sciATAC" 2775
"1873" "sciATAC" 2709
"1874" "sciATAC" 398
"1875" "sciATAC" 3599
"1876" "sciATAC" 4123
"1877" "sciATAC" 5070
"1878" "sciATAC" 9583
"1879" "sciATAC" 200
"1880" "sciATAC" 1689
"1881" "sciATAC" 104
"1882" "sciATAC" 5018
"1883" "sciATAC" 1363
"1884" "sciATAC" 67
"1885" "sciATAC" 2560
"1886" "sciATAC" 525
"1887" "sciATAC" 229
"1888" "sciATAC" 4134
"1889" "sciATAC" 1179
"1890" "sciATAC" 3162
"1891" "sciATAC" 6167
"1892" "sciATAC" 471
"1893" "sciATAC" 1161
"1894" "sciATAC" 463
"1895" "sciATAC" 619
"1896" "sciATAC" 1235
"1897" "sciATAC" 2403
"1898" "sciATAC" 8021
"1899" "sciATAC" 3384
"1900" "sciATAC" 813
"1901" "sciATAC" 5401
"1902" "sciATAC" 823
"1903" "sciATAC" 1755
"1904" "sciATAC" 731
"1905" "sciATAC" 957
"1906" "sciATAC" 664
"1907" "sciATAC" 414
"1908" "sciATAC" 10759
"1909" "sciATAC" 4984
"1910" "sciATAC" 3576
"1911" "sciATAC" 6232
"1912" "sciATAC" 7169
"1913" "sciATAC" 4284
"1914" "sciATAC" 389
"1915" "sciATAC" 7057
"1916" "sciATAC" 4644
"1917" "sciATAC" 4461
"1918" "sciATAC" 1355
"1919" "sciATAC" 3422
"1920" "sciATAC" 259
"1921" "sciATAC" 955
"1922" "sciATAC" 1815
"1923" "sciATAC" 1547
"1924" "sciATAC" 751
"1925" "sciATAC" 1045
"1926" "sciATAC" 164
"1927" "sciATAC" 1856
"1928" "sciATAC" 746
"1929" "sciATAC" 1254
"1930" "sciATAC" 5266
"1931" "sciATAC" 1104
"1932" "sciATAC" 661
"1933" "sciATAC" 172
"1934" "sciATAC" 934
"1935" "sciATAC" 1732
"1936" "sciATAC" 6626
"1937" "sciATAC" 545
"1938" "sciATAC" 1854
"1939" "sciATAC" 1512
"1940" "sciATAC" 13169
"1941" "sciATAC" 1765
"1942" "sciATAC" 1961
"1943" "sciATAC" 7079
"1944" "sciATAC" 299
"1945" "sciATAC" 416
"1946" "sciATAC" 6667
"1947" "sciATAC" 14218
"1948" "sciATAC" 16901
"1949" "sciATAC" 18729
"1950" "sciATAC" 353
"1951" "sciATAC" 7039
"1952" "sciATAC" 3696
"1953" "sciATAC" 3790
"1954" "sciATAC" 293
"1955" "sciATAC" 13647
"1956" "sciATAC" 2051
"1957" "sciATAC" 3141
"1958" "sciATAC" 3520
"1959" "sciATAC" 233
"1960" "sciATAC" 2808
"1961" "sciATAC" 2943
"1962" "sciATAC" 5053
"1963" "sciATAC" 2015
"1964" "sciATAC" 2861
"1965" "sciATAC" 2103
"1966" "sciATAC" 1609
"1967" "sciATAC" 249
"1968" "sciATAC" 1610
"1969" "sciATAC" 663
"1970" "sciATAC" 3800
"1971" "sciATAC" 320
"1972" "sciATAC" 21261
"1973" "sciATAC" 11480
"1974" "sciATAC" 4534
"1975" "sciATAC" 2689
"1976" "sciATAC" 5003
"1977" "sciATAC" 15565
"1978" "sciATAC" 5213
"1979" "sciATAC" 16544
"1980" "sciATAC" 1506
"1981" "sciATAC" 14798
"1982" "sciATAC" 12324
"1983" "sciATAC" 334
"1984" "sciATAC" 4673
"1985" "sciATAC" 798
"1986" "sciATAC" 1674
"1987" "sciATAC" 6366
"1988" "sciATAC" 481
"1989" "sciATAC" 3071
"1990" "sciATAC" 1398
"1991" "sciATAC" 5513
"1992" "sciATAC" 4372
"1993" "sciATAC" 855
"1994" "sciATAC" 1111
"1995" "sciATAC" 3348
"1996" "sciATAC" 5611
"1997" "sciATAC" 2840
"1998" "sciATAC" 920
"1999" "sciATAC" 2021
"2000" "sciATAC" 5136
"2001" "sciATAC" 905
"2002" "sciATAC" 1911
"2003" "sciATAC" 1999
"2004" "sciATAC" 777
"2005" "sciATAC" 1136
"2006" "sciATAC" 1552
"2007" "sciATAC" 471
"2008" "sciATAC" 3506
"2009" "sciATAC" 5021
"2010" "sciATAC" 674
"2011" "sciATAC" 4450
"2012" "sciATAC" 4156
"2013" "sciATAC" 6925
"2014" "sciATAC" 2466
"2015" "sciATAC" 2229
"2016" "sciATAC" 1586
"2017" "sciATAC" 1947
"2018" "sciATAC" 337
"2019" "sciATAC" 940
"2020" "sciATAC" 6077
"2021" "sciATAC" 7031
"2022" "sciATAC" 3195
"2023" "sciATAC" 913
"2024" "sciATAC" 16944
"2025" "sciATAC" 2052
"2026" "sciATAC" 5166
"2027" "sciATAC" 1344
"2028" "sciATAC" 728
"2029" "sciATAC" 269
"2030" "sciATAC" 894
"2031" "sciATAC" 744
"2032" "sciATAC" 228
"2033" "sciATAC" 676
"2034" "sciATAC" 4945
"2035" "sciATAC" 8353
"2036" "sciATAC" 6684
"2037" "sciATAC" 6014
"2038" "sciATAC" 7560
"2039" "sciATAC" 1309
"2040" "sciATAC" 2929
"2041" "sciATAC" 2190
"2042" "sciATAC" 1826
"2043" "sciATAC" 1134
"2044" "sciATAC" 621
"2045" "sciATAC" 14498
"2046" "sciATAC" 6016
"2047" "sciATAC" 519
"2048" "sciATAC" 2312
"2049" "sciATAC" 2298
"2050" "sciATAC" 4133
"2051" "sciATAC" 2802
"2052" "sciATAC" 4073
"2053" "sciATAC" 16907
"2054" "sciATAC" 463
"2055" "sciATAC" 173
"2056" "sciATAC" 169
"2057" "sciATAC" 4066
"2058" "sciATAC" 4637
"2059" "sciATAC" 786
"2060" "sciATAC" 4197
"2061" "sciATAC" 2469
"2062" "sciATAC" 1858
"2063" "sciATAC" 5362
"2064" "sciATAC" 1644
"2065" "sciATAC" 8840
"2066" "sciATAC" 368
"2067" "sciATAC" 3710
"2068" "sciATAC" 1030
"2069" "sciATAC" 35763
"2070" "sciATAC" 23263
"2071" "sciATAC" 11761
"2072" "sciATAC" 5095
"2073" "sciATAC" 193
"2074" "sciATAC" 1025
"2075" "sciATAC" 9813
"2076" "sciATAC" 11022
"2077" "sciATAC" 13351
"2078" "sciATAC" 1856
"2079" "sciATAC" 2458
"2080" "sciATAC" 323
"2081" "sciATAC" 3682
"2082" "sciATAC" 281
"2083" "sciATAC" 1777
"2084" "sciATAC" 2519
"2085" "sciATAC" 7976
"2086" "sciATAC" 4466
"2087" "sciATAC" 10265
"2088" "sciATAC" 461
"2089" "sciATAC" 453
"2090" "sciATAC" 7823
"2091" "sciATAC" 2937
"2092" "sciATAC" 3639
"2093" "sciATAC" 5195
"2094" "sciATAC" 6084
"2095" "sciATAC" 919
"2096" "sciATAC" 1238
"2097" "sciATAC" 2974
"2098" "sciATAC" 3652
"2099" "sciATAC" 1555
"2100" "sciATAC" 8358
"2101" "sciATAC" 87
"2102" "sciATAC" 1990
"2103" "sciATAC" 499
"2104" "sciATAC" 2039
"2105" "sciATAC" 588
"2106" "sciATAC" 206
"2107" "sciATAC" 4675
"2108" "sciATAC" 3908
"2109" "sciATAC" 1387
"2110" "sciATAC" 937
"2111" "sciATAC" 760
"2112" "sciATAC" 538
"2113" "sciATAC" 598
"2114" "sciATAC" 302
"2115" "sciATAC" 697
"2116" "sciATAC" 1342
"2117" "sciATAC" 1925
"2118" "sciATAC" 6459
"2119" "sciATAC" 3536
"2120" "sciATAC" 1438
"2121" "sciATAC" 4738
"2122" "sciATAC" 330
"2123" "sciATAC" 460
"2124" "sciATAC" 498
"2125" "sciATAC" 193
"2126" "sciATAC" 298
"2127" "sciATAC" 122
"2128" "sciATAC" 10650
"2129" "sciATAC" 6544
"2130" "sciATAC" 209
"2131" "sciATAC" 952
"2132" "sciATAC" 2868
"2133" "sciATAC" 5622
"2134" "sciATAC" 13883
"2135" "sciATAC" 4832
"2136" "sciATAC" 691
"2137" "sciATAC" 2302
"2138" "sciATAC" 8345
"2139" "sciATAC" 1184
"2140" "sciATAC" 1187
"2141" "sciATAC" 19381
"2142" "sciATAC" 741
"2143" "sciATAC" 2349
"2144" "sciATAC" 5199
"2145" "sciATAC" 2351
"2146" "sciATAC" 1550
"2147" "sciATAC" 1613
"2148" "sciATAC" 3676
"2149" "sciATAC" 514
"2150" "sciATAC" 615
"2151" "sciATAC" 190
"2152" "sciATAC" 451
"2153" "sciATAC" 7753
"2154" "sciATAC" 9784
"2155" "sciATAC" 12743
"2156" "sciATAC" 4448
"2157" "sciATAC" 11566
"2158" "sciATAC" 3372
"2159" "sciATAC" 2775
"2160" "sciATAC" 5915
"2161" "sciATAC" 1612
"2162" "sciATAC" 27801
"2163" "sciATAC" 19213
"2164" "sciATAC" 4656
"2165" "sciATAC" 7174
"2166" "sciATAC" 6964
"2167" "sciATAC" 5819
"2168" "sciATAC" 717
"2169" "sciATAC" 3009
"2170" "sciATAC" 258
"2171" "sciATAC" 641
"2172" "sciATAC" 5822
"2173" "sciATAC" 1634
"2174" "sciATAC" 3423
"2175" "sciATAC" 6009
"2176" "sciATAC" 3411
"2177" "sciATAC" 11331
"2178" "sciATAC" 13817
"2179" "sciATAC" 4630
"2180" "sciATAC" 6529
"2181" "sciATAC" 302
"2182" "sciATAC" 20002
"2183" "sciATAC" 12604
"2184" "sciATAC" 485
"2185" "sciATAC" 23383
"2186" "sciATAC" 1068
"2187" "sciATAC" 1320
"2188" "sciATAC" 3990
"2189" "sciATAC" 1348
"2190" "sciATAC" 470
"2191" "sciATAC" 482
"2192" "sciATAC" 12390
"2193" "sciATAC" 2458
"2194" "sciATAC" 3416
"2195" "sciATAC" 4378
"2196" "sciATAC" 9435
"2197" "sciATAC" 36142
"2198" "sciATAC" 9578
"2199" "sciATAC" 4158
"2200" "sciATAC" 10781
"2201" "sciATAC" 9685
"2202" "sciATAC" 3952
"2203" "sciATAC" 2333
"2204" "sciATAC" 2263
"2205" "sciATAC" 1563
"2206" "sciATAC" 1057
"2207" "sciATAC" 6851
"2208" "sciATAC" 683
"2209" "sciATAC" 12753
"2210" "sciATAC" 11593
"2211" "sciATAC" 12081
"2212" "sciATAC" 9508
"2213" "sciATAC" 935
"2214" "sciATAC" 8868
"2215" "sciATAC" 5401
"2216" "sciATAC" 4476
"2217" "sciATAC" 7026
"2218" "sciATAC" 15996
"2219" "sciATAC" 8671
"2220" "sciATAC" 3089
"2221" "sciATAC" 672
"2222" "sciATAC" 4743
"2223" "sciATAC" 1933
"2224" "sciATAC" 15606
"2225" "sciATAC" 7594
"2226" "sciATAC" 13822
"2227" "sciATAC" 4373
"2228" "sciATAC" 17203
"2229" "sciATAC" 7672
"2230" "sciATAC" 4634
"2231" "sciATAC" 2486
"2232" "sciATAC" 7763
"2233" "sciATAC" 492
"2234" "sciATAC" 1924
"2235" "sciATAC" 2628
"2236" "sciATAC" 143
"2237" "sciATAC" 2842
"2238" "sciATAC" 1349
"2239" "sciATAC" 958
"2240" "sciATAC" 1538
"2241" "sciATAC" 1908
"2242" "sciATAC" 1466
"2243" "sciATAC" 675
"2244" "sciATAC" 526
"2245" "sciATAC" 269
"2246" "sciATAC" 9775
"2247" "sciATAC" 4772
"2248" "sciATAC" 25856
"2249" "sciATAC" 11592
"2250" "sciATAC" 4498
"2251" "sciATAC" 414
"2252" "sciATAC" 1052
"2253" "sciATAC" 6091
"2254" "sciATAC" 18701
"2255" "sciATAC" 231
"2256" "sciATAC" 241
"2257" "sciATAC" 192
"2258" "sciATAC" 3399
"2259" "sciATAC" 8769
"2260" "sciATAC" 3079
"2261" "sciATAC" 4612
"2262" "sciATAC" 3337
"2263" "sciATAC" 2096
"2264" "sciATAC" 7901
"2265" "sciATAC" 312
"2266" "sciATAC" 2073
"2267" "sciATAC" 149
"2268" "sciATAC" 615
"2269" "sciATAC" 847
"2270" "sciATAC" 631
"2271" "sciATAC" 6274
"2272" "sciATAC" 1119
"2273" "sciATAC" 731
"2274" "sciATAC" 3420
"2275" "sciATAC" 5160
"2276" "sciATAC" 5648
"2277" "sciATAC" 2948
"2278" "sciATAC" 860
"2279" "sciATAC" 5259
"2280" "sciATAC" 634
"2281" "sciATAC" 11392
"2282" "sciATAC" 3040
"2283" "sciATAC" 619
"2284" "sciATAC" 1202
"2285" "sciATAC" 9843
"2286" "sciATAC" 2101
"2287" "sciATAC" 10601
"2288" "sciATAC" 144
"2289" "sciATAC" 377
"2290" "sciATAC" 706
"2291" "sciATAC" 3786
"2292" "sciATAC" 1252
"2293" "sciATAC" 4376
"2294" "sciATAC" 7270
"2295" "sciATAC" 14561
"2296" "sciATAC" 1269
"2297" "sciATAC" 2527
"2298" "sciATAC" 6274
"2299" "sciATAC" 6375
"2300" "sciATAC" 7822
"2301" "sciATAC" 1917
"2302" "sciATAC" 670
"2303" "sciATAC" 6280
"2304" "sciATAC" 4008
"2305" "sciATAC" 1015
"2306" "sciATAC" 1085
"2307" "sciATAC" 236
"2308" "sciATAC" 583
"2309" "sciATAC" 6299
"2310" "sciATAC" 8973
"2311" "sciATAC" 7088
"2312" "sciATAC" 761
"2313" "sciATAC" 470
"2314" "sciATAC" 879
"2315" "sciATAC" 3218
"2316" "sciATAC" 4781
"2317" "sciATAC" 1944
"2318" "sciATAC" 1136
"2319" "sciATAC" 2322
"2320" "sciATAC" 754
"2321" "sciATAC" 2310
"2322" "sciATAC" 11233
"2323" "sciATAC" 589
"2324" "sciATAC" 6344
"2325" "sciATAC" 6311
"2326" "sciATAC" 8625
"2327" "sciATAC" 4298
"2328" "sciATAC" 7840
"2329" "sciATAC" 1798
"2330" "sciATAC" 3426
"2331" "sciATAC" 4218
"2332" "sciATAC" 8497
"2333" "sciATAC" 2446
"2334" "sciATAC" 2052
"2335" "sciATAC" 2098
"2336" "sciATAC" 1908
"2337" "sciATAC" 145
"2338" "sciATAC" 3266
"2339" "sciATAC" 8515
"2340" "sciATAC" 1000
"2341" "sciATAC" 17235
"2342" "sciATAC" 3342
"2343" "sciATAC" 4589
"2344" "sciATAC" 4053
"2345" "sciATAC" 331
"2346" "sciATAC" 2243
"2347" "sciATAC" 1546
"2348" "sciATAC" 3082
"2349" "sciATAC" 1823
"2350" "sciATAC" 1729
"2351" "sciATAC" 248
"2352" "sciATAC" 4117
"2353" "sciATAC" 649
"2354" "sciATAC" 4364
"2355" "sciATAC" 1904
"2356" "sciATAC" 430
"2357" "sciATAC" 4315
"2358" "sciATAC" 2406
"2359" "sciATAC" 2771
"2360" "sciATAC" 5097
"2361" "sciATAC" 781
"2362" "sciATAC" 4491
"2363" "sciATAC" 7279
"2364" "sciATAC" 2010
"2365" "sciATAC" 3630
"2366" "sciATAC" 1493
"2367" "sciATAC" 3182
"2368" "sciATAC" 4355
"2369" "sciATAC" 274
"2370" "sciATAC" 202
"2371" "sciATAC" 2961
"2372" "sciATAC" 2084
"2373" "sciATAC" 2508
"2374" "sciATAC" 1367
"2375" "sciATAC" 6193
"2376" "sciATAC" 566
"2377" "sciATAC" 6335
"2378" "sciATAC" 581
"2379" "sciATAC" 5434
"2380" "sciATAC" 1655
"2381" "sciATAC" 6907
"2382" "sciATAC" 9981
"2383" "sciATAC" 7746
"2384" "sciATAC" 2436
"2385" "sciATAC" 996
"2386" "sciATAC" 765
"2387" "sciATAC" 158
"2388" "sciATAC" 708
"2389" "sciATAC" 4888
"2390" "sciATAC" 358
"2391" "sciATAC" 400
"2392" "sciATAC" 209
"2393" "sciATAC" 792
"2394" "sciATAC" 15320
"2395" "sciATAC" 3612
"2396" "sciATAC" 6181
"2397" "sciATAC" 704
"2398" "sciATAC" 2472
"2399" "sciATAC" 12550
"2400" "sciATAC" 2376
"2401" "sciATAC" 2710
"2402" "sciATAC" 727
"2403" "sciATAC" 3100
"2404" "sciATAC" 823
"2405" "sciATAC" 9976
"2406" "sciATAC" 11588
"2407" "sciATAC" 11548
"2408" "sciATAC" 7009
"2409" "sciATAC" 8316
"2410" "sciATAC" 19337
"2411" "sciATAC" 338
"2412" "sciATAC" 9314
"2413" "sciATAC" 671
"2414" "sciATAC" 8620
"2415" "sciATAC" 15504
"2416" "sciATAC" 8076
"2417" "sciATAC" 5901
"2418" "sciATAC" 4711
"2419" "sciATAC" 790
"2420" "sciATAC" 3115
"2421" "sciATAC" 4564
"2422" "sciATAC" 2806
"2423" "sciATAC" 1174
"2424" "sciATAC" 9692
"2425" "sciATAC" 2598
"2426" "sciATAC" 921
"2427" "sciATAC" 209
"2428" "sciATAC" 436
"2429" "sciATAC" 6888
"2430" "sciATAC" 8421
"2431" "sciATAC" 2261
"2432" "sciATAC" 629
"2433" "sciATAC" 4396
"2434" "sciATAC" 2575
"2435" "sciATAC" 5439
"2436" "sciATAC" 4984
"2437" "sciATAC" 2601
"2438" "sciATAC" 699
"2439" "sciATAC" 1964
"2440" "sciATAC" 2339
"2441" "sciATAC" 450
"2442" "sciATAC" 249
"2443" "sciATAC" 598
"2444" "sciATAC" 770
"2445" "sciATAC" 12907
"2446" "sciATAC" 839
"2447" "sciATAC" 377
"2448" "sciATAC" 1483
"2449" "sciATAC" 1578
"2450" "sciATAC" 1998
"2451" "sciATAC" 3004
"2452" "sciATAC" 1689
"2453" "sciATAC" 1367
"2454" "sciATAC" 1097
"2455" "sciATAC" 838
"2456" "sciATAC" 2581
"2457" "sciATAC" 3701
"2458" "sciATAC" 3905
"2459" "sciATAC" 2459
"2460" "sciATAC" 696
"2461" "sciATAC" 239
"2462" "sciATAC" 2015
"2463" "sciATAC" 3468
"2464" "sciATAC" 599
"2465" "sciATAC" 12737
"2466" "sciATAC" 5520
"2467" "sciATAC" 377
"2468" "sciATAC" 532
"2469" "sciATAC" 1131
"2470" "sciATAC" 5359
"2471" "sciATAC" 5588
"2472" "sciATAC" 680
"2473" "sciATAC" 686
"2474" "sciATAC" 499
"2475" "sciATAC" 1213
"2476" "sciATAC" 8160
"2477" "sciATAC" 3382
"2478" "sciATAC" 483
"2479" "sciATAC" 1421
"2480" "sciATAC" 177
"2481" "sciATAC" 883
"2482" "sciATAC" 3958
"2483" "sciATAC" 5107
"2484" "sciATAC" 3775
"2485" "sciATAC" 2492
"2486" "sciATAC" 2580
"2487" "sciATAC" 406
"2488" "sciATAC" 722
"2489" "sciATAC" 1762
"2490" "sciATAC" 675
"2491" "sciATAC" 6136
"2492" "sciATAC" 11661
"2493" "sciATAC" 1672
"2494" "sciATAC" 308
"2495" "sciATAC" 3101
"2496" "sciATAC" 2086
"2497" "sciATAC" 9068
"2498" "sciATAC" 1972
"2499" "sciATAC" 516
"2500" "sciATAC" 1211
"2501" "sciATAC" 601
"2502" "sciATAC" 4610
"2503" "sciATAC" 7883
"2504" "sciATAC" 3340
"2505" "sciATAC" 1032
"2506" "sciATAC" 8412
"2507" "sciATAC" 7275
"2508" "sciATAC" 15908
"2509" "sciATAC" 1147
"2510" "sciATAC" 218
"2511" "sciATAC" 12513
"2512" "sciATAC" 110
"2513" "sciATAC" 4249
"2514" "sciATAC" 427
"2515" "sciATAC" 14161
"2516" "sciATAC" 5962
"2517" "sciATAC" 12355
"2518" "sciATAC" 446
"2519" "sciATAC" 3872
"2520" "sciATAC" 6064
"2521" "sciATAC" 1737
"2522" "sciATAC" 3862
"2523" "sciATAC" 21084
"2524" "sciATAC" 302
"2525" "sciATAC" 4645
"2526" "sciATAC" 364
"2527" "sciATAC" 9397
"2528" "sciATAC" 7525
"2529" "sciATAC" 5138
"2530" "sciATAC" 1010
"2531" "sciATAC" 3967
"2532" "sciATAC" 599
"2533" "sciATAC" 18213
"2534" "sciATAC" 1360
"2535" "sciATAC" 5187
"2536" "sciATAC" 789
"2537" "sciATAC" 2382
"2538" "sciATAC" 469
"2539" "sciATAC" 1633
"2540" "sciATAC" 2125
"2541" "sciATAC" 900
"2542" "sciATAC" 3643
"2543" "sciATAC" 2110
"2544" "sciATAC" 1707
"2545" "sciATAC" 931
"2546" "sciATAC" 1624
"2547" "sciATAC" 601
"2548" "sciATAC" 3869
"2549" "sciATAC" 294
"2550" "sciATAC" 1844
"2551" "sciATAC" 434
"2552" "sciATAC" 799
"2553" "sciATAC" 9834
"2554" "sciATAC" 8570
"2555" "sciATAC" 16111
"2556" "sciATAC" 11367
"2557" "sciATAC" 4612
"2558" "sciATAC" 4650
"2559" "sciATAC" 2760
"2560" "sciATAC" 13641
"2561" "sciATAC" 3200
"2562" "sciATAC" 6230
"2563" "sciATAC" 47
"2564" "sciATAC" 16488
"2565" "sciATAC" 8067
"2566" "sciATAC" 2383
"2567" "sciATAC" 432
"2568" "sciATAC" 3529
"2569" "sciATAC" 1081
"2570" "sciATAC" 8111
"2571" "sciATAC" 10207
"2572" "sciATAC" 16897
"2573" "sciATAC" 5926
"2574" "sciATAC" 20372
"2575" "sciATAC" 4456
"2576" "sciATAC" 8005
"2577" "sciATAC" 1855
"2578" "sciATAC" 6484
"2579" "sciATAC" 14868
"2580" "sciATAC" 516
"2581" "sciATAC" 615
"2582" "sciATAC" 3739
"2583" "sciATAC" 1759
"2584" "sciATAC" 16065
"2585" "sciATAC" 15804
"2586" "sciATAC" 2781
"2587" "sciATAC" 254
"2588" "sciATAC" 520
"2589" "sciATAC" 625
"2590" "sciATAC" 578
"2591" "sciATAC" 1880
"2592" "sciATAC" 4188
"2593" "sciATAC" 1701
"2594" "sciATAC" 809
"2595" "sciATAC" 1697
"2596" "sciATAC" 5109
"2597" "sciATAC" 967
"2598" "sciATAC" 223
"2599" "sciATAC" 656
"2600" "sciATAC" 222
"2601" "sciATAC" 357
"2602" "sciATAC" 1482
"2603" "sciATAC" 1864
"2604" "sciATAC" 354
"2605" "sciATAC" 364
"2606" "sciATAC" 5524
"2607" "sciATAC" 1061
"2608" "sciATAC" 1321
"2609" "sciATAC" 3438
"2610" "sciATAC" 1976
"2611" "sciATAC" 3264
"2612" "sciATAC" 5477
"2613" "sciATAC" 6854
"2614" "sciATAC" 1759
"2615" "sciATAC" 143
"2616" "sciATAC" 994
"2617" "sciATAC" 471
"2618" "sciATAC" 390
"2619" "sciATAC" 390
"2620" "sciATAC" 5802
"2621" "sciATAC" 15399
"2622" "sciATAC" 5731
"2623" "sciATAC" 1170
"2624" "sciATAC" 98
"2625" "sciATAC" 8828
"2626" "sciATAC" 5407
"2627" "sciATAC" 4980
"2628" "sciATAC" 5963
"2629" "sciATAC" 542
"2630" "sciATAC" 1001
"2631" "sciATAC" 1708
"2632" "sciATAC" 507
"2633" "sciATAC" 250
"2634" "sciATAC" 1351
"2635" "sciATAC" 4565
"2636" "sciATAC" 2181
"2637" "sciATAC" 5434
"2638" "sciATAC" 3205
"2639" "sciATAC" 1321
"2640" "sciATAC" 1564
"2641" "sciATAC" 1429
"2642" "sciATAC" 2586
"2643" "sciATAC" 4719
"2644" "sciATAC" 773
"2645" "sciATAC" 1616
"2646" "sciATAC" 303
"2647" "sciATAC" 19412
"2648" "sciATAC" 20930
"2649" "sciATAC" 87
"2650" "sciATAC" 9906
"2651" "sciATAC" 6246
"2652" "sciATAC" 2187
"2653" "sciATAC" 5110
"2654" "sciATAC" 504
"2655" "sciATAC" 157
"2656" "sciATAC" 401
"2657" "sciATAC" 3435
"2658" "sciATAC" 6200
"2659" "sciATAC" 2175
"2660" "sciATAC" 10688
"2661" "sciATAC" 1117
"2662" "sciATAC" 688
"2663" "sciATAC" 298
"2664" "sciATAC" 1710
"2665" "sciATAC" 700
"2666" "sciATAC" 8560
"2667" "sciATAC" 486
"2668" "sciATAC" 6578
"2669" "sciATAC" 2395
"2670" "sciATAC" 2507
"2671" "sciATAC" 10153
"2672" "sciATAC" 9318
"2673" "sciATAC" 10143
"2674" "sciATAC" 17335
"2675" "sciATAC" 18557
"2676" "sciATAC" 2038
"2677" "sciATAC" 221
"2678" "sciATAC" 9701
"2679" "sciATAC" 3895
"2680" "sciATAC" 6041
"2681" "sciATAC" 731
"2682" "sciATAC" 2807
"2683" "sciATAC" 4996
"2684" "sciATAC" 2803
"2685" "sciATAC" 2399
"2686" "sciATAC" 2993
"2687" "sciATAC" 2869
"2688" "sciATAC" 5073
"2689" "sciATAC" 1725
"2690" "sciATAC" 5654
"2691" "sciATAC" 1892
"2692" "sciATAC" 6301
"2693" "sciATAC" 2834
"2694" "sciATAC" 3571
"2695" "sciATAC" 4769
"2696" "sciATAC" 3920
"2697" "sciATAC" 3611
"2698" "sciATAC" 8137
"2699" "sciATAC" 4153
"2700" "sciATAC" 2822
"2701" "sciATAC" 793
"2702" "sciATAC" 250
"2703" "sciATAC" 1853
"2704" "sciATAC" 1121
"2705" "sciATAC" 6587
"2706" "sciATAC" 5106
"2707" "sciATAC" 482
"2708" "sciATAC" 1341
"2709" "sciATAC" 2238
"2710" "sciATAC" 483
"2711" "sciATAC" 206
"2712" "sciATAC" 3717
"2713" "sciATAC" 275
"2714" "sciATAC" 2339
"2715" "sciATAC" 2845
"2716" "sciATAC" 2053
"2717" "sciATAC" 1178
"2718" "sciATAC" 152
"2719" "sciATAC" 3075
"2720" "sciATAC" 692
"2721" "sciATAC" 1714
"2722" "sciATAC" 2458
"2723" "sciATAC" 1195
"2724" "sciATAC" 1581
"2725" "sciATAC" 488
"2726" "sciATAC" 494
"2727" "sciATAC" 214
"2728" "sciATAC" 833
"2729" "sciATAC" 1183
"2730" "sciATAC" 258
"2731" "sciATAC" 168
"2732" "sciATAC" 1254
"2733" "sciATAC" 519
"2734" "sciATAC" 475
"2735" "sciATAC" 1399
"2736" "sciATAC" 922
"2737" "sciATAC" 3683
"2738" "sciATAC" 3600
"2739" "sciATAC" 440
"2740" "sciATAC" 6964
"2741" "sciATAC" 4830
"2742" "sciATAC" 3944
"2743" "sciATAC" 554
"2744" "sciATAC" 285
"2745" "sciATAC" 357
"2746" "sciATAC" 466
"2747" "sciATAC" 652
"2748" "sciATAC" 8867
"2749" "sciATAC" 680
"2750" "sciATAC" 512
"2751" "sciATAC" 15699
"2752" "sciATAC" 6841
"2753" "sciATAC" 6880
"2754" "sciATAC" 940
"2755" "sciATAC" 959
"2756" "sciATAC" 178
"2757" "sciATAC" 1663
"2758" "sciATAC" 7256
"2759" "sciATAC" 7156
"2760" "sciATAC" 518
"2761" "sciATAC" 395
"2762" "sciATAC" 698
"2763" "sciATAC" 3024
"2764" "sciATAC" 450
"2765" "sciATAC" 891
"2766" "sciATAC" 929
"2767" "sciATAC" 19302
"2768" "sciATAC" 3758
"2769" "sciATAC" 11124
"2770" "sciATAC" 4851
"2771" "sciATAC" 9516
"2772" "sciATAC" 4322
"2773" "sciATAC" 6986
"2774" "sciATAC" 738
"2775" "sciATAC" 12636
"2776" "sciATAC" 12648
"2777" "sciATAC" 2896
"2778" "sciATAC" 14451
"2779" "sciATAC" 3326
"2780" "sciATAC" 4909
"2781" "sciATAC" 897
"2782" "sciATAC" 4305
"2783" "sciATAC" 11226
"2784" "sciATAC" 1036
"2785" "sciATAC" 522
"2786" "sciATAC" 1211
"2787" "sciATAC" 3244
"2788" "sciATAC" 5590
"2789" "sciATAC" 3867
"2790" "sciATAC" 2125
"2791" "sciATAC" 3637
"2792" "sciATAC" 12261
"2793" "sciATAC" 16607
"2794" "sciATAC" 8916
"2795" "sciATAC" 10021
"2796" "sciATAC" 13184
"2797" "sciATAC" 11300
"2798" "sciATAC" 3278
"2799" "sciATAC" 11235
"2800" "sciATAC" 5408
"2801" "sciATAC" 2475
"2802" "sciATAC" 3208
"2803" "sciATAC" 434
"2804" "sciATAC" 1966
"2805" "sciATAC" 1804
"2806" "sciATAC" 11130
"2807" "sciATAC" 4325
"2808" "sciATAC" 29159
"2809" "sciATAC" 5079
"2810" "sciATAC" 434
"2811" "sciATAC" 5838
"2812" "sciATAC" 6540
"2813" "sciATAC" 4221
"2814" "sciATAC" 18908
"2815" "sciATAC" 1013
"2816" "sciATAC" 5870
"2817" "sciATAC" 10559
"2818" "sciATAC" 8599
"2819" "sciATAC" 24941
"2820" "sciATAC" 22763
"2821" "sciATAC" 16390
"2822" "sciATAC" 1830
"2823" "sciATAC" 1429
"2824" "sciATAC" 1875
"2825" "sciATAC" 7337
"2826" "sciATAC" 332
"2827" "sciATAC" 372
"2828" "sciATAC" 4188
"2829" "sciATAC" 9236
"2830" "sciATAC" 1692
"2831" "sciATAC" 2499
"2832" "sciATAC" 7376
"2833" "sciATAC" 8814
"2834" "sciATAC" 18032
"2835" "sciATAC" 6899
"2836" "sciATAC" 882
"2837" "sciATAC" 12557
"2838" "sciATAC" 18981
"2839" "sciATAC" 265
"2840" "sciATAC" 11186
"2841" "sciATAC" 3800
"2842" "sciATAC" 4699
"2843" "sciATAC" 21876
"2844" "sciATAC" 8016
"2845" "sciATAC" 19110
"2846" "sciATAC" 11380
"2847" "sciATAC" 4790
"2848" "sciATAC" 7131
"2849" "sciATAC" 742
"2850" "sciATAC" 2218
"2851" "sciATAC" 16032
"2852" "sciATAC" 17478
"2853" "sciATAC" 6316
"2854" "sciATAC" 11243
"2855" "sciATAC" 7617
"2856" "sciATAC" 6028
"2857" "sciATAC" 655
"2858" "sciATAC" 11428
"2859" "sciATAC" 1982
"2860" "sciATAC" 8808
"2861" "sciATAC" 3474
"2862" "sciATAC" 5166
"2863" "sciATAC" 6645
"2864" "sciATAC" 670
"2865" "sciATAC" 66
"2866" "sciATAC" 3424
"2867" "sciATAC" 4848
"2868" "sciATAC" 1752
"2869" "sciATAC" 2628
"2870" "sciATAC" 178
"2871" "sciATAC" 1532
"2872" "sciATAC" 421
"2873" "sciATAC" 5444
"2874" "sciATAC" 714
"2875" "sciATAC" 851
"2876" "sciATAC" 1206
"2877" "sciATAC" 1822
"2878" "sciATAC" 644
"2879" "sciATAC" 6505
"2880" "sciATAC" 1622
"2881" "sciATAC" 2745
"2882" "sciATAC" 1526
"2883" "sciATAC" 10994
"2884" "sciATAC" 4667
"2885" "sciATAC" 99
"2886" "sciATAC" 2076
"2887" "sciATAC" 2928
"2888" "sciATAC" 521
"2889" "sciATAC" 418
"2890" "sciATAC" 1005
"2891" "sciATAC" 452
"2892" "sciATAC" 415
"2893" "sciATAC" 2684
"2894" "sciATAC" 3625
"2895" "sciATAC" 522
"2896" "sciATAC" 687
"2897" "sciATAC" 5750
"2898" "sciATAC" 4526
"2899" "sciATAC" 7803
"2900" "sciATAC" 6636
"2901" "sciATAC" 3001
"2902" "sciATAC" 1963
"2903" "sciATAC" 413
"2904" "sciATAC" 1047
"2905" "sciATAC" 797
"2906" "sciATAC" 14847
"2907" "sciATAC" 13654
"2908" "sciATAC" 9820
"2909" "sciATAC" 1865
"2910" "sciATAC" 4443
"2911" "sciATAC" 2072
"2912" "sciATAC" 770
"2913" "sciATAC" 2090
"2914" "sciATAC" 12585
"2915" "sciATAC" 1028
"2916" "sciATAC" 1356
"2917" "sciATAC" 7048
"2918" "sciATAC" 2067
"2919" "sciATAC" 1658
"2920" "sciATAC" 5861
"2921" "sciATAC" 5314
"2922" "sciATAC" 7462
"2923" "sciATAC" 10786
"2924" "sciATAC" 18688
"2925" "sciATAC" 1867
"2926" "sciATAC" 675
"2927" "sciATAC" 2679
"2928" "sciATAC" 5058
"2929" "sciATAC" 6316
"2930" "sciATAC" 701
"2931" "sciATAC" 399
"2932" "sciATAC" 5120
"2933" "sciATAC" 843
"2934" "sciATAC" 1604
"2935" "sciATAC" 2561
"2936" "sciATAC" 640
"2937" "sciATAC" 818
"2938" "sciATAC" 787
"2939" "sciATAC" 2676
"2940" "sciATAC" 615
"2941" "sciATAC" 1228
"2942" "sciATAC" 903
"2943" "sciATAC" 15057
"2944" "sciATAC" 922
"2945" "sciATAC" 4111
"2946" "sciATAC" 10680
"2947" "sciATAC" 107
"2948" "sciATAC" 10018
"2949" "sciATAC" 622
"2950" "sciATAC" 947
"2951" "sciATAC" 1524
"2952" "sciATAC" 784
"2953" "sciATAC" 2967
"2954" "sciATAC" 6067
"2955" "sciATAC" 7666
"2956" "sciATAC" 4903
"2957" "sciATAC" 4314
"2958" "sciATAC" 1515
"2959" "sciATAC" 3437
"2960" "sciATAC" 1957
"2961" "sciATAC" 2299
"2962" "sciATAC" 2295
"2963" "sciATAC" 1864
"2964" "sciATAC" 484
"2965" "sciATAC" 536
"2966" "sciATAC" 1335
"2967" "sciATAC" 1325
"2968" "sciATAC" 331
"2969" "sciATAC" 1542
"2970" "sciATAC" 4616
"2971" "sciATAC" 5673
"2972" "sciATAC" 5564
"2973" "sciATAC" 15800
"2974" "sciATAC" 6832
"2975" "sciATAC" 2426
"2976" "sciATAC" 1832
"2977" "sciATAC" 1073
"2978" "sciATAC" 6160
"2979" "sciATAC" 7630
"2980" "sciATAC" 770
"2981" "sciATAC" 1816
"2982" "sciATAC" 2046
"2983" "sciATAC" 3827
"2984" "sciATAC" 87
"2985" "sciATAC" 1454
"2986" "sciATAC" 601
"2987" "sciATAC" 4568
"2988" "sciATAC" 2254
"2989" "sciATAC" 1537
"2990" "sciATAC" 6093
"2991" "sciATAC" 1700
"2992" "sciATAC" 3044
"2993" "sciATAC" 1937
"2994" "sciATAC" 1201
"2995" "sciATAC" 1099
"2996" "sciATAC" 4009
"2997" "sciATAC" 17795
"2998" "sciATAC" 5356
"2999" "sciATAC" 8167
"3000" "sciATAC" 3220
"3001" "sciATAC" 9603
"3002" "sciATAC" 694
"3003" "sciATAC" 958
"3004" "sciATAC" 3094
"3005" "sciATAC" 2881
"3006" "sciATAC" 2063
"3007" "sciATAC" 2295
"3008" "sciATAC" 10176
"3009" "sciATAC" 768
"3010" "sciATAC" 7983
"3011" "sciATAC" 10958
"3012" "sciATAC" 15240
"3013" "sciATAC" 31240
"3014" "sciATAC" 677
"3015" "sciATAC" 2097
"3016" "sciATAC" 891
"3017" "sciATAC" 178
"3018" "sciATAC" 2369
"3019" "sciATAC" 2095
"3020" "sciATAC" 2741
"3021" "sciATAC" 2743
"3022" "sciATAC" 3160
"3023" "sciATAC" 540
"3024" "sciATAC" 4039
"3025" "sciATAC" 269
"3026" "sciATAC" 1216
"3027" "sciATAC" 500
"3028" "sciATAC" 853
"3029" "sciATAC" 6240
"3030" "sciATAC" 231
"3031" "sciATAC" 1757
"3032" "sciATAC" 251
"3033" "sciATAC" 289
"3034" "sciATAC" 1608
"3035" "sciATAC" 915
"3036" "sciATAC" 4697
"3037" "sciATAC" 3814
"3038" "sciATAC" 1543
"3039" "sciATAC" 5674
"3040" "sciATAC" 345
"3041" "sciATAC" 478
"3042" "sciATAC" 723
"3043" "sciATAC" 2075
"3044" "sciATAC" 657
"3045" "sciATAC" 233
"3046" "sciATAC" 1726
"3047" "sciATAC" 1500
"3048" "sciATAC" 560
"3049" "sciATAC" 579
"3050" "sciATAC" 762
"3051" "sciATAC" 439
"3052" "sciATAC" 501
"3053" "sciATAC" 4707
"3054" "sciATAC" 6926
"3055" "sciATAC" 4883
"3056" "sciATAC" 2149
"3057" "sciATAC" 375
"3058" "sciATAC" 599
"3059" "sciATAC" 203
"3060" "sciATAC" 2451
"3061" "sciATAC" 2243
"3062" "sciATAC" 1274
"3063" "sciATAC" 1277
"3064" "sciATAC" 1140
"3065" "sciATAC" 3253
"3066" "sciATAC" 3002
"3067" "sciATAC" 2159
"3068" "sciATAC" 2175
"3069" "sciATAC" 2252
"3070" "sciATAC" 287
"3071" "sciATAC" 871
"3072" "sciATAC" 2914
"3073" "sciATAC" 1398
"3074" "sciATAC" 415
"3075" "sciATAC" 3404
"3076" "sciATAC" 2927
"3077" "sciATAC" 2758
"3078" "sciATAC" 3544
"3079" "sciATAC" 2796
"3080" "sciATAC" 1704
"3081" "sciATAC" 2010
"3082" "sciATAC" 1562
"3083" "sciATAC" 1438
"3084" "sciATAC" 1693
"3085" "sciATAC" 449
"3086" "sciATAC" 93
"3087" "sciATAC" 2892
"3088" "sciATAC" 1584
"3089" "sciATAC" 11128
"3090" "sciATAC" 17848
"3091" "sciATAC" 8937
"3092" "sciATAC" 9911
"3093" "sciATAC" 907
"3094" "sciATAC" 106
"3095" "sciATAC" 3593
"3096" "sciATAC" 2228
"3097" "sciATAC" 165
"3098" "sciATAC" 5122
"3099" "sciATAC" 7412
"3100" "sciATAC" 19538
"3101" "sciATAC" 3753
"3102" "sciATAC" 258
"3103" "sciATAC" 6813
"3104" "sciATAC" 7815
"3105" "sciATAC" 7029
"3106" "sciATAC" 6776
"3107" "sciATAC" 678
"3108" "sciATAC" 3175
"3109" "sciATAC" 3148
"3110" "sciATAC" 13041
"3111" "sciATAC" 930
"3112" "sciATAC" 2363
"3113" "sciATAC" 526
"3114" "sciATAC" 241
"3115" "sciATAC" 143
"3116" "sciATAC" 8164
"3117" "sciATAC" 254
"3118" "sciATAC" 54
"3119" "sciATAC" 4394
"3120" "sciATAC" 799
"3121" "sciATAC" 850
"3122" "sciATAC" 5058
"3123" "sciATAC" 142
"3124" "sciATAC" 8922
"3125" "sciATAC" 4584
"3126" "sciATAC" 10559
"3127" "sciATAC" 481
"3128" "sciATAC" 15337
"3129" "sciATAC" 12143
"3130" "sciATAC" 8128
"3131" "sciATAC" 116
"3132" "sciATAC" 289
"3133" "sciATAC" 9494
"3134" "sciATAC" 10720
"3135" "sciATAC" 2508
"3136" "sciATAC" 8071
"3137" "sciATAC" 2627
"3138" "sciATAC" 12524
"3139" "sciATAC" 4778
"3140" "sciATAC" 8901
"3141" "sciATAC" 592
"3142" "sciATAC" 2121
"3143" "sciATAC" 2403
"3144" "sciATAC" 2772
"3145" "sciATAC" 372
"3146" "sciATAC" 764
"3147" "sciATAC" 238
"3148" "sciATAC" 571
"3149" "sciATAC" 135
"3150" "sciATAC" 1708
"3151" "sciATAC" 422
"3152" "sciATAC" 3573
"3153" "sciATAC" 4779
"3154" "sciATAC" 108
"3155" "sciATAC" 2006
"3156" "sciATAC" 4417
"3157" "sciATAC" 223
"3158" "sciATAC" 2083
"3159" "sciATAC" 817
"3160" "sciATAC" 2055
"3161" "sciATAC" 715
"3162" "sciATAC" 321
"3163" "sciATAC" 1417
"3164" "sciATAC" 493
"3165" "sciATAC" 512
"3166" "sciATAC" 321
"3167" "sciATAC" 92
"3168" "sciATAC" 208
"3169" "sciATAC" 297
"3170" "sciATAC" 3477
"3171" "sciATAC" 2502
"3172" "sciATAC" 1021
"3173" "sciATAC" 7876
"3174" "sciATAC" 10705
"3175" "sciATAC" 2806
"3176" "sciATAC" 538
"3177" "sciATAC" 4898
"3178" "sciATAC" 5086
"3179" "sciATAC" 404
"3180" "sciATAC" 4068
"3181" "sciATAC" 111
"3182" "sciATAC" 2673
"3183" "sciATAC" 1344
"3184" "sciATAC" 2494
"3185" "sciATAC" 2092
"3186" "sciATAC" 1676
"3187" "sciATAC" 337
"3188" "sciATAC" 469
"3189" "sciATAC" 742
"3190" "sciATAC" 326
"3191" "sciATAC" 409
"3192" "sciATAC" 315
"3193" "sciATAC" 186
"3194" "sciATAC" 1401
"3195" "sciATAC" 2105
"3196" "sciATAC" 2720
"3197" "sciATAC" 1105
"3198" "sciATAC" 1501
"3199" "sciATAC" 722
"3200" "sciATAC" 24188
"3201" "sciATAC" 9573
"3202" "sciATAC" 4296
"3203" "sciATAC" 204
"3204" "sciATAC" 6937
"3205" "sciATAC" 752
"3206" "sciATAC" 256
"3207" "sciATAC" 146
"3208" "sciATAC" 809
"3209" "sciATAC" 3007
"3210" "sciATAC" 1833
"3211" "sciATAC" 223
"3212" "sciATAC" 242
"3213" "sciATAC" 1806
"3214" "sciATAC" 1353
"3215" "sciATAC" 2372
"3216" "sciATAC" 4241
"3217" "sciATAC" 466
"3218" "sciATAC" 2194
"3219" "sciATAC" 2626
"3220" "sciATAC" 11603
"3221" "sciATAC" 1285
"3222" "sciATAC" 353
"3223" "sciATAC" 1868
"3224" "sciATAC" 3674
"3225" "sciATAC" 6919
"3226" "sciATAC" 18805
"3227" "sciATAC" 3541
"3228" "sciATAC" 821
"3229" "sciATAC" 11117
"3230" "sciATAC" 944
"3231" "sciATAC" 1148
"3232" "sciATAC" 147
"3233" "sciATAC" 2311
"3234" "sciATAC" 360
"3235" "sciATAC" 14840
"3236" "sciATAC" 4374
"3237" "sciATAC" 680
"3238" "sciATAC" 1292
"3239" "sciATAC" 961
"3240" "sciATAC" 3688
"3241" "sciATAC" 2449
"3242" "sciATAC" 3216
"3243" "sciATAC" 391
"3244" "sciATAC" 591
"3245" "sciATAC" 231
"3246" "sciATAC" 316
"3247" "sciATAC" 3262
"3248" "sciATAC" 88
"3249" "sciATAC" 737
"3250" "sciATAC" 976
"3251" "sciATAC" 255
"3252" "sciATAC" 1322
"3253" "sciATAC" 422
"3254" "sciATAC" 80
"3255" "sciATAC" 440
"3256" "sciATAC" 129
"3257" "sciATAC" 1172
"3258" "sciATAC" 415
"3259" "sciATAC" 821
"3260" "sciATAC" 1755
"3261" "sciATAC" 1384
"3262" "sciATAC" 1618
"3263" "sciATAC" 2333
"3264" "sciATAC" 542
"3265" "sciATAC" 1348
"3266" "sciATAC" 558
"3267" "sciATAC" 1587
"3268" "sciATAC" 963
"3269" "sciATAC" 603
"3270" "sciATAC" 1856
"3271" "sciATAC" 207
"3272" "sciATAC" 11402
"3273" "sciATAC" 449
"3274" "sciATAC" 690
"3275" "sciATAC" 16362
"3276" "sciATAC" 2304
"3277" "sciATAC" 4985
"3278" "sciATAC" 182
"3279" "sciATAC" 11564
"3280" "sciATAC" 3439
"3281" "sciATAC" 5793
"3282" "sciATAC" 1134
"3283" "sciATAC" 11496
"3284" "sciATAC" 2297
"3285" "sciATAC" 24066
"3286" "sciATAC" 3090
"3287" "sciATAC" 12993
"3288" "sciATAC" 11376
"3289" "sciATAC" 10213
"3290" "sciATAC" 133
"3291" "sciATAC" 2498
"3292" "sciATAC" 4286
"3293" "sciATAC" 9008
"3294" "sciATAC" 24513
"3295" "sciATAC" 148
"3296" "sciATAC" 2647
"3297" "sciATAC" 97
"3298" "sciATAC" 8823
"3299" "sciATAC" 4195
"3300" "sciATAC" 5824
"3301" "sciATAC" 1805
"3302" "sciATAC" 135
"3303" "sciATAC" 11281
"3304" "sciATAC" 2439
"3305" "sciATAC" 3651
"3306" "sciATAC" 4685
"3307" "sciATAC" 6858
"3308" "sciATAC" 2537
"3309" "sciATAC" 1541
"3310" "sciATAC" 179
"3311" "sciATAC" 8650
"3312" "sciATAC" 3110
"3313" "sciATAC" 14314
"3314" "sciATAC" 8649
"3315" "sciATAC" 7268
"3316" "sciATAC" 8193
"3317" "sciATAC" 8101
"3318" "sciATAC" 5271
"3319" "sciATAC" 383
"3320" "sciATAC" 5309
"3321" "sciATAC" 2035
"3322" "sciATAC" 1442
"3323" "sciATAC" 332
"3324" "sciATAC" 4747
"3325" "sciATAC" 6596
"3326" "sciATAC" 1118
"3327" "sciATAC" 1123
"3328" "sciATAC" 3801
"3329" "sciATAC" 89
"3330" "sciATAC" 9193
"3331" "sciATAC" 9551
"3332" "sciATAC" 2491
"3333" "sciATAC" 13166
"3334" "sciATAC" 1912
"3335" "sciATAC" 11197
"3336" "sciATAC" 5387
"3337" "sciATAC" 985
"3338" "sciATAC" 7332
"3339" "sciATAC" 7011
"3340" "sciATAC" 344
"3341" "sciATAC" 413
"3342" "sciATAC" 609
"3343" "sciATAC" 11138
"3344" "sciATAC" 13494
"3345" "sciATAC" 2907
"3346" "sciATAC" 8731
"3347" "sciATAC" 7498
"3348" "sciATAC" 403
"3349" "sciATAC" 599
"3350" "sciATAC" 7788
"3351" "sciATAC" 268
"3352" "sciATAC" 179
"3353" "sciATAC" 889
"3354" "sciATAC" 992
"3355" "sciATAC" 919
"3356" "sciATAC" 8790
"3357" "sciATAC" 10110
"3358" "sciATAC" 1058
"3359" "sciATAC" 1510
"3360" "sciATAC" 1101
"3361" "sciATAC" 5067
"3362" "sciATAC" 1545
"3363" "sciATAC" 4070
"3364" "sciATAC" 1067
"3365" "sciATAC" 3625
"3366" "sciATAC" 2335
"3367" "sciATAC" 4387
"3368" "sciATAC" 8804
"3369" "sciATAC" 2842
"3370" "sciATAC" 2279
"3371" "sciATAC" 686
"3372" "sciATAC" 686
"3373" "sciATAC" 3895
"3374" "sciATAC" 2170
"3375" "sciATAC" 1869
"3376" "sciATAC" 1062
"3377" "sciATAC" 1986
"3378" "sciATAC" 275
"3379" "sciATAC" 9428
"3380" "sciATAC" 8107
"3381" "sciATAC" 1364
"3382" "sciATAC" 5301
"3383" "sciATAC" 2494
"3384" "sciATAC" 4511
"3385" "sciATAC" 987
"3386" "sciATAC" 2401
"3387" "sciATAC" 1132
"3388" "sciATAC" 626
"3389" "sciATAC" 580
"3390" "sciATAC" 4565
"3391" "sciATAC" 3809
"3392" "sciATAC" 4548
"3393" "sciATAC" 202
"3394" "sciATAC" 104
"3395" "sciATAC" 3852
"3396" "sciATAC" 534
"3397" "sciATAC" 5574
"3398" "sciATAC" 115
"3399" "sciATAC" 474
"3400" "sciATAC" 2918
"3401" "sciATAC" 383
"3402" "sciATAC" 1698
"3403" "sciATAC" 3773
"3404" "sciATAC" 1246
"3405" "sciATAC" 6775
"3406" "sciATAC" 2509
"3407" "sciATAC" 934
"3408" "sciATAC" 1067
"3409" "sciATAC" 413
"3410" "sciATAC" 24046
"3411" "sciATAC" 27716
"3412" "sciATAC" 2279
"3413" "sciATAC" 2923
"3414" "sciATAC" 14920
"3415" "sciATAC" 13128
"3416" "sciATAC" 4858
"3417" "sciATAC" 4127
"3418" "sciATAC" 2690
"3419" "sciATAC" 540
"3420" "sciATAC" 1753
"3421" "sciATAC" 749
"3422" "sciATAC" 6220
"3423" "sciATAC" 297
"3424" "sciATAC" 1220
"3425" "sciATAC" 942
"3426" "sciATAC" 950
"3427" "sciATAC" 752
"3428" "sciATAC" 1320
"3429" "sciATAC" 1475
"3430" "sciATAC" 1263
"3431" "sciATAC" 4744
"3432" "sciATAC" 2121
"3433" "sciATAC" 1173
"3434" "sciATAC" 532
"3435" "sciATAC" 3392
"3436" "sciATAC" 1476
"3437" "sciATAC" 996
"3438" "sciATAC" 10505
"3439" "sciATAC" 2800
"3440" "sciATAC" 11025
"3441" "sciATAC" 1940
"3442" "sciATAC" 4815
"3443" "sciATAC" 552
"3444" "sciATAC" 6990
"3445" "sciATAC" 9801
"3446" "sciATAC" 1611
"3447" "sciATAC" 770
"3448" "sciATAC" 7744
"3449" "sciATAC" 787
"3450" "sciATAC" 1196
"3451" "sciATAC" 3542
"3452" "sciATAC" 1445
"3453" "sciATAC" 3642
"3454" "sciATAC" 2837
"3455" "sciATAC" 1810
"3456" "sciATAC" 2179
"3457" "sciATAC" 831
"3458" "sciATAC" 715
"3459" "sciATAC" 2693
"3460" "sciATAC" 112
"3461" "sciATAC" 4593
"3462" "sciATAC" 789
"3463" "sciATAC" 5476
"3464" "sciATAC" 1363
"3465" "sciATAC" 1926
"3466" "sciATAC" 1814
"3467" "sciATAC" 502
"3468" "sciATAC" 2539
"3469" "sciATAC" 2510
"3470" "sciATAC" 5439
"3471" "sciATAC" 3031
"3472" "sciATAC" 927
"3473" "sciATAC" 2219
"3474" "sciATAC" 3617
"3475" "sciATAC" 1769
"3476" "sciATAC" 215
"3477" "sciATAC" 1007
"3478" "sciATAC" 545
"3479" "sciATAC" 769
"3480" "sciATAC" 493
"3481" "sciATAC" 1223
"3482" "sciATAC" 359
"3483" "sciATAC" 1177
"3484" "sciATAC" 268
"3485" "sciATAC" 1518
"3486" "sciATAC" 2301
"3487" "sciATAC" 1451
"3488" "sciATAC" 1348
"3489" "sciATAC" 1926
"3490" "sciATAC" 2319
"3491" "sciATAC" 865
"3492" "sciATAC" 486
"3493" "sciATAC" 572
"3494" "sciATAC" 8867
"3495" "sciATAC" 3577
"3496" "sciATAC" 4320
"3497" "sciATAC" 352
"3498" "sciATAC" 10717
"3499" "sciATAC" 3295
"3500" "sciATAC" 1170
"3501" "sciATAC" 2066
"3502" "sciATAC" 198
"3503" "sciATAC" 2061
"3504" "sciATAC" 1660
"3505" "sciATAC" 1221
"3506" "sciATAC" 6665
"3507" "sciATAC" 6105
"3508" "sciATAC" 9997
"3509" "sciATAC" 15497
"3510" "sciATAC" 3867
"3511" "sciATAC" 16451
"3512" "sciATAC" 317
"3513" "sciATAC" 114
"3514" "sciATAC" 474
"3515" "sciATAC" 307
"3516" "sciATAC" 8219
"3517" "sciATAC" 6975
"3518" "sciATAC" 14961
"3519" "sciATAC" 4034
"3520" "sciATAC" 143
"3521" "sciATAC" 3966
"3522" "sciATAC" 4268
"3523" "sciATAC" 1545
"3524" "sciATAC" 1664
"3525" "sciATAC" 1643
"3526" "sciATAC" 7082
"3527" "sciATAC" 282
"3528" "sciATAC" 840
"3529" "sciATAC" 3897
"3530" "sciATAC" 357
"3531" "sciATAC" 1257
"3532" "sciATAC" 1737
"3533" "sciATAC" 1122
"3534" "sciATAC" 999
"3535" "sciATAC" 771
"3536" "sciATAC" 9479
"3537" "sciATAC" 2874
"3538" "sciATAC" 2933
"3539" "sciATAC" 846
"3540" "sciATAC" 2384
"3541" "sciATAC" 1604
"3542" "sciATAC" 567
"3543" "sciATAC" 4323
"3544" "sciATAC" 4901
"3545" "sciATAC" 218
"3546" "sciATAC" 1889
"3547" "sciATAC" 5590
"3548" "sciATAC" 533
"3549" "sciATAC" 496
"3550" "sciATAC" 664
"3551" "sciATAC" 1972
"3552" "sciATAC" 2023
"3553" "sciATAC" 495
"3554" "sciATAC" 130
"3555" "sciATAC" 2678
"3556" "sciATAC" 2977
"3557" "sciATAC" 438
"3558" "sciATAC" 889
"3559" "sciATAC" 4989
"3560" "sciATAC" 4537
"3561" "sciATAC" 6271
"3562" "sciATAC" 3001
"3563" "sciATAC" 649
"3564" "sciATAC" 969
"3565" "sciATAC" 574
"3566" "sciATAC" 238
"3567" "sciATAC" 4323
"3568" "sciATAC" 2297
"3569" "sciATAC" 5197
"3570" "sciATAC" 3323
"3571" "sciATAC" 2286
"3572" "sciATAC" 1390
"3573" "sciATAC" 2061
"3574" "sciATAC" 2399
"3575" "sciATAC" 993
"3576" "sciATAC" 1759
"3577" "sciATAC" 5506
"3578" "sciATAC" 410
"3579" "sciATAC" 2726
"3580" "sciATAC" 511
"3581" "sciATAC" 1855
"3582" "sciATAC" 3637
"3583" "sciATAC" 23594
"3584" "sciATAC" 282
"3585" "sciATAC" 8216
"3586" "sciATAC" 883
"3587" "sciATAC" 1717
"3588" "sciATAC" 191
"3589" "sciATAC" 2666
"3590" "sciATAC" 425
"3591" "sciATAC" 3273
"3592" "sciATAC" 321
"3593" "sciATAC" 10466
"3594" "sciATAC" 1480
"3595" "sciATAC" 1605
"3596" "sciATAC" 3906
"3597" "sciATAC" 11991
"3598" "sciATAC" 728
"3599" "sciATAC" 7333
"3600" "sciATAC" 3749
"3601" "sciATAC" 8480
"3602" "sciATAC" 12005
"3603" "sciATAC" 1589
"3604" "sciATAC" 2298
"3605" "sciATAC" 877
"3606" "sciATAC" 2140
"3607" "sciATAC" 596
"3608" "sciATAC" 2323
"3609" "sciATAC" 1853
"3610" "sciATAC" 870
"3611" "sciATAC" 12608
"3612" "sciATAC" 9607
"3613" "sciATAC" 726
"3614" "sciATAC" 11181
"3615" "sciATAC" 83
"3616" "sciATAC" 2612
"3617" "sciATAC" 720
"3618" "sciATAC" 4663
"3619" "sciATAC" 8554
"3620" "sciATAC" 827
"3621" "sciATAC" 2289
"3622" "sciATAC" 5509
"3623" "sciATAC" 217
"3624" "sciATAC" 4164
"3625" "sciATAC" 5373
"3626" "sciATAC" 2041
"3627" "sciATAC" 2198
"3628" "sciATAC" 3393
"3629" "sciATAC" 2130
"3630" "sciATAC" 3438
"3631" "sciATAC" 7042
"3632" "sciATAC" 7063
"3633" "sciATAC" 2250
"3634" "sciATAC" 277
"3635" "sciATAC" 651
"3636" "sciATAC" 1459
"3637" "sciATAC" 3662
"3638" "sciATAC" 1332
"3639" "sciATAC" 3107
"3640" "sciATAC" 706
"3641" "sciATAC" 697
"3642" "sciATAC" 828
"3643" "sciATAC" 675
"3644" "sciATAC" 4343
"3645" "sciATAC" 4277
"3646" "sciATAC" 3686
"3647" "sciATAC" 5733
"3648" "sciATAC" 2245
"3649" "sciATAC" 371
"3650" "sciATAC" 2274
"3651" "sciATAC" 3229
"3652" "sciATAC" 1953
"3653" "sciATAC" 2331
"3654" "sciATAC" 1123
"3655" "sciATAC" 1251
"3656" "sciATAC" 2197
"3657" "sciATAC" 876
"3658" "sciATAC" 3033
"3659" "sciATAC" 676
"3660" "sciATAC" 146
"3661" "sciATAC" 271
"3662" "sciATAC" 96
"3663" "sciATAC" 2872
"3664" "sciATAC" 1135
"3665" "sciATAC" 1128
"3666" "sciATAC" 6669
"3667" "sciATAC" 1157
"3668" "sciATAC" 3386
"3669" "sciATAC" 4771
"3670" "sciATAC" 7355
"3671" "sciATAC" 1103
"3672" "sciATAC" 151
"3673" "sciATAC" 3721
"3674" "sciATAC" 3526
"3675" "sciATAC" 3110
"3676" "sciATAC" 130
"3677" "sciATAC" 3055
"3678" "sciATAC" 6678
"3679" "sciATAC" 2593
"3680" "sciATAC" 207
"3681" "sciATAC" 4852
"3682" "sciATAC" 1958
"3683" "sciATAC" 3373
"3684" "sciATAC" 1503
"3685" "sciATAC" 2276
"3686" "sciATAC" 1058
"3687" "sciATAC" 3296
"3688" "sciATAC" 357
"3689" "sciATAC" 1114
"3690" "sciATAC" 234
"3691" "sciATAC" 18224
"3692" "sciATAC" 17685
"3693" "sciATAC" 1934
"3694" "sciATAC" 3825
"3695" "sciATAC" 1456
"3696" "sciATAC" 10589
"3697" "sciATAC" 5046
"3698" "sciATAC" 918
"3699" "sciATAC" 343
"3700" "sciATAC" 1795
"3701" "sciATAC" 531
"3702" "sciATAC" 238
"3703" "sciATAC" 1597
"3704" "sciATAC" 1658
"3705" "sciATAC" 1345
"3706" "sciATAC" 760
"3707" "sciATAC" 939
"3708" "sciATAC" 725
"3709" "sciATAC" 286
"3710" "sciATAC" 1781
"3711" "sciATAC" 2455
"3712" "sciATAC" 3637
"3713" "sciATAC" 1475
"3714" "sciATAC" 4671
"3715" "sciATAC" 2595
"3716" "sciATAC" 15475
"3717" "sciATAC" 1071
"3718" "sciATAC" 1467
"3719" "sciATAC" 1265
"3720" "sciATAC" 615
"3721" "sciATAC" 3629
"3722" "sciATAC" 3500
"3723" "sciATAC" 2622
"3724" "sciATAC" 654
"3725" "sciATAC" 1237
"3726" "sciATAC" 2617
"3727" "sciATAC" 2044
"3728" "sciATAC" 2447
"3729" "sciATAC" 14568
"3730" "sciATAC" 2134
"3731" "sciATAC" 3137
"3732" "sciATAC" 156
"3733" "sciATAC" 14812
"3734" "sciATAC" 7266
"3735" "sciATAC" 2333
"3736" "sciATAC" 719
"3737" "sciATAC" 8202
"3738" "sciATAC" 5827
"3739" "sciATAC" 6151
"3740" "sciATAC" 2795
"3741" "sciATAC" 2134
"3742" "sciATAC" 1940
"3743" "sciATAC" 8849
"3744" "sciATAC" 4799
"3745" "sciATAC" 2152
"3746" "sciATAC" 1105
"3747" "sciATAC" 6437
"3748" "sciATAC" 1816
"3749" "sciATAC" 3385
"3750" "sciATAC" 3627
"3751" "sciATAC" 7200
"3752" "sciATAC" 636
"3753" "sciATAC" 3055
"3754" "sciATAC" 127
"3755" "sciATAC" 1520
"3756" "sciATAC" 1656
"3757" "sciATAC" 288
"3758" "sciATAC" 738
"3759" "sciATAC" 1501
"3760" "sciATAC" 2788
"3761" "sciATAC" 3435
"3762" "sciATAC" 804
"3763" "sciATAC" 230
"3764" "sciATAC" 272
"3765" "sciATAC" 696
"3766" "sciATAC" 2690
"3767" "sciATAC" 489
"3768" "sciATAC" 3929
"3769" "sciATAC" 985
"3770" "sciATAC" 177
"3771" "sciATAC" 775
"3772" "sciATAC" 3751
"3773" "sciATAC" 4274
"3774" "sciATAC" 4912
"3775" "sciATAC" 217
"3776" "sciATAC" 162
"3777" "sciATAC" 6309
"3778" "sciATAC" 10038
"3779" "sciATAC" 9167
"3780" "sciATAC" 4000
"3781" "sciATAC" 944
"3782" "sciATAC" 11356
"3783" "sciATAC" 232
"3784" "sciATAC" 5539
"3785" "sciATAC" 11570
"3786" "sciATAC" 587
"3787" "sciATAC" 559
"3788" "sciATAC" 624
"3789" "sciATAC" 254
"3790" "sciATAC" 1978
"3791" "sciATAC" 1305
"3792" "sciATAC" 916
"3793" "sciATAC" 3924
"3794" "sciATAC" 543
"3795" "sciATAC" 102
"3796" "sciATAC" 1338
"3797" "sciATAC" 1366
"3798" "sciATAC" 957
"3799" "sciATAC" 570
"3800" "sciATAC" 649
"3801" "sciATAC" 162
"3802" "sciATAC" 2325
"3803" "sciATAC" 7819
"3804" "sciATAC" 11515
"3805" "sciATAC" 207
"3806" "sciATAC" 12139
"3807" "sciATAC" 4561
"3808" "sciATAC" 7912
"3809" "sciATAC" 11784
"3810" "sciATAC" 14800
"3811" "sciATAC" 3724
"3812" "sciATAC" 1968
"3813" "sciATAC" 1959
"3814" "sciATAC" 6169
"3815" "sciATAC" 3859
"3816" "sciATAC" 637
"3817" "sciATAC" 411
"3818" "sciATAC" 557
"3819" "sciATAC" 5548
"3820" "sciATAC" 795
"3821" "sciATAC" 174
"3822" "sciATAC" 675
"3823" "sciATAC" 7791
"3824" "sciATAC" 9166
"3825" "sciATAC" 3337
"3826" "sciATAC" 7925
"3827" "sciATAC" 6730
"3828" "sciATAC" 749
"3829" "sciATAC" 2513
"3830" "sciATAC" 16578
"3831" "sciATAC" 918
"3832" "sciATAC" 549
"3833" "sciATAC" 420
"3834" "sciATAC" 2137
"3835" "sciATAC" 1333
"3836" "sciATAC" 3048
"3837" "sciATAC" 5127
"3838" "sciATAC" 11541
"3839" "sciATAC" 11503
"3840" "sciATAC" 6534
"3841" "sciATAC" 492
"3842" "sciATAC" 3468
"3843" "sciATAC" 449
"3844" "sciATAC" 3150
"3845" "sciATAC" 3430
"3846" "sciATAC" 523
"3847" "sciATAC" 5720
"3848" "sciATAC" 637
"3849" "sciATAC" 1411
"3850" "sciATAC" 305
"3851" "sciATAC" 7416
"3852" "sciATAC" 5682
"3853" "sciATAC" 2480
"3854" "sciATAC" 1611
"3855" "sciATAC" 6455
"3856" "sciATAC" 166
"3857" "sciATAC" 403
"3858" "sciATAC" 326
"3859" "sciATAC" 1986
"3860" "sciATAC" 10592
"3861" "sciATAC" 1184
"3862" "sciATAC" 7439
"3863" "sciATAC" 3465
"3864" "sciATAC" 7106
"3865" "sciATAC" 10657
"3866" "sciATAC" 6019
"3867" "sciATAC" 4074
"3868" "sciATAC" 4927
"3869" "sciATAC" 3915
"3870" "sciATAC" 3896
"3871" "sciATAC" 7613
"3872" "sciATAC" 228
"3873" "sciATAC" 937
"3874" "sciATAC" 6373
"3875" "sciATAC" 6449
"3876" "sciATAC" 2830
"3877" "sciATAC" 10182
"3878" "sciATAC" 1324
"3879" "sciATAC" 1536
"3880" "sciATAC" 4278
"3881" "sciATAC" 1472
"3882" "sciATAC" 2230
"3883" "sciATAC" 1695
"3884" "sciATAC" 1966
"3885" "sciATAC" 8686
"3886" "sciATAC" 221
"3887" "sciATAC" 566
"3888" "sciATAC" 6858
"3889" "sciATAC" 1248
"3890" "sciATAC" 2739
"3891" "sciATAC" 7473
"3892" "sciATAC" 4739
"3893" "sciATAC" 473
"3894" "sciATAC" 627
"3895" "sciATAC" 127
"3896" "sciATAC" 2046
"3897" "sciATAC" 4358
"3898" "sciATAC" 1513
"3899" "sciATAC" 4428
"3900" "sciATAC" 662
"3901" "sciATAC" 2062
"3902" "sciATAC" 5964
"3903" "sciATAC" 4451
"3904" "sciATAC" 1931
"3905" "sciATAC" 3044
"3906" "sciATAC" 572
"3907" "sciATAC" 688
"3908" "sciATAC" 3908
"3909" "sciATAC" 12036
"3910" "sciATAC" 2483
"3911" "sciATAC" 9030
"3912" "sciATAC" 2274
"3913" "sciATAC" 482
"3914" "sciATAC" 9938
"3915" "sciATAC" 4914
"3916" "sciATAC" 19381
"3917" "sciATAC" 15518
"3918" "sciATAC" 2271
"3919" "sciATAC" 991
"3920" "sciATAC" 4110
"3921" "sciATAC" 590
"3922" "sciATAC" 3828
"3923" "sciATAC" 4954
"3924" "sciATAC" 5482
"3925" "sciATAC" 14692
"3926" "sciATAC" 399
"3927" "sciATAC" 1436
"3928" "sciATAC" 863
"3929" "sciATAC" 13088
"3930" "sciATAC" 11075
"3931" "sciATAC" 168
"3932" "sciATAC" 7273
"3933" "sciATAC" 2530
"3934" "sciATAC" 564
"3935" "sciATAC" 5311
"3936" "sciATAC" 161
"3937" "sciATAC" 104
"3938" "sciATAC" 2565
"3939" "sciATAC" 1522
"3940" "sciATAC" 2249
"3941" "sciATAC" 2761
"3942" "sciATAC" 2605
"3943" "sciATAC" 3199
"3944" "sciATAC" 2250
"3945" "sciATAC" 634
"3946" "sciATAC" 5035
"3947" "sciATAC" 767
"3948" "sciATAC" 1882
"3949" "sciATAC" 6908
"3950" "sciATAC" 789
"3951" "sciATAC" 2634
"3952" "sciATAC" 28295
"3953" "sciATAC" 13432
"3954" "sciATAC" 9118
"3955" "sciATAC" 15299
"3956" "sciATAC" 8020
"3957" "sciATAC" 494
"3958" "sciATAC" 172
"3959" "sciATAC" 3011
"3960" "sciATAC" 1404
"3961" "sciATAC" 12713
"3962" "sciATAC" 7987
"3963" "sciATAC" 571
"3964" "sciATAC" 7498
"3965" "sciATAC" 1296
"3966" "sciATAC" 7512
"3967" "sciATAC" 15133
"3968" "sciATAC" 9237
"3969" "sciATAC" 572
"3970" "sciATAC" 2615
"3971" "sciATAC" 3278
"3972" "sciATAC" 3547
"3973" "sciATAC" 4066
"3974" "sciATAC" 2755
"3975" "sciATAC" 3902
"3976" "sciATAC" 6078
"3977" "sciATAC" 2476
"3978" "sciATAC" 9472
"3979" "sciATAC" 1640
"3980" "sciATAC" 627
"3981" "sciATAC" 4279
"3982" "sciATAC" 10833
"3983" "sciATAC" 1478
"3984" "sciATAC" 4659
"3985" "sciATAC" 3349
"3986" "sciATAC" 2259
"3987" "sciATAC" 177
"3988" "sciATAC" 3080
"3989" "sciATAC" 1035
"3990" "sciATAC" 1407
"3991" "sciATAC" 3080
"3992" "sciATAC" 1531
"3993" "sciATAC" 2416
"3994" "sciATAC" 4904
"3995" "sciATAC" 285
"3996" "sciATAC" 581
"3997" "sciATAC" 150
"3998" "sciATAC" 822
"3999" "sciATAC" 1133
"4000" "sciATAC" 2359
"4001" "sciATAC" 3610
"4002" "sciATAC" 2141
"4003" "sciATAC" 1972
"4004" "sciATAC" 1505
"4005" "sciATAC" 1025
"4006" "sciATAC" 254
"4007" "sciATAC" 642
"4008" "sciATAC" 1360
"4009" "sciATAC" 479
"4010" "sciATAC" 6915
"4011" "sciATAC" 1946
"4012" "sciATAC" 860
"4013" "sciATAC" 249
"4014" "sciATAC" 7123
"4015" "sciATAC" 4598
"4016" "sciATAC" 10597
"4017" "sciATAC" 3155
"4018" "sciATAC" 1582
"4019" "sciATAC" 454
"4020" "sciATAC" 9593
"4021" "sciATAC" 4924
"4022" "sciATAC" 11113
"4023" "sciATAC" 14463
"4024" "sciATAC" 1652
"4025" "sciATAC" 14270
"4026" "sciATAC" 357
"4027" "sciATAC" 736
"4028" "sciATAC" 14172
"4029" "sciATAC" 13316
"4030" "sciATAC" 4098
"4031" "sciATAC" 490
"4032" "sciATAC" 2988
"4033" "sciATAC" 23985
"4034" "sciATAC" 2617
"4035" "sciATAC" 3510
"4036" "sciATAC" 1275
"4037" "sciATAC" 2720
"4038" "sciATAC" 1760
"4039" "sciATAC" 293
"4040" "sciATAC" 1931
"4041" "sciATAC" 8228
"4042" "sciATAC" 3066
"4043" "sciATAC" 1205
"4044" "sciATAC" 1523
"4045" "sciATAC" 2507
"4046" "sciATAC" 9118
"4047" "sciATAC" 6440
"4048" "sciATAC" 1552
"4049" "sciATAC" 1701
"4050" "sciATAC" 4159
"4051" "sciATAC" 2668
"4052" "sciATAC" 2852
"4053" "sciATAC" 2741
"4054" "sciATAC" 1185
"4055" "sciATAC" 1147
"4056" "sciATAC" 704
"4057" "sciATAC" 1559
"4058" "sciATAC" 2703
"4059" "sciATAC" 3194
"4060" "sciATAC" 219
"4061" "sciATAC" 6696
"4062" "sciATAC" 322
"4063" "sciATAC" 1285
"4064" "sciATAC" 2065
"4065" "sciATAC" 1008
"4066" "sciATAC" 1176
"4067" "sciATAC" 2186
"4068" "sciATAC" 683
"4069" "sciATAC" 232
"4070" "sciATAC" 3485
"4071" "sciATAC" 529
"4072" "sciATAC" 192
"4073" "sciATAC" 178
"4074" "sciATAC" 3758
"4075" "sciATAC" 4923
"4076" "sciATAC" 2436
"4077" "sciATAC" 785
"4078" "sciATAC" 3712
"4079" "sciATAC" 1666
"4080" "sciATAC" 589
"4081" "sciATAC" 160
"4082" "sciATAC" 910
"4083" "sciATAC" 4132
"4084" "sciATAC" 534
"4085" "sciATAC" 516
"4086" "sciATAC" 827
"4087" "sciATAC" 5128
"4088" "sciATAC" 2247
"4089" "sciATAC" 1925
"4090" "sciATAC" 3997
"4091" "sciATAC" 2144
"4092" "sciATAC" 645
"4093" "sciATAC" 536
"4094" "sciATAC" 5628
"4095" "sciATAC" 1300
"4096" "sciATAC" 4244
"4097" "sciATAC" 1040
"4098" "sciATAC" 5734
"4099" "sciATAC" 533
"4100" "sciATAC" 5109
"4101" "sciATAC" 2223
"4102" "sciATAC" 214
"4103" "sciATAC" 10157
"4104" "sciATAC" 1970
"4105" "sciATAC" 4984
"4106" "sciATAC" 590
"4107" "sciATAC" 4245
"4108" "sciATAC" 531
"4109" "sciATAC" 1157
"4110" "sciATAC" 4054
"4111" "sciATAC" 937
"4112" "sciATAC" 467
"4113" "sciATAC" 506
"4114" "sciATAC" 714
"4115" "sciATAC" 8414
"4116" "sciATAC" 593
"4117" "sciATAC" 5862
"4118" "sciATAC" 7673
"4119" "sciATAC" 464
"4120" "sciATAC" 22563
"4121" "sciATAC" 9273
"4122" "sciATAC" 3890
"4123" "sciATAC" 9926
"4124" "sciATAC" 5407
"4125" "sciATAC" 1132
"4126" "sciATAC" 2502
"4127" "sciATAC" 3407
"4128" "sciATAC" 41765
"4129" "sciATAC" 5625
"4130" "sciATAC" 1075
"4131" "sciATAC" 5231
"4132" "sciATAC" 5441
"4133" "sciATAC" 7418
"4134" "sciATAC" 9560
"4135" "sciATAC" 2544
"4136" "sciATAC" 7897
"4137" "sciATAC" 26456
"4138" "sciATAC" 9928
"4139" "sciATAC" 100
"4140" "sciATAC" 2526
"4141" "sciATAC" 2707
"4142" "sciATAC" 1881
"4143" "sciATAC" 288
"4144" "sciATAC" 2325
"4145" "sciATAC" 2387
"4146" "sciATAC" 2428
"4147" "sciATAC" 1742
"4148" "sciATAC" 1085
"4149" "sciATAC" 522
"4150" "sciATAC" 776
"4151" "sciATAC" 9227
"4152" "sciATAC" 689
"4153" "sciATAC" 10795
"4154" "sciATAC" 7819
"4155" "sciATAC" 11589
"4156" "sciATAC" 8442
"4157" "sciATAC" 4866
"4158" "sciATAC" 8772
"4159" "sciATAC" 7216
"4160" "sciATAC" 8679
"4161" "sciATAC" 2577
"4162" "sciATAC" 16994
"4163" "sciATAC" 2130
"4164" "sciATAC" 222
"4165" "sciATAC" 7648
"4166" "sciATAC" 1982
"4167" "sciATAC" 20433
"4168" "sciATAC" 9921
"4169" "sciATAC" 126
"4170" "sciATAC" 13861
"4171" "sciATAC" 6055
"4172" "sciATAC" 11522
"4173" "sciATAC" 4773
"4174" "sciATAC" 314
"4175" "sciATAC" 6945
"4176" "sciATAC" 5243
"4177" "sciATAC" 1483
"4178" "sciATAC" 1870
"4179" "sciATAC" 776
"4180" "sciATAC" 27112
"4181" "sciATAC" 856
"4182" "sciATAC" 2683
"4183" "sciATAC" 1935
"4184" "sciATAC" 5076
"4185" "sciATAC" 2595
"4186" "sciATAC" 803
"4187" "sciATAC" 8338
"4188" "sciATAC" 801
"4189" "sciATAC" 1161
"4190" "sciATAC" 179
"4191" "sciATAC" 787
"4192" "sciATAC" 153
"4193" "sciATAC" 2702
"4194" "sciATAC" 2965
"4195" "sciATAC" 98
"4196" "sciATAC" 8718
"4197" "sciATAC" 278
"4198" "sciATAC" 1000
"4199" "sciATAC" 5201
"4200" "sciATAC" 329
"4201" "sciATAC" 2132
"4202" "sciATAC" 147
"4203" "sciATAC" 623
"4204" "sciATAC" 3138
"4205" "sciATAC" 235
"4206" "sciATAC" 1654
"4207" "sciATAC" 106
"4208" "sciATAC" 3918
"4209" "sciATAC" 471
"4210" "sciATAC" 1730
"4211" "sciATAC" 9022
"4212" "sciATAC" 8602
"4213" "sciATAC" 2104
"4214" "sciATAC" 315
"4215" "sciATAC" 3198
"4216" "sciATAC" 1536
"4217" "sciATAC" 1661
"4218" "sciATAC" 2461
"4219" "sciATAC" 10004
"4220" "sciATAC" 2288
"4221" "sciATAC" 489
"4222" "sciATAC" 251
"4223" "sciATAC" 5535
"4224" "sciATAC" 4712
"4225" "sciATAC" 1272
"4226" "sciATAC" 7942
"4227" "sciATAC" 5825
"4228" "sciATAC" 15839
"4229" "sciATAC" 2042
"4230" "sciATAC" 4411
"4231" "sciATAC" 3550
"4232" "sciATAC" 1859
"4233" "sciATAC" 122
"4234" "sciATAC" 57594
"4235" "sciATAC" 12972
"4236" "sciATAC" 930
"4237" "sciATAC" 2530
"4238" "sciATAC" 211
"4239" "sciATAC" 3200
"4240" "sciATAC" 7546
"4241" "sciATAC" 2614
"4242" "sciATAC" 1609
"4243" "sciATAC" 2592
"4244" "sciATAC" 2866
"4245" "sciATAC" 1617
"4246" "sciATAC" 2590
"4247" "sciATAC" 10951
"4248" "sciATAC" 12552
"4249" "sciATAC" 11250
"4250" "sciATAC" 599
"4251" "sciATAC" 5950
"4252" "sciATAC" 240
"4253" "sciATAC" 635
"4254" "sciATAC" 4769
"4255" "sciATAC" 8141
"4256" "sciATAC" 1187
"4257" "sciATAC" 13225
"4258" "sciATAC" 19000
"4259" "sciATAC" 2006
"4260" "sciATAC" 4030
"4261" "sciATAC" 280
"4262" "sciATAC" 5165
"4263" "sciATAC" 2901
"4264" "sciATAC" 11920
"4265" "sciATAC" 4447
"4266" "sciATAC" 20347
"4267" "sciATAC" 47355
"4268" "sciATAC" 18645
"4269" "sciATAC" 5500
"4270" "sciATAC" 8827
"4271" "sciATAC" 9532
"4272" "sciATAC" 10179
"4273" "sciATAC" 7979
"4274" "sciATAC" 939
"4275" "sciATAC" 7254
"4276" "sciATAC" 1804
"4277" "sciATAC" 12105
"4278" "sciATAC" 19736
"4279" "sciATAC" 2245
"4280" "sciATAC" 7827
"4281" "sciATAC" 5305
"4282" "sciATAC" 921
"4283" "sciATAC" 1055
"4284" "sciATAC" 8248
"4285" "sciATAC" 2235
"4286" "sciATAC" 2378
"4287" "sciATAC" 258
"4288" "sciATAC" 1567
"4289" "sciATAC" 6810
"4290" "sciATAC" 6174
"4291" "sciATAC" 6921
"4292" "sciATAC" 9890
"4293" "sciATAC" 4552
"4294" "sciATAC" 726
"4295" "sciATAC" 3249
"4296" "sciATAC" 301
"4297" "sciATAC" 2693
"4298" "sciATAC" 1153
"4299" "sciATAC" 147
"4300" "sciATAC" 762
"4301" "sciATAC" 7661
"4302" "sciATAC" 141
"4303" "sciATAC" 5335
"4304" "sciATAC" 8462
"4305" "sciATAC" 1723
"4306" "sciATAC" 3215
"4307" "sciATAC" 1623
"4308" "sciATAC" 4598
"4309" "sciATAC" 5151
"4310" "sciATAC" 3893
"4311" "sciATAC" 2760
"4312" "sciATAC" 1083
"4313" "sciATAC" 1477
"4314" "sciATAC" 1049
"4315" "sciATAC" 3594
"4316" "sciATAC" 6512
"4317" "sciATAC" 3506
"4318" "sciATAC" 1448
"4319" "sciATAC" 643
"4320" "sciATAC" 4174
"4321" "sciATAC" 3068
"4322" "sciATAC" 189
"4323" "sciATAC" 135
"4324" "sciATAC" 5918
"4325" "sciATAC" 2344
"4326" "sciATAC" 93
"4327" "sciATAC" 484
"4328" "sciATAC" 189
"4329" "sciATAC" 152
"4330" "sciATAC" 9119
"4331" "sciATAC" 481
"4332" "sciATAC" 299
"4333" "sciATAC" 310
"4334" "sciATAC" 116
"4335" "sciATAC" 7563
"4336" "sciATAC" 7379
"4337" "sciATAC" 9741
"4338" "sciATAC" 2959
"4339" "sciATAC" 7019
"4340" "sciATAC" 1013
"4341" "sciATAC" 2653
"4342" "sciATAC" 367
"4343" "sciATAC" 22855
"4344" "sciATAC" 558
"4345" "sciATAC" 201
"4346" "sciATAC" 1289
"4347" "sciATAC" 2106
"4348" "sciATAC" 908
"4349" "sciATAC" 978
"4350" "sciATAC" 696
"4351" "sciATAC" 1094
"4352" "sciATAC" 2890
"4353" "sciATAC" 5754
"4354" "sciATAC" 310
"4355" "sciATAC" 232
"4356" "sciATAC" 249
"4357" "sciATAC" 124
"4358" "sciATAC" 356
"4359" "sciATAC" 509
"4360" "sciATAC" 87
"4361" "sciATAC" 12671
"4362" "sciATAC" 7754
"4363" "sciATAC" 2498
"4364" "sciATAC" 8718
"4365" "sciATAC" 1755
"4366" "sciATAC" 111
"4367" "sciATAC" 5774
"4368" "sciATAC" 5538
"4369" "sciATAC" 11255
"4370" "sciATAC" 6944
"4371" "sciATAC" 8201
"4372" "sciATAC" 2427
"4373" "sciATAC" 3293
"4374" "sciATAC" 7118
"4375" "sciATAC" 301
"4376" "sciATAC" 4251
"4377" "sciATAC" 6126
"4378" "sciATAC" 2063
"4379" "sciATAC" 9288
"4380" "sciATAC" 8905
"4381" "sciATAC" 8297
"4382" "sciATAC" 516
"4383" "sciATAC" 8094
"4384" "sciATAC" 7546
"4385" "sciATAC" 13098
"4386" "sciATAC" 15406
"4387" "sciATAC" 25218
"4388" "sciATAC" 5195
"4389" "sciATAC" 11221
"4390" "sciATAC" 7172
"4391" "sciATAC" 10466
"4392" "sciATAC" 5886
"4393" "sciATAC" 7228
"4394" "sciATAC" 455
"4395" "sciATAC" 10548
"4396" "sciATAC" 10304
"4397" "sciATAC" 2911
"4398" "sciATAC" 1436
"4399" "sciATAC" 8157
"4400" "sciATAC" 325
"4401" "sciATAC" 5803
"4402" "sciATAC" 6970
"4403" "sciATAC" 13540
"4404" "sciATAC" 1793
"4405" "sciATAC" 9299
"4406" "sciATAC" 10597
"4407" "sciATAC" 8286
"4408" "sciATAC" 7871
"4409" "sciATAC" 2380
"4410" "sciATAC" 5700
"4411" "sciATAC" 10288
"4412" "sciATAC" 10410
"4413" "sciATAC" 1433
"4414" "sciATAC" 5801
"4415" "sciATAC" 1199
"4416" "sciATAC" 761
"4417" "sciATAC" 9479
"4418" "sciATAC" 460
"4419" "sciATAC" 17995
"4420" "sciATAC" 9387
"4421" "sciATAC" 3259
"4422" "sciATAC" 14396
"4423" "sciATAC" 1183
"4424" "sciATAC" 7575
"4425" "sciATAC" 7260
"4426" "sciATAC" 9294
"4427" "sciATAC" 3325
"4428" "sciATAC" 1600
"4429" "sciATAC" 754
"4430" "sciATAC" 2188
"4431" "sciATAC" 6367
"4432" "sciATAC" 3730
"4433" "sciATAC" 1753
"4434" "sciATAC" 4241
"4435" "sciATAC" 2507
"4436" "sciATAC" 2492
"4437" "sciATAC" 3531
"4438" "sciATAC" 2044
"4439" "sciATAC" 2519
"4440" "sciATAC" 1163
"4441" "sciATAC" 5922
"4442" "sciATAC" 4145
"4443" "sciATAC" 4223
"4444" "sciATAC" 8792
"4445" "sciATAC" 8681
"4446" "sciATAC" 3552
"4447" "sciATAC" 432
"4448" "sciATAC" 8122
"4449" "sciATAC" 4556
"4450" "sciATAC" 3704
"4451" "sciATAC" 283
"4452" "sciATAC" 2272
"4453" "sciATAC" 157
"4454" "sciATAC" 881
"4455" "sciATAC" 559
"4456" "sciATAC" 2345
"4457" "sciATAC" 1452
"4458" "sciATAC" 2037
"4459" "sciATAC" 2586
"4460" "sciATAC" 1671
"4461" "sciATAC" 3643
"4462" "sciATAC" 7826
"4463" "sciATAC" 3061
"4464" "sciATAC" 2652
"4465" "sciATAC" 1829
"4466" "sciATAC" 372
"4467" "sciATAC" 13723
"4468" "sciATAC" 6151
"4469" "sciATAC" 244
"4470" "sciATAC" 4603
"4471" "sciATAC" 1917
"4472" "sciATAC" 7081
"4473" "sciATAC" 6384
"4474" "sciATAC" 8600
"4475" "sciATAC" 12305
"4476" "sciATAC" 13972
"4477" "sciATAC" 682
"4478" "sciATAC" 5917
"4479" "sciATAC" 309
"4480" "sciATAC" 1746
"4481" "sciATAC" 702
"4482" "sciATAC" 22296
"4483" "sciATAC" 23979
"4484" "sciATAC" 3712
"4485" "sciATAC" 9616
"4486" "sciATAC" 5715
"4487" "sciATAC" 3501
"4488" "sciATAC" 8912
"4489" "sciATAC" 9289
"4490" "sciATAC" 5836
"4491" "sciATAC" 10165
"4492" "sciATAC" 28778
"4493" "sciATAC" 19769
"4494" "sciATAC" 6561
"4495" "sciATAC" 7285
"4496" "sciATAC" 7410
"4497" "sciATAC" 587
"4498" "sciATAC" 722
"4499" "sciATAC" 10253
"4500" "sciATAC" 309
"4501" "sciATAC" 2227
"4502" "sciATAC" 268
"4503" "sciATAC" 4798
"4504" "sciATAC" 1369
"4505" "sciATAC" 2867
"4506" "sciATAC" 1057
"4507" "sciATAC" 9072
"4508" "sciATAC" 574
"4509" "sciATAC" 1588
"4510" "sciATAC" 1510
"4511" "sciATAC" 12195
"4512" "sciATAC" 168
"4513" "sciATAC" 616
"4514" "sciATAC" 1153
"4515" "sciATAC" 6633
"4516" "sciATAC" 478
"4517" "sciATAC" 256
"4518" "sciATAC" 5769
"4519" "sciATAC" 24377
"4520" "sciATAC" 14716
"4521" "sciATAC" 871
"4522" "sciATAC" 4116
"4523" "sciATAC" 7250
"4524" "sciATAC" 114
"4525" "sciATAC" 15609
"4526" "sciATAC" 17549
"4527" "sciATAC" 10806
"4528" "sciATAC" 6311
"4529" "sciATAC" 7568
"4530" "sciATAC" 11095
"4531" "sciATAC" 6191
"4532" "sciATAC" 3485
"4533" "sciATAC" 6002
"4534" "sciATAC" 3511
"4535" "sciATAC" 228
"4536" "sciATAC" 19242
"4537" "sciATAC" 7897
"4538" "sciATAC" 1862
"4539" "sciATAC" 14074
"4540" "sciATAC" 4596
"4541" "sciATAC" 2349
"4542" "sciATAC" 609
"4543" "sciATAC" 5236
"4544" "sciATAC" 8452
"4545" "sciATAC" 7533
"4546" "sciATAC" 1877
"4547" "sciATAC" 6481
"4548" "sciATAC" 12921
"4549" "sciATAC" 16960
"4550" "sciATAC" 1397
"4551" "sciATAC" 1793
"4552" "sciATAC" 110
"4553" "sciATAC" 1054
"4554" "sciATAC" 716
"4555" "sciATAC" 1929
"4556" "sciATAC" 8088
"4557" "sciATAC" 2154
"4558" "sciATAC" 4867
"4559" "sciATAC" 1782
"4560" "sciATAC" 14761
"4561" "sciATAC" 19734
"4562" "sciATAC" 6149
"4563" "sciATAC" 1786
"4564" "sciATAC" 1418
"4565" "sciATAC" 5758
"4566" "sciATAC" 3088
"4567" "sciATAC" 1495
"4568" "sciATAC" 2602
"4569" "sciATAC" 315
"4570" "sciATAC" 8784
"4571" "sciATAC" 2291
"4572" "sciATAC" 1796
"4573" "sciATAC" 3863
"4574" "sciATAC" 2568
"4575" "sciATAC" 831
"4576" "sciATAC" 714
"4577" "sciATAC" 216
"4578" "sciATAC" 234
"4579" "sciATAC" 280
"4580" "sciATAC" 7733
"4581" "sciATAC" 729
"4582" "sciATAC" 3833
"4583" "sciATAC" 673
"4584" "sciATAC" 262
"4585" "sciATAC" 340
"4586" "sciATAC" 1260
"4587" "sciATAC" 14153
"4588" "sciATAC" 4274
"4589" "sciATAC" 4276
"4590" "sciATAC" 1680
"4591" "sciATAC" 69
"4592" "sciATAC" 762
"4593" "sciATAC" 6900
"4594" "sciATAC" 1843
"4595" "sciATAC" 6439
"4596" "sciATAC" 4448
"4597" "sciATAC" 5075
"4598" "sciATAC" 5068
"4599" "sciATAC" 2642
"4600" "sciATAC" 1956
"4601" "sciATAC" 454
"4602" "sciATAC" 6359
"4603" "sciATAC" 783
"4604" "sciATAC" 542
"4605" "sciATAC" 697
"4606" "sciATAC" 7154
"4607" "sciATAC" 16423
"4608" "sciATAC" 1186
"4609" "sciATAC" 20220
"4610" "sciATAC" 16909
"4611" "sciATAC" 26684
"4612" "sciATAC" 15144
"4613" "sciATAC" 7584
"4614" "sciATAC" 7784
"4615" "sciATAC" 18537
"4616" "sciATAC" 10881
"4617" "sciATAC" 13903
"4618" "sciATAC" 12736
"4619" "sciATAC" 9838
"4620" "sciATAC" 814
"4621" "sciATAC" 840
"4622" "sciATAC" 17164
"4623" "sciATAC" 12512
"4624" "sciATAC" 2265
"4625" "sciATAC" 112
"4626" "sciATAC" 1685
"4627" "sciATAC" 6214
"4628" "sciATAC" 4461
"4629" "sciATAC" 5130
"4630" "sciATAC" 4079
"4631" "sciATAC" 2178
"4632" "sciATAC" 373
"4633" "sciATAC" 1561
"4634" "sciATAC" 1748
"4635" "sciATAC" 6532
"4636" "sciATAC" 2645
"4637" "sciATAC" 683
"4638" "sciATAC" 1399
"4639" "sciATAC" 2275
"4640" "sciATAC" 7845
"4641" "sciATAC" 1448
"4642" "sciATAC" 641
"4643" "sciATAC" 7526
"4644" "sciATAC" 1903
"4645" "sciATAC" 1060
"4646" "sciATAC" 3111
"4647" "sciATAC" 3830
"4648" "sciATAC" 6241
"4649" "sciATAC" 7096
"4650" "sciATAC" 2038
"4651" "sciATAC" 2461
"4652" "sciATAC" 1962
"4653" "sciATAC" 2678
"4654" "sciATAC" 3575
"4655" "sciATAC" 66
"4656" "sciATAC" 5232
"4657" "sciATAC" 2796
"4658" "sciATAC" 8004
"4659" "sciATAC" 497
"4660" "sciATAC" 1829
"4661" "sciATAC" 314
"4662" "sciATAC" 4516
"4663" "sciATAC" 2600
"4664" "sciATAC" 4441
"4665" "sciATAC" 3028
"4666" "sciATAC" 3732
"4667" "sciATAC" 3520
"4668" "sciATAC" 5579
"4669" "sciATAC" 1038
"4670" "sciATAC" 489
"4671" "sciATAC" 1709
"4672" "sciATAC" 2708
"4673" "sciATAC" 1854
"4674" "sciATAC" 2291
"4675" "sciATAC" 7372
"4676" "sciATAC" 974
"4677" "sciATAC" 1501
"4678" "sciATAC" 2140
"4679" "sciATAC" 526
"4680" "sciATAC" 492
"4681" "sciATAC" 395
"4682" "sciATAC" 7420
"4683" "sciATAC" 753
"4684" "sciATAC" 511
"4685" "sciATAC" 11361
"4686" "sciATAC" 3552
"4687" "sciATAC" 619
"4688" "sciATAC" 323
"4689" "sciATAC" 6843
"4690" "sciATAC" 5469
"4691" "sciATAC" 2100
"4692" "sciATAC" 3304
"4693" "sciATAC" 4997
"4694" "sciATAC" 2006
"4695" "sciATAC" 1723
"4696" "sciATAC" 1079
"4697" "sciATAC" 2169
"4698" "sciATAC" 6117
"4699" "sciATAC" 2596
"4700" "sciATAC" 769
"4701" "sciATAC" 2257
"4702" "sciATAC" 9578
"4703" "sciATAC" 2588
"4704" "sciATAC" 3106
"4705" "sciATAC" 4839
"4706" "sciATAC" 2894
"4707" "sciATAC" 1254
"4708" "sciATAC" 3100
"4709" "sciATAC" 2903
"4710" "sciATAC" 148
"4711" "sciATAC" 318
"4712" "sciATAC" 2913
"4713" "sciATAC" 4826
"4714" "sciATAC" 2335
"4715" "sciATAC" 2826
"4716" "sciATAC" 2933
"4717" "sciATAC" 794
"4718" "sciATAC" 7145
"4719" "sciATAC" 83
"4720" "sciATAC" 2022
"4721" "sciATAC" 7528
"4722" "sciATAC" 1675
"4723" "sciATAC" 1313
"4724" "sciATAC" 2002
"4725" "sciATAC" 848
"4726" "sciATAC" 8028
"4727" "sciATAC" 5977
"4728" "sciATAC" 3569
"4729" "sciATAC" 653
"4730" "sciATAC" 1231
"4731" "sciATAC" 179
"4732" "sciATAC" 498
"4733" "sciATAC" 13267
"4734" "sciATAC" 6945
"4735" "sciATAC" 9462
"4736" "sciATAC" 15219
"4737" "sciATAC" 635
"4738" "sciATAC" 5634
"4739" "sciATAC" 4650
"4740" "sciATAC" 4480
"4741" "sciATAC" 1924
"4742" "sciATAC" 40962
"4743" "sciATAC" 21855
"4744" "sciATAC" 24760
"4745" "sciATAC" 7453
"4746" "sciATAC" 245
"4747" "sciATAC" 105
"4748" "sciATAC" 10001
"4749" "sciATAC" 6568
"4750" "sciATAC" 7886
"4751" "sciATAC" 125
"4752" "sciATAC" 10176
"4753" "sciATAC" 7218
"4754" "sciATAC" 7260
"4755" "sciATAC" 5871
"4756" "sciATAC" 3319
"4757" "sciATAC" 1716
"4758" "sciATAC" 6592
"4759" "sciATAC" 1210
"4760" "sciATAC" 525
"4761" "sciATAC" 1095
"4762" "sciATAC" 2060
"4763" "sciATAC" 1991
"4764" "sciATAC" 3313
"4765" "sciATAC" 2802
"4766" "sciATAC" 538
"4767" "sciATAC" 3714
"4768" "sciATAC" 4611
"4769" "sciATAC" 3481
"4770" "sciATAC" 3971
"4771" "sciATAC" 661
"4772" "sciATAC" 1596
"4773" "sciATAC" 387
"4774" "sciATAC" 901
"4775" "sciATAC" 718
"4776" "sciATAC" 346
"4777" "sciATAC" 914
"4778" "sciATAC" 1154
"4779" "sciATAC" 12163
"4780" "sciATAC" 16490
"4781" "sciATAC" 8364
"4782" "sciATAC" 14922
"4783" "sciATAC" 10324
"4784" "sciATAC" 1412
"4785" "sciATAC" 1336
"4786" "sciATAC" 8802
"4787" "sciATAC" 28323
"4788" "sciATAC" 4763
"4789" "sciATAC" 12266
"4790" "sciATAC" 32317
"4791" "sciATAC" 453
"4792" "sciATAC" 8160
"4793" "sciATAC" 3627
"4794" "sciATAC" 773
"4795" "sciATAC" 5398
"4796" "sciATAC" 948
"4797" "sciATAC" 3711
"4798" "sciATAC" 3187
"4799" "sciATAC" 4814
"4800" "sciATAC" 14440
"4801" "sciATAC" 12700
"4802" "sciATAC" 5092
"4803" "sciATAC" 549
"4804" "sciATAC" 5093
"4805" "sciATAC" 4286
"4806" "sciATAC" 2143
"4807" "sciATAC" 6531
"4808" "sciATAC" 827
"4809" "sciATAC" 8363
"4810" "sciATAC" 893
"4811" "sciATAC" 9272
"4812" "sciATAC" 2895
"4813" "sciATAC" 5615
"4814" "sciATAC" 2759
"4815" "sciATAC" 6862
"4816" "sciATAC" 1053
"4817" "sciATAC" 15625
"4818" "sciATAC" 7649
"4819" "sciATAC" 5090
"4820" "sciATAC" 2686
"4821" "sciATAC" 4510
"4822" "sciATAC" 1884
"4823" "sciATAC" 6623
"4824" "sciATAC" 2959
"4825" "sciATAC" 1741
"4826" "sciATAC" 2252
"4827" "sciATAC" 594
"4828" "sciATAC" 7466
"4829" "sciATAC" 1614
"4830" "sciATAC" 5906
"4831" "sciATAC" 1760
"4832" "sciATAC" 7157
"4833" "sciATAC" 980
"4834" "sciATAC" 3045
"4835" "sciATAC" 255
"4836" "sciATAC" 770
"4837" "sciATAC" 224
"4838" "sciATAC" 1979
"4839" "sciATAC" 2409
"4840" "sciATAC" 331
"4841" "sciATAC" 446
"4842" "sciATAC" 725
"4843" "sciATAC" 1601
"4844" "sciATAC" 8237
"4845" "sciATAC" 494
"4846" "sciATAC" 1498
"4847" "sciATAC" 13350
"4848" "sciATAC" 5975
"4849" "sciATAC" 8461
"4850" "sciATAC" 2849
"4851" "sciATAC" 6986
"4852" "sciATAC" 1016
"4853" "sciATAC" 2464
"4854" "sciATAC" 1327
"4855" "sciATAC" 2991
"4856" "sciATAC" 268
"4857" "sciATAC" 3513
"4858" "sciATAC" 769
"4859" "sciATAC" 710
"4860" "sciATAC" 394
"4861" "sciATAC" 1683
"4862" "sciATAC" 1135
"4863" "sciATAC" 1488
"4864" "sciATAC" 2553
"4865" "sciATAC" 2663
"4866" "sciATAC" 7377
"4867" "sciATAC" 13760
"4868" "sciATAC" 4467
"4869" "sciATAC" 5243
"4870" "sciATAC" 3954
"4871" "sciATAC" 1932
"4872" "sciATAC" 3220
"4873" "sciATAC" 976
"4874" "sciATAC" 494
"4875" "sciATAC" 176
"4876" "sciATAC" 1302
"4877" "sciATAC" 1027
"4878" "sciATAC" 1141
"4879" "sciATAC" 160
"4880" "sciATAC" 5593
"4881" "sciATAC" 2066
"4882" "sciATAC" 3679
"4883" "sciATAC" 4231
"4884" "sciATAC" 6538
"4885" "sciATAC" 2367
"4886" "sciATAC" 3508
"4887" "sciATAC" 3722
"4888" "sciATAC" 978
"4889" "sciATAC" 3770
"4890" "sciATAC" 2234
"4891" "sciATAC" 1162
"4892" "sciATAC" 962
"4893" "sciATAC" 597
"4894" "sciATAC" 4142
"4895" "sciATAC" 516
"4896" "sciATAC" 32771
"4897" "sciATAC" 30746
"4898" "sciATAC" 2736
"4899" "sciATAC" 1289
"4900" "sciATAC" 2693
"4901" "sciATAC" 194
"4902" "sciATAC" 16561
"4903" "sciATAC" 10982
"4904" "sciATAC" 6348
"4905" "sciATAC" 9545
"4906" "sciATAC" 1193
"4907" "sciATAC" 2022
"4908" "sciATAC" 240
"4909" "sciATAC" 310
"4910" "sciATAC" 21316
"4911" "sciATAC" 245
"4912" "sciATAC" 204
"4913" "sciATAC" 2750
"4914" "sciATAC" 10359
"4915" "sciATAC" 1930
"4916" "sciATAC" 931
"4917" "sciATAC" 4572
"4918" "sciATAC" 428
"4919" "sciATAC" 339
"4920" "sciATAC" 6123
"4921" "sciATAC" 954
"4922" "sciATAC" 10457
"4923" "sciATAC" 2957
"4924" "sciATAC" 953
"4925" "sciATAC" 12388
"4926" "sciATAC" 6425
"4927" "sciATAC" 4487
"4928" "sciATAC" 2444
"4929" "sciATAC" 4221
"4930" "sciATAC" 994
"4931" "sciATAC" 101
"4932" "sciATAC" 8785
"4933" "sciATAC" 10290
"4934" "sciATAC" 19384
"4935" "sciATAC" 971
"4936" "sciATAC" 204
"4937" "sciATAC" 5201
"4938" "sciATAC" 9126
"4939" "sciATAC" 10026
"4940" "sciATAC" 22041
"4941" "sciATAC" 4353
"4942" "sciATAC" 14631
"4943" "sciATAC" 791
"4944" "sciATAC" 248
"4945" "sciATAC" 1489
"4946" "sciATAC" 6236
"4947" "sciATAC" 8437
"4948" "sciATAC" 18233
"4949" "sciATAC" 11492
"4950" "sciATAC" 171
"4951" "sciATAC" 3306
"4952" "sciATAC" 361
"4953" "sciATAC" 18730
"4954" "sciATAC" 5082
"4955" "sciATAC" 3492
"4956" "sciATAC" 6375
"4957" "sciATAC" 3988
"4958" "sciATAC" 3796
"4959" "sciATAC" 2906
"4960" "sciATAC" 8533
"4961" "sciATAC" 214
"4962" "sciATAC" 398
"4963" "sciATAC" 1578
"4964" "sciATAC" 4397
"4965" "sciATAC" 6045
"4966" "sciATAC" 1238
"4967" "sciATAC" 1955
"4968" "sciATAC" 1827
"4969" "sciATAC" 204
"4970" "sciATAC" 903
"4971" "sciATAC" 2432
"4972" "sciATAC" 1584
"4973" "sciATAC" 643
"4974" "sciATAC" 1731
"4975" "sciATAC" 2529
"4976" "sciATAC" 517
"4977" "sciATAC" 3517
"4978" "sciATAC" 2081
"4979" "sciATAC" 4300
"4980" "sciATAC" 1008
"4981" "sciATAC" 126
"4982" "sciATAC" 3215
"4983" "sciATAC" 1974
"4984" "sciATAC" 220
"4985" "sciATAC" 826
"4986" "sciATAC" 207
"4987" "sciATAC" 470
"4988" "sciATAC" 909
"4989" "sciATAC" 111
"4990" "sciATAC" 1294
"4991" "sciATAC" 461
"4992" "sciATAC" 90
"4993" "sciATAC" 7567
"4994" "sciATAC" 756
"4995" "sciATAC" 1933
"4996" "sciATAC" 7831
"4997" "sciATAC" 197
"4998" "sciATAC" 509
"4999" "sciATAC" 1484
"5000" "sciATAC" 5821
"5001" "sciATAC" 696
"5002" "sciATAC" 9439
"5003" "sciATAC" 1469
"5004" "sciATAC" 11290
"5005" "sciATAC" 14284
"5006" "sciATAC" 5894
"5007" "sciATAC" 1262
"5008" "sciATAC" 2211
"5009" "sciATAC" 964
"5010" "sciATAC" 900
"5011" "sciATAC" 11370
"5012" "sciATAC" 2049
"5013" "sciATAC" 361
"5014" "sciATAC" 1231
"5015" "sciATAC" 577
"5016" "sciATAC" 1442
"5017" "sciATAC" 6074
"5018" "sciATAC" 3510
"5019" "sciATAC" 1341
"5020" "sciATAC" 2126
"5021" "sciATAC" 1298
"5022" "sciATAC" 2607
"5023" "sciATAC" 3737
"5024" "sciATAC" 606
"5025" "sciATAC" 5321
"5026" "sciATAC" 434
"5027" "sciATAC" 1039
"5028" "sciATAC" 30134
"5029" "sciATAC" 6047
"5030" "sciATAC" 6967
"5031" "sciATAC" 18569
"5032" "sciATAC" 2385
"5033" "sciATAC" 7339
"5034" "sciATAC" 3634
"5035" "sciATAC" 6998
"5036" "sciATAC" 2875
"5037" "sciATAC" 6755
"5038" "sciATAC" 1916
"5039" "sciATAC" 23166
"5040" "sciATAC" 8130
"5041" "sciATAC" 3599
"5042" "sciATAC" 4072
"5043" "sciATAC" 5324
"5044" "sciATAC" 2683
"5045" "sciATAC" 6010
"5046" "sciATAC" 1920
"5047" "sciATAC" 6866
"5048" "sciATAC" 1791
"5049" "sciATAC" 4747
"5050" "sciATAC" 9840
"5051" "sciATAC" 439
"5052" "sciATAC" 780
"5053" "sciATAC" 16923
"5054" "sciATAC" 6257
"5055" "sciATAC" 1282
"5056" "sciATAC" 10363
"5057" "sciATAC" 3780
"5058" "sciATAC" 3062
"5059" "sciATAC" 2170
"5060" "sciATAC" 3679
"5061" "sciATAC" 21811
"5062" "sciATAC" 32954
"5063" "sciATAC" 5944
"5064" "sciATAC" 3082
"5065" "sciATAC" 14433
"5066" "sciATAC" 9600
"5067" "sciATAC" 9331
"5068" "sciATAC" 6212
"5069" "sciATAC" 12639
"5070" "sciATAC" 5818
"5071" "sciATAC" 8456
"5072" "sciATAC" 1432
"5073" "sciATAC" 27447
"5074" "sciATAC" 15548
"5075" "sciATAC" 510
"5076" "sciATAC" 1489
"5077" "sciATAC" 12122
"5078" "sciATAC" 6599
"5079" "sciATAC" 6133
"5080" "sciATAC" 1006
"5081" "sciATAC" 7929
"5082" "sciATAC" 843
"5083" "sciATAC" 5054
"5084" "sciATAC" 5593
"5085" "sciATAC" 2603
"5086" "sciATAC" 7818
"5087" "sciATAC" 1245
"5088" "sciATAC" 1730
"5089" "sciATAC" 557
"5090" "sciATAC" 5185
"5091" "sciATAC" 11361
"5092" "sciATAC" 2025
"5093" "sciATAC" 7510
"5094" "sciATAC" 8370
"5095" "sciATAC" 11039
"5096" "sciATAC" 10553
"5097" "sciATAC" 8406
"5098" "sciATAC" 3006
"5099" "sciATAC" 1495
"5100" "sciATAC" 10954
"5101" "sciATAC" 5240
"5102" "sciATAC" 9900
"5103" "sciATAC" 5466
"5104" "sciATAC" 4912
"5105" "sciATAC" 8030
"5106" "sciATAC" 13685
"5107" "sciATAC" 5270
"5108" "sciATAC" 1138
"5109" "sciATAC" 266
"5110" "sciATAC" 10670
"5111" "sciATAC" 1444
"5112" "sciATAC" 4941
"5113" "sciATAC" 2821
"5114" "sciATAC" 6166
"5115" "sciATAC" 729
"5116" "sciATAC" 3374
"5117" "sciATAC" 525
"5118" "sciATAC" 754
"5119" "sciATAC" 9214
"5120" "sciATAC" 7988
"5121" "sciATAC" 1096
"5122" "sciATAC" 16215
"5123" "sciATAC" 30856
"5124" "sciATAC" 4058
"5125" "sciATAC" 10859
"5126" "sciATAC" 18353
"5127" "sciATAC" 6001
"5128" "sciATAC" 3603
"5129" "sciATAC" 12639
"5130" "sciATAC" 7290
"5131" "sciATAC" 8307
"5132" "sciATAC" 6749
"5133" "sciATAC" 771
"5134" "sciATAC" 1019
"5135" "sciATAC" 479
"5136" "sciATAC" 3473
"5137" "sciATAC" 1140
"5138" "sciATAC" 1967
"5139" "sciATAC" 101
"5140" "sciATAC" 1562
"5141" "sciATAC" 1224
"5142" "sciATAC" 900
"5143" "sciATAC" 2548
"5144" "sciATAC" 776
"5145" "sciATAC" 1821
"5146" "sciATAC" 303
"5147" "sciATAC" 541
"5148" "sciATAC" 5389
"5149" "sciATAC" 9647
"5150" "sciATAC" 461
"5151" "sciATAC" 4128
"5152" "sciATAC" 473
"5153" "sciATAC" 10242
"5154" "sciATAC" 401
"5155" "sciATAC" 4963
"5156" "sciATAC" 2010
"5157" "sciATAC" 1317
"5158" "sciATAC" 1605
"5159" "sciATAC" 982
"5160" "sciATAC" 238
"5161" "sciATAC" 7000
"5162" "sciATAC" 909
"5163" "sciATAC" 7105
"5164" "sciATAC" 3938
"5165" "sciATAC" 5473
"5166" "sciATAC" 1986
"5167" "sciATAC" 4276
"5168" "sciATAC" 1271
"5169" "sciATAC" 3182
"5170" "sciATAC" 3628
"5171" "sciATAC" 1789
"5172" "sciATAC" 2128
"5173" "sciATAC" 477
"5174" "sciATAC" 1316
"5175" "sciATAC" 432
"5176" "sciATAC" 5289
"5177" "sciATAC" 1213
"5178" "sciATAC" 500
"5179" "sciATAC" 2684
"5180" "sciATAC" 10058
"5181" "sciATAC" 9027
"5182" "sciATAC" 16457
"5183" "sciATAC" 298
"5184" "sciATAC" 3262
"5185" "sciATAC" 1423
"5186" "sciATAC" 983
"5187" "sciATAC" 1285
"5188" "sciATAC" 5036
"5189" "sciATAC" 6061
"5190" "sciATAC" 2874
"5191" "sciATAC" 1632
"5192" "sciATAC" 14324
"5193" "sciATAC" 18649
"5194" "sciATAC" 1948
"5195" "sciATAC" 5289
"5196" "sciATAC" 1285
"5197" "sciATAC" 2429
"5198" "sciATAC" 9624
"5199" "sciATAC" 1113
"5200" "sciATAC" 7346
"5201" "sciATAC" 2040
"5202" "sciATAC" 7545
"5203" "sciATAC" 8250
"5204" "sciATAC" 364
"5205" "sciATAC" 6511
"5206" "sciATAC" 4512
"5207" "sciATAC" 4092
"5208" "sciATAC" 5654
"5209" "sciATAC" 468
"5210" "sciATAC" 540
"5211" "sciATAC" 577
"5212" "sciATAC" 1143
"5213" "sciATAC" 776
"5214" "sciATAC" 2467
"5215" "sciATAC" 355
"5216" "sciATAC" 3034
"5217" "sciATAC" 2623
"5218" "sciATAC" 4458
"5219" "sciATAC" 4063
"5220" "sciATAC" 7139
"5221" "sciATAC" 1353
"5222" "sciATAC" 804
"5223" "sciATAC" 422
"5224" "sciATAC" 245
"5225" "sciATAC" 3742
"5226" "sciATAC" 2434
"5227" "sciATAC" 1444
"5228" "sciATAC" 332
"5229" "sciATAC" 1275
"5230" "sciATAC" 1215
"5231" "sciATAC" 959
"5232" "sciATAC" 1237
"5233" "sciATAC" 1913
"5234" "sciATAC" 1150
"5235" "sciATAC" 396
"5236" "sciATAC" 996
"5237" "sciATAC" 19369
"5238" "sciATAC" 12413
"5239" "sciATAC" 86
"5240" "sciATAC" 7520
"5241" "sciATAC" 8629
"5242" "sciATAC" 11983
"5243" "sciATAC" 5568
"5244" "sciATAC" 5709
"5245" "sciATAC" 1162
"5246" "sciATAC" 3535
"5247" "sciATAC" 2634
"5248" "sciATAC" 1071
"5249" "sciATAC" 8910
"5250" "sciATAC" 7483
"5251" "sciATAC" 431
"5252" "sciATAC" 796
"5253" "sciATAC" 3218
"5254" "sciATAC" 844
"5255" "sciATAC" 8651
"5256" "sciATAC" 315
"5257" "sciATAC" 1574
"5258" "sciATAC" 1054
"5259" "sciATAC" 792
"5260" "sciATAC" 605
"5261" "sciATAC" 229
"5262" "sciATAC" 426
"5263" "sciATAC" 2602
"5264" "sciATAC" 1005
"5265" "sciATAC" 5628
"5266" "sciATAC" 4265
"5267" "sciATAC" 4500
"5268" "sciATAC" 4573
"5269" "sciATAC" 1222
"5270" "sciATAC" 3927
"5271" "sciATAC" 1498
"5272" "sciATAC" 3907
"5273" "sciATAC" 2587
"5274" "sciATAC" 9408
"5275" "sciATAC" 2595
"5276" "sciATAC" 2983
"5277" "sciATAC" 526
"5278" "sciATAC" 1077
"5279" "sciATAC" 1959
"5280" "sciATAC" 2115
"5281" "sciATAC" 952
"5282" "sciATAC" 883
"5283" "sciATAC" 233
"5284" "sciATAC" 467
"5285" "sciATAC" 153
"5286" "sciATAC" 445
"5287" "sciATAC" 1174
"5288" "sciATAC" 1293
"5289" "sciATAC" 6416
"5290" "sciATAC" 3461
"5291" "sciATAC" 831
"5292" "sciATAC" 308
"5293" "sciATAC" 403
"5294" "sciATAC" 137
"5295" "sciATAC" 1051
"5296" "sciATAC" 966
"5297" "sciATAC" 14793
"5298" "sciATAC" 6569
"5299" "sciATAC" 7634
"5300" "sciATAC" 2092
"5301" "sciATAC" 4454
"5302" "sciATAC" 2339
"5303" "sciATAC" 2473
"5304" "sciATAC" 3025
"5305" "sciATAC" 1584
"5306" "sciATAC" 354
"5307" "sciATAC" 7536
"5308" "sciATAC" 6495
"5309" "sciATAC" 6691
"5310" "sciATAC" 7844
"5311" "sciATAC" 5362
"5312" "sciATAC" 5451
"5313" "sciATAC" 9789
"5314" "sciATAC" 4758
"5315" "sciATAC" 11096
"5316" "sciATAC" 13266
"5317" "sciATAC" 13287
"5318" "sciATAC" 1258
"5319" "sciATAC" 17944
"5320" "sciATAC" 4741
"5321" "sciATAC" 7259
"5322" "sciATAC" 1202
"5323" "sciATAC" 9968
"5324" "sciATAC" 11894
"5325" "sciATAC" 32898
"5326" "sciATAC" 36721
"5327" "sciATAC" 33662
"5328" "sciATAC" 850
"5329" "sciATAC" 1816
"5330" "sciATAC" 9587
"5331" "sciATAC" 2309
"5332" "sciATAC" 1643
"5333" "sciATAC" 3314
"5334" "sciATAC" 2882
"5335" "sciATAC" 1109
"5336" "sciATAC" 1940
"5337" "sciATAC" 564
"5338" "sciATAC" 4211
"5339" "sciATAC" 419
"5340" "sciATAC" 300
"5341" "sciATAC" 2440
"5342" "sciATAC" 4038
"5343" "sciATAC" 2283
"5344" "sciATAC" 292
"5345" "sciATAC" 850
"5346" "sciATAC" 2273
"5347" "sciATAC" 1251
"5348" "sciATAC" 2343
"5349" "sciATAC" 2468
"5350" "sciATAC" 1332
"5351" "sciATAC" 187
"5352" "sciATAC" 885
"5353" "sciATAC" 233
"5354" "sciATAC" 198
"5355" "sciATAC" 276
"5356" "sciATAC" 2992
"5357" "sciATAC" 2066
"5358" "sciATAC" 957
"5359" "sciATAC" 4066
"5360" "sciATAC" 1509
"5361" "sciATAC" 3895
"5362" "sciATAC" 4823
"5363" "sciATAC" 3031
"5364" "sciATAC" 147
"5365" "sciATAC" 2127
"5366" "sciATAC" 3932
"5367" "sciATAC" 264
"5368" "sciATAC" 3168
"5369" "sciATAC" 1256
"5370" "sciATAC" 5740
"5371" "sciATAC" 843
"5372" "sciATAC" 869
"5373" "sciATAC" 5637
"5374" "sciATAC" 1303
"5375" "sciATAC" 271
"5376" "sciATAC" 234
"5377" "sciATAC" 253
"5378" "sciATAC" 278
"5379" "sciATAC" 910
"5380" "sciATAC" 929
"5381" "sciATAC" 580
"5382" "sciATAC" 276
"5383" "sciATAC" 5325
"5384" "sciATAC" 5194
"5385" "sciATAC" 4403
"5386" "sciATAC" 5119
"5387" "sciATAC" 387
"5388" "sciATAC" 3359
"5389" "sciATAC" 1999
"5390" "sciATAC" 4992
"5391" "sciATAC" 3614
"5392" "sciATAC" 1435
"5393" "sciATAC" 821
"5394" "sciATAC" 2481
"5395" "sciATAC" 1205
"5396" "sciATAC" 2972
"5397" "sciATAC" 2382
"5398" "sciATAC" 5706
"5399" "sciATAC" 2723
"5400" "sciATAC" 2662
"5401" "sciATAC" 1836
"5402" "sciATAC" 1569
"5403" "sciATAC" 1569
"5404" "sciATAC" 1231
"5405" "sciATAC" 2326
"5406" "sciATAC" 2063
"5407" "sciATAC" 1369
"5408" "sciATAC" 196
"5409" "sciATAC" 230
"5410" "sciATAC" 5042
"5411" "sciATAC" 2992
"5412" "sciATAC" 402
"5413" "sciATAC" 1558
"5414" "sciATAC" 3275
"5415" "sciATAC" 2933
"5416" "sciATAC" 3794
"5417" "sciATAC" 2486
"5418" "sciATAC" 1197
"5419" "sciATAC" 427
"5420" "sciATAC" 554
"5421" "sciATAC" 852
"5422" "sciATAC" 511
"5423" "sciATAC" 3571
"5424" "sciATAC" 512
"5425" "sciATAC" 4153
"5426" "sciATAC" 3563
"5427" "sciATAC" 4070
"5428" "sciATAC" 7938
"5429" "sciATAC" 259
"5430" "sciATAC" 15400
"5431" "sciATAC" 160
"5432" "sciATAC" 6171
"5433" "sciATAC" 5953
"5434" "sciATAC" 5806
"5435" "sciATAC" 5297
"5436" "sciATAC" 13516
"5437" "sciATAC" 15452
"5438" "sciATAC" 138
"5439" "sciATAC" 4605
"5440" "sciATAC" 11284
"5441" "sciATAC" 5110
"5442" "sciATAC" 2146
"5443" "sciATAC" 7476
"5444" "sciATAC" 1463
"5445" "sciATAC" 4059
"5446" "sciATAC" 5849
"5447" "sciATAC" 1034
"5448" "sciATAC" 16091
"5449" "sciATAC" 4378
"5450" "sciATAC" 5735
"5451" "sciATAC" 5971
"5452" "sciATAC" 297
"5453" "sciATAC" 2170
"5454" "sciATAC" 4415
"5455" "sciATAC" 1090
"5456" "sciATAC" 1278
"5457" "sciATAC" 1382
"5458" "sciATAC" 803
"5459" "sciATAC" 698
"5460" "sciATAC" 2276
"5461" "sciATAC" 2957
"5462" "sciATAC" 328
"5463" "sciATAC" 126
"5464" "sciATAC" 15145
"5465" "sciATAC" 2454
"5466" "sciATAC" 5177
"5467" "sciATAC" 6189
"5468" "sciATAC" 1205
"5469" "sciATAC" 11827
"5470" "sciATAC" 9647
"5471" "sciATAC" 7312
"5472" "sciATAC" 2490
"5473" "sciATAC" 2325
"5474" "sciATAC" 1431
"5475" "sciATAC" 2386
"5476" "sciATAC" 2650
"5477" "sciATAC" 3046
"5478" "sciATAC" 1430
"5479" "sciATAC" 8121
"5480" "sciATAC" 4989
"5481" "sciATAC" 2668
"5482" "sciATAC" 1143
"5483" "sciATAC" 2351
"5484" "sciATAC" 1383
"5485" "sciATAC" 1272
"5486" "sciATAC" 12387
"5487" "sciATAC" 2388
"5488" "sciATAC" 1081
"5489" "sciATAC" 612
"5490" "sciATAC" 3469
"5491" "sciATAC" 195
"5492" "sciATAC" 3434
"5493" "sciATAC" 2956
"5494" "sciATAC" 260
"5495" "sciATAC" 236
"5496" "sciATAC" 563
"5497" "sciATAC" 1543
"5498" "sciATAC" 219
"5499" "sciATAC" 3701
"5500" "sciATAC" 1520
"5501" "sciATAC" 689
"5502" "sciATAC" 326
"5503" "sciATAC" 1086
"5504" "sciATAC" 1971
"5505" "sciATAC" 2178
"5506" "sciATAC" 1570
"5507" "sciATAC" 1583
"5508" "sciATAC" 435
"5509" "sciATAC" 2679
"5510" "sciATAC" 2553
"5511" "sciATAC" 3227
"5512" "sciATAC" 494
"5513" "sciATAC" 1900
"5514" "sciATAC" 3463
"5515" "sciATAC" 927
"5516" "sciATAC" 2534
"5517" "sciATAC" 3145
"5518" "sciATAC" 1704
"5519" "sciATAC" 2065
"5520" "sciATAC" 443
"5521" "sciATAC" 4080
"5522" "sciATAC" 5110
"5523" "sciATAC" 1328
"5524" "sciATAC" 2084
"5525" "sciATAC" 1842
"5526" "sciATAC" 1880
"5527" "sciATAC" 7575
"5528" "sciATAC" 8599
"5529" "sciATAC" 5776
"5530" "sciATAC" 1974
"5531" "sciATAC" 1772
"5532" "sciATAC" 1509
"5533" "sciATAC" 436
"5534" "sciATAC" 228
"5535" "sciATAC" 185
"5536" "sciATAC" 185
"5537" "sciATAC" 1930
"5538" "sciATAC" 7508
"5539" "sciATAC" 3572
"5540" "sciATAC" 7574
"5541" "sciATAC" 3761
"5542" "sciATAC" 7089
"5543" "sciATAC" 838
"5544" "sciATAC" 1090
"5545" "sciATAC" 3222
"5546" "sciATAC" 158
"5547" "sciATAC" 923
"5548" "sciATAC" 13945
"5549" "sciATAC" 4126
"5550" "sciATAC" 2089
"5551" "sciATAC" 94
"5552" "sciATAC" 1183
"5553" "sciATAC" 1552
"5554" "sciATAC" 3553
"5555" "sciATAC" 454
"5556" "sciATAC" 1316
"5557" "sciATAC" 1684
"5558" "sciATAC" 1181
"5559" "sciATAC" 4706
"5560" "sciATAC" 224
"5561" "sciATAC" 363
"5562" "sciATAC" 7536
"5563" "sciATAC" 4220
"5564" "sciATAC" 2698
"5565" "sciATAC" 2191
"5566" "sciATAC" 908
"5567" "sciATAC" 2147
"5568" "sciATAC" 6388
"5569" "sciATAC" 1282
"5570" "sciATAC" 594
"5571" "sciATAC" 6100
"5572" "sciATAC" 738
"5573" "sciATAC" 708
"5574" "sciATAC" 1436
"5575" "sciATAC" 1416
"5576" "sciATAC" 850
"5577" "sciATAC" 6851
"5578" "sciATAC" 1743
"5579" "sciATAC" 1104
"5580" "sciATAC" 252
"5581" "sciATAC" 9997
"5582" "sciATAC" 2231
"5583" "sciATAC" 11131
"5584" "sciATAC" 4387
"5585" "sciATAC" 17000
"5586" "sciATAC" 465
"5587" "sciATAC" 11089
"5588" "sciATAC" 4123
"5589" "sciATAC" 1986
"5590" "sciATAC" 4290
"5591" "sciATAC" 1045
"5592" "sciATAC" 540
"5593" "sciATAC" 4969
"5594" "sciATAC" 4238
"5595" "sciATAC" 3546
"5596" "sciATAC" 795
"5597" "sciATAC" 733
"5598" "sciATAC" 2575
"5599" "sciATAC" 1367
"5600" "sciATAC" 13754
"5601" "sciATAC" 3372
"5602" "sciATAC" 1728
"5603" "sciATAC" 1907
"5604" "sciATAC" 3693
"5605" "sciATAC" 1572
"5606" "sciATAC" 11126
"5607" "sciATAC" 9629
"5608" "sciATAC" 2024
"5609" "sciATAC" 5007
"5610" "sciATAC" 4164
"5611" "sciATAC" 5548
"5612" "sciATAC" 2953
"5613" "sciATAC" 11439
"5614" "sciATAC" 2345
"5615" "sciATAC" 2595
"5616" "sciATAC" 1960
"5617" "sciATAC" 8710
"5618" "sciATAC" 1652
"5619" "sciATAC" 4534
"5620" "sciATAC" 1335
"5621" "sciATAC" 307
"5622" "sciATAC" 148
"5623" "sciATAC" 1142
"5624" "sciATAC" 4065
"5625" "sciATAC" 1114
"5626" "sciATAC" 566
"5627" "sciATAC" 544
"5628" "sciATAC" 4479
"5629" "sciATAC" 148
"5630" "sciATAC" 3708
"5631" "sciATAC" 1364
"5632" "sciATAC" 239
"5633" "sciATAC" 1790
"5634" "sciATAC" 1531
"5635" "sciATAC" 2494
"5636" "sciATAC" 1514
"5637" "sciATAC" 1618
"5638" "sciATAC" 208
"5639" "sciATAC" 405
"5640" "sciATAC" 5154
"5641" "sciATAC" 1090
"5642" "sciATAC" 309
"5643" "sciATAC" 846
"5644" "sciATAC" 770
"5645" "sciATAC" 1934
"5646" "sciATAC" 334
"5647" "sciATAC" 1215
"5648" "sciATAC" 1795
"5649" "sciATAC" 497
"5650" "sciATAC" 264
"5651" "sciATAC" 105
"5652" "sciATAC" 217
"5653" "sciATAC" 1185
"5654" "sciATAC" 388
"5655" "sciATAC" 465
"5656" "sciATAC" 319
"5657" "sciATAC" 1301
"5658" "sciATAC" 267
"5659" "sciATAC" 2770
"5660" "sciATAC" 425
"5661" "sciATAC" 143
"5662" "sciATAC" 771
"5663" "sciATAC" 215
"5664" "sciATAC" 879
"5665" "sciATAC" 172
"5666" "sciATAC" 7256
"5667" "sciATAC" 8511
"5668" "sciATAC" 458
"5669" "sciATAC" 2699
"5670" "sciATAC" 224
"5671" "sciATAC" 1877
"5672" "sciATAC" 7096
"5673" "sciATAC" 5718
"5674" "sciATAC" 125
"5675" "sciATAC" 10411
"5676" "sciATAC" 11269
"5677" "sciATAC" 138
"5678" "sciATAC" 1383
"5679" "sciATAC" 3153
"5680" "sciATAC" 201
"5681" "sciATAC" 6104
"5682" "sciATAC" 849
"5683" "sciATAC" 145
"5684" "sciATAC" 2419
"5685" "sciATAC" 1165
"5686" "sciATAC" 1345
"5687" "sciATAC" 6178
"5688" "sciATAC" 4018
"5689" "sciATAC" 220
"5690" "sciATAC" 1592
"5691" "sciATAC" 351
"5692" "sciATAC" 209
"5693" "sciATAC" 396
"5694" "sciATAC" 6527
"5695" "sciATAC" 9669
"5696" "sciATAC" 895
"5697" "sciATAC" 6987
"5698" "sciATAC" 520
"5699" "sciATAC" 4925
"5700" "sciATAC" 1335
"5701" "sciATAC" 211
"5702" "sciATAC" 10343
"5703" "sciATAC" 6786
"5704" "sciATAC" 1012
"5705" "sciATAC" 1012
"5706" "sciATAC" 9623
"5707" "sciATAC" 3782
"5708" "sciATAC" 10745
"5709" "sciATAC" 9891
"5710" "sciATAC" 2875
"5711" "sciATAC" 590
"5712" "sciATAC" 1240
"5713" "sciATAC" 3110
"5714" "sciATAC" 7101
"5715" "sciATAC" 2434
"5716" "sciATAC" 4987
"5717" "sciATAC" 4815
"5718" "sciATAC" 2248
"5719" "sciATAC" 3276
"5720" "sciATAC" 5082
"5721" "sciATAC" 3328
"5722" "sciATAC" 2936
"5723" "sciATAC" 5807
"5724" "sciATAC" 14522
"5725" "sciATAC" 968
"5726" "sciATAC" 547
"5727" "sciATAC" 1553
"5728" "sciATAC" 19938
"5729" "sciATAC" 7309
"5730" "sciATAC" 3211
"5731" "sciATAC" 1226
"5732" "sciATAC" 5515
"5733" "sciATAC" 8658
"5734" "sciATAC" 206
"5735" "sciATAC" 222
"5736" "sciATAC" 3262
"5737" "sciATAC" 2984
"5738" "sciATAC" 209
"5739" "sciATAC" 4715
"5740" "sciATAC" 4695
"5741" "sciATAC" 1909
"5742" "sciATAC" 10032
"5743" "sciATAC" 2786
"5744" "sciATAC" 287
"5745" "sciATAC" 338
"5746" "sciATAC" 7711
"5747" "sciATAC" 5234
"5748" "sciATAC" 4857
"5749" "sciATAC" 12534
"5750" "sciATAC" 6797
"5751" "sciATAC" 3459
"5752" "sciATAC" 1487
"5753" "sciATAC" 2613
"5754" "sciATAC" 6004
"5755" "sciATAC" 4596
"5756" "sciATAC" 5983
"5757" "sciATAC" 13916
"5758" "sciATAC" 3305
"5759" "sciATAC" 2813
"5760" "sciATAC" 2921
"5761" "sciATAC" 3691
"5762" "sciATAC" 2880
"5763" "sciATAC" 682
"5764" "sciATAC" 266
"5765" "sciATAC" 488
"5766" "sciATAC" 4390
"5767" "sciATAC" 2941
"5768" "sciATAC" 4302
"5769" "sciATAC" 616
"5770" "sciATAC" 864
"5771" "sciATAC" 2216
"5772" "sciATAC" 9594
"5773" "sciATAC" 6834
"5774" "sciATAC" 5637
"5775" "sciATAC" 2954
"5776" "sciATAC" 4172
"5777" "sciATAC" 1471
"5778" "sciATAC" 7704
"5779" "sciATAC" 10551
"5780" "sciATAC" 961
"5781" "sciATAC" 3083
"5782" "sciATAC" 5680
"5783" "sciATAC" 866
"5784" "sciATAC" 7121
"5785" "sciATAC" 12457
"5786" "sciATAC" 6571
"5787" "sciATAC" 7939
"5788" "sciATAC" 10477
"5789" "sciATAC" 1657
"5790" "sciATAC" 541
"5791" "sciATAC" 8735
"5792" "sciATAC" 3934
"5793" "sciATAC" 1923
"5794" "sciATAC" 1587
"5795" "sciATAC" 311
"5796" "sciATAC" 1561
"5797" "sciATAC" 1582
"5798" "sciATAC" 549
"5799" "sciATAC" 5765
"5800" "sciATAC" 4754
"5801" "sciATAC" 3467
"5802" "sciATAC" 1207
"5803" "sciATAC" 877
"5804" "sciATAC" 2637
"5805" "sciATAC" 1203
"5806" "sciATAC" 588
"5807" "sciATAC" 2519
"5808" "sciATAC" 2677
"5809" "sciATAC" 9127
"5810" "sciATAC" 1800
"5811" "sciATAC" 2210
"5812" "sciATAC" 4361
"5813" "sciATAC" 2487
"5814" "sciATAC" 1671
"5815" "sciATAC" 5224
"5816" "sciATAC" 2085
"5817" "sciATAC" 1929
"5818" "sciATAC" 6088
"5819" "sciATAC" 467
"5820" "sciATAC" 760
"5821" "sciATAC" 11147
"5822" "sciATAC" 6666
"5823" "sciATAC" 156
"5824" "sciATAC" 889
"5825" "sciATAC" 411
"5826" "sciATAC" 6619
"5827" "sciATAC" 2888
"5828" "sciATAC" 4641
"5829" "sciATAC" 13487
"5830" "sciATAC" 17190
"5831" "sciATAC" 1922
"5832" "sciATAC" 889
"5833" "sciATAC" 3856
"5834" "sciATAC" 778
"5835" "sciATAC" 1520
"5836" "sciATAC" 221
"5837" "sciATAC" 4530
"5838" "sciATAC" 596
"5839" "sciATAC" 465
"5840" "sciATAC" 7477
"5841" "sciATAC" 10620
"5842" "sciATAC" 3043
"5843" "sciATAC" 3930
"5844" "sciATAC" 4719
"5845" "sciATAC" 15628
"5846" "sciATAC" 1216
"5847" "sciATAC" 5546
"5848" "sciATAC" 1489
"5849" "sciATAC" 5945
"5850" "sciATAC" 3854
"5851" "sciATAC" 2290
"5852" "sciATAC" 3153
"5853" "sciATAC" 467
"5854" "sciATAC" 854
"5855" "sciATAC" 470
"5856" "sciATAC" 10713
"5857" "sciATAC" 1276
"5858" "sciATAC" 1875
"5859" "sciATAC" 11583
"5860" "sciATAC" 1319
"5861" "sciATAC" 3834
"5862" "sciATAC" 8229
"5863" "sciATAC" 3703
"5864" "sciATAC" 1505
"5865" "sciATAC" 311
"5866" "sciATAC" 2872
"5867" "sciATAC" 3260
"5868" "sciATAC" 11159
"5869" "sciATAC" 2494
"5870" "sciATAC" 13939
"5871" "sciATAC" 2515
"5872" "sciATAC" 5336
"5873" "sciATAC" 5225
"5874" "sciATAC" 550
"5875" "sciATAC" 2609
"5876" "sciATAC" 16662
"5877" "sciATAC" 3300
"5878" "sciATAC" 619
"5879" "sciATAC" 11345
"5880" "sciATAC" 439
"5881" "sciATAC" 5337
"5882" "sciATAC" 6689
"5883" "sciATAC" 1293
"5884" "sciATAC" 3470
"5885" "sciATAC" 1733
"5886" "sciATAC" 837
"5887" "sciATAC" 882
"5888" "sciATAC" 447
"5889" "sciATAC" 3636
"5890" "sciATAC" 2141
"5891" "sciATAC" 207
"5892" "sciATAC" 494
"5893" "sciATAC" 944
"5894" "sciATAC" 3535
"5895" "sciATAC" 816
"5896" "sciATAC" 2073
"5897" "sciATAC" 1660
"5898" "sciATAC" 2952
"5899" "sciATAC" 1439
"5900" "sciATAC" 1289
"5901" "sciATAC" 650
"5902" "sciATAC" 2503
"5903" "sciATAC" 465
"5904" "sciATAC" 4932
"5905" "sciATAC" 2646
"5906" "sciATAC" 1384
"5907" "sciATAC" 209
"5908" "sciATAC" 2981
"5909" "sciATAC" 132
"5910" "sciATAC" 2313
"5911" "sciATAC" 2429
"5912" "sciATAC" 6111
"5913" "sciATAC" 7562
"5914" "sciATAC" 5659
"5915" "sciATAC" 846
"5916" "sciATAC" 1011
"5917" "sciATAC" 23491
"5918" "sciATAC" 3434
"5919" "sciATAC" 6699
"5920" "sciATAC" 2148
"5921" "sciATAC" 1453
"5922" "sciATAC" 1334
"5923" "sciATAC" 14116
"5924" "sciATAC" 2398
"5925" "sciATAC" 3163
"5926" "sciATAC" 2531
"5927" "sciATAC" 11362
"5928" "sciATAC" 18395
"5929" "sciATAC" 8210
"5930" "sciATAC" 5726
"5931" "sciATAC" 13325
"5932" "sciATAC" 3197
"5933" "sciATAC" 12732
"5934" "sciATAC" 21531
"5935" "sciATAC" 12698
"5936" "sciATAC" 178
"5937" "sciATAC" 723
"5938" "sciATAC" 31528
"5939" "sciATAC" 3680
"5940" "sciATAC" 39172
"5941" "sciATAC" 5100
"5942" "sciATAC" 5269
"5943" "sciATAC" 405
"5944" "sciATAC" 1033
"5945" "sciATAC" 654
"5946" "sciATAC" 5528
"5947" "sciATAC" 2607
"5948" "sciATAC" 2138
"5949" "sciATAC" 1625
"5950" "sciATAC" 2173
"5951" "sciATAC" 4348
"5952" "sciATAC" 556
"5953" "sciATAC" 760
"5954" "sciATAC" 4190
"5955" "sciATAC" 2107
"5956" "sciATAC" 816
"5957" "sciATAC" 911
"5958" "sciATAC" 6486
"5959" "sciATAC" 8261
"5960" "sciATAC" 275
"5961" "sciATAC" 4458
"5962" "sciATAC" 253
"5963" "sciATAC" 3957
"5964" "sciATAC" 1699
"5965" "sciATAC" 2859
"5966" "sciATAC" 1215
"5967" "sciATAC" 2339
"5968" "sciATAC" 1811
"5969" "sciATAC" 360
"5970" "sciATAC" 697
"5971" "sciATAC" 3992
"5972" "sciATAC" 138
"5973" "sciATAC" 708
"5974" "sciATAC" 2437
"5975" "sciATAC" 7724
"5976" "sciATAC" 300
"5977" "sciATAC" 333
"5978" "sciATAC" 1774
"5979" "sciATAC" 2459
"5980" "sciATAC" 1631
"5981" "sciATAC" 3690
"5982" "sciATAC" 2466
"5983" "sciATAC" 1499
"5984" "sciATAC" 658
"5985" "sciATAC" 5216
"5986" "sciATAC" 1005
"5987" "sciATAC" 4664
"5988" "sciATAC" 1121
"5989" "sciATAC" 214
"5990" "sciATAC" 73
"5991" "sciATAC" 382
"5992" "sciATAC" 171
"5993" "sciATAC" 472
"5994" "sciATAC" 611
"5995" "sciATAC" 388
"5996" "sciATAC" 4216
"5997" "sciATAC" 359
"5998" "sciATAC" 876
"5999" "sciATAC" 691
"6000" "sciATAC" 2563
"6001" "sciATAC" 837
"6002" "sciATAC" 1550
"6003" "sciATAC" 1966
"6004" "sciATAC" 477
"6005" "sciATAC" 503
"6006" "sciATAC" 236
"6007" "sciATAC" 584
"6008" "sciATAC" 2124
"6009" "sciATAC" 7906
"6010" "sciATAC" 4279
"6011" "sciATAC" 3830
"6012" "sciATAC" 1961
"6013" "sciATAC" 1011
"6014" "sciATAC" 668
"6015" "sciATAC" 411
"6016" "sciATAC" 2288
"6017" "sciATAC" 3753
"6018" "sciATAC" 669
"6019" "sciATAC" 969
"6020" "sciATAC" 2255
"6021" "sciATAC" 825
"6022" "sciATAC" 4519
"6023" "sciATAC" 1216
"6024" "sciATAC" 194
"6025" "sciATAC" 5523
"6026" "sciATAC" 1993
"6027" "sciATAC" 2145
"6028" "sciATAC" 3422
"6029" "sciATAC" 2343
"6030" "sciATAC" 1061
"6031" "sciATAC" 969
"6032" "sciATAC" 2163
"6033" "sciATAC" 2575
"6034" "sciATAC" 5208
"6035" "sciATAC" 10291
"6036" "sciATAC" 2789
"6037" "sciATAC" 4460
"6038" "sciATAC" 5764
"6039" "sciATAC" 8033
"6040" "sciATAC" 871
"6041" "sciATAC" 27138
"6042" "sciATAC" 12449
"6043" "sciATAC" 2390
"6044" "sciATAC" 6135
"6045" "sciATAC" 21761
"6046" "sciATAC" 3154
"6047" "sciATAC" 522
"6048" "sciATAC" 5774
"6049" "sciATAC" 6163
"6050" "sciATAC" 4834
"6051" "sciATAC" 4116
"6052" "sciATAC" 864
"6053" "sciATAC" 3356
"6054" "sciATAC" 2179
"6055" "sciATAC" 2534
"6056" "sciATAC" 123
"6057" "sciATAC" 6139
"6058" "sciATAC" 15800
"6059" "sciATAC" 7496
"6060" "sciATAC" 6558
"6061" "sciATAC" 946
"6062" "sciATAC" 4178
"6063" "sciATAC" 433
"6064" "sciATAC" 3595
"6065" "sciATAC" 1309
"6066" "sciATAC" 593
"6067" "sciATAC" 654
"6068" "sciATAC" 229
"6069" "sciATAC" 384
"6070" "sciATAC" 708
"6071" "sciATAC" 415
"6072" "sciATAC" 960
"6073" "sciATAC" 7764
"6074" "sciATAC" 6443
"6075" "sciATAC" 5517
"6076" "sciATAC" 29675
"6077" "sciATAC" 8548
"6078" "sciATAC" 877
"6079" "sciATAC" 4044
"6080" "sciATAC" 4621
"6081" "sciATAC" 301
"6082" "sciATAC" 8687
"6083" "sciATAC" 4791
"6084" "sciATAC" 2326
"6085" "sciATAC" 6385
"6086" "sciATAC" 2803
"6087" "sciATAC" 4293
"6088" "sciATAC" 2917
"6089" "sciATAC" 2788
"6090" "sciATAC" 7340
"6091" "sciATAC" 3216
"6092" "sciATAC" 2532
"6093" "sciATAC" 3686
"6094" "sciATAC" 4384
"6095" "sciATAC" 661
"6096" "sciATAC" 534
"6097" "sciATAC" 3967
"6098" "sciATAC" 5465
"6099" "sciATAC" 2323
"6100" "sciATAC" 1196
"6101" "sciATAC" 423
"6102" "sciATAC" 2018
"6103" "sciATAC" 3460
"6104" "sciATAC" 368
"6105" "sciATAC" 601
"6106" "sciATAC" 658
"6107" "sciATAC" 3679
"6108" "sciATAC" 82
"6109" "sciATAC" 1381
"6110" "sciATAC" 98
"6111" "sciATAC" 728
"6112" "sciATAC" 1307
"6113" "sciATAC" 647
"6114" "sciATAC" 228
"6115" "sciATAC" 1147
"6116" "sciATAC" 3695
"6117" "sciATAC" 12318
"6118" "sciATAC" 7020
"6119" "sciATAC" 2397
"6120" "sciATAC" 1368
"6121" "sciATAC" 258
"6122" "sciATAC" 3953
"6123" "sciATAC" 1061
"6124" "sciATAC" 4000
"6125" "sciATAC" 4491
"6126" "sciATAC" 281
"6127" "sciATAC" 2699
"6128" "sciATAC" 4868
"6129" "sciATAC" 557
"6130" "sciATAC" 293
"6131" "sciATAC" 153
"6132" "sciATAC" 3644
"6133" "sciATAC" 195
"6134" "sciATAC" 3743
"6135" "sciATAC" 5306
"6136" "sciATAC" 1096
"6137" "sciATAC" 157
"6138" "sciATAC" 538
"6139" "sciATAC" 5031
"6140" "sciATAC" 2781
"6141" "sciATAC" 651
"6142" "sciATAC" 3177
"6143" "sciATAC" 2352
"6144" "sciATAC" 1613
"6145" "sciATAC" 5501
"6146" "sciATAC" 323
"6147" "sciATAC" 249
"6148" "sciATAC" 235
"6149" "sciATAC" 1539
"6150" "sciATAC" 2218
"6151" "sciATAC" 8655
"6152" "sciATAC" 3283
"6153" "sciATAC" 2141
"6154" "sciATAC" 5934
"6155" "sciATAC" 4092
"6156" "sciATAC" 1866
"6157" "sciATAC" 256
"6158" "sciATAC" 156
"6159" "sciATAC" 418
"6160" "sciATAC" 5405
"6161" "sciATAC" 5286
"6162" "sciATAC" 439
"6163" "sciATAC" 1335
"6164" "sciATAC" 4862
"6165" "sciATAC" 1711
"6166" "sciATAC" 2083
"6167" "sciATAC" 332
"6168" "sciATAC" 1118
"6169" "sciATAC" 19124
"6170" "sciATAC" 14352
"6171" "sciATAC" 2624
"6172" "sciATAC" 5202
"6173" "sciATAC" 576
"6174" "sciATAC" 8697
"6175" "sciATAC" 575
"6176" "sciATAC" 1647
"6177" "sciATAC" 1749
"6178" "sciATAC" 10944
"6179" "sciATAC" 290
"6180" "sciATAC" 4070
"6181" "sciATAC" 8278
"6182" "sciATAC" 7004
"6183" "sciATAC" 7387
"6184" "sciATAC" 19486
"6185" "sciATAC" 15652
"6186" "sciATAC" 13065
"6187" "sciATAC" 6711
"6188" "sciATAC" 7660
"6189" "sciATAC" 191
"6190" "sciATAC" 3675
"6191" "sciATAC" 1754
"6192" "sciATAC" 18626
"6193" "sciATAC" 4506
"6194" "sciATAC" 267
"6195" "sciATAC" 1871
"6196" "sciATAC" 2479
"6197" "sciATAC" 2751
"6198" "sciATAC" 204
"6199" "sciATAC" 10453
"6200" "sciATAC" 10284
"6201" "sciATAC" 4990
"6202" "sciATAC" 4825
"6203" "sciATAC" 182
"6204" "sciATAC" 172
"6205" "sciATAC" 2900
"6206" "sciATAC" 1088
"6207" "sciATAC" 1528
"6208" "sciATAC" 4776
"6209" "sciATAC" 205
"6210" "sciATAC" 363
"6211" "sciATAC" 3245
"6212" "sciATAC" 952
"6213" "sciATAC" 3178
"6214" "sciATAC" 1623
"6215" "sciATAC" 1557
"6216" "sciATAC" 1409
"6217" "sciATAC" 481
"6218" "sciATAC" 413
"6219" "sciATAC" 1140
"6220" "sciATAC" 2206
"6221" "sciATAC" 5718
"6222" "sciATAC" 646
"6223" "sciATAC" 821
"6224" "sciATAC" 1072
"6225" "sciATAC" 1554
"6226" "sciATAC" 561
"6227" "sciATAC" 3655
"6228" "sciATAC" 10158
"6229" "sciATAC" 222
"6230" "sciATAC" 519
"6231" "sciATAC" 17116
"6232" "sciATAC" 7700
"6233" "sciATAC" 236
"6234" "sciATAC" 110
"6235" "sciATAC" 173
"6236" "sciATAC" 11721
"6237" "sciATAC" 262
"6238" "sciATAC" 208
"6239" "sciATAC" 120
"6240" "sciATAC" 1440
"6241" "sciATAC" 1082
"6242" "sciATAC" 412
"6243" "sciATAC" 887
"6244" "sciATAC" 10093
"6245" "sciATAC" 10438
"6246" "sciATAC" 2484
"6247" "sciATAC" 4875
"6248" "sciATAC" 2745
"6249" "sciATAC" 275
"6250" "sciATAC" 8793
"6251" "sciATAC" 2696
"6252" "sciATAC" 357
"6253" "sciATAC" 545
"6254" "sciATAC" 1746
"6255" "sciATAC" 3631
"6256" "sciATAC" 2769
"6257" "sciATAC" 611
"6258" "sciATAC" 12758
"6259" "sciATAC" 4067
"6260" "sciATAC" 19191
"6261" "sciATAC" 4521
"6262" "sciATAC" 4908
"6263" "sciATAC" 6188
"6264" "sciATAC" 32028
"6265" "sciATAC" 22198
"6266" "sciATAC" 1456
"6267" "sciATAC" 19017
"6268" "sciATAC" 1233
"6269" "sciATAC" 1279
"6270" "sciATAC" 4261
"6271" "sciATAC" 5593
"6272" "sciATAC" 316
"6273" "sciATAC" 7355
"6274" "sciATAC" 1705
"6275" "sciATAC" 1784
"6276" "sciATAC" 608
"6277" "sciATAC" 1036
"6278" "sciATAC" 14035
"6279" "sciATAC" 2006
"6280" "sciATAC" 4274
"6281" "sciATAC" 20322
"6282" "sciATAC" 8312
"6283" "sciATAC" 626
"6284" "sciATAC" 14411
"6285" "sciATAC" 7035
"6286" "sciATAC" 4907
"6287" "sciATAC" 11682
"6288" "sciATAC" 7255
"6289" "sciATAC" 9875
"6290" "sciATAC" 1540
"6291" "sciATAC" 4250
"6292" "sciATAC" 608
"6293" "sciATAC" 271
"6294" "sciATAC" 2870
"6295" "sciATAC" 19500
"6296" "sciATAC" 6078
"6297" "sciATAC" 3514
"6298" "sciATAC" 4687
"6299" "sciATAC" 6690
"6300" "sciATAC" 597
"6301" "sciATAC" 12266
"6302" "sciATAC" 26087
"6303" "sciATAC" 1703
"6304" "sciATAC" 11281
"6305" "sciATAC" 894
"6306" "sciATAC" 11310
"6307" "sciATAC" 5540
"6308" "sciATAC" 10663
"6309" "sciATAC" 5393
"6310" "sciATAC" 10757
"6311" "sciATAC" 2583
"6312" "sciATAC" 15657
"6313" "sciATAC" 13145
"6314" "sciATAC" 3525
"6315" "sciATAC" 4993
"6316" "sciATAC" 210
"6317" "sciATAC" 2888
"6318" "sciATAC" 11179
"6319" "sciATAC" 5487
"6320" "sciATAC" 5186
"6321" "sciATAC" 492
"6322" "sciATAC" 4129
"6323" "sciATAC" 7669
"6324" "sciATAC" 1446
"6325" "sciATAC" 1665
"6326" "sciATAC" 13530
"6327" "sciATAC" 1603
"6328" "sciATAC" 937
"6329" "sciATAC" 977
"6330" "sciATAC" 16020
"6331" "sciATAC" 10214
"6332" "sciATAC" 694
"6333" "sciATAC" 14643
"6334" "sciATAC" 18845
"6335" "sciATAC" 2090
"6336" "sciATAC" 22393
"6337" "sciATAC" 18532
"6338" "sciATAC" 2660
"6339" "sciATAC" 1818
"6340" "sciATAC" 7037
"6341" "sciATAC" 1248
"6342" "sciATAC" 1824
"6343" "sciATAC" 883
"6344" "sciATAC" 3511
"6345" "sciATAC" 914
"6346" "sciATAC" 1512
"6347" "sciATAC" 365
"6348" "sciATAC" 591
"6349" "sciATAC" 438
"6350" "sciATAC" 1433
"6351" "sciATAC" 1311
"6352" "sciATAC" 570
"6353" "sciATAC" 1095
"6354" "sciATAC" 5823
"6355" "sciATAC" 3644
"6356" "sciATAC" 2931
"6357" "sciATAC" 867
"6358" "sciATAC" 3024
"6359" "sciATAC" 1617
"6360" "sciATAC" 3713
"6361" "sciATAC" 148
"6362" "sciATAC" 1605
"6363" "sciATAC" 10526
"6364" "sciATAC" 1546
"6365" "sciATAC" 8348
"6366" "sciATAC" 5573
"6367" "sciATAC" 481
"6368" "sciATAC" 3783
"6369" "sciATAC" 691
"6370" "sciATAC" 2990
"6371" "sciATAC" 815
"6372" "sciATAC" 2432
"6373" "sciATAC" 962
"6374" "sciATAC" 2745
"6375" "sciATAC" 538
"6376" "sciATAC" 600
"6377" "sciATAC" 552
"6378" "sciATAC" 646
"6379" "sciATAC" 5573
"6380" "sciATAC" 1518
"6381" "sciATAC" 1796
"6382" "sciATAC" 839
"6383" "sciATAC" 3563
"6384" "sciATAC" 2929
"6385" "sciATAC" 637
"6386" "sciATAC" 2471
"6387" "sciATAC" 1931
"6388" "sciATAC" 1475
"6389" "sciATAC" 5415
"6390" "sciATAC" 5323
"6391" "sciATAC" 9851
"6392" "sciATAC" 5957
"6393" "sciATAC" 4771
"6394" "sciATAC" 2594
"6395" "sciATAC" 3910
"6396" "sciATAC" 2413
"6397" "sciATAC" 602
"6398" "sciATAC" 1919
"6399" "sciATAC" 1817
"6400" "sciATAC" 8631
"6401" "sciATAC" 9092
"6402" "sciATAC" 3032
"6403" "sciATAC" 2293
"6404" "sciATAC" 62
"6405" "sciATAC" 3958
"6406" "sciATAC" 3732
"6407" "sciATAC" 6438
"6408" "sciATAC" 18482
"6409" "sciATAC" 478
"6410" "sciATAC" 210
"6411" "sciATAC" 2345
"6412" "sciATAC" 2417
"6413" "sciATAC" 7446
"6414" "sciATAC" 7674
"6415" "sciATAC" 2600
"6416" "sciATAC" 871
"6417" "sciATAC" 4761
"6418" "sciATAC" 5292
"6419" "sciATAC" 3456
"6420" "sciATAC" 278
"6421" "sciATAC" 16058
"6422" "sciATAC" 1417
"6423" "sciATAC" 223
"6424" "sciATAC" 1787
"6425" "sciATAC" 3222
"6426" "sciATAC" 271
"6427" "sciATAC" 2034
"6428" "sciATAC" 1034
"6429" "sciATAC" 895
"6430" "sciATAC" 607
"6431" "sciATAC" 2153
"6432" "sciATAC" 12080
"6433" "sciATAC" 1366
"6434" "sciATAC" 5087
"6435" "sciATAC" 8061
"6436" "sciATAC" 4303
"6437" "sciATAC" 2617
"6438" "sciATAC" 8680
"6439" "sciATAC" 2630
"6440" "sciATAC" 500
"6441" "sciATAC" 3211
"6442" "sciATAC" 8310
"6443" "sciATAC" 197
"6444" "sciATAC" 1447
"6445" "sciATAC" 268
"6446" "sciATAC" 80
"6447" "sciATAC" 192
"6448" "sciATAC" 2304
"6449" "sciATAC" 7959
"6450" "sciATAC" 1807
"6451" "sciATAC" 303
"6452" "sciATAC" 3215
"6453" "sciATAC" 4778
"6454" "sciATAC" 303
"6455" "sciATAC" 453
"6456" "sciATAC" 1650
"6457" "sciATAC" 685
"6458" "sciATAC" 615
"6459" "sciATAC" 864
"6460" "sciATAC" 1624
"6461" "sciATAC" 4687
"6462" "sciATAC" 74
"6463" "sciATAC" 2213
"6464" "sciATAC" 2599
"6465" "sciATAC" 3888
"6466" "sciATAC" 2579
"6467" "sciATAC" 5317
"6468" "sciATAC" 1721
"6469" "sciATAC" 2422
"6470" "sciATAC" 8143
"6471" "sciATAC" 667
"6472" "sciATAC" 1751
"6473" "sciATAC" 1583
"6474" "sciATAC" 954
"6475" "sciATAC" 8135
"6476" "sciATAC" 1910
"6477" "sciATAC" 6738
"6478" "sciATAC" 5459
"6479" "sciATAC" 3718
"6480" "sciATAC" 1029
"6481" "sciATAC" 5248
"6482" "sciATAC" 806
"6483" "sciATAC" 5239
"6484" "sciATAC" 450
"6485" "sciATAC" 1025
"6486" "sciATAC" 2197
"6487" "sciATAC" 2287
"6488" "sciATAC" 1295
"6489" "sciATAC" 2564
"6490" "sciATAC" 143
"6491" "sciATAC" 2959
"6492" "sciATAC" 1053
"6493" "sciATAC" 122
"6494" "sciATAC" 1647
"6495" "sciATAC" 5017
"6496" "sciATAC" 176
"6497" "sciATAC" 880
"6498" "sciATAC" 518
"6499" "sciATAC" 2466
"6500" "sciATAC" 6133
"6501" "sciATAC" 2482
"6502" "sciATAC" 599
"6503" "sciATAC" 1796
"6504" "sciATAC" 1885
"6505" "sciATAC" 3660
"6506" "sciATAC" 1107
"6507" "sciATAC" 1490
"6508" "sciATAC" 342
"6509" "sciATAC" 337
"6510" "sciATAC" 910
"6511" "sciATAC" 1331
"6512" "sciATAC" 4122
"6513" "sciATAC" 280
"6514" "sciATAC" 1301
"6515" "sciATAC" 1825
"6516" "sciATAC" 6210
"6517" "sciATAC" 6222
"6518" "sciATAC" 306
"6519" "sciATAC" 3853
"6520" "sciATAC" 2619
"6521" "sciATAC" 479
"6522" "sciATAC" 117
"6523" "sciATAC" 750
"6524" "sciATAC" 628
"6525" "sciATAC" 741
"6526" "sciATAC" 7911
"6527" "sciATAC" 4148
"6528" "sciATAC" 1561
"6529" "sciATAC" 17907
"6530" "sciATAC" 11965
"6531" "sciATAC" 5734
"6532" "sciATAC" 7196
"6533" "sciATAC" 1016
"6534" "sciATAC" 6726
"6535" "sciATAC" 5877
"6536" "sciATAC" 254
"6537" "sciATAC" 314
"6538" "sciATAC" 21127
"6539" "sciATAC" 10723
"6540" "sciATAC" 12468
"6541" "sciATAC" 13460
"6542" "sciATAC" 2236
"6543" "sciATAC" 9293
"6544" "sciATAC" 2566
"6545" "sciATAC" 471
"6546" "sciATAC" 1004
"6547" "sciATAC" 2018
"6548" "sciATAC" 2146
"6549" "sciATAC" 206
"6550" "sciATAC" 2752
"6551" "sciATAC" 907
"6552" "sciATAC" 743
"6553" "sciATAC" 634
"6554" "sciATAC" 473
"6555" "sciATAC" 414
"6556" "sciATAC" 501
"6557" "sciATAC" 803
"6558" "sciATAC" 128
"6559" "sciATAC" 2984
"6560" "sciATAC" 956
"6561" "sciATAC" 834
"6562" "sciATAC" 974
"6563" "sciATAC" 1439
"6564" "sciATAC" 451
"6565" "sciATAC" 5963
"6566" "sciATAC" 1361
"6567" "sciATAC" 3307
"6568" "sciATAC" 1545
"6569" "sciATAC" 965
"6570" "sciATAC" 680
"6571" "sciATAC" 2477
"6572" "sciATAC" 3356
"6573" "sciATAC" 871
"6574" "sciATAC" 435
"6575" "sciATAC" 178
"6576" "sciATAC" 7350
"6577" "sciATAC" 676
"6578" "sciATAC" 912
"6579" "sciATAC" 722
"6580" "sciATAC" 196
"6581" "sciATAC" 215
"6582" "sciATAC" 2740
"6583" "sciATAC" 5483
"6584" "sciATAC" 1318
"6585" "sciATAC" 1711
"6586" "sciATAC" 2666
"6587" "sciATAC" 3099
"6588" "sciATAC" 2550
"6589" "sciATAC" 864
"6590" "sciATAC" 675
"6591" "sciATAC" 5103
"6592" "sciATAC" 750
"6593" "sciATAC" 202
"6594" "sciATAC" 2561
"6595" "sciATAC" 3176
"6596" "sciATAC" 2417
"6597" "sciATAC" 4286
"6598" "sciATAC" 421
"6599" "sciATAC" 199
"6600" "sciATAC" 1077
"6601" "sciATAC" 611
"6602" "sciATAC" 2170
"6603" "sciATAC" 3184
"6604" "sciATAC" 1383
"6605" "sciATAC" 227
"6606" "sciATAC" 3164
"6607" "sciATAC" 950
"6608" "sciATAC" 1709
"6609" "sciATAC" 1583
"6610" "sciATAC" 1206
"6611" "sciATAC" 345
"6612" "sciATAC" 609
"6613" "sciATAC" 949
"6614" "sciATAC" 1876
"6615" "sciATAC" 836
"6616" "sciATAC" 809
"6617" "sciATAC" 2393
"6618" "sciATAC" 213
"6619" "sciATAC" 637
"6620" "sciATAC" 2838
"6621" "sciATAC" 9656
"6622" "sciATAC" 2755
"6623" "sciATAC" 2641
"6624" "sciATAC" 1953
"6625" "sciATAC" 1055
"6626" "sciATAC" 1595
"6627" "sciATAC" 6669
"6628" "sciATAC" 1313
"6629" "sciATAC" 1615
"6630" "sciATAC" 801
"6631" "sciATAC" 344
"6632" "sciATAC" 1650
"6633" "sciATAC" 1475
"6634" "sciATAC" 467
"6635" "sciATAC" 585
"6636" "sciATAC" 156
"6637" "sciATAC" 4992
"6638" "sciATAC" 849
"6639" "sciATAC" 5134
"6640" "sciATAC" 158
"6641" "sciATAC" 8015
"6642" "sciATAC" 1161
"6643" "sciATAC" 686
"6644" "sciATAC" 927
"6645" "sciATAC" 747
"6646" "sciATAC" 3656
"6647" "sciATAC" 1421
"6648" "sciATAC" 276
"6649" "sciATAC" 173
"6650" "sciATAC" 13006
"6651" "sciATAC" 9080
"6652" "sciATAC" 9774
"6653" "sciATAC" 8620
"6654" "sciATAC" 1381
"6655" "sciATAC" 5911
"6656" "sciATAC" 9255
"6657" "sciATAC" 3213
"6658" "sciATAC" 2988
"6659" "sciATAC" 7566
"6660" "sciATAC" 634
"6661" "sciATAC" 22656
"6662" "sciATAC" 1745
"6663" "sciATAC" 1206
"6664" "sciATAC" 3710
"6665" "sciATAC" 10917
"6666" "sciATAC" 3565
"6667" "sciATAC" 3802
"6668" "sciATAC" 125
"6669" "sciATAC" 5725
"6670" "sciATAC" 777
"6671" "sciATAC" 13952
"6672" "sciATAC" 1016
"6673" "sciATAC" 668
"6674" "sciATAC" 1227
"6675" "sciATAC" 3936
"6676" "sciATAC" 13413
"6677" "sciATAC" 3462
"6678" "sciATAC" 13676
"6679" "sciATAC" 1760
"6680" "sciATAC" 1262
"6681" "sciATAC" 1721
"6682" "sciATAC" 257
"6683" "sciATAC" 1155
"6684" "sciATAC" 2044
"6685" "sciATAC" 1039
"6686" "sciATAC" 1353
"6687" "sciATAC" 1075
"6688" "sciATAC" 226
"6689" "sciATAC" 1166
"6690" "sciATAC" 2312
"6691" "sciATAC" 2202
"6692" "sciATAC" 509
"6693" "sciATAC" 4776
"6694" "sciATAC" 10304
"6695" "sciATAC" 5052
"6696" "sciATAC" 574
"6697" "sciATAC" 12418
"6698" "sciATAC" 7499
"6699" "sciATAC" 5874
"6700" "sciATAC" 6306
"6701" "sciATAC" 3093
"6702" "sciATAC" 290
"6703" "sciATAC" 545
"6704" "sciATAC" 497
"6705" "sciATAC" 5743
"6706" "sciATAC" 5393
"6707" "sciATAC" 2777
"6708" "sciATAC" 218
"6709" "sciATAC" 5992
"6710" "sciATAC" 5418
"6711" "sciATAC" 4886
"6712" "sciATAC" 4680
"6713" "sciATAC" 4199
"6714" "sciATAC" 1835
"6715" "sciATAC" 5686
"6716" "sciATAC" 5085
"6717" "sciATAC" 5828
"6718" "sciATAC" 8228
"6719" "sciATAC" 7891
"6720" "sciATAC" 3056
"6721" "sciATAC" 1016
"6722" "sciATAC" 1265
"6723" "sciATAC" 8089
"6724" "sciATAC" 419
"6725" "sciATAC" 437
"6726" "sciATAC" 292
"6727" "sciATAC" 287
"6728" "sciATAC" 3131
"6729" "sciATAC" 4982
"6730" "sciATAC" 1441
"6731" "sciATAC" 244
"6732" "sciATAC" 642
"6733" "sciATAC" 983
"6734" "sciATAC" 794
"6735" "sciATAC" 2029
"6736" "sciATAC" 1237
"6737" "sciATAC" 369
"6738" "sciATAC" 1071
"6739" "sciATAC" 1353
"6740" "sciATAC" 667
"6741" "sciATAC" 755
"6742" "sciATAC" 459
"6743" "sciATAC" 830
"6744" "sciATAC" 541
"6745" "sciATAC" 128
"6746" "sciATAC" 241
"6747" "sciATAC" 308
"6748" "sciATAC" 548
"6749" "sciATAC" 199
"6750" "sciATAC" 175
"6751" "sciATAC" 1714
"6752" "sciATAC" 443
"6753" "sciATAC" 2181
"6754" "sciATAC" 3652
"6755" "sciATAC" 562
"6756" "sciATAC" 2018
"6757" "sciATAC" 822
"6758" "sciATAC" 835
"6759" "sciATAC" 680
"6760" "sciATAC" 2907
"6761" "sciATAC" 1869
"6762" "sciATAC" 607
"6763" "sciATAC" 2430
"6764" "sciATAC" 3380
"6765" "sciATAC" 2732
"6766" "sciATAC" 916
"6767" "sciATAC" 5904
"6768" "sciATAC" 2893
"6769" "sciATAC" 589
"6770" "sciATAC" 629
"6771" "sciATAC" 578
"6772" "sciATAC" 2095
"6773" "sciATAC" 3265
"6774" "sciATAC" 5050
"6775" "sciATAC" 4955
"6776" "sciATAC" 6940
"6777" "sciATAC" 10308
"6778" "sciATAC" 3823
"6779" "sciATAC" 3846
"6780" "sciATAC" 342
"6781" "sciATAC" 2700
"6782" "sciATAC" 512
"6783" "sciATAC" 1036
"6784" "sciATAC" 4229
"6785" "sciATAC" 3522
"6786" "sciATAC" 1556
"6787" "sciATAC" 811
"6788" "sciATAC" 21455
"6789" "sciATAC" 3291
"6790" "sciATAC" 3161
"6791" "sciATAC" 269
"6792" "sciATAC" 114
"6793" "sciATAC" 564
"6794" "sciATAC" 11096
"6795" "sciATAC" 2315
"6796" "sciATAC" 1540
"6797" "sciATAC" 1398
"6798" "sciATAC" 2274
"6799" "sciATAC" 1349
"6800" "sciATAC" 6966
"6801" "sciATAC" 7853
"6802" "sciATAC" 133
"6803" "sciATAC" 4916
"6804" "sciATAC" 706
"6805" "sciATAC" 573
"6806" "sciATAC" 1516
"6807" "sciATAC" 3572
"6808" "sciATAC" 477
"6809" "sciATAC" 7894
"6810" "sciATAC" 1973
"6811" "sciATAC" 1474
"6812" "sciATAC" 2024
"6813" "sciATAC" 12769
"6814" "sciATAC" 1384
"6815" "sciATAC" 2741
"6816" "sciATAC" 12221
"6817" "sciATAC" 73948
"6818" "sciATAC" 2757
"6819" "sciATAC" 6416
"6820" "sciATAC" 4235
"6821" "sciATAC" 2659
"6822" "sciATAC" 3824
"6823" "sciATAC" 5415
"6824" "sciATAC" 5219
"6825" "sciATAC" 4427
"6826" "sciATAC" 2573
"6827" "sciATAC" 1418
"6828" "sciATAC" 14142
"6829" "sciATAC" 5539
"6830" "sciATAC" 5261
"6831" "sciATAC" 4675
"6832" "sciATAC" 2022
"6833" "sciATAC" 1881
"6834" "sciATAC" 3888
"6835" "sciATAC" 1975
"6836" "sciATAC" 2615
"6837" "sciATAC" 1691
"6838" "sciATAC" 2789
"6839" "sciATAC" 941
"6840" "sciATAC" 1888
"6841" "sciATAC" 3387
"6842" "sciATAC" 2370
"6843" "sciATAC" 7034
"6844" "sciATAC" 9762
"6845" "sciATAC" 828
"6846" "sciATAC" 172
"6847" "sciATAC" 814
"6848" "sciATAC" 1748
"6849" "sciATAC" 1638
"6850" "sciATAC" 1532
"6851" "sciATAC" 931
"6852" "sciATAC" 734
"6853" "sciATAC" 233
"6854" "sciATAC" 670
"6855" "sciATAC" 476
"6856" "sciATAC" 1238
"6857" "sciATAC" 1218
"6858" "sciATAC" 109
"6859" "sciATAC" 1327
"6860" "sciATAC" 758
"6861" "sciATAC" 2026
"6862" "sciATAC" 1656
"6863" "sciATAC" 490
"6864" "sciATAC" 1639
"6865" "sciATAC" 683
"6866" "sciATAC" 478
"6867" "sciATAC" 1557
"6868" "sciATAC" 1060
"6869" "sciATAC" 607
"6870" "sciATAC" 1125
"6871" "sciATAC" 881
"6872" "sciATAC" 675
"6873" "sciATAC" 262
"6874" "sciATAC" 648
"6875" "sciATAC" 472
"6876" "sciATAC" 415
"6877" "sciATAC" 185
"6878" "sciATAC" 610
"6879" "sciATAC" 541
"6880" "sciATAC" 734
"6881" "sciATAC" 735
"6882" "sciATAC" 710
"6883" "sciATAC" 3718
"6884" "sciATAC" 7284
"6885" "sciATAC" 177
"6886" "sciATAC" 346
"6887" "sciATAC" 242
"6888" "sciATAC" 354
"6889" "sciATAC" 6456
"6890" "sciATAC" 140
"6891" "sciATAC" 4633
"6892" "sciATAC" 3269
"6893" "sciATAC" 131
"6894" "sciATAC" 1190
"6895" "sciATAC" 12727
"6896" "sciATAC" 7264
"6897" "sciATAC" 645
"6898" "sciATAC" 830
"6899" "sciATAC" 1520
"6900" "sciATAC" 2076
"6901" "sciATAC" 629
"6902" "sciATAC" 615
"6903" "sciATAC" 385
"6904" "sciATAC" 2152
"6905" "sciATAC" 7701
"6906" "sciATAC" 412
"6907" "sciATAC" 391
"6908" "sciATAC" 1862
"6909" "sciATAC" 1360
"6910" "sciATAC" 138
"6911" "sciATAC" 188
"6912" "sciATAC" 228
"6913" "sciATAC" 5123
"6914" "sciATAC" 15957
"6915" "sciATAC" 8878
"6916" "sciATAC" 10944
"6917" "sciATAC" 5565
"6918" "sciATAC" 18766
"6919" "sciATAC" 359
"6920" "sciATAC" 10943
"6921" "sciATAC" 2242
"6922" "sciATAC" 268
"6923" "sciATAC" 1690
"6924" "sciATAC" 4133
"6925" "sciATAC" 380
"6926" "sciATAC" 922
"6927" "sciATAC" 7689
"6928" "sciATAC" 11881
"6929" "sciATAC" 1095
"6930" "sciATAC" 3712
"6931" "sciATAC" 424
"6932" "sciATAC" 6520
"6933" "sciATAC" 3719
"6934" "sciATAC" 5306
"6935" "sciATAC" 7937
"6936" "sciATAC" 2500
"6937" "sciATAC" 4641
"6938" "sciATAC" 10114
"6939" "sciATAC" 9839
"6940" "sciATAC" 2746
"6941" "sciATAC" 973
"6942" "sciATAC" 739
"6943" "sciATAC" 13471
"6944" "sciATAC" 20058
"6945" "sciATAC" 4728
"6946" "sciATAC" 2961
"6947" "sciATAC" 4983
"6948" "sciATAC" 3269
"6949" "sciATAC" 12350
"6950" "sciATAC" 8100
"6951" "sciATAC" 24597
"6952" "sciATAC" 3814
"6953" "sciATAC" 4595
"6954" "sciATAC" 258
"6955" "sciATAC" 6257
"6956" "sciATAC" 2967
"6957" "sciATAC" 836
"6958" "sciATAC" 2006
"6959" "sciATAC" 20823
"6960" "sciATAC" 1932
"6961" "sciATAC" 1156
"6962" "sciATAC" 531
"6963" "sciATAC" 1258
"6964" "sciATAC" 7510
"6965" "sciATAC" 8555
"6966" "sciATAC" 1947
"6967" "sciATAC" 5559
"6968" "sciATAC" 13853
"6969" "sciATAC" 4058
"6970" "sciATAC" 7968
"6971" "sciATAC" 7016
"6972" "sciATAC" 2588
"6973" "sciATAC" 1859
"6974" "sciATAC" 8808
"6975" "sciATAC" 2706
"6976" "sciATAC" 3286
"6977" "sciATAC" 4258
"6978" "sciATAC" 7441
"6979" "sciATAC" 9970
"6980" "sciATAC" 9155
"6981" "sciATAC" 7056
"6982" "sciATAC" 1030
"6983" "sciATAC" 7385
"6984" "sciATAC" 4545
"6985" "sciATAC" 4499
"6986" "sciATAC" 7139
"6987" "sciATAC" 375
"6988" "sciATAC" 3788
"6989" "sciATAC" 3397
"6990" "sciATAC" 9331
"6991" "sciATAC" 3883
"6992" "sciATAC" 2812
"6993" "sciATAC" 4096
"6994" "sciATAC" 6571
"6995" "sciATAC" 3475
"6996" "sciATAC" 18312
"6997" "sciATAC" 308
"6998" "sciATAC" 2074
"6999" "sciATAC" 3066
"7000" "sciATAC" 73
"7001" "sciATAC" 5278
"7002" "sciATAC" 462
"7003" "sciATAC" 13059
"7004" "sciATAC" 5665
"7005" "sciATAC" 5777
"7006" "sciATAC" 1270
"7007" "sciATAC" 4085
"7008" "sciATAC" 2220
"7009" "sciATAC" 5514
"7010" "sciATAC" 351
"7011" "sciATAC" 8300
"7012" "sciATAC" 4473
"7013" "sciATAC" 5965
"7014" "sciATAC" 273
"7015" "sciATAC" 8924
"7016" "sciATAC" 7605
"7017" "sciATAC" 5168
"7018" "sciATAC" 1414
"7019" "sciATAC" 21340
"7020" "sciATAC" 5474
"7021" "sciATAC" 4016
"7022" "sciATAC" 662
"7023" "sciATAC" 6903
"7024" "easy_ATAC" 383
"7025" "easy_ATAC" 394
"7026" "easy_ATAC" 1920
"7027" "easy_ATAC" 1313
"7028" "easy_ATAC" 1025
"7029" "easy_ATAC" 977
"7030" "easy_ATAC" 995
"7031" "easy_ATAC" 1757
"7032" "easy_ATAC" 1049
"7033" "easy_ATAC" 387
"7034" "easy_ATAC" 360
"7035" "easy_ATAC" 1266
"7036" "easy_ATAC" 697
"7037" "easy_ATAC" 647
"7038" "easy_ATAC" 631
"7039" "easy_ATAC" 501
"7040" "easy_ATAC" 706
"7041" "easy_ATAC" 453
"7042" "easy_ATAC" 644
"7043" "easy_ATAC" 281
"7044" "easy_ATAC" 747
"7045" "easy_ATAC" 979
"7046" "easy_ATAC" 1277
"7047" "easy_ATAC" 619
"7048" "easy_ATAC" 2139
"7049" "easy_ATAC" 820
"7050" "easy_ATAC" 583
"7051" "easy_ATAC" 1791
"7052" "easy_ATAC" 1429
"7053" "easy_ATAC" 909
"7054" "easy_ATAC" 2532
"7055" "easy_ATAC" 1914
"7056" "easy_ATAC" 588
"7057" "easy_ATAC" 734
"7058" "easy_ATAC" 411
"7059" "easy_ATAC" 947
"7060" "easy_ATAC" 905
"7061" "easy_ATAC" 799
"7062" "easy_ATAC" 1359
"7063" "easy_ATAC" 691
"7064" "easy_ATAC" 643
"7065" "easy_ATAC" 864
"7066" "easy_ATAC" 1615
"7067" "easy_ATAC" 2410
"7068" "easy_ATAC" 1219
"7069" "easy_ATAC" 637
"7070" "easy_ATAC" 680
"7071" "easy_ATAC" 623
"7072" "easy_ATAC" 929
"7073" "easy_ATAC" 2385
"7074" "easy_ATAC" 881
"7075" "easy_ATAC" 380
"7076" "easy_ATAC" 445
"7077" "easy_ATAC" 2556
"7078" "easy_ATAC" 984
"7079" "easy_ATAC" 1035
"7080" "easy_ATAC" 1152
"7081" "easy_ATAC" 475
"7082" "easy_ATAC" 1140
"7083" "easy_ATAC" 764
"7084" "easy_ATAC" 1289
"7085" "easy_ATAC" 741
"7086" "easy_ATAC" 1321
"7087" "easy_ATAC" 1443
"7088" "easy_ATAC" 3074
"7089" "easy_ATAC" 954
"7090" "easy_ATAC" 1053
"7091" "easy_ATAC" 299
"7092" "easy_ATAC" 1270
"7093" "easy_ATAC" 1256
"7094" "easy_ATAC" 2559
"7095" "easy_ATAC" 2151
"7096" "easy_ATAC" 1382
"7097" "easy_ATAC" 2392
"7098" "easy_ATAC" 434
"7099" "easy_ATAC" 1745
"7100" "easy_ATAC" 815
"7101" "easy_ATAC" 673
"7102" "easy_ATAC" 1003
"7103" "easy_ATAC" 1487
"7104" "easy_ATAC" 538
"7105" "easy_ATAC" 904
"7106" "easy_ATAC" 1171
"7107" "easy_ATAC" 1133
"7108" "easy_ATAC" 1069
"7109" "easy_ATAC" 964
"7110" "easy_ATAC" 1022
"7111" "easy_ATAC" 2909
"7112" "easy_ATAC" 1913
"7113" "easy_ATAC" 1811
"7114" "easy_ATAC" 674
"7115" "easy_ATAC" 1709
"7116" "easy_ATAC" 1207
"7117" "easy_ATAC" 1548
"7118" "easy_ATAC" 1021
"7119" "easy_ATAC" 1408
"7120" "easy_ATAC" 1199
"7121" "easy_ATAC" 1631
"7122" "easy_ATAC" 1415
"7123" "easy_ATAC" 1662
"7124" "easy_ATAC" 833
"7125" "easy_ATAC" 663
"7126" "easy_ATAC" 743
"7127" "easy_ATAC" 1780
"7128" "easy_ATAC" 628
"7129" "easy_ATAC" 1620
"7130" "easy_ATAC" 776
"7131" "easy_ATAC" 517
"7132" "easy_ATAC" 1636
"7133" "easy_ATAC" 1502
"7134" "easy_ATAC" 1657
"7135" "easy_ATAC" 1017
"7136" "easy_ATAC" 920
"7137" "easy_ATAC" 892
"7138" "easy_ATAC" 1439
"7139" "easy_ATAC" 789
"7140" "easy_ATAC" 949
"7141" "easy_ATAC" 1149
"7142" "easy_ATAC" 790
"7143" "easy_ATAC" 378
"7144" "easy_ATAC" 651
"7145" "easy_ATAC" 706
"7146" "easy_ATAC" 614
"7147" "easy_ATAC" 1107
"7148" "easy_ATAC" 659
"7149" "easy_ATAC" 1149
"7150" "easy_ATAC" 1549
"7151" "easy_ATAC" 1010
"7152" "easy_ATAC" 1060
"7153" "easy_ATAC" 1003
"7154" "easy_ATAC" 1105
"7155" "easy_ATAC" 1004
"7156" "easy_ATAC" 547
"7157" "easy_ATAC" 2306
"7158" "easy_ATAC" 681
"7159" "easy_ATAC" 3221
"7160" "easy_ATAC" 488
"7161" "easy_ATAC" 1025
"7162" "easy_ATAC" 745
"7163" "easy_ATAC" 2505
"7164" "easy_ATAC" 1042
"7165" "easy_ATAC" 1396
"7166" "easy_ATAC" 918
"7167" "easy_ATAC" 1187
"7168" "easy_ATAC" 816
"7169" "easy_ATAC" 491
"7170" "easy_ATAC" 1622
"7171" "easy_ATAC" 1517
"7172" "easy_ATAC" 1665
"7173" "easy_ATAC" 1261
"7174" "easy_ATAC" 1058
"7175" "easy_ATAC" 1567
"7176" "easy_ATAC" 940
"7177" "easy_ATAC" 875
"7178" "easy_ATAC" 1010
"7179" "easy_ATAC" 1136
"7180" "easy_ATAC" 885
"7181" "easy_ATAC" 642
"7182" "easy_ATAC" 941
"7183" "easy_ATAC" 699
"7184" "easy_ATAC" 508
"7185" "easy_ATAC" 1421
"7186" "easy_ATAC" 600
"7187" "easy_ATAC" 1511
"7188" "easy_ATAC" 489
"7189" "easy_ATAC" 456
"7190" "easy_ATAC" 335
"7191" "easy_ATAC" 1001
"7192" "easy_ATAC" 712
"7193" "easy_ATAC" 2558
"7194" "easy_ATAC" 543
"7195" "easy_ATAC" 1294
"7196" "easy_ATAC" 794
"7197" "easy_ATAC" 1168
"7198" "easy_ATAC" 850
"7199" "easy_ATAC" 1532
"7200" "easy_ATAC" 775
"7201" "easy_ATAC" 1660
"7202" "easy_ATAC" 831
"7203" "easy_ATAC" 724
"7204" "easy_ATAC" 964
"7205" "easy_ATAC" 749
"7206" "easy_ATAC" 783
"7207" "easy_ATAC" 23
"7208" "easy_ATAC" 882
"7209" "easy_ATAC" 1048
"7210" "easy_ATAC" 1218
"7211" "easy_ATAC" 1278
"7212" "easy_ATAC" 885
"7213" "easy_ATAC" 762
"7214" "easy_ATAC" 1595
"7215" "easy_ATAC" 714
"7216" "easy_ATAC" 274
"7217" "easy_ATAC" 552
"7218" "easy_ATAC" 843
"7219" "easy_ATAC" 694
"7220" "easy_ATAC" 1565
"7221" "easy_ATAC" 1723
"7222" "easy_ATAC" 429
"7223" "easy_ATAC" 708
"7224" "easy_ATAC" 743
"7225" "easy_ATAC" 550
"7226" "easy_ATAC" 1023
"7227" "easy_ATAC" 1199
"7228" "easy_ATAC" 1114
"7229" "easy_ATAC" 956
"7230" "easy_ATAC" 695
"7231" "easy_ATAC" 1219
"7232" "easy_ATAC" 987
"7233" "easy_ATAC" 762
"7234" "easy_ATAC" 1741
"7235" "easy_ATAC" 1397
"7236" "easy_ATAC" 815
"7237" "easy_ATAC" 1014
"7238" "easy_ATAC" 722
"7239" "easy_ATAC" 2023
"7240" "easy_ATAC" 1044
"7241" "easy_ATAC" 615
"7242" "easy_ATAC" 561
"7243" "easy_ATAC" 692
"7244" "easy_ATAC" 632
"7245" "easy_ATAC" 373
"7246" "easy_ATAC" 889
"7247" "easy_ATAC" 503
"7248" "easy_ATAC" 712
"7249" "easy_ATAC" 590
"7250" "easy_ATAC" 678
"7251" "easy_ATAC" 1254
"7252" "easy_ATAC" 566
"7253" "easy_ATAC" 1225
"7254" "easy_ATAC" 1326
"7255" "easy_ATAC" 1306
"7256" "easy_ATAC" 902
"7257" "easy_ATAC" 1148
"7258" "easy_ATAC" 841
"7259" "easy_ATAC" 555
"7260" "easy_ATAC" 694
"7261" "easy_ATAC" 961
"7262" "easy_ATAC" 850
"7263" "easy_ATAC" 618
"7264" "easy_ATAC" 811
"7265" "easy_ATAC" 1856
"7266" "easy_ATAC" 1434
"7267" "easy_ATAC" 756
"7268" "easy_ATAC" 1441
"7269" "easy_ATAC" 1289
"7270" "easy_ATAC" 598
"7271" "easy_ATAC" 2425
"7272" "easy_ATAC" 2214
"7273" "easy_ATAC" 1588
"7274" "easy_ATAC" 871
"7275" "easy_ATAC" 1311
"7276" "easy_ATAC" 537
"7277" "easy_ATAC" 1356
"7278" "easy_ATAC" 499
"7279" "easy_ATAC" 1041
"7280" "easy_ATAC" 380
"7281" "easy_ATAC" 1232
"7282" "easy_ATAC" 1019
"7283" "easy_ATAC" 1310
"7284" "easy_ATAC" 920
"7285" "easy_ATAC" 1350
"7286" "easy_ATAC" 695
"7287" "easy_ATAC" 789
"7288" "easy_ATAC" 335
"7289" "easy_ATAC" 574
"7290" "easy_ATAC" 628
"7291" "easy_ATAC" 1010
"7292" "easy_ATAC" 561
"7293" "easy_ATAC" 993
"7294" "easy_ATAC" 1522
"7295" "easy_ATAC" 1066
"7296" "easy_ATAC" 547
"7297" "easy_ATAC" 1019
"7298" "easy_ATAC" 587
"7299" "easy_ATAC" 592
"7300" "easy_ATAC" 1643
"7301" "easy_ATAC" 896
"7302" "easy_ATAC" 856
"7303" "easy_ATAC" 705
"7304" "easy_ATAC" 1243
"7305" "easy_ATAC" 850
"7306" "easy_ATAC" 1110
"7307" "easy_ATAC" 874
"7308" "easy_ATAC" 2996
"7309" "easy_ATAC" 2167
"7310" "easy_ATAC" 798
"7311" "easy_ATAC" 876
"7312" "easy_ATAC" 1442
"7313" "easy_ATAC" 1162
"7314" "easy_ATAC" 1819
"7315" "easy_ATAC" 470
"7316" "easy_ATAC" 698
"7317" "easy_ATAC" 1828
"7318" "easy_ATAC" 726
"7319" "easy_ATAC" 394
"7320" "easy_ATAC" 481
"7321" "easy_ATAC" 1150
"7322" "easy_ATAC" 482
"7323" "easy_ATAC" 338
"7324" "easy_ATAC" 1024
"7325" "easy_ATAC" 671
"7326" "easy_ATAC" 407
"7327" "easy_ATAC" 1473
"7328" "easy_ATAC" 847
"7329" "easy_ATAC" 1011
"7330" "easy_ATAC" 527
"7331" "easy_ATAC" 1116
"7332" "easy_ATAC" 841
"7333" "easy_ATAC" 484
"7334" "easy_ATAC" 677
"7335" "easy_ATAC" 485
"7336" "easy_ATAC" 816
"7337" "easy_ATAC" 1211
"7338" "easy_ATAC" 714
"7339" "easy_ATAC" 1338
"7340" "easy_ATAC" 414
"7341" "easy_ATAC" 1272
"7342" "easy_ATAC" 609
"7343" "easy_ATAC" 835
"7344" "easy_ATAC" 304
"7345" "easy_ATAC" 911
"7346" "easy_ATAC" 1161
"7347" "easy_ATAC" 361
"7348" "easy_ATAC" 745
"7349" "easy_ATAC" 2493
"7350" "easy_ATAC" 358
"7351" "easy_ATAC" 742
"7352" "easy_ATAC" 1873
"7353" "easy_ATAC" 1232
"7354" "easy_ATAC" 1067
"7355" "easy_ATAC" 510
"7356" "easy_ATAC" 2865
"7357" "easy_ATAC" 1354
"7358" "easy_ATAC" 2459
"7359" "easy_ATAC" 1297
"7360" "easy_ATAC" 1290
"7361" "easy_ATAC" 1372
"7362" "easy_ATAC" 807
"7363" "easy_ATAC" 1500
"7364" "easy_ATAC" 1693
"7365" "easy_ATAC" 1431
"7366" "easy_ATAC" 932
"7367" "easy_ATAC" 567
"7368" "easy_ATAC" 1379
"7369" "easy_ATAC" 1239
"7370" "easy_ATAC" 499
"7371" "easy_ATAC" 494
"7372" "easy_ATAC" 571
"7373" "easy_ATAC" 498
"7374" "easy_ATAC" 512
"7375" "easy_ATAC" 550
"7376" "easy_ATAC" 1546
"7377" "easy_ATAC" 536
"7378" "easy_ATAC" 392
"7379" "easy_ATAC" 575
"7380" "easy_ATAC" 1096
"7381" "easy_ATAC" 621
"7382" "easy_ATAC" 561
"7383" "easy_ATAC" 706
"7384" "easy_ATAC" 740
"7385" "easy_ATAC" 476
"7386" "easy_ATAC" 506
"7387" "easy_ATAC" 550
"7388" "easy_ATAC" 1205
"7389" "easy_ATAC" 692
"7390" "easy_ATAC" 1098
"7391" "easy_ATAC" 660
"7392" "easy_ATAC" 1490
"7393" "easy_ATAC" 1589
"7394" "easy_ATAC" 352
"7395" "easy_ATAC" 600
"7396" "easy_ATAC" 721
"7397" "easy_ATAC" 668
"7398" "easy_ATAC" 1077
"7399" "easy_ATAC" 718
"7400" "easy_ATAC" 427
"7401" "easy_ATAC" 460
"7402" "easy_ATAC" 330
"7403" "easy_ATAC" 1351
"7404" "easy_ATAC" 603
"7405" "easy_ATAC" 636
"7406" "easy_ATAC" 1061
"7407" "easy_ATAC" 536
"7408" "easy_ATAC" 1386
"7409" "easy_ATAC" 785
"7410" "easy_ATAC" 710
"7411" "easy_ATAC" 755
"7412" "easy_ATAC" 1308
"7413" "easy_ATAC" 1012
"7414" "easy_ATAC" 638
"7415" "easy_ATAC" 1483
"7416" "easy_ATAC" 1270
"7417" "easy_ATAC" 463
"7418" "easy_ATAC" 1794
"7419" "easy_ATAC" 804
"7420" "easy_ATAC" 494
"7421" "easy_ATAC" 369
"7422" "easy_ATAC" 514
"7423" "easy_ATAC" 743
"7424" "easy_ATAC" 461
"7425" "easy_ATAC" 1146
"7426" "easy_ATAC" 944
"7427" "easy_ATAC" 1667
"7428" "easy_ATAC" 467
"7429" "easy_ATAC" 437
"7430" "easy_ATAC" 795
"7431" "easy_ATAC" 3444
"7432" "easy_ATAC" 680
"7433" "easy_ATAC" 678
"7434" "easy_ATAC" 627
"7435" "easy_ATAC" 490
"7436" "easy_ATAC" 770
"7437" "easy_ATAC" 759
"7438" "easy_ATAC" 3233
"7439" "easy_ATAC" 768
"7440" "easy_ATAC" 806
"7441" "easy_ATAC" 2798
"7442" "easy_ATAC" 578
"7443" "easy_ATAC" 1034
"7444" "easy_ATAC" 350
"7445" "easy_ATAC" 830
"7446" "easy_ATAC" 1064
"7447" "easy_ATAC" 763
"7448" "easy_ATAC" 346
"7449" "easy_ATAC" 1734
"7450" "easy_ATAC" 1753
"7451" "easy_ATAC" 1127
"7452" "easy_ATAC" 1581
"7453" "easy_ATAC" 782
"7454" "easy_ATAC" 734
"7455" "easy_ATAC" 589
"7456" "easy_ATAC" 1362
"7457" "easy_ATAC" 608
"7458" "easy_ATAC" 1887
"7459" "easy_ATAC" 578
"7460" "easy_ATAC" 1420
"7461" "easy_ATAC" 355
"7462" "easy_ATAC" 2962
"7463" "easy_ATAC" 775
"7464" "easy_ATAC" 187
"7465" "easy_ATAC" 1058
"7466" "easy_ATAC" 454
"7467" "easy_ATAC" 1306
"7468" "easy_ATAC" 1192
"7469" "easy_ATAC" 1330
"7470" "easy_ATAC" 643
"7471" "easy_ATAC" 1395
"7472" "easy_ATAC" 789
"7473" "easy_ATAC" 500
"7474" "easy_ATAC" 1292
"7475" "easy_ATAC" 345
"7476" "easy_ATAC" 1285
"7477" "easy_ATAC" 455
"7478" "easy_ATAC" 539
"7479" "easy_ATAC" 772
"7480" "easy_ATAC" 1251
"7481" "easy_ATAC" 934
"7482" "easy_ATAC" 605
"7483" "easy_ATAC" 1487
"7484" "easy_ATAC" 1165
"7485" "easy_ATAC" 775
"7486" "easy_ATAC" 458
"7487" "easy_ATAC" 1604
"7488" "easy_ATAC" 639
"7489" "easy_ATAC" 586
"7490" "easy_ATAC" 671
"7491" "easy_ATAC" 700
"7492" "easy_ATAC" 480
"7493" "easy_ATAC" 656
"7494" "easy_ATAC" 657
"7495" "easy_ATAC" 596
"7496" "easy_ATAC" 543
"7497" "easy_ATAC" 812
"7498" "easy_ATAC" 533
"7499" "easy_ATAC" 605
"7500" "easy_ATAC" 362
"7501" "easy_ATAC" 794
"7502" "easy_ATAC" 1296
"7503" "easy_ATAC" 357
"7504" "easy_ATAC" 488
"7505" "easy_ATAC" 812
"7506" "easy_ATAC" 431
"7507" "easy_ATAC" 604
"7508" "easy_ATAC" 897
"7509" "easy_ATAC" 590
"7510" "easy_ATAC" 967
"7511" "easy_ATAC" 502
"7512" "easy_ATAC" 555
"7513" "easy_ATAC" 665
"7514" "easy_ATAC" 925
"7515" "easy_ATAC" 1110
"7516" "easy_ATAC" 777
"7517" "easy_ATAC" 780
"7518" "easy_ATAC" 1430
"7519" "easy_ATAC" 564
"7520" "easy_ATAC" 833
"7521" "easy_ATAC" 352
"7522" "easy_ATAC" 798
"7523" "easy_ATAC" 938
"7524" "easy_ATAC" 730
"7525" "easy_ATAC" 476
"7526" "easy_ATAC" 424
"7527" "easy_ATAC" 808
"7528" "easy_ATAC" 512
"7529" "easy_ATAC" 495
"7530" "easy_ATAC" 1210
"7531" "easy_ATAC" 575
"7532" "easy_ATAC" 535
"7533" "easy_ATAC" 630
"7534" "easy_ATAC" 1065
"7535" "easy_ATAC" 592
"7536" "easy_ATAC" 502
"7537" "easy_ATAC" 917
"7538" "easy_ATAC" 415
"7539" "easy_ATAC" 1528
"7540" "easy_ATAC" 541
"7541" "easy_ATAC" 615
"7542" "easy_ATAC" 332
"7543" "easy_ATAC" 1271
"7544" "easy_ATAC" 1150
"7545" "easy_ATAC" 610
"7546" "easy_ATAC" 600
"7547" "easy_ATAC" 440
"7548" "easy_ATAC" 553
"7549" "easy_ATAC" 416
"7550" "easy_ATAC" 784
"7551" "easy_ATAC" 1743
"7552" "easy_ATAC" 452
"7553" "easy_ATAC" 1160
"7554" "easy_ATAC" 2189
"7555" "easy_ATAC" 415
"7556" "easy_ATAC" 1392
"7557" "easy_ATAC" 839
"7558" "easy_ATAC" 647
"7559" "easy_ATAC" 635
"7560" "easy_ATAC" 920
"7561" "easy_ATAC" 577
"7562" "easy_ATAC" 511
"7563" "easy_ATAC" 592
"7564" "easy_ATAC" 306
"7565" "easy_ATAC" 1845
"7566" "easy_ATAC" 1217
"7567" "easy_ATAC" 926
"7568" "easy_ATAC" 548
"7569" "easy_ATAC" 582
"7570" "easy_ATAC" 709
"7571" "easy_ATAC" 533
"7572" "easy_ATAC" 1189
"7573" "easy_ATAC" 823
"7574" "easy_ATAC" 1376
"7575" "easy_ATAC" 422
"7576" "easy_ATAC" 623
"7577" "easy_ATAC" 1633
"7578" "easy_ATAC" 1463
"7579" "easy_ATAC" 1518
"7580" "easy_ATAC" 317
"7581" "easy_ATAC" 845
"7582" "easy_ATAC" 659
"7583" "easy_ATAC" 1080
"7584" "easy_ATAC" 2360
"7585" "easy_ATAC" 903
"7586" "easy_ATAC" 806
"7587" "easy_ATAC" 1266
"7588" "easy_ATAC" 665
"7589" "easy_ATAC" 800
"7590" "easy_ATAC" 2020
"7591" "easy_ATAC" 1357
"7592" "easy_ATAC" 1310
"7593" "easy_ATAC" 1563
"7594" "easy_ATAC" 1301
"7595" "easy_ATAC" 2446
"7596" "easy_ATAC" 579
"7597" "easy_ATAC" 765
"7598" "easy_ATAC" 1461
"7599" "easy_ATAC" 759
"7600" "easy_ATAC" 1379
"7601" "easy_ATAC" 329
"7602" "easy_ATAC" 1147
"7603" "easy_ATAC" 398
"7604" "easy_ATAC" 608
"7605" "easy_ATAC" 952
"7606" "easy_ATAC" 548
"7607" "easy_ATAC" 318
"7608" "easy_ATAC" 520
"7609" "easy_ATAC" 2195
"7610" "easy_ATAC" 970
"7611" "easy_ATAC" 511
"7612" "easy_ATAC" 829
"7613" "easy_ATAC" 969
"7614" "easy_ATAC" 1081
"7615" "easy_ATAC" 928
"7616" "easy_ATAC" 1261
"7617" "easy_ATAC" 1064
"7618" "easy_ATAC" 542
"7619" "easy_ATAC" 1709
"7620" "easy_ATAC" 349
"7621" "easy_ATAC" 2124
"7622" "easy_ATAC" 679
"7623" "easy_ATAC" 444
"7624" "easy_ATAC" 734
"7625" "easy_ATAC" 1430
"7626" "easy_ATAC" 1198
"7627" "easy_ATAC" 870
"7628" "easy_ATAC" 327
"7629" "easy_ATAC" 1132
"7630" "easy_ATAC" 873
"7631" "easy_ATAC" 685
"7632" "easy_ATAC" 847
"7633" "easy_ATAC" 919
"7634" "easy_ATAC" 840
"7635" "easy_ATAC" 1276
"7636" "easy_ATAC" 557
"7637" "easy_ATAC" 982
"7638" "easy_ATAC" 1698
"7639" "easy_ATAC" 1578
"7640" "easy_ATAC" 928
"7641" "easy_ATAC" 551
"7642" "easy_ATAC" 593
"7643" "easy_ATAC" 977
"7644" "easy_ATAC" 739
"7645" "easy_ATAC" 860
"7646" "easy_ATAC" 1521
"7647" "easy_ATAC" 688
"7648" "easy_ATAC" 1124
"7649" "easy_ATAC" 728
"7650" "easy_ATAC" 440
"7651" "easy_ATAC" 1480
"7652" "easy_ATAC" 3182
"7653" "easy_ATAC" 1272
"7654" "easy_ATAC" 1190
"7655" "easy_ATAC" 1135
"7656" "easy_ATAC" 1285
"7657" "easy_ATAC" 650
"7658" "easy_ATAC" 454
"7659" "easy_ATAC" 668
"7660" "easy_ATAC" 662
"7661" "easy_ATAC" 839
"7662" "easy_ATAC" 636
"7663" "easy_ATAC" 1314
"7664" "easy_ATAC" 385
"7665" "easy_ATAC" 1826
"7666" "easy_ATAC" 585
"7667" "easy_ATAC" 1001
"7668" "easy_ATAC" 1169
"7669" "easy_ATAC" 1589
"7670" "easy_ATAC" 4268
"7671" "easy_ATAC" 1704
"7672" "easy_ATAC" 1703
"7673" "easy_ATAC" 925
"7674" "easy_ATAC" 759
"7675" "easy_ATAC" 1134
"7676" "easy_ATAC" 487
"7677" "easy_ATAC" 1449
"7678" "easy_ATAC" 479
"7679" "easy_ATAC" 576
"7680" "easy_ATAC" 1809
"7681" "easy_ATAC" 934
"7682" "easy_ATAC" 1525
"7683" "easy_ATAC" 925
"7684" "easy_ATAC" 3307
"7685" "easy_ATAC" 951
"7686" "easy_ATAC" 2238
"7687" "easy_ATAC" 499
"7688" "easy_ATAC" 1468
"7689" "easy_ATAC" 1312
"7690" "easy_ATAC" 559
"7691" "easy_ATAC" 695
"7692" "easy_ATAC" 354
"7693" "easy_ATAC" 1781
"7694" "easy_ATAC" 697
"7695" "easy_ATAC" 792
"7696" "easy_ATAC" 829
"7697" "easy_ATAC" 1524
"7698" "easy_ATAC" 737
"7699" "easy_ATAC" 851
"7700" "easy_ATAC" 634
"7701" "easy_ATAC" 846
"7702" "easy_ATAC" 1133
"7703" "easy_ATAC" 1037
"7704" "easy_ATAC" 895
"7705" "easy_ATAC" 686
"7706" "easy_ATAC" 447
"7707" "easy_ATAC" 463
"7708" "easy_ATAC" 484
"7709" "easy_ATAC" 533
"7710" "easy_ATAC" 468
"7711" "easy_ATAC" 468
"7712" "easy_ATAC" 755
"7713" "easy_ATAC" 968
"7714" "easy_ATAC" 575
"7715" "easy_ATAC" 1115
"7716" "easy_ATAC" 836
"7717" "easy_ATAC" 342
"7718" "easy_ATAC" 1731
"7719" "easy_ATAC" 895
"7720" "easy_ATAC" 568
"7721" "easy_ATAC" 654
"7722" "easy_ATAC" 1212
"7723" "easy_ATAC" 650
"7724" "easy_ATAC" 755
"7725" "easy_ATAC" 402
"7726" "easy_ATAC" 865
"7727" "easy_ATAC" 1201
"7728" "easy_ATAC" 589
"7729" "easy_ATAC" 630
"7730" "easy_ATAC" 645
"7731" "easy_ATAC" 1155
"7732" "easy_ATAC" 1017
"7733" "easy_ATAC" 723
"7734" "easy_ATAC" 382
"7735" "easy_ATAC" 1984
"7736" "easy_ATAC" 575
"7737" "easy_ATAC" 862
"7738" "easy_ATAC" 633
"7739" "easy_ATAC" 366
"7740" "easy_ATAC" 637
"7741" "easy_ATAC" 902
"7742" "easy_ATAC" 1295
"7743" "easy_ATAC" 1020
"7744" "easy_ATAC" 804
"7745" "easy_ATAC" 625
"7746" "easy_ATAC" 1579
"7747" "easy_ATAC" 1029
"7748" "easy_ATAC" 1018
"7749" "easy_ATAC" 1066
"7750" "easy_ATAC" 1297
"7751" "easy_ATAC" 1280
"7752" "easy_ATAC" 288
"7753" "easy_ATAC" 537
"7754" "easy_ATAC" 1115
"7755" "easy_ATAC" 477
"7756" "easy_ATAC" 857
"7757" "easy_ATAC" 1114
"7758" "easy_ATAC" 3207
"7759" "easy_ATAC" 1221
"7760" "easy_ATAC" 546
"7761" "easy_ATAC" 540
"7762" "easy_ATAC" 725
"7763" "easy_ATAC" 1955
"7764" "easy_ATAC" 799
"7765" "easy_ATAC" 750
"7766" "easy_ATAC" 949
"7767" "easy_ATAC" 797
"7768" "easy_ATAC" 625
"7769" "easy_ATAC" 618
"7770" "easy_ATAC" 1711
"7771" "easy_ATAC" 534
"7772" "easy_ATAC" 609
"7773" "easy_ATAC" 634
"7774" "easy_ATAC" 683
"7775" "easy_ATAC" 769
"7776" "easy_ATAC" 730
"7777" "easy_ATAC" 1032
"7778" "easy_ATAC" 1691
"7779" "easy_ATAC" 1629
"7780" "easy_ATAC" 767
"7781" "easy_ATAC" 1212
"7782" "easy_ATAC" 802
"7783" "easy_ATAC" 703
"7784" "easy_ATAC" 522
"7785" "easy_ATAC" 2018
"7786" "easy_ATAC" 967
"7787" "easy_ATAC" 1141
"7788" "easy_ATAC" 464
"7789" "easy_ATAC" 794
"7790" "easy_ATAC" 690
"7791" "easy_ATAC" 556
"7792" "easy_ATAC" 605
"7793" "easy_ATAC" 2673
"7794" "easy_ATAC" 391
"7795" "easy_ATAC" 638
"7796" "easy_ATAC" 1278
"7797" "easy_ATAC" 401
"7798" "easy_ATAC" 878
"7799" "easy_ATAC" 1849
"7800" "easy_ATAC" 468
"7801" "easy_ATAC" 525
"7802" "easy_ATAC" 2840
"7803" "easy_ATAC" 656
"7804" "easy_ATAC" 956
"7805" "easy_ATAC" 628
"7806" "easy_ATAC" 688
"7807" "easy_ATAC" 691
"7808" "easy_ATAC" 926
"7809" "easy_ATAC" 798
"7810" "easy_ATAC" 1630
"7811" "easy_ATAC" 1574
"7812" "easy_ATAC" 525
"7813" "easy_ATAC" 748
"7814" "easy_ATAC" 720
"7815" "easy_ATAC" 753
"7816" "easy_ATAC" 588
"7817" "easy_ATAC" 1046
"7818" "easy_ATAC" 1666
"7819" "easy_ATAC" 505
"7820" "easy_ATAC" 523
"7821" "easy_ATAC" 482
"7822" "easy_ATAC" 601
"7823" "easy_ATAC" 1569
"7824" "easy_ATAC" 360
"7825" "easy_ATAC" 672
"7826" "easy_ATAC" 2018
"7827" "easy_ATAC" 732
"7828" "easy_ATAC" 625
"7829" "easy_ATAC" 3052
"7830" "easy_ATAC" 1535
"7831" "easy_ATAC" 821
"7832" "easy_ATAC" 846
"7833" "easy_ATAC" 997
"7834" "easy_ATAC" 1009
"7835" "easy_ATAC" 972
"7836" "easy_ATAC" 1176
"7837" "easy_ATAC" 552
"7838" "easy_ATAC" 555
"7839" "easy_ATAC" 527
"7840" "easy_ATAC" 710
"7841" "easy_ATAC" 1662
"7842" "easy_ATAC" 1772
"7843" "easy_ATAC" 709
"7844" "easy_ATAC" 1902
"7845" "easy_ATAC" 795
"7846" "easy_ATAC" 761
"7847" "easy_ATAC" 1242
"7848" "easy_ATAC" 942
"7849" "easy_ATAC" 513
"7850" "easy_ATAC" 620
"7851" "easy_ATAC" 441
"7852" "easy_ATAC" 552
"7853" "easy_ATAC" 2100
"7854" "easy_ATAC" 645
"7855" "easy_ATAC" 825
"7856" "easy_ATAC" 295
"7857" "easy_ATAC" 845
"7858" "easy_ATAC" 604
"7859" "easy_ATAC" 599
"7860" "easy_ATAC" 790
"7861" "easy_ATAC" 643
"7862" "easy_ATAC" 1554
"7863" "easy_ATAC" 2731
"7864" "easy_ATAC" 888
"7865" "easy_ATAC" 2232
"7866" "easy_ATAC" 1792
"7867" "easy_ATAC" 836
"7868" "easy_ATAC" 1174
"7869" "easy_ATAC" 621
"7870" "easy_ATAC" 772
"7871" "easy_ATAC" 726
"7872" "easy_ATAC" 580
"7873" "easy_ATAC" 458
"7874" "easy_ATAC" 462
"7875" "easy_ATAC" 679
"7876" "easy_ATAC" 1019
"7877" "easy_ATAC" 668
"7878" "easy_ATAC" 769
"7879" "easy_ATAC" 400
"7880" "easy_ATAC" 1676
"7881" "easy_ATAC" 676
"7882" "easy_ATAC" 736
"7883" "easy_ATAC" 1184
"7884" "easy_ATAC" 709
"7885" "easy_ATAC" 1601
"7886" "easy_ATAC" 676
"7887" "easy_ATAC" 563
"7888" "easy_ATAC" 444
"7889" "easy_ATAC" 2386
"7890" "easy_ATAC" 816
"7891" "easy_ATAC" 3309
"7892" "easy_ATAC" 1115
"7893" "easy_ATAC" 1111
"7894" "easy_ATAC" 726
"7895" "easy_ATAC" 590
"7896" "easy_ATAC" 1275
"7897" "easy_ATAC" 802
"7898" "easy_ATAC" 755
"7899" "easy_ATAC" 433
"7900" "easy_ATAC" 582
"7901" "easy_ATAC" 774
"7902" "easy_ATAC" 425
"7903" "easy_ATAC" 585
"7904" "easy_ATAC" 456
"7905" "easy_ATAC" 1144
"7906" "easy_ATAC" 1476
"7907" "easy_ATAC" 542
"7908" "easy_ATAC" 1937
"7909" "easy_ATAC" 949
"7910" "easy_ATAC" 1082
"7911" "easy_ATAC" 507
"7912" "easy_ATAC" 1008
"7913" "easy_ATAC" 678
"7914" "easy_ATAC" 759
"7915" "easy_ATAC" 1302
"7916" "easy_ATAC" 838
"7917" "easy_ATAC" 1300
"7918" "easy_ATAC" 855
"7919" "easy_ATAC" 927
"7920" "easy_ATAC" 819
"7921" "easy_ATAC" 484
"7922" "easy_ATAC" 535
"7923" "easy_ATAC" 618
"7924" "easy_ATAC" 1170
"7925" "easy_ATAC" 787
"7926" "easy_ATAC" 697
"7927" "easy_ATAC" 847
"7928" "easy_ATAC" 1365
"7929" "easy_ATAC" 647
"7930" "easy_ATAC" 536
"7931" "easy_ATAC" 1199
"7932" "easy_ATAC" 904
"7933" "easy_ATAC" 1758
"7934" "easy_ATAC" 623
"7935" "easy_ATAC" 615
"7936" "easy_ATAC" 721
"7937" "easy_ATAC" 635
"7938" "easy_ATAC" 1803
"7939" "easy_ATAC" 1177
"7940" "easy_ATAC" 1210
"7941" "easy_ATAC" 1633
"7942" "easy_ATAC" 844
"7943" "easy_ATAC" 841
"7944" "easy_ATAC" 283
"7945" "easy_ATAC" 826
"7946" "easy_ATAC" 664
"7947" "easy_ATAC" 502
"7948" "easy_ATAC" 351
"7949" "easy_ATAC" 699
"7950" "easy_ATAC" 1625
"7951" "easy_ATAC" 648
"7952" "easy_ATAC" 1461
"7953" "easy_ATAC" 416
"7954" "easy_ATAC" 723
"7955" "easy_ATAC" 1589
"7956" "easy_ATAC" 1265
"7957" "easy_ATAC" 1059
"7958" "easy_ATAC" 1061
"7959" "easy_ATAC" 643
"7960" "easy_ATAC" 480
"7961" "easy_ATAC" 785
"7962" "easy_ATAC" 1021
"7963" "easy_ATAC" 837
"7964" "easy_ATAC" 747
"7965" "easy_ATAC" 1662
"7966" "easy_ATAC" 576
"7967" "easy_ATAC" 855
"7968" "easy_ATAC" 533
"7969" "easy_ATAC" 882
"7970" "easy_ATAC" 681
"7971" "easy_ATAC" 502
"7972" "easy_ATAC" 760
"7973" "easy_ATAC" 1072
"7974" "easy_ATAC" 2107
"7975" "easy_ATAC" 718
"7976" "easy_ATAC" 637
"7977" "easy_ATAC" 1699
"7978" "easy_ATAC" 734
"7979" "easy_ATAC" 541
"7980" "easy_ATAC" 1784
"7981" "easy_ATAC" 1598
"7982" "easy_ATAC" 699
"7983" "easy_ATAC" 506
"7984" "easy_ATAC" 650
"7985" "easy_ATAC" 683
"7986" "easy_ATAC" 881
"7987" "easy_ATAC" 694
"7988" "easy_ATAC" 452
"7989" "easy_ATAC" 933
"7990" "easy_ATAC" 770
"7991" "easy_ATAC" 789
"7992" "easy_ATAC" 839
"7993" "easy_ATAC" 2373
"7994" "easy_ATAC" 591
"7995" "easy_ATAC" 339
"7996" "easy_ATAC" 1985
"7997" "easy_ATAC" 735
"7998" "easy_ATAC" 896
"7999" "easy_ATAC" 867
"8000" "easy_ATAC" 1401
"8001" "easy_ATAC" 489
"8002" "easy_ATAC" 489
"8003" "easy_ATAC" 469
"8004" "easy_ATAC" 480
"8005" "easy_ATAC" 424
"8006" "easy_ATAC" 628
"8007" "easy_ATAC" 1817
"8008" "easy_ATAC" 591
"8009" "easy_ATAC" 1763
"8010" "easy_ATAC" 2286
"8011" "easy_ATAC" 635
"8012" "easy_ATAC" 2310
"8013" "easy_ATAC" 1033
"8014" "easy_ATAC" 2089
"8015" "easy_ATAC" 1392
"8016" "easy_ATAC" 662
"8017" "easy_ATAC" 333
"8018" "easy_ATAC" 609
"8019" "easy_ATAC" 1068
"8020" "easy_ATAC" 550
"8021" "easy_ATAC" 1910
"8022" "easy_ATAC" 791
"8023" "easy_ATAC" 2036
"8024" "easy_ATAC" 402
"8025" "easy_ATAC" 403
"8026" "easy_ATAC" 1088
"8027" "easy_ATAC" 2000
"8028" "easy_ATAC" 829
"8029" "easy_ATAC" 833
"8030" "easy_ATAC" 862
"8031" "easy_ATAC" 469
"8032" "easy_ATAC" 1049
"8033" "easy_ATAC" 2746
"8034" "easy_ATAC" 1362
"8035" "easy_ATAC" 710
"8036" "easy_ATAC" 689
"8037" "easy_ATAC" 677
"8038" "easy_ATAC" 721
"8039" "easy_ATAC" 759
"8040" "easy_ATAC" 920
"8041" "easy_ATAC" 1128
"8042" "easy_ATAC" 789
"8043" "easy_ATAC" 533
"8044" "easy_ATAC" 552
"8045" "easy_ATAC" 479
"8046" "easy_ATAC" 597
"8047" "easy_ATAC" 1026
"8048" "easy_ATAC" 1303
"8049" "easy_ATAC" 1080
"8050" "easy_ATAC" 520
"8051" "easy_ATAC" 1361
"8052" "easy_ATAC" 490
"8053" "easy_ATAC" 378
"8054" "easy_ATAC" 426
"8055" "easy_ATAC" 1312
"8056" "easy_ATAC" 1023
"8057" "easy_ATAC" 447
"8058" "easy_ATAC" 494
"8059" "easy_ATAC" 615
"8060" "easy_ATAC" 604
"8061" "easy_ATAC" 970
"8062" "easy_ATAC" 866
"8063" "easy_ATAC" 1743
"8064" "easy_ATAC" 2207
"8065" "easy_ATAC" 919
"8066" "easy_ATAC" 1025
"8067" "easy_ATAC" 330
"8068" "easy_ATAC" 385
"8069" "easy_ATAC" 2037
"8070" "easy_ATAC" 583
"8071" "easy_ATAC" 794
"8072" "easy_ATAC" 1507
"8073" "easy_ATAC" 973
"8074" "easy_ATAC" 1512
"8075" "easy_ATAC" 545
"8076" "easy_ATAC" 476
"8077" "easy_ATAC" 274
"8078" "easy_ATAC" 372
"8079" "easy_ATAC" 1407
"8080" "easy_ATAC" 1518
"8081" "easy_ATAC" 1361
"8082" "easy_ATAC" 1175
"8083" "easy_ATAC" 2277
"8084" "easy_ATAC" 1380
"8085" "easy_ATAC" 702
"8086" "easy_ATAC" 1187
"8087" "easy_ATAC" 474
"8088" "easy_ATAC" 1169
"8089" "easy_ATAC" 675
"8090" "easy_ATAC" 849
"8091" "easy_ATAC" 803
"8092" "easy_ATAC" 1051
"8093" "easy_ATAC" 1036
"8094" "easy_ATAC" 878
"8095" "easy_ATAC" 3683
"8096" "easy_ATAC" 1756
"8097" "easy_ATAC" 1489
"8098" "easy_ATAC" 328
"8099" "easy_ATAC" 7006
"8100" "easy_ATAC" 1100
"8101" "easy_ATAC" 803
"8102" "easy_ATAC" 526
"8103" "easy_ATAC" 1918
"8104" "easy_ATAC" 473
"8105" "easy_ATAC" 1731
"8106" "easy_ATAC" 1251
"8107" "easy_ATAC" 1934
"8108" "easy_ATAC" 1978
"8109" "easy_ATAC" 863
"8110" "easy_ATAC" 845
"8111" "easy_ATAC" 1279
"8112" "easy_ATAC" 931
"8113" "easy_ATAC" 442
"8114" "easy_ATAC" 2360
"8115" "easy_ATAC" 1180
"8116" "easy_ATAC" 1105
"8117" "easy_ATAC" 1000
"8118" "easy_ATAC" 1147
"8119" "easy_ATAC" 606
"8120" "easy_ATAC" 804
"8121" "easy_ATAC" 394
"8122" "easy_ATAC" 372
"8123" "easy_ATAC" 754
"8124" "easy_ATAC" 630
"8125" "easy_ATAC" 706
"8126" "easy_ATAC" 1567
"8127" "easy_ATAC" 743
"8128" "easy_ATAC" 295
"8129" "easy_ATAC" 769
"8130" "easy_ATAC" 1006
"8131" "easy_ATAC" 2183
"8132" "easy_ATAC" 504
"8133" "easy_ATAC" 1846
"8134" "easy_ATAC" 975
"8135" "easy_ATAC" 2125
"8136" "easy_ATAC" 647
"8137" "easy_ATAC" 1048
"8138" "easy_ATAC" 439
"8139" "easy_ATAC" 583
"8140" "easy_ATAC" 739
"8141" "easy_ATAC" 451
"8142" "easy_ATAC" 769
"8143" "easy_ATAC" 961
"8144" "easy_ATAC" 979
"8145" "easy_ATAC" 1372
"8146" "easy_ATAC" 2104
"8147" "easy_ATAC" 729
"8148" "easy_ATAC" 951
"8149" "easy_ATAC" 1760
"8150" "easy_ATAC" 997
"8151" "easy_ATAC" 1435
"8152" "easy_ATAC" 622
"8153" "easy_ATAC" 804
"8154" "easy_ATAC" 668
"8155" "easy_ATAC" 1898
"8156" "easy_ATAC" 1154
"8157" "easy_ATAC" 1085
"8158" "easy_ATAC" 1097
"8159" "easy_ATAC" 1435
"8160" "easy_ATAC" 760
"8161" "easy_ATAC" 608
"8162" "easy_ATAC" 1174
"8163" "easy_ATAC" 796
"8164" "easy_ATAC" 1170
"8165" "easy_ATAC" 2719
"8166" "easy_ATAC" 2648
"8167" "easy_ATAC" 1006
"8168" "easy_ATAC" 832
"8169" "easy_ATAC" 534
"8170" "easy_ATAC" 789
"8171" "easy_ATAC" 610
"8172" "easy_ATAC" 2227
"8173" "easy_ATAC" 1133
"8174" "easy_ATAC" 978
"8175" "easy_ATAC" 690
"8176" "easy_ATAC" 2276
"8177" "easy_ATAC" 888
"8178" "easy_ATAC" 746
"8179" "easy_ATAC" 1319
"8180" "easy_ATAC" 1098
"8181" "easy_ATAC" 483
"8182" "easy_ATAC" 1121
"8183" "easy_ATAC" 1367
"8184" "easy_ATAC" 767
"8185" "easy_ATAC" 849
"8186" "easy_ATAC" 1077
"8187" "easy_ATAC" 476
"8188" "easy_ATAC" 886
"8189" "easy_ATAC" 375
"8190" "easy_ATAC" 1278
"8191" "easy_ATAC" 410
"8192" "easy_ATAC" 488
"8193" "easy_ATAC" 267
"8194" "easy_ATAC" 1328
"8195" "easy_ATAC" 651
"8196" "easy_ATAC" 1632
"8197" "easy_ATAC" 518
"8198" "easy_ATAC" 637
"8199" "easy_ATAC" 671
"8200" "easy_ATAC" 435
"8201" "easy_ATAC" 2144
"8202" "easy_ATAC" 971
"8203" "easy_ATAC" 521
"8204" "easy_ATAC" 660
"8205" "easy_ATAC" 875
"8206" "easy_ATAC" 1419
"8207" "easy_ATAC" 1648
"8208" "easy_ATAC" 1290
"8209" "easy_ATAC" 1180
"8210" "easy_ATAC" 3705
"8211" "easy_ATAC" 830
"8212" "easy_ATAC" 1016
"8213" "easy_ATAC" 2027
"8214" "easy_ATAC" 429
"8215" "easy_ATAC" 1131
"8216" "easy_ATAC" 1399
"8217" "easy_ATAC" 1621
"8218" "easy_ATAC" 1046
"8219" "easy_ATAC" 1070
"8220" "easy_ATAC" 1074
"8221" "easy_ATAC" 762
"8222" "easy_ATAC" 924
"8223" "easy_ATAC" 1246
"8224" "easy_ATAC" 788
"8225" "easy_ATAC" 2292
"8226" "easy_ATAC" 891
"8227" "easy_ATAC" 1744
"8228" "easy_ATAC" 663
"8229" "easy_ATAC" 1098
"8230" "easy_ATAC" 1258
"8231" "easy_ATAC" 854
"8232" "easy_ATAC" 497
"8233" "easy_ATAC" 881
"8234" "easy_ATAC" 747
"8235" "easy_ATAC" 435
"8236" "easy_ATAC" 502
"8237" "easy_ATAC" 560
"8238" "easy_ATAC" 1338
"8239" "easy_ATAC" 395
"8240" "easy_ATAC" 666
"8241" "easy_ATAC" 1310
"8242" "easy_ATAC" 1355
"8243" "easy_ATAC" 1020
"8244" "easy_ATAC" 880
"8245" "easy_ATAC" 936
"8246" "easy_ATAC" 2311
"8247" "easy_ATAC" 2062
"8248" "easy_ATAC" 641
"8249" "easy_ATAC" 988
"8250" "easy_ATAC" 760
"8251" "easy_ATAC" 976
"8252" "easy_ATAC" 2390
"8253" "easy_ATAC" 1971
"8254" "easy_ATAC" 1524
"8255" "easy_ATAC" 1289
"8256" "easy_ATAC" 785
"8257" "easy_ATAC" 1525
"8258" "easy_ATAC" 859
"8259" "easy_ATAC" 480
"8260" "easy_ATAC" 1664
"8261" "easy_ATAC" 941
"8262" "easy_ATAC" 799
"8263" "easy_ATAC" 1970
"8264" "easy_ATAC" 680
"8265" "easy_ATAC" 1405
"8266" "easy_ATAC" 498
"8267" "easy_ATAC" 566
"8268" "easy_ATAC" 1088
"8269" "easy_ATAC" 886
"8270" "easy_ATAC" 962
"8271" "easy_ATAC" 466
"8272" "easy_ATAC" 922
"8273" "easy_ATAC" 820
"8274" "easy_ATAC" 997
"8275" "easy_ATAC" 1642
"8276" "easy_ATAC" 388
"8277" "easy_ATAC" 3082
"8278" "easy_ATAC" 1953
"8279" "easy_ATAC" 1448
"8280" "easy_ATAC" 1407
"8281" "easy_ATAC" 627
"8282" "easy_ATAC" 1349
"8283" "easy_ATAC" 683
"8284" "easy_ATAC" 1992
"8285" "easy_ATAC" 407
"8286" "easy_ATAC" 763
"8287" "easy_ATAC" 1872
"8288" "easy_ATAC" 432
"8289" "easy_ATAC" 716
"8290" "easy_ATAC" 730
"8291" "easy_ATAC" 569
"8292" "easy_ATAC" 455
"8293" "easy_ATAC" 600
"8294" "easy_ATAC" 1063
"8295" "easy_ATAC" 994
"8296" "easy_ATAC" 934
"8297" "easy_ATAC" 861
"8298" "easy_ATAC" 534
"8299" "easy_ATAC" 1201
"8300" "easy_ATAC" 1030
"8301" "easy_ATAC" 1585
"8302" "easy_ATAC" 728
"8303" "easy_ATAC" 555
"8304" "easy_ATAC" 626
"8305" "easy_ATAC" 807
"8306" "easy_ATAC" 589
"8307" "easy_ATAC" 440
"8308" "easy_ATAC" 744
"8309" "easy_ATAC" 1610
"8310" "easy_ATAC" 1289
"8311" "easy_ATAC" 558
"8312" "easy_ATAC" 696
"8313" "easy_ATAC" 1019
"8314" "easy_ATAC" 930
"8315" "easy_ATAC" 849
"8316" "easy_ATAC" 1568
"8317" "easy_ATAC" 2416
"8318" "easy_ATAC" 1773
"8319" "easy_ATAC" 2558
"8320" "easy_ATAC" 1619
"8321" "easy_ATAC" 867
"8322" "easy_ATAC" 555
"8323" "easy_ATAC" 790
"8324" "easy_ATAC" 4469
"8325" "easy_ATAC" 855
"8326" "easy_ATAC" 1719
"8327" "easy_ATAC" 968
"8328" "easy_ATAC" 2535
"8329" "easy_ATAC" 1235
"8330" "easy_ATAC" 689
"8331" "easy_ATAC" 957
"8332" "easy_ATAC" 1887
"8333" "easy_ATAC" 416
"8334" "easy_ATAC" 523
"8335" "easy_ATAC" 2100
"8336" "easy_ATAC" 979
"8337" "easy_ATAC" 847
"8338" "easy_ATAC" 1350
"8339" "easy_ATAC" 786
"8340" "easy_ATAC" 754
"8341" "easy_ATAC" 841
"8342" "easy_ATAC" 2587
"8343" "easy_ATAC" 794
"8344" "easy_ATAC" 721
"8345" "easy_ATAC" 1184
"8346" "easy_ATAC" 1192
"8347" "easy_ATAC" 802
"8348" "easy_ATAC" 798
"8349" "easy_ATAC" 853
"8350" "easy_ATAC" 597
"8351" "easy_ATAC" 1050
"8352" "easy_ATAC" 586
"8353" "easy_ATAC" 610
"8354" "easy_ATAC" 666
"8355" "easy_ATAC" 656
"8356" "easy_ATAC" 476
"8357" "easy_ATAC" 2865
"8358" "easy_ATAC" 2076
"8359" "easy_ATAC" 1324
"8360" "easy_ATAC" 589
"8361" "easy_ATAC" 520
"8362" "easy_ATAC" 826
"8363" "easy_ATAC" 691
"8364" "easy_ATAC" 908
"8365" "easy_ATAC" 1002
"8366" "easy_ATAC" 714
"8367" "easy_ATAC" 887
"8368" "easy_ATAC" 3327
"8369" "easy_ATAC" 621
"8370" "easy_ATAC" 632
"8371" "easy_ATAC" 2681
"8372" "easy_ATAC" 1493
"8373" "easy_ATAC" 515
"8374" "easy_ATAC" 1496
"8375" "easy_ATAC" 1309
"8376" "easy_ATAC" 721
"8377" "easy_ATAC" 2465
"8378" "easy_ATAC" 1251
"8379" "easy_ATAC" 1948
"8380" "easy_ATAC" 1359
"8381" "easy_ATAC" 709
"8382" "easy_ATAC" 1975
"8383" "easy_ATAC" 660
"8384" "easy_ATAC" 1729
"8385" "easy_ATAC" 943
"8386" "easy_ATAC" 915
"8387" "easy_ATAC" 2462
"8388" "easy_ATAC" 629
"8389" "easy_ATAC" 1602
"8390" "easy_ATAC" 1365
"8391" "easy_ATAC" 788
"8392" "easy_ATAC" 1077
"8393" "easy_ATAC" 346
"8394" "easy_ATAC" 571
"8395" "easy_ATAC" 2557
"8396" "easy_ATAC" 409
"8397" "easy_ATAC" 531
"8398" "easy_ATAC" 751
"8399" "easy_ATAC" 547
"8400" "easy_ATAC" 1058
"8401" "easy_ATAC" 2772
"8402" "easy_ATAC" 1527
"8403" "easy_ATAC" 2310
"8404" "easy_ATAC" 1063
"8405" "easy_ATAC" 1678
"8406" "easy_ATAC" 795
"8407" "easy_ATAC" 1035
"8408" "easy_ATAC" 918
"8409" "easy_ATAC" 763
"8410" "easy_ATAC" 806
"8411" "easy_ATAC" 992
"8412" "easy_ATAC" 598
"8413" "easy_ATAC" 1371
"8414" "easy_ATAC" 783
"8415" "easy_ATAC" 1068
"8416" "easy_ATAC" 2096
"8417" "easy_ATAC" 1080
"8418" "easy_ATAC" 794
"8419" "easy_ATAC" 1183
"8420" "easy_ATAC" 868
"8421" "easy_ATAC" 1016
"8422" "easy_ATAC" 814
"8423" "easy_ATAC" 2235
"8424" "easy_ATAC" 643
"8425" "easy_ATAC" 858
"8426" "easy_ATAC" 1456
"8427" "easy_ATAC" 907
"8428" "easy_ATAC" 1480
"8429" "easy_ATAC" 1155
"8430" "easy_ATAC" 626
"8431" "easy_ATAC" 3059
"8432" "easy_ATAC" 729
"8433" "easy_ATAC" 1769
"8434" "easy_ATAC" 1268
"8435" "easy_ATAC" 2741
"8436" "easy_ATAC" 849
"8437" "easy_ATAC" 2326
"8438" "easy_ATAC" 1328
"8439" "easy_ATAC" 1033
"8440" "easy_ATAC" 723
"8441" "easy_ATAC" 1877
"8442" "easy_ATAC" 3084
"8443" "easy_ATAC" 2674
"8444" "easy_ATAC" 783
"8445" "easy_ATAC" 971
"8446" "easy_ATAC" 1331
"8447" "easy_ATAC" 1805
"8448" "easy_ATAC" 1500
"8449" "easy_ATAC" 1158
"8450" "easy_ATAC" 3740
"8451" "easy_ATAC" 1909
"8452" "easy_ATAC" 523
"8453" "easy_ATAC" 1527
"8454" "easy_ATAC" 912
"8455" "easy_ATAC" 611
"8456" "easy_ATAC" 1387
"8457" "easy_ATAC" 1215
"8458" "easy_ATAC" 833
"8459" "easy_ATAC" 568
"8460" "easy_ATAC" 1121
"8461" "easy_ATAC" 1278
"8462" "easy_ATAC" 1315
"8463" "easy_ATAC" 343
"8464" "easy_ATAC" 419
"8465" "easy_ATAC" 648
"8466" "easy_ATAC" 775
"8467" "easy_ATAC" 722
"8468" "easy_ATAC" 801
"8469" "easy_ATAC" 492
"8470" "easy_ATAC" 1087
"8471" "easy_ATAC" 1019
"8472" "easy_ATAC" 1358
"8473" "easy_ATAC" 459
"8474" "easy_ATAC" 1081
"8475" "easy_ATAC" 759
"8476" "easy_ATAC" 792
"8477" "easy_ATAC" 669
"8478" "easy_ATAC" 1205
"8479" "easy_ATAC" 802
"8480" "easy_ATAC" 459
"8481" "easy_ATAC" 688
"8482" "easy_ATAC" 1872
"8483" "easy_ATAC" 1134
"8484" "easy_ATAC" 1086
"8485" "easy_ATAC" 525
"8486" "easy_ATAC" 860
"8487" "easy_ATAC" 671
"8488" "easy_ATAC" 1394
"8489" "easy_ATAC" 813
"8490" "easy_ATAC" 1052
"8491" "easy_ATAC" 3516
"8492" "easy_ATAC" 645
"8493" "easy_ATAC" 1760
"8494" "easy_ATAC" 1012
"8495" "easy_ATAC" 396
"8496" "easy_ATAC" 2161
"8497" "easy_ATAC" 740
"8498" "easy_ATAC" 644
"8499" "easy_ATAC" 2077
"8500" "easy_ATAC" 1513
"8501" "easy_ATAC" 744
"8502" "easy_ATAC" 545
"8503" "easy_ATAC" 2401
"8504" "easy_ATAC" 1064
"8505" "easy_ATAC" 864
"8506" "easy_ATAC" 1332
"8507" "easy_ATAC" 705
"8508" "easy_ATAC" 2295
"8509" "easy_ATAC" 435
"8510" "easy_ATAC" 309
"8511" "easy_ATAC" 739
"8512" "easy_ATAC" 491
"8513" "easy_ATAC" 2709
"8514" "easy_ATAC" 470
"8515" "easy_ATAC" 1023
"8516" "easy_ATAC" 1047
"8517" "easy_ATAC" 428
"8518" "easy_ATAC" 755
"8519" "easy_ATAC" 601
"8520" "easy_ATAC" 425
"8521" "easy_ATAC" 600
"8522" "easy_ATAC" 2288
"8523" "easy_ATAC" 557
"8524" "easy_ATAC" 813
"8525" "easy_ATAC" 1855
"8526" "easy_ATAC" 746
"8527" "easy_ATAC" 967
"8528" "easy_ATAC" 1381
"8529" "easy_ATAC" 1120
"8530" "easy_ATAC" 1294
"8531" "easy_ATAC" 675
"8532" "easy_ATAC" 772
"8533" "easy_ATAC" 701
"8534" "easy_ATAC" 502
"8535" "easy_ATAC" 1391
"8536" "easy_ATAC" 1621
"8537" "easy_ATAC" 726
"8538" "easy_ATAC" 307
"8539" "easy_ATAC" 809
"8540" "easy_ATAC" 1026
"8541" "easy_ATAC" 731
"8542" "easy_ATAC" 642
"8543" "easy_ATAC" 948
"8544" "easy_ATAC" 811
"8545" "easy_ATAC" 535
"8546" "easy_ATAC" 617
"8547" "easy_ATAC" 656
"8548" "easy_ATAC" 748
"8549" "easy_ATAC" 489
"8550" "easy_ATAC" 1016
"8551" "easy_ATAC" 712
"8552" "easy_ATAC" 975
"8553" "easy_ATAC" 832
"8554" "easy_ATAC" 927
"8555" "easy_ATAC" 1612
"8556" "easy_ATAC" 1173
"8557" "easy_ATAC" 955
"8558" "easy_ATAC" 1100
"8559" "easy_ATAC" 2275
"8560" "easy_ATAC" 915
"8561" "easy_ATAC" 512
"8562" "easy_ATAC" 439
"8563" "easy_ATAC" 516
"8564" "easy_ATAC" 402
"8565" "easy_ATAC" 1189
"8566" "easy_ATAC" 1169
"8567" "easy_ATAC" 394
"8568" "easy_ATAC" 636
"8569" "easy_ATAC" 835
"8570" "easy_ATAC" 741
"8571" "easy_ATAC" 612
"8572" "easy_ATAC" 955
"8573" "easy_ATAC" 1613
"8574" "easy_ATAC" 180
"8575" "easy_ATAC" 1261
"8576" "easy_ATAC" 669
"8577" "easy_ATAC" 1336
"8578" "easy_ATAC" 1749
"8579" "easy_ATAC" 623
"8580" "easy_ATAC" 675
"8581" "easy_ATAC" 352
"8582" "easy_ATAC" 1565
"8583" "easy_ATAC" 2046
"8584" "easy_ATAC" 1356
"8585" "easy_ATAC" 1783
"8586" "easy_ATAC" 944
"8587" "easy_ATAC" 1087
"8588" "easy_ATAC" 1284
"8589" "easy_ATAC" 520
"8590" "easy_ATAC" 2294
"8591" "easy_ATAC" 1562
"8592" "easy_ATAC" 673
"8593" "easy_ATAC" 929
"8594" "easy_ATAC" 634
"8595" "easy_ATAC" 632
"8596" "easy_ATAC" 787
"8597" "easy_ATAC" 2093
"8598" "easy_ATAC" 608
"8599" "easy_ATAC" 580
"8600" "easy_ATAC" 1331
"8601" "easy_ATAC" 1701
"8602" "easy_ATAC" 712
"8603" "easy_ATAC" 2679
"8604" "easy_ATAC" 3294
"8605" "easy_ATAC" 1163
"8606" "easy_ATAC" 1843
"8607" "easy_ATAC" 988
"8608" "easy_ATAC" 1397
"8609" "easy_ATAC" 856
"8610" "easy_ATAC" 878
"8611" "easy_ATAC" 1125
"8612" "easy_ATAC" 841
"8613" "easy_ATAC" 944
"8614" "easy_ATAC" 1193
"8615" "easy_ATAC" 1619
"8616" "easy_ATAC" 2224
"8617" "easy_ATAC" 1385
"8618" "easy_ATAC" 1502
"8619" "easy_ATAC" 883
"8620" "easy_ATAC" 823
"8621" "easy_ATAC" 1284
"8622" "easy_ATAC" 1573
"8623" "easy_ATAC" 694
"8624" "easy_ATAC" 702
"8625" "easy_ATAC" 951
"8626" "easy_ATAC" 516
"8627" "easy_ATAC" 922
"8628" "easy_ATAC" 526
"8629" "easy_ATAC" 952
"8630" "easy_ATAC" 1305
"8631" "easy_ATAC" 845
"8632" "easy_ATAC" 2198
"8633" "easy_ATAC" 588
"8634" "easy_ATAC" 1008
"8635" "easy_ATAC" 1159
"8636" "easy_ATAC" 1049
"8637" "easy_ATAC" 1335
"8638" "easy_ATAC" 1876
"8639" "easy_ATAC" 961
"8640" "easy_ATAC" 1433
"8641" "easy_ATAC" 885
"8642" "easy_ATAC" 1772
"8643" "easy_ATAC" 1264
"8644" "easy_ATAC" 1777
"8645" "easy_ATAC" 1469
"8646" "easy_ATAC" 3592
"8647" "easy_ATAC" 1486
"8648" "easy_ATAC" 1348
"8649" "easy_ATAC" 1403
"8650" "easy_ATAC" 616
"8651" "easy_ATAC" 1359
"8652" "easy_ATAC" 2552
"8653" "easy_ATAC" 998
"8654" "easy_ATAC" 1693
"8655" "easy_ATAC" 1355
"8656" "easy_ATAC" 1778
"8657" "easy_ATAC" 1371
"8658" "easy_ATAC" 2685
"8659" "easy_ATAC" 1902
"8660" "easy_ATAC" 753
"8661" "easy_ATAC" 828
"8662" "easy_ATAC" 527
"8663" "easy_ATAC" 989
"8664" "easy_ATAC" 596
"8665" "easy_ATAC" 1258
"8666" "easy_ATAC" 707
"8667" "easy_ATAC" 797
"8668" "easy_ATAC" 861
"8669" "easy_ATAC" 723
"8670" "easy_ATAC" 900
"8671" "easy_ATAC" 689
"8672" "easy_ATAC" 2314
"8673" "easy_ATAC" 853
"8674" "easy_ATAC" 797
"8675" "easy_ATAC" 775
"8676" "easy_ATAC" 1935
"8677" "easy_ATAC" 1869
"8678" "easy_ATAC" 1507
"8679" "easy_ATAC" 1980
"8680" "easy_ATAC" 996
"8681" "easy_ATAC" 3406
"8682" "easy_ATAC" 825
"8683" "easy_ATAC" 871
"8684" "easy_ATAC" 618
"8685" "easy_ATAC" 801
"8686" "easy_ATAC" 878
"8687" "easy_ATAC" 897
"8688" "easy_ATAC" 772
"8689" "easy_ATAC" 791
"8690" "easy_ATAC" 693
"8691" "easy_ATAC" 986
"8692" "easy_ATAC" 1242
"8693" "easy_ATAC" 1555
"8694" "easy_ATAC" 690
"8695" "easy_ATAC" 540
"8696" "easy_ATAC" 461
"8697" "easy_ATAC" 731
"8698" "easy_ATAC" 655
"8699" "easy_ATAC" 867
"8700" "easy_ATAC" 582
"8701" "easy_ATAC" 1489
"8702" "easy_ATAC" 345
"8703" "easy_ATAC" 1042
"8704" "easy_ATAC" 3795
"8705" "easy_ATAC" 595
"8706" "easy_ATAC" 1329
"8707" "easy_ATAC" 871
"8708" "easy_ATAC" 641
"8709" "easy_ATAC" 799
"8710" "easy_ATAC" 868
"8711" "easy_ATAC" 905
"8712" "easy_ATAC" 1638
"8713" "easy_ATAC" 577
"8714" "easy_ATAC" 1195
"8715" "easy_ATAC" 2923
"8716" "easy_ATAC" 1234
"8717" "easy_ATAC" 780
"8718" "easy_ATAC" 2159
"8719" "easy_ATAC" 1602
"8720" "easy_ATAC" 1964
"8721" "easy_ATAC" 1373
"8722" "easy_ATAC" 849
"8723" "easy_ATAC" 631
"8724" "easy_ATAC" 710
"8725" "easy_ATAC" 1201
"8726" "easy_ATAC" 1052
"8727" "easy_ATAC" 854
"8728" "easy_ATAC" 1198
"8729" "easy_ATAC" 1606
"8730" "easy_ATAC" 444
"8731" "easy_ATAC" 805
"8732" "easy_ATAC" 858
"8733" "easy_ATAC" 478
"8734" "easy_ATAC" 2089
"8735" "easy_ATAC" 1904
"8736" "easy_ATAC" 804
"8737" "easy_ATAC" 1940
"8738" "easy_ATAC" 741
"8739" "easy_ATAC" 1766
"8740" "easy_ATAC" 1575
"8741" "easy_ATAC" 842
"8742" "easy_ATAC" 801
"8743" "easy_ATAC" 611
"8744" "easy_ATAC" 748
"8745" "easy_ATAC" 771
"8746" "easy_ATAC" 1794
"8747" "easy_ATAC" 1384
"8748" "easy_ATAC" 1647
"8749" "easy_ATAC" 1269
"8750" "easy_ATAC" 657
"8751" "easy_ATAC" 732
"8752" "easy_ATAC" 2186
"8753" "easy_ATAC" 1138
"8754" "easy_ATAC" 398
"8755" "easy_ATAC" 534
"8756" "easy_ATAC" 24
"8757" "easy_ATAC" 540
"8758" "easy_ATAC" 1684
"8759" "easy_ATAC" 824
"8760" "easy_ATAC" 658
"8761" "easy_ATAC" 641
"8762" "easy_ATAC" 678
"8763" "easy_ATAC" 522
"8764" "easy_ATAC" 1180
"8765" "easy_ATAC" 489
"8766" "easy_ATAC" 471
"8767" "easy_ATAC" 1814
"8768" "easy_ATAC" 393
"8769" "easy_ATAC" 718
"8770" "easy_ATAC" 765
"8771" "easy_ATAC" 1073
"8772" "easy_ATAC" 1540
"8773" "easy_ATAC" 1327
"8774" "easy_ATAC" 2341
"8775" "easy_ATAC" 860
"8776" "easy_ATAC" 869
"8777" "easy_ATAC" 1875
"8778" "easy_ATAC" 1179
"8779" "easy_ATAC" 492
"8780" "easy_ATAC" 628
"8781" "easy_ATAC" 985
"8782" "easy_ATAC" 2848
"8783" "easy_ATAC" 1861
"8784" "easy_ATAC" 1181
"8785" "easy_ATAC" 1039
"8786" "easy_ATAC" 598
"8787" "easy_ATAC" 997
"8788" "easy_ATAC" 806
"8789" "easy_ATAC" 1329
"8790" "easy_ATAC" 948
"8791" "easy_ATAC" 1351
"8792" "easy_ATAC" 2155
"8793" "easy_ATAC" 684
"8794" "easy_ATAC" 997
"8795" "easy_ATAC" 476
"8796" "easy_ATAC" 835
"8797" "easy_ATAC" 1319
"8798" "easy_ATAC" 3785
"8799" "easy_ATAC" 1107
"8800" "easy_ATAC" 1927
"8801" "easy_ATAC" 1822
"8802" "easy_ATAC" 701
"8803" "easy_ATAC" 428
"8804" "easy_ATAC" 1192
"8805" "easy_ATAC" 1450
"8806" "easy_ATAC" 309
"8807" "easy_ATAC" 749
"8808" "easy_ATAC" 777
"8809" "easy_ATAC" 1352
"8810" "easy_ATAC" 2782
"8811" "easy_ATAC" 1473
"8812" "easy_ATAC" 1971
"8813" "easy_ATAC" 934
"8814" "easy_ATAC" 1411
"8815" "easy_ATAC" 1412
"8816" "easy_ATAC" 682
"8817" "easy_ATAC" 688
"8818" "easy_ATAC" 403
"8819" "easy_ATAC" 1948
"8820" "easy_ATAC" 2203
"8821" "easy_ATAC" 789
"8822" "easy_ATAC" 1930
"8823" "easy_ATAC" 1536
"8824" "easy_ATAC" 994
"8825" "easy_ATAC" 721
"8826" "easy_ATAC" 883
"8827" "easy_ATAC" 743
"8828" "easy_ATAC" 689
"8829" "easy_ATAC" 2613
"8830" "easy_ATAC" 1065
"8831" "easy_ATAC" 579
"8832" "easy_ATAC" 2064
"8833" "easy_ATAC" 1588
"8834" "easy_ATAC" 1401
"8835" "easy_ATAC" 871
"8836" "easy_ATAC" 1225
"8837" "easy_ATAC" 1580
"8838" "easy_ATAC" 1161
"8839" "easy_ATAC" 546
"8840" "easy_ATAC" 564
"8841" "easy_ATAC" 713
"8842" "easy_ATAC" 1014
"8843" "easy_ATAC" 1245
"8844" "easy_ATAC" 533
"8845" "easy_ATAC" 642
"8846" "easy_ATAC" 781
"8847" "easy_ATAC" 792
"8848" "easy_ATAC" 909
"8849" "easy_ATAC" 961
"8850" "easy_ATAC" 845
"8851" "easy_ATAC" 598
"8852" "easy_ATAC" 747
"8853" "easy_ATAC" 720
"8854" "easy_ATAC" 1407
"8855" "easy_ATAC" 3117
"8856" "easy_ATAC" 769
"8857" "easy_ATAC" 1987
"8858" "easy_ATAC" 1748
"8859" "easy_ATAC" 866
"8860" "easy_ATAC" 400
"8861" "easy_ATAC" 751
"8862" "easy_ATAC" 831
"8863" "easy_ATAC" 625
"8864" "easy_ATAC" 576
"8865" "easy_ATAC" 995
"8866" "easy_ATAC" 293
"8867" "easy_ATAC" 1269
"8868" "easy_ATAC" 997
"8869" "easy_ATAC" 745
"8870" "easy_ATAC" 1144
"8871" "easy_ATAC" 658
"8872" "easy_ATAC" 2157
"8873" "easy_ATAC" 759
"8874" "easy_ATAC" 2799
"8875" "easy_ATAC" 714
"8876" "easy_ATAC" 586
"8877" "easy_ATAC" 633
"8878" "easy_ATAC" 758
"8879" "easy_ATAC" 843
"8880" "easy_ATAC" 771
"8881" "easy_ATAC" 1287
"8882" "easy_ATAC" 1238
"8883" "easy_ATAC" 964
"8884" "easy_ATAC" 520
"8885" "easy_ATAC" 927
"8886" "easy_ATAC" 399
"8887" "easy_ATAC" 532
"8888" "easy_ATAC" 2319
"8889" "easy_ATAC" 442
"8890" "easy_ATAC" 389
"8891" "easy_ATAC" 1379
"8892" "easy_ATAC" 1381
"8893" "easy_ATAC" 864
"8894" "easy_ATAC" 437
"8895" "easy_ATAC" 465
"8896" "easy_ATAC" 523
"8897" "easy_ATAC" 2394
"8898" "easy_ATAC" 1542
"8899" "easy_ATAC" 712
"8900" "easy_ATAC" 1472
"8901" "easy_ATAC" 1193
"8902" "easy_ATAC" 679
"8903" "easy_ATAC" 836
"8904" "easy_ATAC" 596
"8905" "easy_ATAC" 1094
"8906" "easy_ATAC" 813
"8907" "easy_ATAC" 1011
"8908" "easy_ATAC" 1268
"8909" "easy_ATAC" 1153
"8910" "easy_ATAC" 496
"8911" "easy_ATAC" 892
"8912" "easy_ATAC" 1454
"8913" "easy_ATAC" 1027
"8914" "easy_ATAC" 676
"8915" "easy_ATAC" 1009
"8916" "easy_ATAC" 871
"8917" "easy_ATAC" 798
"8918" "easy_ATAC" 2350
"8919" "easy_ATAC" 559
"8920" "easy_ATAC" 1413
"8921" "easy_ATAC" 669
"8922" "easy_ATAC" 863
"8923" "easy_ATAC" 1700
"8924" "easy_ATAC" 482
"8925" "easy_ATAC" 821
"8926" "easy_ATAC" 1042
"8927" "easy_ATAC" 707
"8928" "easy_ATAC" 400
"8929" "easy_ATAC" 819
"8930" "easy_ATAC" 1457
"8931" "easy_ATAC" 1169
"8932" "easy_ATAC" 816
"8933" "easy_ATAC" 775
"8934" "easy_ATAC" 1000
"8935" "easy_ATAC" 1082
"8936" "easy_ATAC" 1721
"8937" "easy_ATAC" 1038
"8938" "easy_ATAC" 619
"8939" "easy_ATAC" 1451
"8940" "easy_ATAC" 893
"8941" "easy_ATAC" 1929
"8942" "easy_ATAC" 1867
"8943" "easy_ATAC" 900
"8944" "easy_ATAC" 731
"8945" "easy_ATAC" 1256
"8946" "easy_ATAC" 1481
"8947" "easy_ATAC" 1178
"8948" "easy_ATAC" 796
"8949" "easy_ATAC" 938
"8950" "easy_ATAC" 985
"8951" "easy_ATAC" 308
"8952" "easy_ATAC" 2836
"8953" "easy_ATAC" 947
"8954" "easy_ATAC" 787
"8955" "easy_ATAC" 569
"8956" "easy_ATAC" 495
"8957" "easy_ATAC" 964
"8958" "easy_ATAC" 2180
"8959" "easy_ATAC" 2171
"8960" "easy_ATAC" 1308
"8961" "easy_ATAC" 367
"8962" "easy_ATAC" 567
"8963" "easy_ATAC" 484
"8964" "easy_ATAC" 633
"8965" "easy_ATAC" 1343
"8966" "easy_ATAC" 1333
"8967" "easy_ATAC" 1580
"8968" "easy_ATAC" 711
"8969" "easy_ATAC" 1243
"8970" "easy_ATAC" 683
"8971" "easy_ATAC" 444
"8972" "easy_ATAC" 572
"8973" "easy_ATAC" 848
"8974" "easy_ATAC" 1587
"8975" "easy_ATAC" 1538
"8976" "easy_ATAC" 651
"8977" "easy_ATAC" 902
"8978" "easy_ATAC" 603
"8979" "easy_ATAC" 1080
"8980" "easy_ATAC" 816
"8981" "easy_ATAC" 1482
"8982" "easy_ATAC" 3488
"8983" "easy_ATAC" 977
"8984" "easy_ATAC" 2341
"8985" "easy_ATAC" 912
"8986" "easy_ATAC" 646
"8987" "easy_ATAC" 1103
"8988" "easy_ATAC" 2672
"8989" "easy_ATAC" 732
"8990" "easy_ATAC" 809
"8991" "easy_ATAC" 2469
"8992" "easy_ATAC" 726
"8993" "easy_ATAC" 836
"8994" "easy_ATAC" 848
"8995" "easy_ATAC" 821
"8996" "easy_ATAC" 1639
"8997" "easy_ATAC" 1023
"8998" "easy_ATAC" 740
"8999" "easy_ATAC" 392
"9000" "easy_ATAC" 870
"9001" "easy_ATAC" 749
"9002" "easy_ATAC" 358
"9003" "easy_ATAC" 1264
"9004" "easy_ATAC" 694
"9005" "easy_ATAC" 1130
"9006" "easy_ATAC" 461
"9007" "easy_ATAC" 1123
"9008" "easy_ATAC" 443
"9009" "easy_ATAC" 995
"9010" "easy_ATAC" 599
"9011" "easy_ATAC" 2403
"9012" "easy_ATAC" 4560
"9013" "easy_ATAC" 1602
"9014" "easy_ATAC" 1011
"9015" "easy_ATAC" 611
"9016" "easy_ATAC" 607
"9017" "easy_ATAC" 721
"9018" "easy_ATAC" 3005
"9019" "easy_ATAC" 2212
"9020" "easy_ATAC" 1180
"9021" "easy_ATAC" 848
"9022" "easy_ATAC" 1079
"9023" "easy_ATAC" 871
"9024" "easy_ATAC" 678
"9025" "easy_ATAC" 1449
"9026" "easy_ATAC" 1335
"9027" "easy_ATAC" 1392
"9028" "easy_ATAC" 595
"9029" "easy_ATAC" 789
"9030" "easy_ATAC" 408
"9031" "easy_ATAC" 1953
"9032" "easy_ATAC" 917
"9033" "easy_ATAC" 1056
"9034" "easy_ATAC" 537
"9035" "easy_ATAC" 967
"9036" "easy_ATAC" 1308
"9037" "easy_ATAC" 1056
"9038" "easy_ATAC" 802
"9039" "easy_ATAC" 589
"9040" "easy_ATAC" 1434
"9041" "easy_ATAC" 957
"9042" "easy_ATAC" 648
"9043" "easy_ATAC" 587
"9044" "easy_ATAC" 2176
"9045" "easy_ATAC" 1019
"9046" "easy_ATAC" 434
"9047" "easy_ATAC" 918
"9048" "easy_ATAC" 1160
"9049" "easy_ATAC" 1639
"9050" "easy_ATAC" 1546
"9051" "easy_ATAC" 1278
"9052" "easy_ATAC" 793
"9053" "easy_ATAC" 454
"9054" "easy_ATAC" 1858
"9055" "easy_ATAC" 969
"9056" "easy_ATAC" 1496
"9057" "easy_ATAC" 2080
"9058" "easy_ATAC" 609
"9059" "easy_ATAC" 757
"9060" "easy_ATAC" 1802
"9061" "easy_ATAC" 2054
"9062" "easy_ATAC" 716
"9063" "easy_ATAC" 310
"9064" "easy_ATAC" 286
"9065" "easy_ATAC" 486
"9066" "easy_ATAC" 532
"9067" "easy_ATAC" 1434
"9068" "easy_ATAC" 1912
"9069" "easy_ATAC" 1057
"9070" "easy_ATAC" 857
"9071" "easy_ATAC" 1338
"9072" "easy_ATAC" 1361
"9073" "easy_ATAC" 1162
"9074" "easy_ATAC" 802
"9075" "easy_ATAC" 772
"9076" "easy_ATAC" 1392
"9077" "easy_ATAC" 1238
"9078" "easy_ATAC" 1115
"9079" "easy_ATAC" 1378
"9080" "easy_ATAC" 2630
"9081" "easy_ATAC" 1293
"9082" "easy_ATAC" 1498
"9083" "easy_ATAC" 460
"9084" "easy_ATAC" 1201
"9085" "easy_ATAC" 761
"9086" "easy_ATAC" 1785
"9087" "easy_ATAC" 1975
"9088" "easy_ATAC" 2780
"9089" "easy_ATAC" 1605
"9090" "easy_ATAC" 840
"9091" "easy_ATAC" 918
"9092" "easy_ATAC" 1303
"9093" "easy_ATAC" 481
"9094" "easy_ATAC" 1601
"9095" "easy_ATAC" 1880
"9096" "easy_ATAC" 899
"9097" "easy_ATAC" 724
"9098" "easy_ATAC" 670
"9099" "easy_ATAC" 686
"9100" "easy_ATAC" 487
"9101" "easy_ATAC" 1595
"9102" "easy_ATAC" 714
"9103" "easy_ATAC" 5262
"9104" "easy_ATAC" 413
"9105" "easy_ATAC" 626
"9106" "easy_ATAC" 630
"9107" "easy_ATAC" 4228
"9108" "easy_ATAC" 1539
"9109" "easy_ATAC" 613
"9110" "easy_ATAC" 761
"9111" "easy_ATAC" 579
"9112" "easy_ATAC" 1008
"9113" "easy_ATAC" 1588
"9114" "easy_ATAC" 1810
"9115" "easy_ATAC" 859
"9116" "easy_ATAC" 2759
"9117" "easy_ATAC" 814
"9118" "easy_ATAC" 434
"9119" "easy_ATAC" 4314
"9120" "easy_ATAC" 1561
"9121" "easy_ATAC" 738
"9122" "easy_ATAC" 1693
"9123" "easy_ATAC" 1561
"9124" "easy_ATAC" 773
"9125" "easy_ATAC" 1303
"9126" "easy_ATAC" 591
"9127" "easy_ATAC" 919
"9128" "easy_ATAC" 563
"9129" "easy_ATAC" 1416
"9130" "easy_ATAC" 1309
"9131" "easy_ATAC" 1764
"9132" "easy_ATAC" 650
"9133" "easy_ATAC" 2360
"9134" "easy_ATAC" 2510
"9135" "easy_ATAC" 6173
"9136" "easy_ATAC" 947
"9137" "easy_ATAC" 914
"9138" "easy_ATAC" 1206
"9139" "easy_ATAC" 2672
"9140" "easy_ATAC" 1160
"9141" "easy_ATAC" 796
"9142" "easy_ATAC" 639
"9143" "easy_ATAC" 2571
"9144" "easy_ATAC" 1409
"9145" "easy_ATAC" 1294
"9146" "easy_ATAC" 1162
"9147" "easy_ATAC" 548
"9148" "easy_ATAC" 1680
"9149" "easy_ATAC" 2294
"9150" "easy_ATAC" 699
"9151" "easy_ATAC" 1135
"9152" "easy_ATAC" 1366
"9153" "easy_ATAC" 933
"9154" "easy_ATAC" 919
"9155" "easy_ATAC" 613
"9156" "easy_ATAC" 392
"9157" "easy_ATAC" 1582
"9158" "easy_ATAC" 373
"9159" "easy_ATAC" 511
"9160" "easy_ATAC" 1429
"9161" "easy_ATAC" 862
"9162" "easy_ATAC" 3388
"9163" "easy_ATAC" 1146
"9164" "easy_ATAC" 735
"9165" "easy_ATAC" 1465
"9166" "easy_ATAC" 590
"9167" "easy_ATAC" 626
"9168" "easy_ATAC" 972
"9169" "easy_ATAC" 319
"9170" "easy_ATAC" 556
"9171" "easy_ATAC" 1008
"9172" "easy_ATAC" 944
"9173" "easy_ATAC" 1378
"9174" "easy_ATAC" 1128
"9175" "easy_ATAC" 1766
"9176" "easy_ATAC" 1363
"9177" "easy_ATAC" 2125
"9178" "easy_ATAC" 554
"9179" "easy_ATAC" 1093
"9180" "easy_ATAC" 2105
"9181" "easy_ATAC" 612
"9182" "easy_ATAC" 667
"9183" "easy_ATAC" 651
"9184" "easy_ATAC" 1494
"9185" "easy_ATAC" 641
"9186" "easy_ATAC" 1594
"9187" "easy_ATAC" 801
"9188" "easy_ATAC" 2471
"9189" "easy_ATAC" 753
"9190" "easy_ATAC" 818
"9191" "easy_ATAC" 1764
"9192" "easy_ATAC" 1517
"9193" "easy_ATAC" 481
"9194" "easy_ATAC" 676
"9195" "easy_ATAC" 457
"9196" "easy_ATAC" 1053
"9197" "easy_ATAC" 587
"9198" "easy_ATAC" 1234
"9199" "easy_ATAC" 981
"9200" "easy_ATAC" 1359
"9201" "easy_ATAC" 1558
"9202" "easy_ATAC" 555
"9203" "easy_ATAC" 566
"9204" "easy_ATAC" 795
"9205" "easy_ATAC" 1950
"9206" "easy_ATAC" 1058
"9207" "easy_ATAC" 476
"9208" "easy_ATAC" 591
"9209" "easy_ATAC" 1155
"9210" "easy_ATAC" 925
"9211" "easy_ATAC" 894
"9212" "easy_ATAC" 704
"9213" "easy_ATAC" 872
"9214" "easy_ATAC" 747
"9215" "easy_ATAC" 980
"9216" "easy_ATAC" 1036
"9217" "easy_ATAC" 854
"9218" "easy_ATAC" 448
"9219" "easy_ATAC" 501
"9220" "easy_ATAC" 1187
"9221" "easy_ATAC" 777
"9222" "easy_ATAC" 1369
"9223" "easy_ATAC" 2287
"9224" "easy_ATAC" 1309
"9225" "easy_ATAC" 2632
"9226" "easy_ATAC" 844
"9227" "easy_ATAC" 668
"9228" "easy_ATAC" 1327
"9229" "easy_ATAC" 1011
"9230" "easy_ATAC" 510
"9231" "easy_ATAC" 2237
"9232" "easy_ATAC" 1830
"9233" "easy_ATAC" 820
"9234" "easy_ATAC" 1537
"9235" "easy_ATAC" 495
"9236" "easy_ATAC" 726
"9237" "easy_ATAC" 923
"9238" "easy_ATAC" 1446
"9239" "easy_ATAC" 681
"9240" "easy_ATAC" 890
"9241" "easy_ATAC" 5978
"9242" "easy_ATAC" 1288
"9243" "easy_ATAC" 2046
"9244" "easy_ATAC" 967
"9245" "easy_ATAC" 821
"9246" "easy_ATAC" 759
"9247" "easy_ATAC" 1084
"9248" "easy_ATAC" 954
"9249" "easy_ATAC" 1737
"9250" "easy_ATAC" 591
"9251" "easy_ATAC" 510
"9252" "easy_ATAC" 1826
"9253" "easy_ATAC" 529
"9254" "easy_ATAC" 1051
"9255" "easy_ATAC" 1604
"9256" "easy_ATAC" 916
"9257" "easy_ATAC" 654
"9258" "easy_ATAC" 1221
"9259" "easy_ATAC" 557
"9260" "easy_ATAC" 3211
"9261" "easy_ATAC" 1939
"9262" "easy_ATAC" 962
"9263" "easy_ATAC" 1111
"9264" "easy_ATAC" 709
"9265" "easy_ATAC" 944
"9266" "easy_ATAC" 1434
"9267" "easy_ATAC" 556
"9268" "easy_ATAC" 3896
"9269" "easy_ATAC" 504
"9270" "easy_ATAC" 589
"9271" "easy_ATAC" 1134
"9272" "easy_ATAC" 860
"9273" "easy_ATAC" 467
"9274" "easy_ATAC" 1942
"9275" "easy_ATAC" 1670
"9276" "easy_ATAC" 431
"9277" "easy_ATAC" 1427
"9278" "easy_ATAC" 831
"9279" "easy_ATAC" 1447
"9280" "easy_ATAC" 1535
"9281" "easy_ATAC" 1652
"9282" "easy_ATAC" 629
"9283" "easy_ATAC" 1411
"9284" "easy_ATAC" 1311
"9285" "easy_ATAC" 1489
"9286" "easy_ATAC" 375
"9287" "easy_ATAC" 1561
"9288" "easy_ATAC" 746
"9289" "easy_ATAC" 848
"9290" "easy_ATAC" 946
"9291" "easy_ATAC" 1482
"9292" "easy_ATAC" 2273
"9293" "easy_ATAC" 1126
"9294" "easy_ATAC" 948
"9295" "easy_ATAC" 580
"9296" "easy_ATAC" 878
"9297" "easy_ATAC" 518
"9298" "easy_ATAC" 1505
"9299" "easy_ATAC" 896
"9300" "easy_ATAC" 1911
"9301" "easy_ATAC" 365
"9302" "easy_ATAC" 2326
"9303" "easy_ATAC" 1523
"9304" "easy_ATAC" 2036
"9305" "easy_ATAC" 777
"9306" "easy_ATAC" 1893
"9307" "easy_ATAC" 1212
"9308" "easy_ATAC" 1052
"9309" "easy_ATAC" 3095
"9310" "easy_ATAC" 578
"9311" "easy_ATAC" 405
"9312" "easy_ATAC" 628
"9313" "easy_ATAC" 650
"9314" "easy_ATAC" 637
"9315" "easy_ATAC" 1058
"9316" "easy_ATAC" 880
"9317" "easy_ATAC" 316
"9318" "easy_ATAC" 500
"9319" "easy_ATAC" 834
"9320" "easy_ATAC" 1213
"9321" "easy_ATAC" 910
"9322" "easy_ATAC" 665
"9323" "easy_ATAC" 681
"9324" "easy_ATAC" 1316
"9325" "easy_ATAC" 908
"9326" "easy_ATAC" 846
"9327" "easy_ATAC" 536
"9328" "easy_ATAC" 1311
"9329" "easy_ATAC" 1287
"9330" "easy_ATAC" 3532
"9331" "easy_ATAC" 985
"9332" "easy_ATAC" 852
"9333" "easy_ATAC" 631
"9334" "easy_ATAC" 396
"9335" "easy_ATAC" 842
"9336" "easy_ATAC" 1050
"9337" "easy_ATAC" 2272
"9338" "easy_ATAC" 942
"9339" "easy_ATAC" 395
"9340" "easy_ATAC" 478
"9341" "easy_ATAC" 542
"9342" "easy_ATAC" 736
"9343" "easy_ATAC" 1285
"9344" "easy_ATAC" 1183
"9345" "easy_ATAC" 938
"9346" "easy_ATAC" 586
"9347" "easy_ATAC" 813
"9348" "easy_ATAC" 1070
"9349" "easy_ATAC" 873
"9350" "easy_ATAC" 813
"9351" "easy_ATAC" 627
"9352" "easy_ATAC" 1039
"9353" "easy_ATAC" 763
"9354" "easy_ATAC" 1935
"9355" "easy_ATAC" 1013
"9356" "easy_ATAC" 779
"9357" "easy_ATAC" 829
"9358" "easy_ATAC" 780
"9359" "easy_ATAC" 794
"9360" "easy_ATAC" 669
"9361" "easy_ATAC" 1625
"9362" "easy_ATAC" 1052
"9363" "easy_ATAC" 1338
"9364" "easy_ATAC" 630
"9365" "easy_ATAC" 1723
"9366" "easy_ATAC" 2438
"9367" "easy_ATAC" 2055
"9368" "easy_ATAC" 851
"9369" "easy_ATAC" 1233
"9370" "easy_ATAC" 1062
"9371" "easy_ATAC" 766
"9372" "easy_ATAC" 568
"9373" "easy_ATAC" 493
"9374" "easy_ATAC" 512
"9375" "easy_ATAC" 976
"9376" "easy_ATAC" 464
"9377" "easy_ATAC" 1584
"9378" "easy_ATAC" 1107
"9379" "easy_ATAC" 1915
"9380" "easy_ATAC" 1172
"9381" "easy_ATAC" 477
"9382" "easy_ATAC" 955
"9383" "easy_ATAC" 1961
"9384" "easy_ATAC" 539
"9385" "easy_ATAC" 702
"9386" "easy_ATAC" 613
"9387" "easy_ATAC" 1505
"9388" "easy_ATAC" 1108
"9389" "easy_ATAC" 889
"9390" "easy_ATAC" 2021
"9391" "easy_ATAC" 580
"9392" "easy_ATAC" 1336
"9393" "easy_ATAC" 3012
"9394" "easy_ATAC" 866
"9395" "easy_ATAC" 926
"9396" "easy_ATAC" 1908
"9397" "easy_ATAC" 597
"9398" "easy_ATAC" 566
"9399" "easy_ATAC" 802
"9400" "easy_ATAC" 564
"9401" "easy_ATAC" 400
"9402" "easy_ATAC" 437
"9403" "easy_ATAC" 1889
"9404" "easy_ATAC" 3468
"9405" "easy_ATAC" 1947
"9406" "easy_ATAC" 521
"9407" "easy_ATAC" 354
"9408" "easy_ATAC" 465
"9409" "easy_ATAC" 1322
"9410" "easy_ATAC" 2137
"9411" "easy_ATAC" 1401
"9412" "easy_ATAC" 674
"9413" "easy_ATAC" 795
"9414" "easy_ATAC" 2124
"9415" "easy_ATAC" 1165
"9416" "easy_ATAC" 598
"9417" "easy_ATAC" 590
"9418" "easy_ATAC" 1421
"9419" "easy_ATAC" 1394
"9420" "easy_ATAC" 1802
"9421" "easy_ATAC" 1423
"9422" "easy_ATAC" 753
"9423" "easy_ATAC" 1881
"9424" "easy_ATAC" 1063
"9425" "easy_ATAC" 731
"9426" "easy_ATAC" 844
"9427" "easy_ATAC" 1136
"9428" "easy_ATAC" 910
"9429" "easy_ATAC" 1174
"9430" "easy_ATAC" 1758
"9431" "easy_ATAC" 832
"9432" "easy_ATAC" 471
"9433" "easy_ATAC" 1107
"9434" "easy_ATAC" 801
"9435" "easy_ATAC" 873
"9436" "easy_ATAC" 870
"9437" "easy_ATAC" 583
"9438" "easy_ATAC" 3977
"9439" "easy_ATAC" 1846
"9440" "easy_ATAC" 494
"9441" "easy_ATAC" 793
"9442" "easy_ATAC" 1355
"9443" "easy_ATAC" 1600
"9444" "easy_ATAC" 1426
"9445" "easy_ATAC" 757
"9446" "easy_ATAC" 925
"9447" "easy_ATAC" 1306
"9448" "easy_ATAC" 971
"9449" "easy_ATAC" 845
"9450" "easy_ATAC" 592
"9451" "easy_ATAC" 622
"9452" "easy_ATAC" 840
"9453" "easy_ATAC" 479
"9454" "easy_ATAC" 578
"9455" "easy_ATAC" 1466
"9456" "easy_ATAC" 1500
"9457" "easy_ATAC" 817
"9458" "easy_ATAC" 1546
"9459" "easy_ATAC" 903
"9460" "easy_ATAC" 806
"9461" "easy_ATAC" 993
"9462" "easy_ATAC" 930
"9463" "easy_ATAC" 1268
"9464" "easy_ATAC" 641
"9465" "easy_ATAC" 754
"9466" "easy_ATAC" 303
"9467" "easy_ATAC" 1178
"9468" "easy_ATAC" 557
"9469" "easy_ATAC" 691
"9470" "easy_ATAC" 2936
"9471" "easy_ATAC" 978
"9472" "easy_ATAC" 452
"9473" "easy_ATAC" 734
"9474" "easy_ATAC" 509
"9475" "easy_ATAC" 536
"9476" "easy_ATAC" 3445
"9477" "easy_ATAC" 1778
"9478" "easy_ATAC" 2478
"9479" "easy_ATAC" 1110
"9480" "easy_ATAC" 805
"9481" "easy_ATAC" 403
"9482" "easy_ATAC" 2765
"9483" "easy_ATAC" 1983
"9484" "easy_ATAC" 617
"9485" "easy_ATAC" 1566
"9486" "easy_ATAC" 762
"9487" "easy_ATAC" 1711
"9488" "easy_ATAC" 1649
"9489" "easy_ATAC" 1202
"9490" "easy_ATAC" 1671
"9491" "easy_ATAC" 963
"9492" "easy_ATAC" 1596
"9493" "easy_ATAC" 3228
"9494" "easy_ATAC" 645
"9495" "easy_ATAC" 1507
"9496" "easy_ATAC" 1426
"9497" "easy_ATAC" 679
"9498" "easy_ATAC" 1296
"9499" "easy_ATAC" 1732
"9500" "easy_ATAC" 1347
"9501" "easy_ATAC" 910
"9502" "easy_ATAC" 1223
"9503" "easy_ATAC" 1191
"9504" "easy_ATAC" 532
"9505" "easy_ATAC" 499
"9506" "easy_ATAC" 595
"9507" "easy_ATAC" 678
"9508" "easy_ATAC" 820
"9509" "easy_ATAC" 540
"9510" "easy_ATAC" 799
"9511" "easy_ATAC" 567
"9512" "easy_ATAC" 999
"9513" "easy_ATAC" 800
"9514" "easy_ATAC" 728
"9515" "easy_ATAC" 1359
"9516" "easy_ATAC" 849
"9517" "easy_ATAC" 973
"9518" "easy_ATAC" 1846
"9519" "easy_ATAC" 773
"9520" "easy_ATAC" 1488
"9521" "easy_ATAC" 770
"9522" "easy_ATAC" 1589
"9523" "easy_ATAC" 827
"9524" "easy_ATAC" 875
"9525" "easy_ATAC" 1572
"9526" "easy_ATAC" 2233
"9527" "easy_ATAC" 538
"9528" "easy_ATAC" 1815
"9529" "easy_ATAC" 1138
"9530" "easy_ATAC" 881
"9531" "easy_ATAC" 1443
"9532" "easy_ATAC" 478
"9533" "easy_ATAC" 1300
"9534" "easy_ATAC" 727
"9535" "easy_ATAC" 672
"9536" "easy_ATAC" 324
"9537" "easy_ATAC" 420
"9538" "easy_ATAC" 531
"9539" "easy_ATAC" 411
"9540" "easy_ATAC" 1676
"9541" "easy_ATAC" 731
"9542" "easy_ATAC" 1057
"9543" "easy_ATAC" 2066
"9544" "easy_ATAC" 1132
"9545" "easy_ATAC" 1471
"9546" "easy_ATAC" 898
"9547" "easy_ATAC" 1648
"9548" "easy_ATAC" 579
"9549" "easy_ATAC" 734
"9550" "easy_ATAC" 1424
"9551" "easy_ATAC" 1287
"9552" "easy_ATAC" 946
"9553" "easy_ATAC" 2724
"9554" "easy_ATAC" 1558
"9555" "easy_ATAC" 1168
"9556" "easy_ATAC" 1861
"9557" "easy_ATAC" 1454
"9558" "easy_ATAC" 3379
"9559" "easy_ATAC" 964
"9560" "easy_ATAC" 819
"9561" "easy_ATAC" 2585
"9562" "easy_ATAC" 624
"9563" "easy_ATAC" 869
"9564" "easy_ATAC" 2125
"9565" "easy_ATAC" 1343
"9566" "easy_ATAC" 946
"9567" "easy_ATAC" 1800
"9568" "easy_ATAC" 988
"9569" "easy_ATAC" 1123
"9570" "easy_ATAC" 1030
"9571" "easy_ATAC" 776
"9572" "easy_ATAC" 649
"9573" "easy_ATAC" 585
"9574" "easy_ATAC" 537
"9575" "easy_ATAC" 1772
"9576" "easy_ATAC" 490
"9577" "easy_ATAC" 878
"9578" "easy_ATAC" 862
"9579" "easy_ATAC" 972
"9580" "easy_ATAC" 992
"9581" "easy_ATAC" 1296
"9582" "easy_ATAC" 929
"9583" "easy_ATAC" 2713
"9584" "easy_ATAC" 2090
"9585" "easy_ATAC" 2700
"9586" "easy_ATAC" 629
"9587" "easy_ATAC" 1307
"9588" "easy_ATAC" 2299
"9589" "easy_ATAC" 571
"9590" "easy_ATAC" 497
"9591" "easy_ATAC" 2567
"9592" "easy_ATAC" 704
"9593" "easy_ATAC" 716
"9594" "easy_ATAC" 923
"9595" "easy_ATAC" 988
"9596" "easy_ATAC" 1036
"9597" "easy_ATAC" 1962
"9598" "easy_ATAC" 809
"9599" "easy_ATAC" 550
"9600" "easy_ATAC" 1113
"9601" "easy_ATAC" 1141
"9602" "easy_ATAC" 632
"9603" "easy_ATAC" 663
"9604" "easy_ATAC" 960
"9605" "easy_ATAC" 607
"9606" "easy_ATAC" 540
"9607" "easy_ATAC" 1610
"9608" "easy_ATAC" 804
"9609" "easy_ATAC" 900
"9610" "easy_ATAC" 3281
"9611" "easy_ATAC" 888
"9612" "easy_ATAC" 566
"9613" "easy_ATAC" 1003
"9614" "easy_ATAC" 855
"9615" "easy_ATAC" 1103
"9616" "easy_ATAC" 1239
"9617" "easy_ATAC" 1211
"9618" "easy_ATAC" 1002
"9619" "easy_ATAC" 721
"9620" "easy_ATAC" 605
"9621" "easy_ATAC" 672
"9622" "easy_ATAC" 2600
"9623" "easy_ATAC" 645
"9624" "easy_ATAC" 1633
"9625" "easy_ATAC" 884
"9626" "easy_ATAC" 637
"9627" "easy_ATAC" 2339
"9628" "easy_ATAC" 420
"9629" "easy_ATAC" 670
"9630" "easy_ATAC" 935
"9631" "easy_ATAC" 1075
"9632" "easy_ATAC" 3837
"9633" "easy_ATAC" 677
"9634" "easy_ATAC" 504
"9635" "easy_ATAC" 839
"9636" "easy_ATAC" 1233
"9637" "easy_ATAC" 1190
"9638" "easy_ATAC" 585
"9639" "easy_ATAC" 1351
"9640" "easy_ATAC" 2451
"9641" "easy_ATAC" 699
"9642" "easy_ATAC" 547
"9643" "easy_ATAC" 536
"9644" "easy_ATAC" 452
"9645" "easy_ATAC" 1814
"9646" "easy_ATAC" 891
"9647" "easy_ATAC" 561
"9648" "easy_ATAC" 836
"9649" "easy_ATAC" 644
"9650" "easy_ATAC" 1503
"9651" "easy_ATAC" 609
"9652" "easy_ATAC" 595
"9653" "easy_ATAC" 544
"9654" "easy_ATAC" 759
"9655" "easy_ATAC" 827
"9656" "easy_ATAC" 650
"9657" "easy_ATAC" 921
"9658" "easy_ATAC" 2290
"9659" "easy_ATAC" 478
"9660" "easy_ATAC" 366
"9661" "easy_ATAC" 1295
"9662" "easy_ATAC" 1417
"9663" "easy_ATAC" 1145
"9664" "easy_ATAC" 3557
"9665" "easy_ATAC" 715
"9666" "easy_ATAC" 765
"9667" "easy_ATAC" 2005
"9668" "easy_ATAC" 931
"9669" "easy_ATAC" 1036
"9670" "easy_ATAC" 1711
"9671" "easy_ATAC" 698
"9672" "easy_ATAC" 918
"9673" "easy_ATAC" 1336
"9674" "easy_ATAC" 1102
"9675" "easy_ATAC" 1502
"9676" "easy_ATAC" 1559
"9677" "easy_ATAC" 1560
"9678" "easy_ATAC" 697
"9679" "easy_ATAC" 484
"9680" "easy_ATAC" 1543
"9681" "easy_ATAC" 515
"9682" "easy_ATAC" 512
"9683" "easy_ATAC" 790
"9684" "easy_ATAC" 1827
"9685" "easy_ATAC" 613
"9686" "easy_ATAC" 818
"9687" "easy_ATAC" 935
"9688" "easy_ATAC" 776
"9689" "easy_ATAC" 1371
"9690" "easy_ATAC" 687
"9691" "easy_ATAC" 632
"9692" "easy_ATAC" 504
"9693" "easy_ATAC" 1131
"9694" "easy_ATAC" 638
"9695" "easy_ATAC" 483
"9696" "easy_ATAC" 2292
"9697" "easy_ATAC" 787
"9698" "easy_ATAC" 1796
"9699" "easy_ATAC" 1773
"9700" "easy_ATAC" 1405
"9701" "easy_ATAC" 594
"9702" "easy_ATAC" 2547
"9703" "easy_ATAC" 3398
"9704" "easy_ATAC" 782
"9705" "easy_ATAC" 927
"9706" "easy_ATAC" 1123
"9707" "easy_ATAC" 657
"9708" "easy_ATAC" 1033
"9709" "easy_ATAC" 675
"9710" "easy_ATAC" 659
"9711" "easy_ATAC" 895
"9712" "easy_ATAC" 434
"9713" "easy_ATAC" 786
"9714" "easy_ATAC" 680
"9715" "easy_ATAC" 954
"9716" "easy_ATAC" 717
"9717" "easy_ATAC" 571
"9718" "easy_ATAC" 584
"9719" "easy_ATAC" 1016
"9720" "easy_ATAC" 742
"9721" "easy_ATAC" 758
"9722" "easy_ATAC" 403
"9723" "easy_ATAC" 1254
"9724" "easy_ATAC" 992
"9725" "easy_ATAC" 945
"9726" "easy_ATAC" 639
"9727" "easy_ATAC" 2571
"9728" "easy_ATAC" 850
"9729" "easy_ATAC" 1185
"9730" "easy_ATAC" 1267
"9731" "easy_ATAC" 602
"9732" "easy_ATAC" 1021
"9733" "easy_ATAC" 2411
"9734" "easy_ATAC" 2776
"9735" "easy_ATAC" 961
"9736" "easy_ATAC" 693
"9737" "easy_ATAC" 643
"9738" "easy_ATAC" 1507
"9739" "easy_ATAC" 600
"9740" "easy_ATAC" 492
"9741" "easy_ATAC" 1258
"9742" "easy_ATAC" 1355
"9743" "easy_ATAC" 2415
"9744" "easy_ATAC" 1021
"9745" "easy_ATAC" 1719
"9746" "easy_ATAC" 906
"9747" "easy_ATAC" 1535
"9748" "easy_ATAC" 738
"9749" "easy_ATAC" 524
"9750" "easy_ATAC" 475
"9751" "easy_ATAC" 855
"9752" "easy_ATAC" 758
"9753" "easy_ATAC" 1428
"9754" "easy_ATAC" 1651
"9755" "easy_ATAC" 1366
"9756" "easy_ATAC" 444
"9757" "easy_ATAC" 1598
"9758" "easy_ATAC" 895
"9759" "easy_ATAC" 909
"9760" "easy_ATAC" 2129
"9761" "easy_ATAC" 1295
"9762" "easy_ATAC" 2959
"9763" "easy_ATAC" 573
"9764" "easy_ATAC" 1084
"9765" "easy_ATAC" 1802
"9766" "easy_ATAC" 944
"9767" "easy_ATAC" 1177
"9768" "easy_ATAC" 899
"9769" "easy_ATAC" 1114
"9770" "easy_ATAC" 723
"9771" "easy_ATAC" 806
"9772" "easy_ATAC" 2093
"9773" "easy_ATAC" 829
"9774" "easy_ATAC" 1130
"9775" "easy_ATAC" 554
"9776" "easy_ATAC" 638
"9777" "easy_ATAC" 1386
"9778" "easy_ATAC" 736
"9779" "easy_ATAC" 626
"9780" "easy_ATAC" 1156
"9781" "easy_ATAC" 1192
"9782" "easy_ATAC" 1752
"9783" "easy_ATAC" 689
"9784" "easy_ATAC" 1872
"9785" "easy_ATAC" 644
"9786" "easy_ATAC" 1751
"9787" "easy_ATAC" 900
"9788" "easy_ATAC" 2096
"9789" "easy_ATAC" 1004
"9790" "easy_ATAC" 3209
"9791" "easy_ATAC" 2557
"9792" "easy_ATAC" 883
"9793" "easy_ATAC" 966
"9794" "easy_ATAC" 1398
"9795" "easy_ATAC" 709
"9796" "easy_ATAC" 1072
"9797" "easy_ATAC" 1158
"9798" "easy_ATAC" 1033
"9799" "easy_ATAC" 2038
"9800" "easy_ATAC" 656
"9801" "easy_ATAC" 617
"9802" "easy_ATAC" 583
"9803" "easy_ATAC" 639
"9804" "easy_ATAC" 944
"9805" "easy_ATAC" 655
"9806" "easy_ATAC" 1684
"9807" "easy_ATAC" 555
"9808" "easy_ATAC" 1362
"9809" "easy_ATAC" 890
"9810" "easy_ATAC" 515
"9811" "easy_ATAC" 1602
"9812" "easy_ATAC" 675
"9813" "easy_ATAC" 617
"9814" "easy_ATAC" 817
"9815" "easy_ATAC" 1618
"9816" "easy_ATAC" 621
"9817" "easy_ATAC" 783
"9818" "easy_ATAC" 671
"9819" "easy_ATAC" 356
"9820" "easy_ATAC" 912
"9821" "easy_ATAC" 1125
"9822" "easy_ATAC" 1064
"9823" "easy_ATAC" 596
"9824" "easy_ATAC" 1039
"9825" "easy_ATAC" 1476
"9826" "easy_ATAC" 580
"9827" "easy_ATAC" 2676
"9828" "easy_ATAC" 834
"9829" "easy_ATAC" 1691
"9830" "easy_ATAC" 478
"9831" "easy_ATAC" 659
"9832" "easy_ATAC" 676
"9833" "easy_ATAC" 656
"9834" "easy_ATAC" 1211
"9835" "easy_ATAC" 431
"9836" "easy_ATAC" 2189
"9837" "easy_ATAC" 1314
"9838" "easy_ATAC" 567
"9839" "easy_ATAC" 2022
"9840" "easy_ATAC" 922
"9841" "easy_ATAC" 3179
"9842" "easy_ATAC" 926
"9843" "easy_ATAC" 1752
"9844" "easy_ATAC" 1184
"9845" "easy_ATAC" 858
"9846" "easy_ATAC" 728
"9847" "easy_ATAC" 1550
"9848" "easy_ATAC" 736
"9849" "easy_ATAC" 1518
"9850" "easy_ATAC" 631
"9851" "easy_ATAC" 631
"9852" "easy_ATAC" 1234
"9853" "easy_ATAC" 1003
"9854" "easy_ATAC" 1206
"9855" "easy_ATAC" 813
"9856" "easy_ATAC" 1811
"9857" "easy_ATAC" 951
"9858" "easy_ATAC" 982
"9859" "easy_ATAC" 676
"9860" "easy_ATAC" 1611
"9861" "easy_ATAC" 1187
"9862" "easy_ATAC" 926
"9863" "easy_ATAC" 1497
"9864" "easy_ATAC" 1652
"9865" "easy_ATAC" 2060
"9866" "easy_ATAC" 736
"9867" "easy_ATAC" 670
"9868" "easy_ATAC" 660
"9869" "easy_ATAC" 1249
"9870" "easy_ATAC" 962
"9871" "easy_ATAC" 974
"9872" "easy_ATAC" 734
"9873" "easy_ATAC" 1842
"9874" "easy_ATAC" 481
"9875" "easy_ATAC" 1638
"9876" "easy_ATAC" 568
"9877" "easy_ATAC" 329
"9878" "easy_ATAC" 1268
"9879" "easy_ATAC" 630
"9880" "easy_ATAC" 1095
"9881" "easy_ATAC" 437
"9882" "easy_ATAC" 687
"9883" "easy_ATAC" 444
"9884" "easy_ATAC" 778
"9885" "easy_ATAC" 1127
"9886" "easy_ATAC" 577
"9887" "easy_ATAC" 780
"9888" "easy_ATAC" 726
"9889" "easy_ATAC" 1092
"9890" "easy_ATAC" 566
"9891" "easy_ATAC" 1802
"9892" "easy_ATAC" 439
"9893" "easy_ATAC" 1165
"9894" "easy_ATAC" 1011
"9895" "easy_ATAC" 402
"9896" "easy_ATAC" 442
"9897" "easy_ATAC" 681
"9898" "easy_ATAC" 787
"9899" "easy_ATAC" 293
"9900" "easy_ATAC" 1371
"9901" "easy_ATAC" 867
"9902" "easy_ATAC" 586
"9903" "easy_ATAC" 331
"9904" "easy_ATAC" 783
"9905" "easy_ATAC" 1207
"9906" "easy_ATAC" 373
"9907" "easy_ATAC" 507
"9908" "easy_ATAC" 641
"9909" "easy_ATAC" 597
"9910" "easy_ATAC" 1075
"9911" "easy_ATAC" 1202
"9912" "easy_ATAC" 775
"9913" "easy_ATAC" 346
"9914" "easy_ATAC" 1729
"9915" "easy_ATAC" 545
"9916" "easy_ATAC" 1358
"9917" "easy_ATAC" 697
"9918" "easy_ATAC" 767
"9919" "easy_ATAC" 467
"9920" "easy_ATAC" 786
"9921" "easy_ATAC" 500
"9922" "easy_ATAC" 663
"9923" "easy_ATAC" 858
"9924" "easy_ATAC" 762
"9925" "easy_ATAC" 1213
"9926" "easy_ATAC" 735
"9927" "easy_ATAC" 294
"9928" "easy_ATAC" 871
"9929" "easy_ATAC" 442
"9930" "easy_ATAC" 765
"9931" "easy_ATAC" 648
"9932" "easy_ATAC" 766
"9933" "easy_ATAC" 680
"9934" "easy_ATAC" 572
"9935" "easy_ATAC" 623
"9936" "easy_ATAC" 842
"9937" "easy_ATAC" 505
"9938" "easy_ATAC" 1259
"9939" "easy_ATAC" 836
"9940" "easy_ATAC" 827
"9941" "easy_ATAC" 702
"9942" "easy_ATAC" 1003
"9943" "easy_ATAC" 1510
"9944" "easy_ATAC" 324
"9945" "easy_ATAC" 1110
"9946" "easy_ATAC" 870
"9947" "easy_ATAC" 1699
"9948" "easy_ATAC" 2601
"9949" "easy_ATAC" 720
"9950" "easy_ATAC" 1152
"9951" "easy_ATAC" 757
"9952" "easy_ATAC" 1296
"9953" "easy_ATAC" 710
"9954" "easy_ATAC" 678
"9955" "easy_ATAC" 273
"9956" "easy_ATAC" 369
"9957" "easy_ATAC" 577
"9958" "easy_ATAC" 1316
"9959" "easy_ATAC" 1601
"9960" "easy_ATAC" 785
"9961" "easy_ATAC" 2166
"9962" "easy_ATAC" 1256
"9963" "easy_ATAC" 995
"9964" "easy_ATAC" 1617
"9965" "easy_ATAC" 878
"9966" "easy_ATAC" 2793
"9967" "easy_ATAC" 867
"9968" "easy_ATAC" 379
"9969" "easy_ATAC" 1840
"9970" "easy_ATAC" 917
"9971" "easy_ATAC" 837
"9972" "easy_ATAC" 1032
"9973" "easy_ATAC" 769
"9974" "easy_ATAC" 721
"9975" "easy_ATAC" 884
"9976" "easy_ATAC" 957
"9977" "easy_ATAC" 516
"9978" "easy_ATAC" 820
"9979" "easy_ATAC" 797
"9980" "easy_ATAC" 1411
"9981" "easy_ATAC" 2621
"9982" "easy_ATAC" 362
"9983" "easy_ATAC" 1197
"9984" "easy_ATAC" 421
"9985" "easy_ATAC" 2595
"9986" "easy_ATAC" 978
"9987" "easy_ATAC" 733
"9988" "easy_ATAC" 942
"9989" "easy_ATAC" 3082
"9990" "easy_ATAC" 553
"9991" "easy_ATAC" 505
"9992" "easy_ATAC" 593
"9993" "easy_ATAC" 1115
"9994" "easy_ATAC" 659
"9995" "easy_ATAC" 1065
"9996" "easy_ATAC" 609
"9997" "easy_ATAC" 386
"9998" "easy_ATAC" 839
"9999" "easy_ATAC" 2147
"10000" "easy_ATAC" 1084
"10001" "easy_ATAC" 713
"10002" "easy_ATAC" 1958
"10003" "easy_ATAC" 922
"10004" "easy_ATAC" 285
"10005" "easy_ATAC" 671
"10006" "easy_ATAC" 461
"10007" "easy_ATAC" 999
"10008" "easy_ATAC" 1863
"10009" "easy_ATAC" 1523
"10010" "easy_ATAC" 1299
"10011" "easy_ATAC" 3196
"10012" "easy_ATAC" 768
"10013" "easy_ATAC" 1395
"10014" "easy_ATAC" 770
"10015" "easy_ATAC" 763
"10016" "easy_ATAC" 344
"10017" "easy_ATAC" 445
"10018" "easy_ATAC" 726
"10019" "easy_ATAC" 1434
"10020" "easy_ATAC" 707
"10021" "easy_ATAC" 554
"10022" "easy_ATAC" 1441
"10023" "easy_ATAC" 841
"10024" "easy_ATAC" 918
"10025" "easy_ATAC" 1595
"10026" "easy_ATAC" 846
"10027" "easy_ATAC" 325
"10028" "easy_ATAC" 462
"10029" "easy_ATAC" 597
"10030" "easy_ATAC" 652
"10031" "easy_ATAC" 1035
"10032" "easy_ATAC" 515
"10033" "easy_ATAC" 1571
"10034" "easy_ATAC" 330
"10035" "easy_ATAC" 841
"10036" "easy_ATAC" 1105
"10037" "easy_ATAC" 548
"10038" "easy_ATAC" 1125
"10039" "easy_ATAC" 646
"10040" "easy_ATAC" 626
"10041" "easy_ATAC" 1892
"10042" "easy_ATAC" 653
"10043" "easy_ATAC" 594
"10044" "easy_ATAC" 1358
"10045" "easy_ATAC" 752
"10046" "easy_ATAC" 640
"10047" "easy_ATAC" 1079
"10048" "easy_ATAC" 302
"10049" "easy_ATAC" 1163
"10050" "easy_ATAC" 509
"10051" "easy_ATAC" 940
"10052" "easy_ATAC" 1051
"10053" "easy_ATAC" 1239
"10054" "easy_ATAC" 368
"10055" "easy_ATAC" 572
"10056" "easy_ATAC" 674
"10057" "easy_ATAC" 1074
"10058" "easy_ATAC" 635
"10059" "easy_ATAC" 2986
"10060" "easy_ATAC" 1060
"10061" "easy_ATAC" 2366
"10062" "easy_ATAC" 769
"10063" "easy_ATAC" 863
"10064" "easy_ATAC" 671
"10065" "easy_ATAC" 419
"10066" "easy_ATAC" 335
"10067" "easy_ATAC" 1342
"10068" "easy_ATAC" 567
"10069" "easy_ATAC" 1003
"10070" "easy_ATAC" 555
"10071" "easy_ATAC" 835
"10072" "easy_ATAC" 1748
"10073" "easy_ATAC" 918
"10074" "easy_ATAC" 400
"10075" "easy_ATAC" 493
"10076" "easy_ATAC" 802
"10077" "easy_ATAC" 500
"10078" "easy_ATAC" 693
"10079" "easy_ATAC" 526
"10080" "easy_ATAC" 1407
"10081" "easy_ATAC" 2566
"10082" "easy_ATAC" 511
"10083" "easy_ATAC" 1457
"10084" "easy_ATAC" 561
"10085" "easy_ATAC" 1029
"10086" "easy_ATAC" 1458
"10087" "easy_ATAC" 287
"10088" "easy_ATAC" 806
"10089" "easy_ATAC" 664
"10090" "easy_ATAC" 709
"10091" "easy_ATAC" 421
"10092" "easy_ATAC" 480
"10093" "easy_ATAC" 873
"10094" "easy_ATAC" 541
"10095" "easy_ATAC" 513
"10096" "easy_ATAC" 951
"10097" "easy_ATAC" 1094
"10098" "easy_ATAC" 685
"10099" "easy_ATAC" 1209
"10100" "easy_ATAC" 3640
"10101" "easy_ATAC" 1215
"10102" "easy_ATAC" 1985
"10103" "easy_ATAC" 732
"10104" "easy_ATAC" 796
"10105" "easy_ATAC" 556
"10106" "easy_ATAC" 837
"10107" "easy_ATAC" 800
"10108" "easy_ATAC" 290
"10109" "easy_ATAC" 544
"10110" "easy_ATAC" 564
"10111" "easy_ATAC" 784
"10112" "easy_ATAC" 1105
"10113" "easy_ATAC" 1055
"10114" "easy_ATAC" 1261
"10115" "easy_ATAC" 749
"10116" "easy_ATAC" 1012
"10117" "easy_ATAC" 897
"10118" "easy_ATAC" 506
"10119" "easy_ATAC" 626
"10120" "easy_ATAC" 331
"10121" "easy_ATAC" 2047
"10122" "easy_ATAC" 937
"10123" "easy_ATAC" 821
"10124" "easy_ATAC" 1419
"10125" "easy_ATAC" 558
"10126" "easy_ATAC" 1013
"10127" "easy_ATAC" 1339
"10128" "easy_ATAC" 1330
"10129" "easy_ATAC" 806
"10130" "easy_ATAC" 502
"10131" "easy_ATAC" 924
"10132" "easy_ATAC" 987
"10133" "easy_ATAC" 1162
"10134" "easy_ATAC" 777
"10135" "easy_ATAC" 561
"10136" "easy_ATAC" 1066
"10137" "easy_ATAC" 71
"10138" "easy_ATAC" 1047
"10139" "easy_ATAC" 749
"10140" "easy_ATAC" 1782
"10141" "easy_ATAC" 390
"10142" "easy_ATAC" 1148
"10143" "easy_ATAC" 684
"10144" "easy_ATAC" 1204
"10145" "easy_ATAC" 643
"10146" "easy_ATAC" 864
"10147" "easy_ATAC" 1816
"10148" "easy_ATAC" 696
"10149" "easy_ATAC" 335
"10150" "easy_ATAC" 1386
"10151" "easy_ATAC" 662
"10152" "easy_ATAC" 401
"10153" "easy_ATAC" 3113
"10154" "easy_ATAC" 466
"10155" "easy_ATAC" 546
"10156" "easy_ATAC" 759
"10157" "easy_ATAC" 1033
"10158" "easy_ATAC" 1263
"10159" "easy_ATAC" 340
"10160" "easy_ATAC" 1209
"10161" "easy_ATAC" 365
"10162" "easy_ATAC" 354
"10163" "easy_ATAC" 735
"10164" "easy_ATAC" 1436
"10165" "easy_ATAC" 1398
"10166" "easy_ATAC" 1655
"10167" "easy_ATAC" 787
"10168" "easy_ATAC" 651
"10169" "easy_ATAC" 520
"10170" "easy_ATAC" 486
"10171" "easy_ATAC" 571
"10172" "easy_ATAC" 1037
"10173" "easy_ATAC" 919
"10174" "easy_ATAC" 667
"10175" "easy_ATAC" 982
"10176" "easy_ATAC" 858
"10177" "easy_ATAC" 1006
"10178" "easy_ATAC" 769
"10179" "easy_ATAC" 877
"10180" "easy_ATAC" 608
"10181" "easy_ATAC" 1545
"10182" "easy_ATAC" 763
"10183" "easy_ATAC" 683
"10184" "easy_ATAC" 824
"10185" "easy_ATAC" 438
"10186" "easy_ATAC" 885
"10187" "easy_ATAC" 866
"10188" "easy_ATAC" 967
"10189" "easy_ATAC" 1055
"10190" "easy_ATAC" 1985
"10191" "easy_ATAC" 753
"10192" "easy_ATAC" 412
"10193" "easy_ATAC" 1265
"10194" "easy_ATAC" 1751
"10195" "easy_ATAC" 1198
"10196" "easy_ATAC" 1374
"10197" "easy_ATAC" 1672
"10198" "easy_ATAC" 734
"10199" "easy_ATAC" 758
"10200" "easy_ATAC" 1822
"10201" "easy_ATAC" 533
"10202" "easy_ATAC" 796
"10203" "easy_ATAC" 1513
"10204" "easy_ATAC" 1717
"10205" "easy_ATAC" 851
"10206" "easy_ATAC" 1355
"10207" "easy_ATAC" 547
"10208" "easy_ATAC" 535
"10209" "easy_ATAC" 561
"10210" "easy_ATAC" 1526
"10211" "easy_ATAC" 2332
"10212" "easy_ATAC" 752
"10213" "easy_ATAC" 313
"10214" "easy_ATAC" 1395
"10215" "easy_ATAC" 792
"10216" "easy_ATAC" 320
"10217" "easy_ATAC" 1891
"10218" "easy_ATAC" 617
"10219" "easy_ATAC" 890
"10220" "easy_ATAC" 738
"10221" "easy_ATAC" 272
"10222" "easy_ATAC" 802
"10223" "easy_ATAC" 758
"10224" "easy_ATAC" 385
"10225" "easy_ATAC" 658
"10226" "easy_ATAC" 751
"10227" "easy_ATAC" 571
"10228" "easy_ATAC" 721
"10229" "easy_ATAC" 475
"10230" "easy_ATAC" 452
"10231" "easy_ATAC" 358
"10232" "easy_ATAC" 640
"10233" "easy_ATAC" 646
"10234" "easy_ATAC" 5655
"10235" "easy_ATAC" 637
"10236" "easy_ATAC" 880
"10237" "easy_ATAC" 355
"10238" "easy_ATAC" 441
"10239" "easy_ATAC" 605
"10240" "easy_ATAC" 1087
"10241" "easy_ATAC" 662
"10242" "easy_ATAC" 784
"10243" "easy_ATAC" 386
"10244" "easy_ATAC" 614
"10245" "easy_ATAC" 532
"10246" "easy_ATAC" 1096
"10247" "easy_ATAC" 871
"10248" "easy_ATAC" 1752
"10249" "easy_ATAC" 489
"10250" "easy_ATAC" 2053
"10251" "easy_ATAC" 641
"10252" "easy_ATAC" 1706
"10253" "easy_ATAC" 1273
"10254" "easy_ATAC" 822
"10255" "easy_ATAC" 1292
"10256" "easy_ATAC" 419
"10257" "easy_ATAC" 820
"10258" "easy_ATAC" 468
"10259" "easy_ATAC" 778
"10260" "easy_ATAC" 654
"10261" "easy_ATAC" 1152
"10262" "easy_ATAC" 545
"10263" "easy_ATAC" 542
"10264" "easy_ATAC" 1012
"10265" "easy_ATAC" 1153
"10266" "easy_ATAC" 2927
"10267" "easy_ATAC" 704
"10268" "easy_ATAC" 803
"10269" "easy_ATAC" 1897
"10270" "easy_ATAC" 1677
"10271" "easy_ATAC" 839
"10272" "easy_ATAC" 1058
"10273" "easy_ATAC" 904
"10274" "easy_ATAC" 437
"10275" "easy_ATAC" 926
"10276" "easy_ATAC" 1791
"10277" "easy_ATAC" 1013
"10278" "easy_ATAC" 1892
"10279" "easy_ATAC" 641
"10280" "easy_ATAC" 412
"10281" "easy_ATAC" 541
"10282" "easy_ATAC" 1788
"10283" "easy_ATAC" 552
"10284" "easy_ATAC" 807
"10285" "easy_ATAC" 999
"10286" "easy_ATAC" 709
"10287" "easy_ATAC" 1446
"10288" "easy_ATAC" 636
"10289" "easy_ATAC" 630
"10290" "easy_ATAC" 955
"10291" "easy_ATAC" 677
"10292" "easy_ATAC" 629
"10293" "easy_ATAC" 791
"10294" "easy_ATAC" 1318
"10295" "easy_ATAC" 1745
"10296" "easy_ATAC" 808
"10297" "easy_ATAC" 838
"10298" "easy_ATAC" 1036
"10299" "easy_ATAC" 691
"10300" "easy_ATAC" 1040
"10301" "easy_ATAC" 3239
"10302" "easy_ATAC" 1671
"10303" "easy_ATAC" 909
"10304" "easy_ATAC" 682
"10305" "easy_ATAC" 1405
"10306" "easy_ATAC" 354
"10307" "easy_ATAC" 1017
"10308" "easy_ATAC" 581
"10309" "easy_ATAC" 483
"10310" "easy_ATAC" 457
"10311" "easy_ATAC" 802
"10312" "easy_ATAC" 461
"10313" "easy_ATAC" 943
"10314" "easy_ATAC" 554
"10315" "easy_ATAC" 611
"10316" "easy_ATAC" 916
"10317" "easy_ATAC" 928
"10318" "easy_ATAC" 785
"10319" "easy_ATAC" 756
"10320" "easy_ATAC" 645
"10321" "easy_ATAC" 947
"10322" "easy_ATAC" 522
"10323" "easy_ATAC" 1245
"10324" "easy_ATAC" 1461
"10325" "easy_ATAC" 629
"10326" "easy_ATAC" 1298
"10327" "easy_ATAC" 519
"10328" "easy_ATAC" 819
"10329" "easy_ATAC" 616
"10330" "easy_ATAC" 685
"10331" "easy_ATAC" 927
"10332" "easy_ATAC" 293
"10333" "easy_ATAC" 515
"10334" "easy_ATAC" 754
"10335" "easy_ATAC" 442
"10336" "easy_ATAC" 721
"10337" "easy_ATAC" 1240
"10338" "easy_ATAC" 743
"10339" "easy_ATAC" 657
"10340" "easy_ATAC" 763
"10341" "easy_ATAC" 807
"10342" "easy_ATAC" 1568
"10343" "easy_ATAC" 591
"10344" "easy_ATAC" 1083
"10345" "easy_ATAC" 289
"10346" "easy_ATAC" 317
"10347" "easy_ATAC" 589
"10348" "easy_ATAC" 488
"10349" "easy_ATAC" 1426
"10350" "easy_ATAC" 584
"10351" "easy_ATAC" 697
"10352" "easy_ATAC" 765
"10353" "easy_ATAC" 1288
"10354" "easy_ATAC" 443
"10355" "easy_ATAC" 1174
"10356" "easy_ATAC" 476
"10357" "easy_ATAC" 588
"10358" "easy_ATAC" 538
"10359" "easy_ATAC" 548
"10360" "easy_ATAC" 482
"10361" "easy_ATAC" 1727
"10362" "easy_ATAC" 767
"10363" "easy_ATAC" 562
"10364" "easy_ATAC" 557
"10365" "easy_ATAC" 559
"10366" "easy_ATAC" 650
"10367" "easy_ATAC" 608
"10368" "easy_ATAC" 818
"10369" "easy_ATAC" 606
"10370" "easy_ATAC" 446
"10371" "easy_ATAC" 2346
"10372" "easy_ATAC" 593
"10373" "easy_ATAC" 876
"10374" "easy_ATAC" 718
"10375" "easy_ATAC" 429
"10376" "easy_ATAC" 880
"10377" "easy_ATAC" 1579
"10378" "easy_ATAC" 548
"10379" "easy_ATAC" 843
"10380" "easy_ATAC" 608
"10381" "easy_ATAC" 681
"10382" "easy_ATAC" 719
"10383" "easy_ATAC" 1812
"10384" "easy_ATAC" 860
"10385" "easy_ATAC" 1344
"10386" "easy_ATAC" 1009
"10387" "easy_ATAC" 2133
"10388" "easy_ATAC" 791
"10389" "easy_ATAC" 1132
"10390" "easy_ATAC" 915
"10391" "easy_ATAC" 496
"10392" "easy_ATAC" 761
"10393" "easy_ATAC" 464
"10394" "easy_ATAC" 1069
"10395" "easy_ATAC" 1405
"10396" "easy_ATAC" 901
"10397" "easy_ATAC" 509
"10398" "easy_ATAC" 653
"10399" "easy_ATAC" 1760
"10400" "easy_ATAC" 546
"10401" "easy_ATAC" 987
"10402" "easy_ATAC" 1182
"10403" "easy_ATAC" 880
"10404" "easy_ATAC" 538
"10405" "easy_ATAC" 1062
"10406" "easy_ATAC" 629
"10407" "easy_ATAC" 669
"10408" "easy_ATAC" 1117
"10409" "easy_ATAC" 957
"10410" "easy_ATAC" 1340
"10411" "easy_ATAC" 759
"10412" "easy_ATAC" 620
"10413" "easy_ATAC" 538
"10414" "easy_ATAC" 1082
"10415" "easy_ATAC" 623
"10416" "easy_ATAC" 605
"10417" "easy_ATAC" 1056
"10418" "easy_ATAC" 463
"10419" "easy_ATAC" 713
"10420" "easy_ATAC" 944
"10421" "easy_ATAC" 631
"10422" "easy_ATAC" 756
"10423" "easy_ATAC" 434
"10424" "easy_ATAC" 775
"10425" "easy_ATAC" 369
"10426" "easy_ATAC" 420
"10427" "easy_ATAC" 872
"10428" "easy_ATAC" 501
"10429" "easy_ATAC" 1562
"10430" "easy_ATAC" 791
"10431" "easy_ATAC" 856
"10432" "easy_ATAC" 865
"10433" "easy_ATAC" 432
"10434" "easy_ATAC" 1021
"10435" "easy_ATAC" 776
"10436" "easy_ATAC" 3020
"10437" "easy_ATAC" 824
"10438" "easy_ATAC" 446
"10439" "easy_ATAC" 798
"10440" "easy_ATAC" 577
"10441" "easy_ATAC" 438
"10442" "easy_ATAC" 733
"10443" "easy_ATAC" 1998
"10444" "easy_ATAC" 2075
"10445" "easy_ATAC" 998
"10446" "easy_ATAC" 560
"10447" "easy_ATAC" 525
"10448" "easy_ATAC" 479
"10449" "easy_ATAC" 747
"10450" "easy_ATAC" 710
"10451" "easy_ATAC" 626
"10452" "easy_ATAC" 843
"10453" "easy_ATAC" 819
"10454" "easy_ATAC" 1101
"10455" "easy_ATAC" 723
"10456" "easy_ATAC" 852
"10457" "easy_ATAC" 558
"10458" "easy_ATAC" 1226
"10459" "easy_ATAC" 791
"10460" "easy_ATAC" 617
"10461" "easy_ATAC" 841
"10462" "easy_ATAC" 647
"10463" "easy_ATAC" 674
"10464" "easy_ATAC" 2583
"10465" "easy_ATAC" 804
"10466" "easy_ATAC" 2245
"10467" "easy_ATAC" 1770
"10468" "easy_ATAC" 2241
"10469" "easy_ATAC" 901
"10470" "easy_ATAC" 579
"10471" "easy_ATAC" 864
"10472" "easy_ATAC" 1057
"10473" "easy_ATAC" 858
"10474" "easy_ATAC" 1633
"10475" "easy_ATAC" 513
"10476" "easy_ATAC" 1777
"10477" "easy_ATAC" 1373
"10478" "easy_ATAC" 1972
"10479" "easy_ATAC" 724
"10480" "easy_ATAC" 4010
"10481" "easy_ATAC" 501
"10482" "easy_ATAC" 2682
"10483" "easy_ATAC" 387
"10484" "easy_ATAC" 459
"10485" "easy_ATAC" 751
"10486" "easy_ATAC" 1327
"10487" "easy_ATAC" 820
"10488" "easy_ATAC" 681
"10489" "easy_ATAC" 1181
"10490" "easy_ATAC" 1383
"10491" "easy_ATAC" 613
"10492" "easy_ATAC" 1019
"10493" "easy_ATAC" 879
"10494" "easy_ATAC" 646
"10495" "easy_ATAC" 1371
"10496" "easy_ATAC" 712
"10497" "easy_ATAC" 945
"10498" "easy_ATAC" 1200
"10499" "easy_ATAC" 546
"10500" "easy_ATAC" 431
"10501" "easy_ATAC" 678
"10502" "easy_ATAC" 972
"10503" "easy_ATAC" 641
"10504" "easy_ATAC" 1097
"10505" "easy_ATAC" 627
"10506" "easy_ATAC" 2261
"10507" "easy_ATAC" 1052
"10508" "easy_ATAC" 963
"10509" "easy_ATAC" 1610
"10510" "easy_ATAC" 951
"10511" "easy_ATAC" 851
"10512" "easy_ATAC" 672
"10513" "easy_ATAC" 1016
"10514" "easy_ATAC" 1550
"10515" "easy_ATAC" 2458
"10516" "easy_ATAC" 864
"10517" "easy_ATAC" 1701
"10518" "easy_ATAC" 968
"10519" "easy_ATAC" 874
"10520" "easy_ATAC" 1128
"10521" "easy_ATAC" 1052
"10522" "easy_ATAC" 726
"10523" "easy_ATAC" 376
"10524" "easy_ATAC" 811
"10525" "easy_ATAC" 1200
"10526" "easy_ATAC" 1456
"10527" "easy_ATAC" 1575
"10528" "easy_ATAC" 1257
"10529" "easy_ATAC" 491
"10530" "easy_ATAC" 860
"10531" "easy_ATAC" 902
"10532" "easy_ATAC" 558
"10533" "easy_ATAC" 545
"10534" "easy_ATAC" 810
"10535" "easy_ATAC" 1823
"10536" "easy_ATAC" 1878
"10537" "easy_ATAC" 1240
"10538" "easy_ATAC" 636
"10539" "easy_ATAC" 2516
"10540" "easy_ATAC" 851
"10541" "easy_ATAC" 959
"10542" "easy_ATAC" 2644
"10543" "easy_ATAC" 390
"10544" "easy_ATAC" 1049
"10545" "easy_ATAC" 311
"10546" "easy_ATAC" 1189
"10547" "easy_ATAC" 702
"10548" "easy_ATAC" 1334
"10549" "easy_ATAC" 704
"10550" "easy_ATAC" 778
"10551" "easy_ATAC" 1398
"10552" "easy_ATAC" 346
"10553" "easy_ATAC" 451
"10554" "easy_ATAC" 609
"10555" "easy_ATAC" 892
"10556" "easy_ATAC" 559
"10557" "easy_ATAC" 1606
"10558" "easy_ATAC" 2418
"10559" "easy_ATAC" 361
"10560" "easy_ATAC" 494
"10561" "easy_ATAC" 1158
"10562" "easy_ATAC" 1827
"10563" "easy_ATAC" 447
"10564" "easy_ATAC" 784
"10565" "easy_ATAC" 304
"10566" "easy_ATAC" 363
"10567" "easy_ATAC" 548
"10568" "easy_ATAC" 411
"10569" "easy_ATAC" 451
"10570" "easy_ATAC" 494
"10571" "easy_ATAC" 2760
"10572" "easy_ATAC" 1457
"10573" "easy_ATAC" 554
"10574" "easy_ATAC" 418
"10575" "easy_ATAC" 501
"10576" "easy_ATAC" 1712
"10577" "easy_ATAC" 323
"10578" "easy_ATAC" 2096
"10579" "easy_ATAC" 1370
"10580" "easy_ATAC" 758
"10581" "easy_ATAC" 787
"10582" "easy_ATAC" 765
"10583" "easy_ATAC" 1700
"10584" "easy_ATAC" 1157
"10585" "easy_ATAC" 591
"10586" "easy_ATAC" 460
"10587" "easy_ATAC" 850
"10588" "easy_ATAC" 617
"10589" "easy_ATAC" 751
"10590" "easy_ATAC" 642
"10591" "easy_ATAC" 1746
"10592" "easy_ATAC" 2001
"10593" "easy_ATAC" 1080
"10594" "easy_ATAC" 1052
"10595" "easy_ATAC" 1111
"10596" "easy_ATAC" 1373
"10597" "easy_ATAC" 763
"10598" "easy_ATAC" 1200
"10599" "easy_ATAC" 653
"10600" "easy_ATAC" 1431
"10601" "easy_ATAC" 775
"10602" "easy_ATAC" 1805
"10603" "easy_ATAC" 1318
"10604" "easy_ATAC" 759
"10605" "easy_ATAC" 603
"10606" "easy_ATAC" 1379
"10607" "easy_ATAC" 640
"10608" "easy_ATAC" 541
"10609" "easy_ATAC" 491
"10610" "easy_ATAC" 538
"10611" "easy_ATAC" 671
"10612" "easy_ATAC" 1670
"10613" "easy_ATAC" 676
"10614" "easy_ATAC" 1273
"10615" "easy_ATAC" 453
"10616" "easy_ATAC" 513
"10617" "easy_ATAC" 339
"10618" "easy_ATAC" 1491
"10619" "easy_ATAC" 1131
"10620" "easy_ATAC" 976
"10621" "easy_ATAC" 1735
"10622" "easy_ATAC" 930
"10623" "easy_ATAC" 780
"10624" "easy_ATAC" 327
"10625" "easy_ATAC" 1180
"10626" "easy_ATAC" 402
"10627" "easy_ATAC" 555
"10628" "easy_ATAC" 383
"10629" "easy_ATAC" 1696
"10630" "easy_ATAC" 866
"10631" "easy_ATAC" 672
"10632" "easy_ATAC" 1591
"10633" "easy_ATAC" 683
"10634" "easy_ATAC" 757
"10635" "easy_ATAC" 1174
"10636" "easy_ATAC" 1417
"10637" "easy_ATAC" 1579
"10638" "easy_ATAC" 728
"10639" "easy_ATAC" 1069
"10640" "easy_ATAC" 976
"10641" "easy_ATAC" 356
"10642" "easy_ATAC" 1242
"10643" "easy_ATAC" 532
"10644" "easy_ATAC" 885
"10645" "easy_ATAC" 532
"10646" "easy_ATAC" 343
"10647" "easy_ATAC" 761
"10648" "easy_ATAC" 358
"10649" "easy_ATAC" 701
"10650" "easy_ATAC" 910
"10651" "easy_ATAC" 1284
"10652" "easy_ATAC" 1315
"10653" "easy_ATAC" 1114
"10654" "easy_ATAC" 673
"10655" "easy_ATAC" 704
"10656" "easy_ATAC" 2145
"10657" "easy_ATAC" 1630
"10658" "easy_ATAC" 743
"10659" "easy_ATAC" 1021
"10660" "easy_ATAC" 767
"10661" "easy_ATAC" 1038
"10662" "easy_ATAC" 1570
"10663" "easy_ATAC" 1134
"10664" "easy_ATAC" 659
"10665" "easy_ATAC" 715
"10666" "easy_ATAC" 876
"10667" "easy_ATAC" 676
"10668" "easy_ATAC" 847
"10669" "easy_ATAC" 794
"10670" "easy_ATAC" 1246
"10671" "easy_ATAC" 1285
"10672" "easy_ATAC" 1047
"10673" "easy_ATAC" 871
"10674" "easy_ATAC" 1543
"10675" "easy_ATAC" 1052
"10676" "easy_ATAC" 1084
"10677" "easy_ATAC" 1184
"10678" "easy_ATAC" 1225
"10679" "easy_ATAC" 1272
"10680" "easy_ATAC" 761
"10681" "easy_ATAC" 549
"10682" "easy_ATAC" 676
"10683" "easy_ATAC" 629
"10684" "easy_ATAC" 5873
"10685" "easy_ATAC" 750
"10686" "easy_ATAC" 1122
"10687" "easy_ATAC" 1108
"10688" "easy_ATAC" 1011
"10689" "easy_ATAC" 375
"10690" "easy_ATAC" 852
"10691" "easy_ATAC" 641
"10692" "easy_ATAC" 1164
"10693" "easy_ATAC" 373
"10694" "easy_ATAC" 1202
"10695" "easy_ATAC" 404
"10696" "easy_ATAC" 446
"10697" "easy_ATAC" 1230
"10698" "easy_ATAC" 1355
"10699" "easy_ATAC" 703
"10700" "easy_ATAC" 721
"10701" "easy_ATAC" 591
"10702" "easy_ATAC" 750
"10703" "easy_ATAC" 561
"10704" "easy_ATAC" 1187
"10705" "easy_ATAC" 1225
"10706" "easy_ATAC" 676
"10707" "easy_ATAC" 1719
"10708" "easy_ATAC" 986
"10709" "easy_ATAC" 1021
"10710" "easy_ATAC" 640
"10711" "easy_ATAC" 464
"10712" "easy_ATAC" 374
"10713" "easy_ATAC" 630
"10714" "easy_ATAC" 1603
"10715" "easy_ATAC" 569
"10716" "easy_ATAC" 656
"10717" "easy_ATAC" 1347
"10718" "easy_ATAC" 1320
"10719" "easy_ATAC" 316
"10720" "easy_ATAC" 1470
"10721" "easy_ATAC" 397
"10722" "easy_ATAC" 897
"10723" "easy_ATAC" 364
"10724" "easy_ATAC" 670
"10725" "easy_ATAC" 1953
"10726" "easy_ATAC" 575
"10727" "easy_ATAC" 1398
"10728" "easy_ATAC" 393
"10729" "easy_ATAC" 882
"10730" "easy_ATAC" 1006
"10731" "easy_ATAC" 1085
"10732" "easy_ATAC" 1491
"10733" "easy_ATAC" 764
"10734" "easy_ATAC" 793
"10735" "easy_ATAC" 544
"10736" "easy_ATAC" 922
"10737" "easy_ATAC" 726
"10738" "easy_ATAC" 618
"10739" "easy_ATAC" 606
"10740" "easy_ATAC" 1142
"10741" "easy_ATAC" 814
"10742" "easy_ATAC" 4989
"10743" "easy_ATAC" 946
"10744" "easy_ATAC" 1038
"10745" "easy_ATAC" 936
"10746" "easy_ATAC" 1289
"10747" "easy_ATAC" 828
"10748" "easy_ATAC" 575
"10749" "easy_ATAC" 1320
"10750" "easy_ATAC" 893
"10751" "easy_ATAC" 563
"10752" "easy_ATAC" 698
"10753" "easy_ATAC" 934
"10754" "easy_ATAC" 1003
"10755" "easy_ATAC" 754
"10756" "easy_ATAC" 975
"10757" "easy_ATAC" 618
"10758" "easy_ATAC" 2990
"10759" "easy_ATAC" 1332
"10760" "easy_ATAC" 1303
"10761" "easy_ATAC" 1512
"10762" "easy_ATAC" 1559
"10763" "easy_ATAC" 790
"10764" "easy_ATAC" 4598
"10765" "easy_ATAC" 1225
"10766" "easy_ATAC" 1044
"10767" "easy_ATAC" 2145
"10768" "easy_ATAC" 659
"10769" "easy_ATAC" 470
"10770" "easy_ATAC" 1291
"10771" "easy_ATAC" 1517
"10772" "easy_ATAC" 801
"10773" "easy_ATAC" 851
"10774" "easy_ATAC" 1598
"10775" "easy_ATAC" 633
"10776" "easy_ATAC" 595
"10777" "easy_ATAC" 1439
"10778" "easy_ATAC" 703
"10779" "easy_ATAC" 1090
"10780" "easy_ATAC" 378
"10781" "easy_ATAC" 1497
"10782" "easy_ATAC" 1717
"10783" "easy_ATAC" 1546
"10784" "easy_ATAC" 1560
"10785" "easy_ATAC" 427
"10786" "easy_ATAC" 436
"10787" "easy_ATAC" 529
"10788" "easy_ATAC" 311
"10789" "easy_ATAC" 361
"10790" "easy_ATAC" 1315
"10791" "easy_ATAC" 958
"10792" "easy_ATAC" 1873
"10793" "easy_ATAC" 752
"10794" "easy_ATAC" 1229
"10795" "easy_ATAC" 2628
"10796" "easy_ATAC" 673
"10797" "easy_ATAC" 679
"10798" "easy_ATAC" 549
"10799" "easy_ATAC" 368
"10800" "easy_ATAC" 714
"10801" "easy_ATAC" 431
"10802" "easy_ATAC" 784
"10803" "easy_ATAC" 870
"10804" "easy_ATAC" 520
"10805" "easy_ATAC" 930
"10806" "easy_ATAC" 687
"10807" "easy_ATAC" 1807
"10808" "easy_ATAC" 897
"10809" "easy_ATAC" 478
"10810" "easy_ATAC" 1097
"10811" "easy_ATAC" 416
"10812" "easy_ATAC" 1845
"10813" "easy_ATAC" 524
"10814" "easy_ATAC" 761
"10815" "easy_ATAC" 750
"10816" "easy_ATAC" 746
"10817" "easy_ATAC" 1150
"10818" "easy_ATAC" 562
"10819" "easy_ATAC" 564
"10820" "easy_ATAC" 1279
"10821" "easy_ATAC" 1103
"10822" "easy_ATAC" 1034
"10823" "easy_ATAC" 1720
"10824" "easy_ATAC" 770
"10825" "easy_ATAC" 1187
"10826" "easy_ATAC" 1199
"10827" "easy_ATAC" 2686
"10828" "easy_ATAC" 937
"10829" "easy_ATAC" 1259
"10830" "easy_ATAC" 939
"10831" "easy_ATAC" 361
"10832" "easy_ATAC" 654
"10833" "easy_ATAC" 2446
"10834" "easy_ATAC" 959
"10835" "easy_ATAC" 773
"10836" "easy_ATAC" 825
"10837" "easy_ATAC" 1220
"10838" "easy_ATAC" 958
"10839" "easy_ATAC" 558
"10840" "easy_ATAC" 850
"10841" "easy_ATAC" 923
"10842" "easy_ATAC" 1772
"10843" "easy_ATAC" 974
"10844" "easy_ATAC" 1321
"10845" "easy_ATAC" 1311
"10846" "easy_ATAC" 1103
"10847" "easy_ATAC" 1567
"10848" "easy_ATAC" 564
"10849" "easy_ATAC" 1211
"10850" "easy_ATAC" 1072
"10851" "easy_ATAC" 458
"10852" "easy_ATAC" 715
"10853" "easy_ATAC" 973
"10854" "easy_ATAC" 1453
"10855" "easy_ATAC" 1341
"10856" "easy_ATAC" 1142
"10857" "easy_ATAC" 1942
"10858" "easy_ATAC" 559
"10859" "easy_ATAC" 1326
"10860" "easy_ATAC" 776
"10861" "easy_ATAC" 710
"10862" "easy_ATAC" 635
"10863" "easy_ATAC" 520
"10864" "easy_ATAC" 1003
"10865" "easy_ATAC" 758
"10866" "easy_ATAC" 418
"10867" "easy_ATAC" 615
"10868" "easy_ATAC" 582
"10869" "easy_ATAC" 898
"10870" "easy_ATAC" 671
"10871" "easy_ATAC" 1350
"10872" "easy_ATAC" 339
"10873" "easy_ATAC" 1207
"10874" "easy_ATAC" 879
"10875" "easy_ATAC" 818
"10876" "easy_ATAC" 1086
"10877" "easy_ATAC" 354
"10878" "easy_ATAC" 791
"10879" "easy_ATAC" 1715
"10880" "easy_ATAC" 487
"10881" "easy_ATAC" 939
"10882" "easy_ATAC" 891
"10883" "easy_ATAC" 645
"10884" "easy_ATAC" 944
"10885" "easy_ATAC" 2040
"10886" "easy_ATAC" 443
"10887" "easy_ATAC" 731
"10888" "easy_ATAC" 657
"10889" "easy_ATAC" 600
"10890" "easy_ATAC" 2198
"10891" "easy_ATAC" 486
"10892" "easy_ATAC" 785
"10893" "easy_ATAC" 437
"10894" "easy_ATAC" 623
"10895" "easy_ATAC" 1333
"10896" "easy_ATAC" 779
"10897" "easy_ATAC" 899
"10898" "easy_ATAC" 1047
"10899" "easy_ATAC" 997
"10900" "easy_ATAC" 593
"10901" "easy_ATAC" 339
"10902" "easy_ATAC" 3101
"10903" "easy_ATAC" 691
"10904" "easy_ATAC" 336
"10905" "easy_ATAC" 481
"10906" "easy_ATAC" 1453
"10907" "easy_ATAC" 1219
"10908" "easy_ATAC" 836
"10909" "easy_ATAC" 549
"10910" "easy_ATAC" 1586
"10911" "easy_ATAC" 515
"10912" "easy_ATAC" 1907
"10913" "easy_ATAC" 2118
"10914" "easy_ATAC" 1994
"10915" "easy_ATAC" 2252
"10916" "easy_ATAC" 960
"10917" "easy_ATAC" 270
"10918" "easy_ATAC" 961
"10919" "easy_ATAC" 561
"10920" "easy_ATAC" 922
"10921" "easy_ATAC" 575
"10922" "easy_ATAC" 666
"10923" "easy_ATAC" 646
"10924" "easy_ATAC" 646
"10925" "easy_ATAC" 704
"10926" "easy_ATAC" 743
"10927" "easy_ATAC" 754
"10928" "easy_ATAC" 1120
"10929" "easy_ATAC" 618
"10930" "easy_ATAC" 934
"10931" "easy_ATAC" 1083
"10932" "easy_ATAC" 832
"10933" "easy_ATAC" 349
"10934" "easy_ATAC" 969
"10935" "easy_ATAC" 847
"10936" "easy_ATAC" 773
"10937" "easy_ATAC" 746
"10938" "easy_ATAC" 881
"10939" "easy_ATAC" 755
"10940" "easy_ATAC" 641
"10941" "easy_ATAC" 1725
"10942" "easy_ATAC" 1311
"10943" "easy_ATAC" 996
"10944" "easy_ATAC" 542
"10945" "easy_ATAC" 2401
"10946" "easy_ATAC" 2169
"10947" "easy_ATAC" 531
"10948" "easy_ATAC" 1988
"10949" "easy_ATAC" 1217
"10950" "easy_ATAC" 2137
"10951" "easy_ATAC" 1662
"10952" "easy_ATAC" 2100
"10953" "easy_ATAC" 1442
"10954" "easy_ATAC" 660
"10955" "easy_ATAC" 1813
"10956" "easy_ATAC" 871
"10957" "easy_ATAC" 753
"10958" "easy_ATAC" 881
"10959" "easy_ATAC" 1251
"10960" "easy_ATAC" 1011
"10961" "easy_ATAC" 1041
"10962" "easy_ATAC" 434
"10963" "easy_ATAC" 377
"10964" "easy_ATAC" 437
"10965" "easy_ATAC" 849
"10966" "easy_ATAC" 744
"10967" "easy_ATAC" 1194
"10968" "easy_ATAC" 1244
"10969" "easy_ATAC" 559
"10970" "easy_ATAC" 1241
"10971" "easy_ATAC" 1208
"10972" "easy_ATAC" 1402
"10973" "easy_ATAC" 1813
"10974" "easy_ATAC" 448
"10975" "easy_ATAC" 624
"10976" "easy_ATAC" 2777
"10977" "easy_ATAC" 516
"10978" "easy_ATAC" 978
"10979" "easy_ATAC" 314
"10980" "easy_ATAC" 1027
"10981" "easy_ATAC" 506
"10982" "easy_ATAC" 1013
"10983" "easy_ATAC" 608
"10984" "easy_ATAC" 706
"10985" "easy_ATAC" 842
"10986" "easy_ATAC" 1211
"10987" "easy_ATAC" 484
"10988" "easy_ATAC" 1611
"10989" "easy_ATAC" 734
"10990" "easy_ATAC" 2052
"10991" "easy_ATAC" 471
"10992" "easy_ATAC" 729
"10993" "easy_ATAC" 1600
"10994" "easy_ATAC" 612
"10995" "easy_ATAC" 706
"10996" "easy_ATAC" 1474
"10997" "easy_ATAC" 775
"10998" "easy_ATAC" 687
"10999" "easy_ATAC" 2903
"11000" "easy_ATAC" 391
"11001" "easy_ATAC" 8
"11002" "easy_ATAC" 878
"11003" "easy_ATAC" 1204
"11004" "easy_ATAC" 553
"11005" "easy_ATAC" 816
"11006" "easy_ATAC" 766
"11007" "easy_ATAC" 2973
"11008" "easy_ATAC" 2627
"11009" "easy_ATAC" 1962
"11010" "easy_ATAC" 887
"11011" "easy_ATAC" 646
"11012" "easy_ATAC" 530
"11013" "easy_ATAC" 1939
"11014" "easy_ATAC" 724
"11015" "easy_ATAC" 605
"11016" "easy_ATAC" 1080
"11017" "easy_ATAC" 913
"11018" "easy_ATAC" 750
"11019" "easy_ATAC" 1871
"11020" "easy_ATAC" 539
"11021" "easy_ATAC" 1660
"11022" "easy_ATAC" 1249
"11023" "easy_ATAC" 964
"11024" "easy_ATAC" 978
"11025" "easy_ATAC" 983
"11026" "easy_ATAC" 782
"11027" "easy_ATAC" 592
"11028" "easy_ATAC" 949
"11029" "easy_ATAC" 552
"11030" "easy_ATAC" 515
"11031" "easy_ATAC" 633
"11032" "easy_ATAC" 2531
"11033" "easy_ATAC" 713
"11034" "easy_ATAC" 668
"11035" "easy_ATAC" 633
"11036" "easy_ATAC" 1865
"11037" "easy_ATAC" 727
"11038" "easy_ATAC" 566
"11039" "easy_ATAC" 645
"11040" "easy_ATAC" 492
"11041" "easy_ATAC" 506
"11042" "easy_ATAC" 535
"11043" "easy_ATAC" 661
"11044" "easy_ATAC" 705
"11045" "easy_ATAC" 434
"11046" "easy_ATAC" 1172
"11047" "easy_ATAC" 440
"11048" "easy_ATAC" 258
"11049" "easy_ATAC" 604
"11050" "easy_ATAC" 345
"11051" "easy_ATAC" 964
"11052" "easy_ATAC" 423
"11053" "easy_ATAC" 1220
"11054" "easy_ATAC" 288
"11055" "easy_ATAC" 820
"11056" "easy_ATAC" 428
"11057" "easy_ATAC" 822
"11058" "easy_ATAC" 799
"11059" "easy_ATAC" 500
"11060" "easy_ATAC" 538
"11061" "easy_ATAC" 309
"11062" "easy_ATAC" 2829
"11063" "easy_ATAC" 1630
"11064" "easy_ATAC" 573
"11065" "easy_ATAC" 937
"11066" "easy_ATAC" 1545
"11067" "easy_ATAC" 1162
"11068" "easy_ATAC" 946
"11069" "easy_ATAC" 525
"11070" "easy_ATAC" 401
"11071" "easy_ATAC" 370
"11072" "easy_ATAC" 360
"11073" "easy_ATAC" 1887
"11074" "easy_ATAC" 892
"11075" "easy_ATAC" 493
"11076" "easy_ATAC" 330
"11077" "easy_ATAC" 1857
"11078" "easy_ATAC" 1566
"11079" "easy_ATAC" 1234
"11080" "easy_ATAC" 630
"11081" "easy_ATAC" 1238
"11082" "easy_ATAC" 1693
"11083" "easy_ATAC" 743
"11084" "easy_ATAC" 451
"11085" "easy_ATAC" 1011
"11086" "easy_ATAC" 756
"11087" "easy_ATAC" 577
"11088" "easy_ATAC" 1642
"11089" "easy_ATAC" 283
"11090" "easy_ATAC" 443
"11091" "easy_ATAC" 546
"11092" "easy_ATAC" 1427
"11093" "easy_ATAC" 1430
"11094" "easy_ATAC" 547
"11095" "easy_ATAC" 1119
"11096" "easy_ATAC" 728
"11097" "easy_ATAC" 731
"11098" "easy_ATAC" 1125
"11099" "easy_ATAC" 1477
"11100" "easy_ATAC" 879
"11101" "easy_ATAC" 904
"11102" "easy_ATAC" 839
"11103" "easy_ATAC" 3499
"11104" "easy_ATAC" 1102
"11105" "easy_ATAC" 1132
"11106" "easy_ATAC" 713
"11107" "easy_ATAC" 911
"11108" "easy_ATAC" 833
"11109" "easy_ATAC" 618
"11110" "easy_ATAC" 1470
"11111" "easy_ATAC" 1138
"11112" "easy_ATAC" 1253
"11113" "easy_ATAC" 836
"11114" "easy_ATAC" 945
"11115" "easy_ATAC" 750
"11116" "easy_ATAC" 440
"11117" "easy_ATAC" 924
"11118" "easy_ATAC" 2574
"11119" "easy_ATAC" 823
"11120" "easy_ATAC" 978
"11121" "easy_ATAC" 1417
"11122" "easy_ATAC" 1605
"11123" "easy_ATAC" 660
"11124" "easy_ATAC" 667
"11125" "easy_ATAC" 803
"11126" "easy_ATAC" 1046
"11127" "easy_ATAC" 534
"11128" "easy_ATAC" 1196
"11129" "easy_ATAC" 959
"11130" "easy_ATAC" 2155
"11131" "easy_ATAC" 1766
"11132" "easy_ATAC" 1444
"11133" "easy_ATAC" 539
"11134" "easy_ATAC" 1251
"11135" "easy_ATAC" 893
"11136" "easy_ATAC" 518
"11137" "easy_ATAC" 1134
"11138" "easy_ATAC" 1015
"11139" "easy_ATAC" 356
"11140" "easy_ATAC" 1818
"11141" "easy_ATAC" 1401
"11142" "easy_ATAC" 472
"11143" "easy_ATAC" 508
"11144" "easy_ATAC" 723
"11145" "easy_ATAC" 2172
"11146" "easy_ATAC" 1944
"11147" "easy_ATAC" 2049
"11148" "easy_ATAC" 1768
"11149" "easy_ATAC" 621
"11150" "easy_ATAC" 981
"11151" "easy_ATAC" 741
"11152" "easy_ATAC" 728
"11153" "easy_ATAC" 1933
"11154" "easy_ATAC" 2574
"11155" "easy_ATAC" 570
"11156" "easy_ATAC" 435
"11157" "easy_ATAC" 898
"11158" "easy_ATAC" 793
"11159" "easy_ATAC" 1041
"11160" "easy_ATAC" 2361
"11161" "easy_ATAC" 826
"11162" "easy_ATAC" 577
"11163" "easy_ATAC" 1670
"11164" "easy_ATAC" 1026
"11165" "easy_ATAC" 637
"11166" "easy_ATAC" 688
"11167" "easy_ATAC" 505
"11168" "easy_ATAC" 1003
"11169" "easy_ATAC" 464
"11170" "easy_ATAC" 1324
"11171" "easy_ATAC" 821
"11172" "easy_ATAC" 864
"11173" "easy_ATAC" 651
"11174" "easy_ATAC" 630
"11175" "easy_ATAC" 623
"11176" "easy_ATAC" 773
"11177" "easy_ATAC" 885
"11178" "easy_ATAC" 917
"11179" "easy_ATAC" 1352
"11180" "easy_ATAC" 317
"11181" "easy_ATAC" 514
"11182" "easy_ATAC" 1291
"11183" "easy_ATAC" 969
"11184" "easy_ATAC" 1701
"11185" "easy_ATAC" 668
"11186" "easy_ATAC" 756
"11187" "easy_ATAC" 413
"11188" "easy_ATAC" 455
"11189" "easy_ATAC" 1122
"11190" "easy_ATAC" 541
"11191" "easy_ATAC" 629
"11192" "easy_ATAC" 1989
"11193" "easy_ATAC" 889
"11194" "easy_ATAC" 765
"11195" "easy_ATAC" 2158
"11196" "easy_ATAC" 1055
"11197" "easy_ATAC" 1078
"11198" "easy_ATAC" 1898
"11199" "easy_ATAC" 675
"11200" "easy_ATAC" 598
"11201" "easy_ATAC" 1231
"11202" "easy_ATAC" 3147
"11203" "easy_ATAC" 509
"11204" "easy_ATAC" 952
"11205" "easy_ATAC" 484
"11206" "easy_ATAC" 1447
"11207" "easy_ATAC" 603
"11208" "easy_ATAC" 369
"11209" "easy_ATAC" 566
"11210" "easy_ATAC" 729
"11211" "easy_ATAC" 753
"11212" "easy_ATAC" 1037
"11213" "easy_ATAC" 606
"11214" "easy_ATAC" 368
"11215" "easy_ATAC" 770
"11216" "easy_ATAC" 916
"11217" "easy_ATAC" 662
"11218" "easy_ATAC" 1131
"11219" "easy_ATAC" 742
"11220" "easy_ATAC" 550
"11221" "easy_ATAC" 836
"11222" "easy_ATAC" 1555
"11223" "easy_ATAC" 695
"11224" "easy_ATAC" 351
"11225" "easy_ATAC" 1489
"11226" "easy_ATAC" 831
"11227" "easy_ATAC" 956
"11228" "easy_ATAC" 890
"11229" "easy_ATAC" 1158
"11230" "easy_ATAC" 1161
"11231" "easy_ATAC" 2970
"11232" "easy_ATAC" 2603
"11233" "easy_ATAC" 1029
"11234" "easy_ATAC" 1187
"11235" "easy_ATAC" 1953
"11236" "easy_ATAC" 815
"11237" "easy_ATAC" 756
"11238" "easy_ATAC" 968
"11239" "easy_ATAC" 445
"11240" "easy_ATAC" 638
"11241" "easy_ATAC" 598
"11242" "easy_ATAC" 1409
"11243" "easy_ATAC" 918
"11244" "easy_ATAC" 2151
"11245" "easy_ATAC" 1088
"11246" "easy_ATAC" 679
"11247" "easy_ATAC" 1264
"11248" "easy_ATAC" 662
"11249" "easy_ATAC" 3620
"11250" "easy_ATAC" 1388
"11251" "easy_ATAC" 1275
"11252" "easy_ATAC" 1995
"11253" "easy_ATAC" 337
"11254" "easy_ATAC" 1627
"11255" "easy_ATAC" 385
"11256" "easy_ATAC" 466
"11257" "easy_ATAC" 453
"11258" "easy_ATAC" 833
"11259" "easy_ATAC" 2870
"11260" "easy_ATAC" 1040
"11261" "easy_ATAC" 1836
"11262" "easy_ATAC" 956
"11263" "easy_ATAC" 856
"11264" "easy_ATAC" 1046
"11265" "easy_ATAC" 1075
"11266" "easy_ATAC" 1142
"11267" "easy_ATAC" 560
"11268" "easy_ATAC" 1485
"11269" "easy_ATAC" 1064
"11270" "easy_ATAC" 955
"11271" "easy_ATAC" 965
"11272" "easy_ATAC" 1539
"11273" "easy_ATAC" 1087
"11274" "easy_ATAC" 886
"11275" "easy_ATAC" 464
"11276" "easy_ATAC" 756
"11277" "easy_ATAC" 996
"11278" "easy_ATAC" 1329
"11279" "easy_ATAC" 1366
"11280" "easy_ATAC" 3220
"11281" "easy_ATAC" 3661
"11282" "easy_ATAC" 1728
"11283" "easy_ATAC" 1642
"11284" "easy_ATAC" 1740
"11285" "easy_ATAC" 542
"11286" "easy_ATAC" 1911
"11287" "easy_ATAC" 529
"11288" "easy_ATAC" 392
"11289" "easy_ATAC" 1435
"11290" "easy_ATAC" 763
"11291" "easy_ATAC" 598
"11292" "easy_ATAC" 1225
"11293" "easy_ATAC" 422
"11294" "easy_ATAC" 1106
"11295" "easy_ATAC" 480
"11296" "easy_ATAC" 1083
"11297" "easy_ATAC" 1349
"11298" "easy_ATAC" 1114
"11299" "easy_ATAC" 1378
"11300" "easy_ATAC" 1418
"11301" "easy_ATAC" 1526
"11302" "easy_ATAC" 3428
"11303" "easy_ATAC" 754
"11304" "easy_ATAC" 1228
"11305" "easy_ATAC" 768
"11306" "easy_ATAC" 809
"11307" "easy_ATAC" 1205
"11308" "easy_ATAC" 2040
"11309" "easy_ATAC" 875
"11310" "easy_ATAC" 639
"11311" "easy_ATAC" 1003
"11312" "easy_ATAC" 1577
"11313" "easy_ATAC" 677
"11314" "easy_ATAC" 723
"11315" "easy_ATAC" 481
"11316" "easy_ATAC" 503
"11317" "easy_ATAC" 714
"11318" "easy_ATAC" 863
"11319" "easy_ATAC" 2031
"11320" "easy_ATAC" 1400
"11321" "easy_ATAC" 1242
"11322" "easy_ATAC" 885
"11323" "easy_ATAC" 424
"11324" "easy_ATAC" 621
"11325" "easy_ATAC" 1053
"11326" "easy_ATAC" 353
"11327" "easy_ATAC" 1987
"11328" "easy_ATAC" 2007
"11329" "easy_ATAC" 411
"11330" "easy_ATAC" 3397
"11331" "easy_ATAC" 710
"11332" "easy_ATAC" 753
"11333" "easy_ATAC" 635
"11334" "easy_ATAC" 1463
"11335" "easy_ATAC" 1244
"11336" "easy_ATAC" 804
"11337" "easy_ATAC" 1329
"11338" "easy_ATAC" 510
"11339" "easy_ATAC" 1177
"11340" "easy_ATAC" 830
"11341" "easy_ATAC" 717
"11342" "easy_ATAC" 1315
"11343" "easy_ATAC" 861
"11344" "easy_ATAC" 773
"11345" "easy_ATAC" 995
"11346" "easy_ATAC" 1386
"11347" "easy_ATAC" 851
"11348" "easy_ATAC" 731
"11349" "easy_ATAC" 319
"11350" "easy_ATAC" 1327
"11351" "easy_ATAC" 1268
"11352" "easy_ATAC" 1123
"11353" "easy_ATAC" 502
"11354" "easy_ATAC" 1162
"11355" "easy_ATAC" 1278
"11356" "easy_ATAC" 1729
"11357" "easy_ATAC" 2418
"11358" "easy_ATAC" 743
"11359" "easy_ATAC" 965
"11360" "easy_ATAC" 1071
"11361" "easy_ATAC" 1301
"11362" "easy_ATAC" 1050
"11363" "easy_ATAC" 1464
"11364" "easy_ATAC" 1033
"11365" "easy_ATAC" 1045
"11366" "easy_ATAC" 635
"11367" "easy_ATAC" 687
"11368" "easy_ATAC" 1727
"11369" "easy_ATAC" 1070
"11370" "easy_ATAC" 1288
"11371" "easy_ATAC" 912
"11372" "easy_ATAC" 897
"11373" "easy_ATAC" 2702
"11374" "easy_ATAC" 703
"11375" "easy_ATAC" 1284
"11376" "easy_ATAC" 1178
"11377" "easy_ATAC" 671
"11378" "easy_ATAC" 953
"11379" "easy_ATAC" 437
"11380" "easy_ATAC" 1008
"11381" "easy_ATAC" 804
"11382" "easy_ATAC" 1378
"11383" "easy_ATAC" 1089
"11384" "easy_ATAC" 970
"11385" "easy_ATAC" 454
"11386" "easy_ATAC" 912
"11387" "easy_ATAC" 830
"11388" "easy_ATAC" 1858
"11389" "easy_ATAC" 406
"11390" "easy_ATAC" 1648
"11391" "easy_ATAC" 770
"11392" "easy_ATAC" 402
"11393" "easy_ATAC" 736
"11394" "easy_ATAC" 496
"11395" "easy_ATAC" 649
"11396" "easy_ATAC" 664
"11397" "easy_ATAC" 1210
"11398" "easy_ATAC" 292
"11399" "easy_ATAC" 1555
"11400" "easy_ATAC" 1958
"11401" "easy_ATAC" 942
"11402" "easy_ATAC" 604
"11403" "easy_ATAC" 2355
"11404" "easy_ATAC" 1635
"11405" "easy_ATAC" 1648
"11406" "easy_ATAC" 1990
"11407" "easy_ATAC" 753
"11408" "easy_ATAC" 974
"11409" "easy_ATAC" 572
"11410" "easy_ATAC" 1712
"11411" "easy_ATAC" 406
"11412" "easy_ATAC" 451
"11413" "easy_ATAC" 1566
"11414" "easy_ATAC" 406
"11415" "easy_ATAC" 1078
"11416" "easy_ATAC" 465
"11417" "easy_ATAC" 1983
"11418" "easy_ATAC" 689
"11419" "easy_ATAC" 819
"11420" "easy_ATAC" 777
"11421" "easy_ATAC" 880
"11422" "easy_ATAC" 895
"11423" "easy_ATAC" 846
"11424" "easy_ATAC" 2558
"11425" "easy_ATAC" 1372
"11426" "easy_ATAC" 886
"11427" "easy_ATAC" 1120
"11428" "easy_ATAC" 2121
"11429" "easy_ATAC" 617
"11430" "easy_ATAC" 575
"11431" "easy_ATAC" 1269
"11432" "easy_ATAC" 1945
"11433" "easy_ATAC" 815
"11434" "easy_ATAC" 766
"11435" "easy_ATAC" 1217
"11436" "easy_ATAC" 1349
"11437" "easy_ATAC" 2069
"11438" "easy_ATAC" 2116
"11439" "easy_ATAC" 1275
"11440" "easy_ATAC" 857
"11441" "easy_ATAC" 907
"11442" "easy_ATAC" 1901
"11443" "easy_ATAC" 1508
"11444" "easy_ATAC" 1364
"11445" "easy_ATAC" 790
"11446" "easy_ATAC" 836
"11447" "easy_ATAC" 1644
"11448" "easy_ATAC" 1052
"11449" "easy_ATAC" 926
"11450" "easy_ATAC" 2171
"11451" "easy_ATAC" 905
"11452" "easy_ATAC" 1297
"11453" "easy_ATAC" 1530
"11454" "easy_ATAC" 4277
"11455" "easy_ATAC" 975
"11456" "easy_ATAC" 3194
"11457" "easy_ATAC" 1594
"11458" "easy_ATAC" 1401
"11459" "easy_ATAC" 1094
"11460" "easy_ATAC" 1544
"11461" "easy_ATAC" 586
"11462" "easy_ATAC" 1235
"11463" "easy_ATAC" 1363
"11464" "easy_ATAC" 1149
"11465" "easy_ATAC" 1835
"11466" "easy_ATAC" 1587
"11467" "easy_ATAC" 685
"11468" "easy_ATAC" 1675
"11469" "easy_ATAC" 931
"11470" "easy_ATAC" 492
"11471" "easy_ATAC" 739
"11472" "easy_ATAC" 1459
"11473" "easy_ATAC" 758
"11474" "easy_ATAC" 982
"11475" "easy_ATAC" 889
"11476" "easy_ATAC" 1310
"11477" "easy_ATAC" 807
"11478" "easy_ATAC" 2208
"11479" "easy_ATAC" 970
"11480" "easy_ATAC" 922
"11481" "easy_ATAC" 1850
"11482" "easy_ATAC" 3963
"11483" "easy_ATAC" 449
"11484" "easy_ATAC" 1453
"11485" "easy_ATAC" 2477
"11486" "easy_ATAC" 509
"11487" "easy_ATAC" 1330
"11488" "easy_ATAC" 453
"11489" "easy_ATAC" 529
"11490" "easy_ATAC" 877
"11491" "easy_ATAC" 1233
"11492" "easy_ATAC" 1039
"11493" "easy_ATAC" 699
"11494" "easy_ATAC" 1060
"11495" "easy_ATAC" 308
"11496" "easy_ATAC" 559
"11497" "easy_ATAC" 1059
"11498" "easy_ATAC" 530
"11499" "easy_ATAC" 1026
"11500" "easy_ATAC" 1252
"11501" "easy_ATAC" 980
"11502" "easy_ATAC" 576
"11503" "easy_ATAC" 986
"11504" "easy_ATAC" 1379
"11505" "easy_ATAC" 1588
"11506" "easy_ATAC" 498
"11507" "easy_ATAC" 410
"11508" "easy_ATAC" 2645
"11509" "easy_ATAC" 433
"11510" "easy_ATAC" 1613
"11511" "easy_ATAC" 506
"11512" "easy_ATAC" 687
"11513" "easy_ATAC" 1277
"11514" "easy_ATAC" 693
"11515" "easy_ATAC" 1230
"11516" "easy_ATAC" 842
"11517" "easy_ATAC" 649
"11518" "easy_ATAC" 450
"11519" "easy_ATAC" 585
"11520" "easy_ATAC" 1604
"11521" "easy_ATAC" 1405
"11522" "easy_ATAC" 1713
"11523" "easy_ATAC" 1209
"11524" "easy_ATAC" 586
"11525" "easy_ATAC" 2681
"11526" "easy_ATAC" 1202
"11527" "easy_ATAC" 769
"11528" "easy_ATAC" 1492
"11529" "easy_ATAC" 1512
"11530" "easy_ATAC" 841
"11531" "easy_ATAC" 1932
"11532" "easy_ATAC" 592
"11533" "easy_ATAC" 634
"11534" "easy_ATAC" 765
"11535" "easy_ATAC" 1196
"11536" "easy_ATAC" 798
"11537" "easy_ATAC" 893
"11538" "easy_ATAC" 725
"11539" "easy_ATAC" 472
"11540" "easy_ATAC" 1096
"11541" "easy_ATAC" 850
"11542" "easy_ATAC" 2273
"11543" "easy_ATAC" 462
"11544" "easy_ATAC" 1491
"11545" "easy_ATAC" 1157
"11546" "easy_ATAC" 736
"11547" "easy_ATAC" 2049
"11548" "easy_ATAC" 505
"11549" "easy_ATAC" 914
"11550" "easy_ATAC" 864
"11551" "easy_ATAC" 972
"11552" "easy_ATAC" 768
"11553" "easy_ATAC" 3033
"11554" "easy_ATAC" 1226
"11555" "easy_ATAC" 454
"11556" "easy_ATAC" 1143
"11557" "easy_ATAC" 1171
"11558" "easy_ATAC" 968
"11559" "easy_ATAC" 1584
"11560" "easy_ATAC" 647
"11561" "easy_ATAC" 566
"11562" "easy_ATAC" 892
"11563" "easy_ATAC" 2617
"11564" "easy_ATAC" 1157
"11565" "easy_ATAC" 724
"11566" "easy_ATAC" 548
"11567" "easy_ATAC" 1042
"11568" "easy_ATAC" 759
"11569" "easy_ATAC" 1108
"11570" "easy_ATAC" 1571
"11571" "easy_ATAC" 934
"11572" "easy_ATAC" 1615
"11573" "easy_ATAC" 412
"11574" "easy_ATAC" 390
"11575" "easy_ATAC" 920
"11576" "easy_ATAC" 1090
"11577" "easy_ATAC" 767
"11578" "easy_ATAC" 782
"11579" "easy_ATAC" 711
"11580" "easy_ATAC" 1862
"11581" "easy_ATAC" 735
"11582" "easy_ATAC" 535
"11583" "easy_ATAC" 1782
"11584" "easy_ATAC" 538
"11585" "easy_ATAC" 871
"11586" "easy_ATAC" 881
"11587" "easy_ATAC" 658
"11588" "easy_ATAC" 827
"11589" "easy_ATAC" 958
"11590" "easy_ATAC" 932
"11591" "easy_ATAC" 692
"11592" "easy_ATAC" 1625
"11593" "easy_ATAC" 693
"11594" "easy_ATAC" 1652
"11595" "easy_ATAC" 403
"11596" "easy_ATAC" 1100
"11597" "easy_ATAC" 3967
"11598" "easy_ATAC" 903
"11599" "easy_ATAC" 535
"11600" "easy_ATAC" 1910
"11601" "easy_ATAC" 519
"11602" "easy_ATAC" 2057
"11603" "easy_ATAC" 1488
"11604" "easy_ATAC" 780
"11605" "easy_ATAC" 4130
"11606" "easy_ATAC" 793
"11607" "easy_ATAC" 1752
"11608" "easy_ATAC" 1093
"11609" "easy_ATAC" 1688
"11610" "easy_ATAC" 885
"11611" "easy_ATAC" 765
"11612" "easy_ATAC" 759
"11613" "easy_ATAC" 1370
"11614" "easy_ATAC" 312
"11615" "easy_ATAC" 1258
"11616" "easy_ATAC" 1209
"11617" "easy_ATAC" 864
"11618" "easy_ATAC" 714
"11619" "easy_ATAC" 1217
"11620" "easy_ATAC" 1514
"11621" "easy_ATAC" 451
"11622" "easy_ATAC" 744
"11623" "easy_ATAC" 3446
"11624" "easy_ATAC" 793
"11625" "easy_ATAC" 1779
"11626" "easy_ATAC" 698
"11627" "easy_ATAC" 1153
"11628" "easy_ATAC" 1370
"11629" "easy_ATAC" 550
"11630" "easy_ATAC" 1155
"11631" "easy_ATAC" 2408
"11632" "easy_ATAC" 636
"11633" "easy_ATAC" 2012
"11634" "easy_ATAC" 1057
"11635" "easy_ATAC" 1771
"11636" "easy_ATAC" 2438
"11637" "easy_ATAC" 675
"11638" "easy_ATAC" 741
"11639" "easy_ATAC" 1134
"11640" "easy_ATAC" 1620
"11641" "easy_ATAC" 856
"11642" "easy_ATAC" 645
"11643" "easy_ATAC" 2490
"11644" "easy_ATAC" 607
"11645" "easy_ATAC" 834
"11646" "easy_ATAC" 1165
"11647" "easy_ATAC" 700
"11648" "easy_ATAC" 1015
"11649" "easy_ATAC" 688
"11650" "easy_ATAC" 981
"11651" "easy_ATAC" 1268
"11652" "easy_ATAC" 859
"11653" "easy_ATAC" 819
"11654" "easy_ATAC" 498
"11655" "easy_ATAC" 1237
"11656" "easy_ATAC" 550
"11657" "easy_ATAC" 1135
"11658" "easy_ATAC" 3483
"11659" "easy_ATAC" 1586
"11660" "easy_ATAC" 1144
"11661" "easy_ATAC" 431
"11662" "easy_ATAC" 1440
"11663" "easy_ATAC" 747
"11664" "easy_ATAC" 1101
"11665" "easy_ATAC" 1105
"11666" "easy_ATAC" 1452
"11667" "easy_ATAC" 408
"11668" "easy_ATAC" 925
"11669" "easy_ATAC" 1115
"11670" "easy_ATAC" 821
"11671" "easy_ATAC" 585
"11672" "easy_ATAC" 498
"11673" "easy_ATAC" 878
"11674" "easy_ATAC" 2022
"11675" "easy_ATAC" 1828
"11676" "easy_ATAC" 1455
"11677" "easy_ATAC" 1465
"11678" "easy_ATAC" 555
"11679" "easy_ATAC" 1102
"11680" "easy_ATAC" 511
"11681" "easy_ATAC" 657
"11682" "easy_ATAC" 829
"11683" "easy_ATAC" 1721
"11684" "easy_ATAC" 909
"11685" "easy_ATAC" 701
"11686" "easy_ATAC" 573
"11687" "easy_ATAC" 757
"11688" "easy_ATAC" 1100
"11689" "easy_ATAC" 953
"11690" "easy_ATAC" 1164
"11691" "easy_ATAC" 622
"11692" "easy_ATAC" 779
"11693" "easy_ATAC" 1745
"11694" "easy_ATAC" 2148
"11695" "easy_ATAC" 1099
"11696" "easy_ATAC" 1034
"11697" "easy_ATAC" 1038
"11698" "easy_ATAC" 1712
"11699" "easy_ATAC" 922
"11700" "easy_ATAC" 704
"11701" "easy_ATAC" 1080
"11702" "easy_ATAC" 3323
"11703" "easy_ATAC" 1412
"11704" "easy_ATAC" 784
"11705" "easy_ATAC" 738
"11706" "easy_ATAC" 579
"11707" "easy_ATAC" 2677
"11708" "easy_ATAC" 1383
"11709" "easy_ATAC" 2101
"11710" "easy_ATAC" 1288
"11711" "easy_ATAC" 844
"11712" "easy_ATAC" 1410
"11713" "easy_ATAC" 1008
"11714" "easy_ATAC" 573
"11715" "easy_ATAC" 420
"11716" "easy_ATAC" 654
"11717" "easy_ATAC" 1234
"11718" "easy_ATAC" 560
"11719" "easy_ATAC" 539
"11720" "easy_ATAC" 1053
"11721" "easy_ATAC" 992
"11722" "easy_ATAC" 843
"11723" "easy_ATAC" 647
"11724" "easy_ATAC" 658
"11725" "easy_ATAC" 1689
"11726" "easy_ATAC" 755
"11727" "easy_ATAC" 904
"11728" "easy_ATAC" 1325
"11729" "easy_ATAC" 539
"11730" "easy_ATAC" 1406
"11731" "easy_ATAC" 712
"11732" "easy_ATAC" 470
"11733" "easy_ATAC" 747
"11734" "easy_ATAC" 1295
"11735" "easy_ATAC" 1064
"11736" "easy_ATAC" 3010
"11737" "easy_ATAC" 472
"11738" "easy_ATAC" 756
"11739" "easy_ATAC" 481
"11740" "easy_ATAC" 458
"11741" "easy_ATAC" 1413
"11742" "easy_ATAC" 2097
"11743" "easy_ATAC" 1766
"11744" "easy_ATAC" 1372
"11745" "easy_ATAC" 2008
"11746" "easy_ATAC" 842
"11747" "easy_ATAC" 1054
"11748" "easy_ATAC" 650
"11749" "easy_ATAC" 1274
"11750" "easy_ATAC" 1060
"11751" "easy_ATAC" 1692
"11752" "easy_ATAC" 1224
"11753" "easy_ATAC" 869
"11754" "easy_ATAC" 659
"11755" "easy_ATAC" 1741
"11756" "easy_ATAC" 353
"11757" "easy_ATAC" 950
"11758" "easy_ATAC" 824
"11759" "easy_ATAC" 730
"11760" "easy_ATAC" 966
"11761" "easy_ATAC" 590
"11762" "easy_ATAC" 1921
"11763" "easy_ATAC" 840
"11764" "easy_ATAC" 819
"11765" "easy_ATAC" 775
"11766" "easy_ATAC" 567
"11767" "easy_ATAC" 1583
"11768" "easy_ATAC" 759
"11769" "easy_ATAC" 1457
"11770" "easy_ATAC" 2509
"11771" "easy_ATAC" 1557
"11772" "easy_ATAC" 1294
"11773" "easy_ATAC" 702
"11774" "easy_ATAC" 993
"11775" "easy_ATAC" 2789
"11776" "easy_ATAC" 779
"11777" "easy_ATAC" 1450
"11778" "easy_ATAC" 1484
"11779" "easy_ATAC" 756
"11780" "easy_ATAC" 584
"11781" "easy_ATAC" 547
"11782" "easy_ATAC" 3043
"11783" "easy_ATAC" 1703
"11784" "easy_ATAC" 2583
"11785" "easy_ATAC" 737
"11786" "easy_ATAC" 506
"11787" "easy_ATAC" 470
"11788" "easy_ATAC" 1963
"11789" "easy_ATAC" 890
"11790" "easy_ATAC" 3430
"11791" "easy_ATAC" 734
"11792" "easy_ATAC" 1116
"11793" "easy_ATAC" 629
"11794" "easy_ATAC" 741
"11795" "easy_ATAC" 853
"11796" "easy_ATAC" 686
"11797" "easy_ATAC" 1021
"11798" "easy_ATAC" 1021
"11799" "easy_ATAC" 1501
"11800" "easy_ATAC" 1104
"11801" "easy_ATAC" 563
"11802" "easy_ATAC" 375
"11803" "easy_ATAC" 1198
"11804" "easy_ATAC" 901
"11805" "easy_ATAC" 991
"11806" "easy_ATAC" 1814
"11807" "easy_ATAC" 913
"11808" "easy_ATAC" 873
"11809" "easy_ATAC" 998
"11810" "easy_ATAC" 1351
"11811" "easy_ATAC" 1584
"11812" "easy_ATAC" 809
"11813" "easy_ATAC" 572
"11814" "easy_ATAC" 2327
"11815" "easy_ATAC" 3012
"11816" "easy_ATAC" 416
"11817" "easy_ATAC" 775
"11818" "easy_ATAC" 1193
"11819" "easy_ATAC" 1009
"11820" "easy_ATAC" 1723
"11821" "easy_ATAC" 934
"11822" "easy_ATAC" 2749
"11823" "easy_ATAC" 2217
"11824" "easy_ATAC" 630
"11825" "easy_ATAC" 955
"11826" "easy_ATAC" 722
"11827" "easy_ATAC" 865
"11828" "easy_ATAC" 480
"11829" "easy_ATAC" 703
"11830" "easy_ATAC" 1723
"11831" "easy_ATAC" 927
"11832" "easy_ATAC" 1491
"11833" "easy_ATAC" 2890
"11834" "easy_ATAC" 1076
"11835" "easy_ATAC" 329
"11836" "easy_ATAC" 1440
"11837" "easy_ATAC" 2312
"11838" "easy_ATAC" 1122
"11839" "easy_ATAC" 656
"11840" "easy_ATAC" 1182
"11841" "easy_ATAC" 921
"11842" "easy_ATAC" 869
"11843" "easy_ATAC" 1812
"11844" "easy_ATAC" 1165
"11845" "easy_ATAC" 900
"11846" "easy_ATAC" 969
"11847" "easy_ATAC" 679
"11848" "easy_ATAC" 1240
"11849" "easy_ATAC" 680
"11850" "easy_ATAC" 797
"11851" "easy_ATAC" 1108
"11852" "easy_ATAC" 819
"11853" "easy_ATAC" 1815
"11854" "easy_ATAC" 1175
"11855" "easy_ATAC" 1716
"11856" "easy_ATAC" 716
"11857" "easy_ATAC" 662
"11858" "easy_ATAC" 1531
"11859" "easy_ATAC" 2211
"11860" "easy_ATAC" 372
"11861" "easy_ATAC" 294
"11862" "easy_ATAC" 671
"11863" "easy_ATAC" 650
"11864" "easy_ATAC" 454
"11865" "easy_ATAC" 2252
"11866" "easy_ATAC" 753
"11867" "easy_ATAC" 2549
"11868" "easy_ATAC" 1585
"11869" "easy_ATAC" 617
"11870" "easy_ATAC" 963
"11871" "easy_ATAC" 1424
"11872" "easy_ATAC" 647
"11873" "easy_ATAC" 1140
"11874" "easy_ATAC" 595
"11875" "easy_ATAC" 1187
"11876" "easy_ATAC" 919
"11877" "easy_ATAC" 632
"11878" "easy_ATAC" 516
"11879" "easy_ATAC" 2052
"11880" "easy_ATAC" 1741
"11881" "easy_ATAC" 1806
"11882" "easy_ATAC" 266
"11883" "easy_ATAC" 2397
"11884" "easy_ATAC" 2064
"11885" "easy_ATAC" 1710
"11886" "easy_ATAC" 1076
"11887" "easy_ATAC" 630
"11888" "easy_ATAC" 471
"11889" "easy_ATAC" 985
"11890" "easy_ATAC" 844
"11891" "easy_ATAC" 869
"11892" "easy_ATAC" 675
"11893" "easy_ATAC" 756
"11894" "easy_ATAC" 708
"11895" "easy_ATAC" 1041
"11896" "easy_ATAC" 614
"11897" "easy_ATAC" 1969
"11898" "easy_ATAC" 982
"11899" "easy_ATAC" 2047
"11900" "easy_ATAC" 1036
"11901" "easy_ATAC" 479
"11902" "easy_ATAC" 748
"11903" "easy_ATAC" 3309
"11904" "easy_ATAC" 1118
"11905" "easy_ATAC" 565
"11906" "easy_ATAC" 626
"11907" "easy_ATAC" 723
"11908" "easy_ATAC" 934
"11909" "easy_ATAC" 546
"11910" "easy_ATAC" 1407
"11911" "easy_ATAC" 572
"11912" "easy_ATAC" 315
"11913" "easy_ATAC" 882
"11914" "easy_ATAC" 4328
"11915" "easy_ATAC" 1112
"11916" "easy_ATAC" 2701
"11917" "easy_ATAC" 1265
"11918" "easy_ATAC" 822
"11919" "easy_ATAC" 584
"11920" "easy_ATAC" 458
"11921" "easy_ATAC" 1370
"11922" "easy_ATAC" 428
"11923" "easy_ATAC" 694
"11924" "easy_ATAC" 2686
"11925" "easy_ATAC" 940
"11926" "easy_ATAC" 424
"11927" "easy_ATAC" 1447
"11928" "easy_ATAC" 719
"11929" "easy_ATAC" 866
"11930" "easy_ATAC" 1171
"11931" "easy_ATAC" 646
"11932" "easy_ATAC" 1426
"11933" "easy_ATAC" 1029
"11934" "easy_ATAC" 629
"11935" "easy_ATAC" 1135
"11936" "easy_ATAC" 1413
"11937" "easy_ATAC" 759
"11938" "easy_ATAC" 1010
"11939" "easy_ATAC" 984
"11940" "easy_ATAC" 1231
"11941" "easy_ATAC" 393
"11942" "easy_ATAC" 398
"11943" "easy_ATAC" 1073
"11944" "easy_ATAC" 558
"11945" "easy_ATAC" 1560
"11946" "easy_ATAC" 1167
"11947" "easy_ATAC" 527
"11948" "easy_ATAC" 424
"11949" "easy_ATAC" 429
"11950" "easy_ATAC" 753
"11951" "easy_ATAC" 1085
"11952" "easy_ATAC" 711
"11953" "easy_ATAC" 700
"11954" "easy_ATAC" 1021
"11955" "easy_ATAC" 800
"11956" "easy_ATAC" 421
"11957" "easy_ATAC" 493
"11958" "easy_ATAC" 1002
"11959" "easy_ATAC" 571
"11960" "easy_ATAC" 708
"11961" "easy_ATAC" 698
"11962" "easy_ATAC" 598
"11963" "easy_ATAC" 1543
"11964" "easy_ATAC" 755
"11965" "easy_ATAC" 2874
"11966" "easy_ATAC" 1485
"11967" "easy_ATAC" 630
"11968" "easy_ATAC" 1160
"11969" "easy_ATAC" 1733
"11970" "easy_ATAC" 474
"11971" "easy_ATAC" 1417
"11972" "easy_ATAC" 857
"11973" "easy_ATAC" 1030
"11974" "easy_ATAC" 912
"11975" "easy_ATAC" 941
"11976" "easy_ATAC" 931
"11977" "easy_ATAC" 1892
"11978" "easy_ATAC" 1152
"11979" "easy_ATAC" 721
"11980" "easy_ATAC" 557
"11981" "easy_ATAC" 830
"11982" "easy_ATAC" 1219
"11983" "easy_ATAC" 2404
"11984" "easy_ATAC" 927
"11985" "easy_ATAC" 733
"11986" "easy_ATAC" 381
"11987" "easy_ATAC" 582
"11988" "easy_ATAC" 543
"11989" "easy_ATAC" 844
"11990" "easy_ATAC" 1475
"11991" "easy_ATAC" 1389
"11992" "easy_ATAC" 1771
"11993" "easy_ATAC" 812
"11994" "easy_ATAC" 2596
"11995" "easy_ATAC" 625
"11996" "easy_ATAC" 2262
"11997" "easy_ATAC" 386
"11998" "easy_ATAC" 547
"11999" "easy_ATAC" 1517
"12000" "easy_ATAC" 580
"12001" "easy_ATAC" 1225
"12002" "easy_ATAC" 591
"12003" "easy_ATAC" 520
"12004" "easy_ATAC" 404
"12005" "easy_ATAC" 870
"12006" "easy_ATAC" 868
"12007" "easy_ATAC" 3598
"12008" "easy_ATAC" 517
"12009" "easy_ATAC" 1404
"12010" "easy_ATAC" 396
"12011" "easy_ATAC" 1131
"12012" "easy_ATAC" 820
"12013" "easy_ATAC" 355
"12014" "easy_ATAC" 1773
"12015" "easy_ATAC" 2707
"12016" "easy_ATAC" 674
"12017" "easy_ATAC" 1205
"12018" "easy_ATAC" 1140
"12019" "easy_ATAC" 746
"12020" "easy_ATAC" 521
"12021" "easy_ATAC" 794
"12022" "easy_ATAC" 1477
"12023" "easy_ATAC" 1484
"12024" "easy_ATAC" 2005
"12025" "easy_ATAC" 828
"12026" "easy_ATAC" 1874
"12027" "easy_ATAC" 571
"12028" "easy_ATAC" 1086
"12029" "easy_ATAC" 2335
"12030" "easy_ATAC" 640
"12031" "easy_ATAC" 618
"12032" "easy_ATAC" 1021
"12033" "easy_ATAC" 995
"12034" "easy_ATAC" 1402
"12035" "easy_ATAC" 1310
"12036" "easy_ATAC" 1402
"12037" "easy_ATAC" 1401
"12038" "easy_ATAC" 549
"12039" "easy_ATAC" 1442
"12040" "easy_ATAC" 1313
"12041" "easy_ATAC" 1304
"12042" "easy_ATAC" 835
"12043" "easy_ATAC" 1393
"12044" "easy_ATAC" 914
"12045" "easy_ATAC" 2058
"12046" "easy_ATAC" 478
"12047" "easy_ATAC" 448
"12048" "easy_ATAC" 475
"12049" "easy_ATAC" 605
"12050" "easy_ATAC" 814
"12051" "easy_ATAC" 473
"12052" "easy_ATAC" 804
"12053" "easy_ATAC" 517
"12054" "easy_ATAC" 1636
"12055" "easy_ATAC" 677
"12056" "easy_ATAC" 1493
"12057" "easy_ATAC" 1037
"12058" "easy_ATAC" 741
"12059" "easy_ATAC" 1114
"12060" "easy_ATAC" 631
"12061" "easy_ATAC" 1634
"12062" "easy_ATAC" 1175
"12063" "easy_ATAC" 898
"12064" "easy_ATAC" 906
"12065" "easy_ATAC" 1186
"12066" "easy_ATAC" 478
"12067" "easy_ATAC" 503
"12068" "easy_ATAC" 684
"12069" "easy_ATAC" 387
"12070" "easy_ATAC" 490
"12071" "easy_ATAC" 938
"12072" "easy_ATAC" 599
"12073" "easy_ATAC" 725
"12074" "easy_ATAC" 1644
"12075" "easy_ATAC" 483
"12076" "easy_ATAC" 906
"12077" "easy_ATAC" 395
"12078" "easy_ATAC" 1386
"12079" "easy_ATAC" 737
"12080" "easy_ATAC" 777
"12081" "easy_ATAC" 394
"12082" "easy_ATAC" 2273
"12083" "easy_ATAC" 633
"12084" "easy_ATAC" 781
"12085" "easy_ATAC" 1570
"12086" "easy_ATAC" 1255
"12087" "easy_ATAC" 2078
"12088" "easy_ATAC" 681
"12089" "easy_ATAC" 615
"12090" "easy_ATAC" 893
"12091" "easy_ATAC" 679
"12092" "easy_ATAC" 775
"12093" "easy_ATAC" 865
"12094" "easy_ATAC" 444
"12095" "easy_ATAC" 836
"12096" "easy_ATAC" 489
"12097" "easy_ATAC" 615
"12098" "easy_ATAC" 814
"12099" "easy_ATAC" 686
"12100" "easy_ATAC" 728
"12101" "easy_ATAC" 880
"12102" "easy_ATAC" 715
"12103" "easy_ATAC" 941
"12104" "easy_ATAC" 1297
"12105" "easy_ATAC" 707
"12106" "easy_ATAC" 418
"12107" "easy_ATAC" 769
"12108" "easy_ATAC" 3087
"12109" "easy_ATAC" 398
"12110" "easy_ATAC" 633
"12111" "easy_ATAC" 1022
"12112" "easy_ATAC" 550
"12113" "easy_ATAC" 675
"12114" "easy_ATAC" 328
"12115" "easy_ATAC" 534
"12116" "easy_ATAC" 1290
"12117" "easy_ATAC" 652
"12118" "easy_ATAC" 627
"12119" "easy_ATAC" 1154
"12120" "easy_ATAC" 1842
"12121" "easy_ATAC" 1042
"12122" "easy_ATAC" 701
"12123" "easy_ATAC" 1746
"12124" "easy_ATAC" 851
"12125" "easy_ATAC" 765
"12126" "easy_ATAC" 650
"12127" "easy_ATAC" 1479
"12128" "easy_ATAC" 799
"12129" "easy_ATAC" 965
"12130" "easy_ATAC" 1150
"12131" "easy_ATAC" 423
"12132" "easy_ATAC" 1481
"12133" "easy_ATAC" 804
"12134" "easy_ATAC" 993
"12135" "easy_ATAC" 770
"12136" "easy_ATAC" 1133
"12137" "easy_ATAC" 1359
"12138" "easy_ATAC" 857
"12139" "easy_ATAC" 1134
"12140" "easy_ATAC" 777
"12141" "easy_ATAC" 2725
"12142" "easy_ATAC" 760
"12143" "easy_ATAC" 936
"12144" "easy_ATAC" 1312
"12145" "easy_ATAC" 1075
"12146" "easy_ATAC" 970
"12147" "easy_ATAC" 2226
"12148" "easy_ATAC" 1822
"12149" "easy_ATAC" 687
"12150" "easy_ATAC" 1164
"12151" "easy_ATAC" 891
"12152" "easy_ATAC" 663
"12153" "easy_ATAC" 2030
"12154" "easy_ATAC" 2425
"12155" "easy_ATAC" 680
"12156" "easy_ATAC" 1489
"12157" "easy_ATAC" 449
"12158" "easy_ATAC" 737
"12159" "easy_ATAC" 896
"12160" "easy_ATAC" 1714
"12161" "easy_ATAC" 1835
"12162" "easy_ATAC" 508
"12163" "easy_ATAC" 1775
"12164" "easy_ATAC" 792
"12165" "easy_ATAC" 1965
"12166" "easy_ATAC" 1587
"12167" "easy_ATAC" 1603
"12168" "easy_ATAC" 797
"12169" "easy_ATAC" 997
"12170" "easy_ATAC" 3127
"12171" "easy_ATAC" 632
"12172" "easy_ATAC" 671
"12173" "easy_ATAC" 1170
"12174" "easy_ATAC" 663
"12175" "easy_ATAC" 665
"12176" "easy_ATAC" 599
"12177" "easy_ATAC" 717
"12178" "easy_ATAC" 905
"12179" "easy_ATAC" 302
"12180" "easy_ATAC" 832
"12181" "easy_ATAC" 1208
"12182" "easy_ATAC" 1980
"12183" "easy_ATAC" 1194
"12184" "easy_ATAC" 645
"12185" "easy_ATAC" 1275
"12186" "easy_ATAC" 848
"12187" "easy_ATAC" 891
"12188" "easy_ATAC" 1013
"12189" "easy_ATAC" 1156
"12190" "easy_ATAC" 1280
"12191" "easy_ATAC" 1242
"12192" "easy_ATAC" 972
"12193" "easy_ATAC" 639
"12194" "easy_ATAC" 4635
"12195" "easy_ATAC" 652
"12196" "easy_ATAC" 3089
"12197" "easy_ATAC" 796
"12198" "easy_ATAC" 984
"12199" "easy_ATAC" 872
"12200" "easy_ATAC" 1226
"12201" "easy_ATAC" 849
"12202" "easy_ATAC" 776
"12203" "easy_ATAC" 864
"12204" "easy_ATAC" 2123
"12205" "easy_ATAC" 727
"12206" "easy_ATAC" 1290
"12207" "easy_ATAC" 1359
"12208" "easy_ATAC" 289
"12209" "easy_ATAC" 2240
"12210" "easy_ATAC" 757
"12211" "easy_ATAC" 279
"12212" "easy_ATAC" 1259
"12213" "easy_ATAC" 1324
"12214" "easy_ATAC" 966
"12215" "easy_ATAC" 1239
"12216" "easy_ATAC" 453
"12217" "easy_ATAC" 726
"12218" "easy_ATAC" 1295
"12219" "easy_ATAC" 756
"12220" "easy_ATAC" 857
"12221" "easy_ATAC" 1112
"12222" "easy_ATAC" 1339
"12223" "easy_ATAC" 754
"12224" "easy_ATAC" 1609
"12225" "easy_ATAC" 976
"12226" "easy_ATAC" 2057
"12227" "easy_ATAC" 905
"12228" "easy_ATAC" 656
"12229" "easy_ATAC" 913
"12230" "easy_ATAC" 1093
"12231" "easy_ATAC" 1056
"12232" "easy_ATAC" 1140
"12233" "easy_ATAC" 1276
"12234" "easy_ATAC" 668
"12235" "easy_ATAC" 875
"12236" "easy_ATAC" 814
"12237" "easy_ATAC" 862
"12238" "easy_ATAC" 2363
"12239" "easy_ATAC" 959
"12240" "easy_ATAC" 447
"12241" "easy_ATAC" 1261
"12242" "easy_ATAC" 751
"12243" "easy_ATAC" 682
"12244" "easy_ATAC" 2211
"12245" "easy_ATAC" 1995
"12246" "easy_ATAC" 987
"12247" "easy_ATAC" 1420
"12248" "easy_ATAC" 779
"12249" "easy_ATAC" 1774
"12250" "easy_ATAC" 373
"12251" "easy_ATAC" 1114
"12252" "easy_ATAC" 596
"12253" "easy_ATAC" 556
"12254" "easy_ATAC" 866
"12255" "easy_ATAC" 851
"12256" "easy_ATAC" 528
"12257" "easy_ATAC" 391
"12258" "easy_ATAC" 584
"12259" "easy_ATAC" 890
"12260" "easy_ATAC" 1446
"12261" "easy_ATAC" 2312
"12262" "easy_ATAC" 643
"12263" "easy_ATAC" 942
"12264" "easy_ATAC" 1742
"12265" "easy_ATAC" 1587
"12266" "easy_ATAC" 1003
"12267" "easy_ATAC" 782
"12268" "easy_ATAC" 621
"12269" "easy_ATAC" 674
"12270" "easy_ATAC" 988
"12271" "easy_ATAC" 2276
"12272" "easy_ATAC" 2003
"12273" "easy_ATAC" 1274
"12274" "easy_ATAC" 2887
"12275" "easy_ATAC" 1382
"12276" "easy_ATAC" 432
"12277" "easy_ATAC" 1205
"12278" "easy_ATAC" 1313
"12279" "easy_ATAC" 3231
"12280" "easy_ATAC" 1069
"12281" "easy_ATAC" 1386
"12282" "easy_ATAC" 526
"12283" "easy_ATAC" 493
"12284" "easy_ATAC" 603
"12285" "easy_ATAC" 599
"12286" "easy_ATAC" 1494
"12287" "easy_ATAC" 883
"12288" "easy_ATAC" 501
"12289" "easy_ATAC" 317
"12290" "easy_ATAC" 737
"12291" "easy_ATAC" 434
"12292" "easy_ATAC" 682
"12293" "easy_ATAC" 770
"12294" "easy_ATAC" 1352
"12295" "easy_ATAC" 1341
"12296" "easy_ATAC" 325
"12297" "easy_ATAC" 508
"12298" "easy_ATAC" 341
"12299" "easy_ATAC" 1407
"12300" "easy_ATAC" 1600
"12301" "easy_ATAC" 1069
"12302" "easy_ATAC" 786
"12303" "easy_ATAC" 1337
"12304" "easy_ATAC" 1057
"12305" "easy_ATAC" 1474
"12306" "easy_ATAC" 1307
"12307" "easy_ATAC" 1435
"12308" "easy_ATAC" 1659
"12309" "easy_ATAC" 1564
"12310" "easy_ATAC" 585
"12311" "easy_ATAC" 2003
"12312" "easy_ATAC" 1112
"12313" "easy_ATAC" 1603
"12314" "easy_ATAC" 3678
"12315" "easy_ATAC" 674
"12316" "easy_ATAC" 1739
"12317" "easy_ATAC" 771
"12318" "easy_ATAC" 1238
"12319" "easy_ATAC" 667
"12320" "easy_ATAC" 1234
"12321" "easy_ATAC" 1103
"12322" "easy_ATAC" 2284
"12323" "easy_ATAC" 2503
"12324" "easy_ATAC" 765
"12325" "easy_ATAC" 416
"12326" "easy_ATAC" 1289
"12327" "easy_ATAC" 845
"12328" "easy_ATAC" 1027
"12329" "easy_ATAC" 1828
"12330" "easy_ATAC" 956
"12331" "easy_ATAC" 1975
"12332" "easy_ATAC" 934
"12333" "easy_ATAC" 959
"12334" "easy_ATAC" 454
"12335" "easy_ATAC" 2978
"12336" "easy_ATAC" 1433
"12337" "easy_ATAC" 1894
"12338" "easy_ATAC" 745
"12339" "easy_ATAC" 533
"12340" "easy_ATAC" 281
"12341" "easy_ATAC" 1962
"12342" "easy_ATAC" 1034
"12343" "easy_ATAC" 721
"12344" "easy_ATAC" 1904
"12345" "easy_ATAC" 2644
"12346" "easy_ATAC" 366
"12347" "easy_ATAC" 724
"12348" "easy_ATAC" 553
"12349" "easy_ATAC" 679
"12350" "easy_ATAC" 987
"12351" "easy_ATAC" 3079
"12352" "easy_ATAC" 1080
"12353" "easy_ATAC" 508
"12354" "easy_ATAC" 300
"12355" "easy_ATAC" 706
"12356" "easy_ATAC" 324
"12357" "easy_ATAC" 1192
"12358" "easy_ATAC" 583
"12359" "easy_ATAC" 1432
"12360" "easy_ATAC" 428
"12361" "easy_ATAC" 1508
"12362" "easy_ATAC" 1517
"12363" "easy_ATAC" 528
"12364" "easy_ATAC" 589
"12365" "easy_ATAC" 1057
"12366" "easy_ATAC" 3275
"12367" "easy_ATAC" 1339
"12368" "easy_ATAC" 1077
"12369" "easy_ATAC" 1360
"12370" "easy_ATAC" 995
"12371" "easy_ATAC" 564
"12372" "easy_ATAC" 1646
"12373" "easy_ATAC" 924
"12374" "easy_ATAC" 778
"12375" "easy_ATAC" 1254
"12376" "easy_ATAC" 716
"12377" "easy_ATAC" 1072
"12378" "easy_ATAC" 858
"12379" "easy_ATAC" 1437
"12380" "easy_ATAC" 810
"12381" "easy_ATAC" 1227
"12382" "easy_ATAC" 1127
"12383" "easy_ATAC" 2766
"12384" "easy_ATAC" 1354
"12385" "easy_ATAC" 1026
"12386" "easy_ATAC" 571
"12387" "easy_ATAC" 1225
"12388" "easy_ATAC" 836
"12389" "easy_ATAC" 1684
"12390" "easy_ATAC" 922
"12391" "easy_ATAC" 600
"12392" "easy_ATAC" 457
"12393" "easy_ATAC" 386
"12394" "easy_ATAC" 920
"12395" "easy_ATAC" 750
"12396" "easy_ATAC" 1454
"12397" "easy_ATAC" 756
"12398" "easy_ATAC" 656
"12399" "easy_ATAC" 2211
"12400" "easy_ATAC" 2150
"12401" "easy_ATAC" 1718
"12402" "easy_ATAC" 1084
"12403" "easy_ATAC" 1275
"12404" "easy_ATAC" 783
"12405" "easy_ATAC" 396
"12406" "easy_ATAC" 815
"12407" "easy_ATAC" 1407
"12408" "easy_ATAC" 1164
"12409" "easy_ATAC" 868
"12410" "easy_ATAC" 1041
"12411" "easy_ATAC" 847
"12412" "easy_ATAC" 1011
"12413" "easy_ATAC" 1798
"12414" "easy_ATAC" 875
"12415" "easy_ATAC" 557
"12416" "easy_ATAC" 839
"12417" "easy_ATAC" 1025
"12418" "easy_ATAC" 2158
"12419" "easy_ATAC" 399
"12420" "easy_ATAC" 872
"12421" "easy_ATAC" 1600
"12422" "easy_ATAC" 2744
"12423" "easy_ATAC" 725
"12424" "easy_ATAC" 637
"12425" "easy_ATAC" 558
"12426" "easy_ATAC" 1167
"12427" "easy_ATAC" 620
"12428" "easy_ATAC" 902
"12429" "easy_ATAC" 1043
"12430" "easy_ATAC" 2116
"12431" "easy_ATAC" 821
"12432" "easy_ATAC" 1653
"12433" "easy_ATAC" 633
"12434" "easy_ATAC" 1357
"12435" "easy_ATAC" 1115
"12436" "easy_ATAC" 2302
"12437" "easy_ATAC" 1028
"12438" "easy_ATAC" 465
"12439" "easy_ATAC" 775
"12440" "easy_ATAC" 928
"12441" "easy_ATAC" 1359
"12442" "easy_ATAC" 874
"12443" "easy_ATAC" 1769
"12444" "easy_ATAC" 951
"12445" "easy_ATAC" 887
"12446" "easy_ATAC" 1115
"12447" "easy_ATAC" 1061
"12448" "easy_ATAC" 844
"12449" "easy_ATAC" 1430
"12450" "easy_ATAC" 524
"12451" "easy_ATAC" 1753
"12452" "easy_ATAC" 539
"12453" "easy_ATAC" 598
"12454" "easy_ATAC" 897
"12455" "easy_ATAC" 686
"12456" "easy_ATAC" 1628
"12457" "easy_ATAC" 396
"12458" "easy_ATAC" 624
"12459" "easy_ATAC" 1728
"12460" "easy_ATAC" 1409
"12461" "easy_ATAC" 996
"12462" "easy_ATAC" 1111
"12463" "easy_ATAC" 694
"12464" "easy_ATAC" 624
"12465" "easy_ATAC" 762
"12466" "easy_ATAC" 2299
"12467" "easy_ATAC" 873
"12468" "easy_ATAC" 873
"12469" "easy_ATAC" 340
"12470" "easy_ATAC" 827
"12471" "easy_ATAC" 952
"12472" "easy_ATAC" 369
"12473" "easy_ATAC" 684
"12474" "easy_ATAC" 471
"12475" "easy_ATAC" 1527
"12476" "easy_ATAC" 448
"12477" "easy_ATAC" 1273
"12478" "easy_ATAC" 788
"12479" "easy_ATAC" 1375
"12480" "easy_ATAC" 1475
"12481" "easy_ATAC" 592
"12482" "easy_ATAC" 2330
"12483" "easy_ATAC" 761
"12484" "easy_ATAC" 1348
"12485" "easy_ATAC" 1562
"12486" "easy_ATAC" 696
"12487" "easy_ATAC" 332
"12488" "easy_ATAC" 1209
"12489" "easy_ATAC" 681
"12490" "easy_ATAC" 1114
"12491" "easy_ATAC" 1194
"12492" "easy_ATAC" 1684
"12493" "easy_ATAC" 1449
"12494" "easy_ATAC" 1305
"12495" "easy_ATAC" 2190
"12496" "easy_ATAC" 1185
"12497" "easy_ATAC" 741
"12498" "easy_ATAC" 996
"12499" "easy_ATAC" 509
"12500" "easy_ATAC" 1361
"12501" "easy_ATAC" 640
"12502" "easy_ATAC" 367
"12503" "easy_ATAC" 475
"12504" "easy_ATAC" 1743
"12505" "easy_ATAC" 1097
"12506" "easy_ATAC" 866
"12507" "easy_ATAC" 660
"12508" "easy_ATAC" 558
"12509" "easy_ATAC" 1377
"12510" "easy_ATAC" 333
"12511" "easy_ATAC" 424
"12512" "easy_ATAC" 516
"12513" "easy_ATAC" 607
"12514" "easy_ATAC" 398
"12515" "easy_ATAC" 751
"12516" "easy_ATAC" 729
"12517" "easy_ATAC" 2815
"12518" "easy_ATAC" 870
"12519" "easy_ATAC" 880
"12520" "easy_ATAC" 400
"12521" "easy_ATAC" 710
"12522" "easy_ATAC" 1074
"12523" "easy_ATAC" 828
"12524" "easy_ATAC" 831
"12525" "easy_ATAC" 676
"12526" "easy_ATAC" 1113
"12527" "easy_ATAC" 790
"12528" "easy_ATAC" 992
"12529" "easy_ATAC" 1071
"12530" "easy_ATAC" 801
"12531" "easy_ATAC" 1384
"12532" "easy_ATAC" 678
"12533" "easy_ATAC" 650
"12534" "easy_ATAC" 1837
"12535" "easy_ATAC" 914
"12536" "easy_ATAC" 2792
"12537" "easy_ATAC" 570
"12538" "easy_ATAC" 669
"12539" "easy_ATAC" 1400
"12540" "easy_ATAC" 1033
"12541" "easy_ATAC" 1131
"12542" "easy_ATAC" 3503
"12543" "easy_ATAC" 1396
"12544" "easy_ATAC" 883
"12545" "easy_ATAC" 1253
"12546" "easy_ATAC" 925
"12547" "easy_ATAC" 1586
"12548" "easy_ATAC" 850
"12549" "easy_ATAC" 673
"12550" "easy_ATAC" 1596
"12551" "easy_ATAC" 1720
"12552" "easy_ATAC" 2320
"12553" "easy_ATAC" 1386
"12554" "easy_ATAC" 422
"12555" "easy_ATAC" 565
"12556" "easy_ATAC" 385
"12557" "easy_ATAC" 885
"12558" "easy_ATAC" 1687
"12559" "easy_ATAC" 490
"12560" "easy_ATAC" 687
"12561" "easy_ATAC" 1202
"12562" "easy_ATAC" 1249
"12563" "easy_ATAC" 1636
"12564" "easy_ATAC" 900
"12565" "easy_ATAC" 830
"12566" "easy_ATAC" 759
"12567" "easy_ATAC" 718
"12568" "easy_ATAC" 725
"12569" "easy_ATAC" 710
"12570" "easy_ATAC" 867
"12571" "easy_ATAC" 1252
"12572" "easy_ATAC" 705
"12573" "easy_ATAC" 767
"12574" "easy_ATAC" 696
"12575" "easy_ATAC" 1391
"12576" "easy_ATAC" 1366
"12577" "easy_ATAC" 677
"12578" "easy_ATAC" 897
"12579" "easy_ATAC" 810
"12580" "easy_ATAC" 1640
"12581" "easy_ATAC" 907
"12582" "easy_ATAC" 572
"12583" "easy_ATAC" 764
"12584" "easy_ATAC" 368
"12585" "easy_ATAC" 995
"12586" "easy_ATAC" 1750
"12587" "easy_ATAC" 640
"12588" "easy_ATAC" 1204
"12589" "easy_ATAC" 1058
"12590" "easy_ATAC" 614
"12591" "easy_ATAC" 716
"12592" "easy_ATAC" 953
"12593" "easy_ATAC" 1055
"12594" "easy_ATAC" 583
"12595" "easy_ATAC" 3553
"12596" "easy_ATAC" 703
"12597" "easy_ATAC" 3388
"12598" "easy_ATAC" 562
"12599" "easy_ATAC" 758
"12600" "easy_ATAC" 2038
"12601" "easy_ATAC" 1682
"12602" "easy_ATAC" 780
"12603" "easy_ATAC" 838
"12604" "easy_ATAC" 866
"12605" "easy_ATAC" 462
"12606" "easy_ATAC" 1407
"12607" "easy_ATAC" 409
"12608" "easy_ATAC" 601
"12609" "easy_ATAC" 1257
"12610" "easy_ATAC" 1487
"12611" "easy_ATAC" 959
"12612" "easy_ATAC" 1006
"12613" "easy_ATAC" 820
"12614" "easy_ATAC" 843
"12615" "easy_ATAC" 2044
"12616" "easy_ATAC" 2173
"12617" "easy_ATAC" 1041
"12618" "easy_ATAC" 895
"12619" "easy_ATAC" 2783
"12620" "easy_ATAC" 939
"12621" "easy_ATAC" 615
"12622" "easy_ATAC" 1333
"12623" "easy_ATAC" 1233
"12624" "easy_ATAC" 1817
"12625" "easy_ATAC" 1316
"12626" "easy_ATAC" 486
"12627" "easy_ATAC" 841
"12628" "easy_ATAC" 1001
"12629" "easy_ATAC" 1493
"12630" "easy_ATAC" 695
"12631" "easy_ATAC" 955
"12632" "easy_ATAC" 439
"12633" "easy_ATAC" 1378
"12634" "easy_ATAC" 291
"12635" "easy_ATAC" 776
"12636" "easy_ATAC" 1035
"12637" "easy_ATAC" 1950
"12638" "easy_ATAC" 660
"12639" "easy_ATAC" 1114
"12640" "easy_ATAC" 3271
"12641" "easy_ATAC" 463
"12642" "easy_ATAC" 2106
"12643" "easy_ATAC" 1411
"12644" "easy_ATAC" 1153
"12645" "easy_ATAC" 1684
"12646" "easy_ATAC" 1229
"12647" "easy_ATAC" 1525
"12648" "easy_ATAC" 416
"12649" "easy_ATAC" 494
"12650" "easy_ATAC" 475
"12651" "easy_ATAC" 1056
"12652" "easy_ATAC" 598
"12653" "easy_ATAC" 2031
"12654" "easy_ATAC" 2379
"12655" "easy_ATAC" 1198
"12656" "easy_ATAC" 1632
"12657" "easy_ATAC" 1036
"12658" "easy_ATAC" 734
"12659" "easy_ATAC" 924
"12660" "easy_ATAC" 856
"12661" "easy_ATAC" 1480
"12662" "easy_ATAC" 868
"12663" "easy_ATAC" 2533
"12664" "easy_ATAC" 980
"12665" "easy_ATAC" 1181
"12666" "easy_ATAC" 938
"12667" "easy_ATAC" 910
"12668" "easy_ATAC" 1170
"12669" "easy_ATAC" 553
"12670" "easy_ATAC" 903
"12671" "easy_ATAC" 651
"12672" "easy_ATAC" 671
"12673" "easy_ATAC" 3863
"12674" "easy_ATAC" 497
"12675" "easy_ATAC" 3942
"12676" "easy_ATAC" 712
"12677" "easy_ATAC" 5649
"12678" "easy_ATAC" 1373
"12679" "easy_ATAC" 1135
"12680" "easy_ATAC" 2529
"12681" "easy_ATAC" 3067
"12682" "easy_ATAC" 1161
"12683" "easy_ATAC" 1164
"12684" "easy_ATAC" 1088
"12685" "easy_ATAC" 731
"12686" "easy_ATAC" 1856
"12687" "easy_ATAC" 614
"12688" "easy_ATAC" 848
"12689" "easy_ATAC" 1039
"12690" "easy_ATAC" 726
"12691" "easy_ATAC" 708
"12692" "easy_ATAC" 1326
"12693" "easy_ATAC" 1691
"12694" "easy_ATAC" 3248
"12695" "easy_ATAC" 1909
"12696" "easy_ATAC" 2084
"12697" "easy_ATAC" 1294
"12698" "easy_ATAC" 648
"12699" "easy_ATAC" 475
"12700" "easy_ATAC" 722
"12701" "easy_ATAC" 534
"12702" "easy_ATAC" 1115
"12703" "easy_ATAC" 1685
"12704" "easy_ATAC" 880
"12705" "easy_ATAC" 314
"12706" "easy_ATAC" 2093
"12707" "easy_ATAC" 607
"12708" "easy_ATAC" 2665
"12709" "easy_ATAC" 2344
"12710" "easy_ATAC" 783
"12711" "easy_ATAC" 2525
"12712" "easy_ATAC" 532
"12713" "easy_ATAC" 1374
"12714" "easy_ATAC" 881
"12715" "easy_ATAC" 2117
"12716" "easy_ATAC" 1175
"12717" "easy_ATAC" 1173
"12718" "easy_ATAC" 1470
"12719" "easy_ATAC" 1285
"12720" "easy_ATAC" 991
"12721" "easy_ATAC" 2542
"12722" "easy_ATAC" 515
"12723" "easy_ATAC" 1369
"12724" "easy_ATAC" 1177
"12725" "easy_ATAC" 2225
"12726" "easy_ATAC" 1161
"12727" "easy_ATAC" 1160
"12728" "easy_ATAC" 1150
"12729" "easy_ATAC" 2909
"12730" "easy_ATAC" 1480
"12731" "easy_ATAC" 1892
"12732" "easy_ATAC" 1284
"12733" "easy_ATAC" 1247
"12734" "easy_ATAC" 2804
"12735" "easy_ATAC" 1031
"12736" "easy_ATAC" 693
"12737" "easy_ATAC" 2908
"12738" "easy_ATAC" 799
"12739" "easy_ATAC" 846
"12740" "easy_ATAC" 1375
"12741" "easy_ATAC" 892
"12742" "easy_ATAC" 1162
"12743" "easy_ATAC" 1223
"12744" "easy_ATAC" 912
"12745" "easy_ATAC" 287
"12746" "easy_ATAC" 2601
"12747" "easy_ATAC" 839
"12748" "easy_ATAC" 1487
"12749" "easy_ATAC" 760
"12750" "easy_ATAC" 2093
"12751" "easy_ATAC" 739
"12752" "easy_ATAC" 635
"12753" "easy_ATAC" 1201
"12754" "easy_ATAC" 665
"12755" "easy_ATAC" 702
"12756" "easy_ATAC" 955
"12757" "easy_ATAC" 1299
"12758" "easy_ATAC" 807
"12759" "easy_ATAC" 469
"12760" "easy_ATAC" 410
"12761" "easy_ATAC" 2411
"12762" "easy_ATAC" 1875
"12763" "easy_ATAC" 1009
"12764" "easy_ATAC" 1202
"12765" "easy_ATAC" 3000
"12766" "easy_ATAC" 989
"12767" "easy_ATAC" 1121
"12768" "easy_ATAC" 1391
"12769" "easy_ATAC" 1613
"12770" "easy_ATAC" 773
"12771" "easy_ATAC" 1085
"12772" "easy_ATAC" 495
"12773" "easy_ATAC" 1422
"12774" "easy_ATAC" 1187
"12775" "easy_ATAC" 629
"12776" "easy_ATAC" 564
"12777" "easy_ATAC" 466
"12778" "easy_ATAC" 472
"12779" "easy_ATAC" 712
"12780" "easy_ATAC" 1456
"12781" "easy_ATAC" 933
"12782" "easy_ATAC" 518
"12783" "easy_ATAC" 1114
"12784" "easy_ATAC" 2140
"12785" "easy_ATAC" 776
"12786" "easy_ATAC" 468
"12787" "easy_ATAC" 457
"12788" "easy_ATAC" 571
"12789" "easy_ATAC" 1115
"12790" "easy_ATAC" 600
"12791" "easy_ATAC" 1997
"12792" "easy_ATAC" 552
"12793" "easy_ATAC" 492
"12794" "easy_ATAC" 3116
"12795" "easy_ATAC" 519
"12796" "easy_ATAC" 1070
"12797" "easy_ATAC" 3081
"12798" "easy_ATAC" 666
"12799" "easy_ATAC" 411
"12800" "easy_ATAC" 2359
"12801" "easy_ATAC" 999
"12802" "easy_ATAC" 1457
"12803" "easy_ATAC" 390
"12804" "easy_ATAC" 703
"12805" "easy_ATAC" 956
"12806" "easy_ATAC" 713
"12807" "easy_ATAC" 1435
"12808" "easy_ATAC" 1004
"12809" "easy_ATAC" 1639
"12810" "easy_ATAC" 1761
"12811" "easy_ATAC" 539
"12812" "easy_ATAC" 279
"12813" "easy_ATAC" 524
"12814" "easy_ATAC" 786
"12815" "easy_ATAC" 939
"12816" "easy_ATAC" 701
"12817" "easy_ATAC" 1647
"12818" "easy_ATAC" 1278
"12819" "easy_ATAC" 686
"12820" "easy_ATAC" 523
"12821" "easy_ATAC" 728
"12822" "easy_ATAC" 753
"12823" "easy_ATAC" 660
"12824" "easy_ATAC" 1939
"12825" "easy_ATAC" 1433
"12826" "easy_ATAC" 3357
"12827" "easy_ATAC" 1107
"12828" "easy_ATAC" 2103
"12829" "easy_ATAC" 1269
"12830" "easy_ATAC" 1388
"12831" "easy_ATAC" 419
"12832" "easy_ATAC" 1289
"12833" "easy_ATAC" 703
"12834" "easy_ATAC" 1187
"12835" "easy_ATAC" 1759
"12836" "easy_ATAC" 1343
"12837" "easy_ATAC" 1597
"12838" "easy_ATAC" 1918
"12839" "easy_ATAC" 2309
"12840" "easy_ATAC" 2460
"12841" "easy_ATAC" 1151
"12842" "easy_ATAC" 1740
"12843" "easy_ATAC" 952
"12844" "easy_ATAC" 652
"12845" "easy_ATAC" 485
"12846" "easy_ATAC" 663
"12847" "easy_ATAC" 1507
"12848" "easy_ATAC" 566
"12849" "easy_ATAC" 649
"12850" "easy_ATAC" 1687
"12851" "easy_ATAC" 1421
"12852" "easy_ATAC" 775
"12853" "easy_ATAC" 1123
"12854" "easy_ATAC" 937
"12855" "easy_ATAC" 709
"12856" "easy_ATAC" 956
"12857" "easy_ATAC" 867
"12858" "easy_ATAC" 1411
"12859" "easy_ATAC" 1391
"12860" "easy_ATAC" 1736
"12861" "easy_ATAC" 873
"12862" "easy_ATAC" 1700
"12863" "easy_ATAC" 444
"12864" "easy_ATAC" 365
"12865" "easy_ATAC" 2510
"12866" "easy_ATAC" 677
"12867" "easy_ATAC" 2665
"12868" "easy_ATAC" 1855
"12869" "easy_ATAC" 992
"12870" "easy_ATAC" 648
"12871" "easy_ATAC" 581
"12872" "easy_ATAC" 1190
"12873" "easy_ATAC" 768
"12874" "easy_ATAC" 696
"12875" "easy_ATAC" 617
"12876" "easy_ATAC" 2215
"12877" "easy_ATAC" 1148
"12878" "easy_ATAC" 1092
"12879" "easy_ATAC" 538
"12880" "easy_ATAC" 658
"12881" "easy_ATAC" 1337
"12882" "easy_ATAC" 703
"12883" "easy_ATAC" 1783
"12884" "easy_ATAC" 1421
"12885" "easy_ATAC" 963
"12886" "easy_ATAC" 645
"12887" "easy_ATAC" 796
"12888" "easy_ATAC" 2370
"12889" "easy_ATAC" 2018
"12890" "easy_ATAC" 1523
"12891" "easy_ATAC" 798
"12892" "easy_ATAC" 879
"12893" "easy_ATAC" 269
"12894" "easy_ATAC" 865
"12895" "easy_ATAC" 609
"12896" "easy_ATAC" 2515
"12897" "easy_ATAC" 1176
"12898" "easy_ATAC" 994
"12899" "easy_ATAC" 957
"12900" "easy_ATAC" 495
"12901" "easy_ATAC" 1151
"12902" "easy_ATAC" 1195
"12903" "easy_ATAC" 1520
"12904" "easy_ATAC" 1123
"12905" "easy_ATAC" 1073
"12906" "easy_ATAC" 1803
"12907" "easy_ATAC" 1661
"12908" "easy_ATAC" 1197
"12909" "easy_ATAC" 443
"12910" "easy_ATAC" 448
"12911" "easy_ATAC" 3244
"12912" "easy_ATAC" 697
"12913" "easy_ATAC" 1705
"12914" "easy_ATAC" 2050
"12915" "easy_ATAC" 2013
"12916" "easy_ATAC" 879
"12917" "easy_ATAC" 886
"12918" "easy_ATAC" 1305
"12919" "easy_ATAC" 591
"12920" "easy_ATAC" 609
"12921" "easy_ATAC" 495
"12922" "easy_ATAC" 1015
"12923" "easy_ATAC" 1454
"12924" "easy_ATAC" 928
"12925" "easy_ATAC" 716
"12926" "easy_ATAC" 733
"12927" "easy_ATAC" 348
"12928" "easy_ATAC" 1732
"12929" "easy_ATAC" 424
"12930" "easy_ATAC" 913
"12931" "easy_ATAC" 675
"12932" "easy_ATAC" 1377
"12933" "easy_ATAC" 500
"12934" "easy_ATAC" 512
"12935" "easy_ATAC" 703
"12936" "easy_ATAC" 557
"12937" "easy_ATAC" 1484
"12938" "easy_ATAC" 2050
"12939" "easy_ATAC" 285
"12940" "easy_ATAC" 1524
"12941" "easy_ATAC" 985
"12942" "easy_ATAC" 1037
"12943" "easy_ATAC" 1047
"12944" "easy_ATAC" 420
"12945" "easy_ATAC" 692
"12946" "easy_ATAC" 636
"12947" "easy_ATAC" 697
"12948" "easy_ATAC" 1026
"12949" "easy_ATAC" 556
"12950" "easy_ATAC" 562
"12951" "easy_ATAC" 1068
"12952" "easy_ATAC" 1380
"12953" "easy_ATAC" 1623
"12954" "easy_ATAC" 609
"12955" "easy_ATAC" 2057
"12956" "easy_ATAC" 650
"12957" "easy_ATAC" 507
"12958" "easy_ATAC" 783
"12959" "easy_ATAC" 564
"12960" "easy_ATAC" 2098
"12961" "easy_ATAC" 545
"12962" "easy_ATAC" 1026
"12963" "easy_ATAC" 2138
"12964" "easy_ATAC" 1700
"12965" "easy_ATAC" 1169
"12966" "easy_ATAC" 529
"12967" "easy_ATAC" 1194
"12968" "easy_ATAC" 392
"12969" "easy_ATAC" 641
"12970" "easy_ATAC" 284
"12971" "easy_ATAC" 2237
"12972" "easy_ATAC" 1433
"12973" "easy_ATAC" 575
"12974" "easy_ATAC" 526
"12975" "easy_ATAC" 736
"12976" "easy_ATAC" 417
"12977" "easy_ATAC" 1200
"12978" "easy_ATAC" 1892
"12979" "easy_ATAC" 617
"12980" "easy_ATAC" 530
"12981" "easy_ATAC" 2278
"12982" "easy_ATAC" 1500
"12983" "easy_ATAC" 1230
"12984" "easy_ATAC" 913
"12985" "easy_ATAC" 679
"12986" "easy_ATAC" 768
"12987" "easy_ATAC" 1366
"12988" "easy_ATAC" 2036
"12989" "easy_ATAC" 752
"12990" "easy_ATAC" 465
"12991" "easy_ATAC" 1284
"12992" "easy_ATAC" 498
"12993" "easy_ATAC" 862
"12994" "easy_ATAC" 882
"12995" "easy_ATAC" 2241
"12996" "easy_ATAC" 2036
"12997" "easy_ATAC" 954
"12998" "easy_ATAC" 1197
"12999" "easy_ATAC" 1284
"13000" "easy_ATAC" 1361
"13001" "easy_ATAC" 1749
"13002" "easy_ATAC" 520
"13003" "easy_ATAC" 1474
"13004" "easy_ATAC" 2161
"13005" "easy_ATAC" 1804
"13006" "easy_ATAC" 809
"13007" "easy_ATAC" 619
"13008" "easy_ATAC" 684
"13009" "easy_ATAC" 831
"13010" "easy_ATAC" 1725
"13011" "easy_ATAC" 2535
"13012" "easy_ATAC" 663
"13013" "easy_ATAC" 2707
"13014" "easy_ATAC" 1099
"13015" "easy_ATAC" 588
"13016" "easy_ATAC" 826
"13017" "easy_ATAC" 1448
"13018" "easy_ATAC" 1275
"13019" "easy_ATAC" 670
"13020" "easy_ATAC" 687
"13021" "easy_ATAC" 1879
"13022" "easy_ATAC" 575
"13023" "easy_ATAC" 1081
"13024" "easy_ATAC" 813
"13025" "easy_ATAC" 3050
"13026" "easy_ATAC" 794
"13027" "easy_ATAC" 862
"13028" "easy_ATAC" 592
"13029" "easy_ATAC" 2431
"13030" "easy_ATAC" 1208
"13031" "easy_ATAC" 1229
"13032" "easy_ATAC" 1594
"13033" "easy_ATAC" 954
"13034" "easy_ATAC" 430
"13035" "easy_ATAC" 803
"13036" "easy_ATAC" 553
"13037" "easy_ATAC" 874
"13038" "easy_ATAC" 516
"13039" "easy_ATAC" 679
"13040" "easy_ATAC" 1017
"13041" "easy_ATAC" 530
"13042" "easy_ATAC" 2295
"13043" "easy_ATAC" 481
"13044" "easy_ATAC" 826
"13045" "easy_ATAC" 1165
"13046" "easy_ATAC" 4026
"13047" "easy_ATAC" 980
"13048" "easy_ATAC" 959
"13049" "easy_ATAC" 536
"13050" "easy_ATAC" 567
"13051" "easy_ATAC" 494
"13052" "easy_ATAC" 1355
"13053" "easy_ATAC" 1169
"13054" "easy_ATAC" 2793
"13055" "easy_ATAC" 1013
"13056" "easy_ATAC" 1539
"13057" "easy_ATAC" 374
"13058" "easy_ATAC" 776
"13059" "easy_ATAC" 1646
"13060" "easy_ATAC" 1293
"13061" "easy_ATAC" 811
"13062" "easy_ATAC" 2079
"13063" "easy_ATAC" 1225
"13064" "easy_ATAC" 1077
"13065" "easy_ATAC" 1290
"13066" "easy_ATAC" 633
"13067" "easy_ATAC" 977
"13068" "easy_ATAC" 872
"13069" "easy_ATAC" 1119
"13070" "easy_ATAC" 1999
"13071" "easy_ATAC" 1139
"13072" "easy_ATAC" 1069
"13073" "easy_ATAC" 2060
"13074" "easy_ATAC" 541
"13075" "easy_ATAC" 571
"13076" "easy_ATAC" 1028
"13077" "easy_ATAC" 1141
"13078" "easy_ATAC" 633
"13079" "easy_ATAC" 786
"13080" "easy_ATAC" 459
"13081" "easy_ATAC" 938
"13082" "easy_ATAC" 805
"13083" "easy_ATAC" 1795
"13084" "easy_ATAC" 509
"13085" "easy_ATAC" 435
"13086" "easy_ATAC" 658
"13087" "easy_ATAC" 460
"13088" "easy_ATAC" 963
"13089" "easy_ATAC" 1184
"13090" "easy_ATAC" 1055
"13091" "easy_ATAC" 477
"13092" "easy_ATAC" 281
"13093" "easy_ATAC" 360
"13094" "easy_ATAC" 1239
"13095" "easy_ATAC" 972
"13096" "easy_ATAC" 565
"13097" "easy_ATAC" 1240
"13098" "easy_ATAC" 1939
"13099" "easy_ATAC" 1290
"13100" "easy_ATAC" 1024
"13101" "easy_ATAC" 985
"13102" "easy_ATAC" 2782
"13103" "easy_ATAC" 1142
"13104" "easy_ATAC" 669
"13105" "easy_ATAC" 1551
"13106" "easy_ATAC" 639
"13107" "easy_ATAC" 2070
"13108" "easy_ATAC" 586
"13109" "easy_ATAC" 1183
"13110" "easy_ATAC" 1386
"13111" "easy_ATAC" 1255
"13112" "easy_ATAC" 1754
"13113" "easy_ATAC" 2139
"13114" "easy_ATAC" 599
"13115" "easy_ATAC" 1012
"13116" "easy_ATAC" 738
"13117" "easy_ATAC" 488
"13118" "easy_ATAC" 506
"13119" "easy_ATAC" 1768
"13120" "easy_ATAC" 1201
"13121" "easy_ATAC" 1550
"13122" "easy_ATAC" 1129
"13123" "easy_ATAC" 705
"13124" "easy_ATAC" 889
"13125" "easy_ATAC" 858
"13126" "easy_ATAC" 830
"13127" "easy_ATAC" 2191
"13128" "easy_ATAC" 707
"13129" "easy_ATAC" 1033
"13130" "easy_ATAC" 1735
"13131" "easy_ATAC" 1151
"13132" "easy_ATAC" 1078
"13133" "easy_ATAC" 437
"13134" "easy_ATAC" 1117
"13135" "easy_ATAC" 1323
"13136" "easy_ATAC" 458
"13137" "easy_ATAC" 416
"13138" "easy_ATAC" 2268
"13139" "easy_ATAC" 1908
"13140" "easy_ATAC" 1641
"13141" "easy_ATAC" 767
"13142" "easy_ATAC" 785
"13143" "easy_ATAC" 998
"13144" "easy_ATAC" 961
"13145" "easy_ATAC" 377
"13146" "easy_ATAC" 633
"13147" "easy_ATAC" 848
"13148" "easy_ATAC" 698
"13149" "easy_ATAC" 1074
"13150" "easy_ATAC" 458
"13151" "easy_ATAC" 956
"13152" "easy_ATAC" 1259
"13153" "easy_ATAC" 1799
"13154" "easy_ATAC" 745
"13155" "easy_ATAC" 544
"13156" "easy_ATAC" 1424
"13157" "easy_ATAC" 744
"13158" "easy_ATAC" 882
"13159" "easy_ATAC" 820
"13160" "easy_ATAC" 1100
"13161" "easy_ATAC" 760
"13162" "easy_ATAC" 738
"13163" "easy_ATAC" 1058
"13164" "easy_ATAC" 1298
"13165" "easy_ATAC" 2053
"13166" "easy_ATAC" 1490
"13167" "easy_ATAC" 1596
"13168" "easy_ATAC" 1279
"13169" "easy_ATAC" 484
"13170" "easy_ATAC" 314
"13171" "easy_ATAC" 1658
"13172" "easy_ATAC" 685
"13173" "easy_ATAC" 317
"13174" "easy_ATAC" 889
"13175" "easy_ATAC" 653
"13176" "easy_ATAC" 1180
"13177" "easy_ATAC" 580
"13178" "easy_ATAC" 1526
"13179" "easy_ATAC" 1855
"13180" "easy_ATAC" 634
"13181" "easy_ATAC" 531
"13182" "easy_ATAC" 1021
"13183" "easy_ATAC" 968
"13184" "easy_ATAC" 440
"13185" "easy_ATAC" 979
"13186" "easy_ATAC" 5069
"13187" "easy_ATAC" 1315
"13188" "easy_ATAC" 1590
"13189" "easy_ATAC" 821
"13190" "easy_ATAC" 764
"13191" "easy_ATAC" 943
"13192" "easy_ATAC" 2131
"13193" "easy_ATAC" 967
"13194" "easy_ATAC" 1219
"13195" "easy_ATAC" 775
"13196" "easy_ATAC" 1466
"13197" "easy_ATAC" 1689
"13198" "easy_ATAC" 1233
"13199" "easy_ATAC" 370
"13200" "easy_ATAC" 287
"13201" "easy_ATAC" 841
"13202" "easy_ATAC" 1401
"13203" "easy_ATAC" 618
"13204" "easy_ATAC" 1085
"13205" "easy_ATAC" 364
"13206" "easy_ATAC" 3413
"13207" "easy_ATAC" 888
"13208" "easy_ATAC" 1149
"13209" "easy_ATAC" 1387
"13210" "easy_ATAC" 1056
"13211" "easy_ATAC" 1009
"13212" "easy_ATAC" 1244
"13213" "easy_ATAC" 832
"13214" "easy_ATAC" 1557
"13215" "easy_ATAC" 1061
"13216" "easy_ATAC" 2220
"13217" "easy_ATAC" 1501
"13218" "easy_ATAC" 828
"13219" "easy_ATAC" 969
"13220" "easy_ATAC" 1176
"13221" "easy_ATAC" 1027
"13222" "easy_ATAC" 488
"13223" "easy_ATAC" 1009
"13224" "easy_ATAC" 492
"13225" "easy_ATAC" 1528
"13226" "easy_ATAC" 2625
"13227" "easy_ATAC" 1111
"13228" "easy_ATAC" 1486
"13229" "easy_ATAC" 607
"13230" "easy_ATAC" 1067
"13231" "easy_ATAC" 1933
"13232" "easy_ATAC" 1358
"13233" "easy_ATAC" 457
"13234" "easy_ATAC" 708
"13235" "easy_ATAC" 818
"13236" "easy_ATAC" 1410
"13237" "easy_ATAC" 1374
"13238" "easy_ATAC" 877
"13239" "easy_ATAC" 1490
"13240" "easy_ATAC" 1197
"13241" "easy_ATAC" 473
"13242" "easy_ATAC" 1494
"13243" "easy_ATAC" 616
"13244" "easy_ATAC" 1155
"13245" "easy_ATAC" 1369
"13246" "easy_ATAC" 1081
"13247" "easy_ATAC" 1833
"13248" "easy_ATAC" 2412
"13249" "easy_ATAC" 975
"13250" "easy_ATAC" 947
"13251" "easy_ATAC" 1406
"13252" "easy_ATAC" 665
"13253" "easy_ATAC" 1450
"13254" "easy_ATAC" 2162
"13255" "easy_ATAC" 1465
"13256" "easy_ATAC" 999
"13257" "easy_ATAC" 1390
"13258" "easy_ATAC" 1321
"13259" "easy_ATAC" 2276
"13260" "easy_ATAC" 637
"13261" "easy_ATAC" 436
"13262" "easy_ATAC" 2743
"13263" "easy_ATAC" 1408
"13264" "easy_ATAC" 777
"13265" "easy_ATAC" 1018
"13266" "easy_ATAC" 732
"13267" "easy_ATAC" 1466
"13268" "easy_ATAC" 2609
"13269" "easy_ATAC" 677
"13270" "easy_ATAC" 1223
"13271" "easy_ATAC" 1105
"13272" "easy_ATAC" 764
"13273" "easy_ATAC" 1535
"13274" "easy_ATAC" 1681
"13275" "easy_ATAC" 389
"13276" "easy_ATAC" 772
"13277" "easy_ATAC" 590
"13278" "easy_ATAC" 1875
"13279" "easy_ATAC" 1786
"13280" "easy_ATAC" 717
"13281" "easy_ATAC" 1226
"13282" "easy_ATAC" 442
"13283" "easy_ATAC" 1157
"13284" "easy_ATAC" 981
"13285" "easy_ATAC" 564
"13286" "easy_ATAC" 430
"13287" "easy_ATAC" 720
"13288" "easy_ATAC" 1152
"13289" "easy_ATAC" 737
"13290" "easy_ATAC" 487
"13291" "easy_ATAC" 783
"13292" "easy_ATAC" 576
"13293" "easy_ATAC" 615
"13294" "easy_ATAC" 2128
"13295" "easy_ATAC" 1644
"13296" "easy_ATAC" 766
"13297" "easy_ATAC" 851
"13298" "easy_ATAC" 602
"13299" "easy_ATAC" 276
"13300" "easy_ATAC" 401
"13301" "easy_ATAC" 1783
"13302" "easy_ATAC" 1174
"13303" "easy_ATAC" 814
"13304" "easy_ATAC" 673
"13305" "easy_ATAC" 809
"13306" "easy_ATAC" 537
"13307" "easy_ATAC" 501
"13308" "easy_ATAC" 1463
"13309" "easy_ATAC" 990
"13310" "easy_ATAC" 2785
"13311" "easy_ATAC" 338
"13312" "easy_ATAC" 742
"13313" "easy_ATAC" 2525
"13314" "easy_ATAC" 2573
"13315" "easy_ATAC" 423
"13316" "easy_ATAC" 848
"13317" "easy_ATAC" 789
"13318" "easy_ATAC" 902
"13319" "easy_ATAC" 853
"13320" "easy_ATAC" 1448
"13321" "easy_ATAC" 1025
"13322" "easy_ATAC" 665
"13323" "easy_ATAC" 884
"13324" "easy_ATAC" 510
"13325" "easy_ATAC" 1324
"13326" "easy_ATAC" 476
"13327" "easy_ATAC" 531
"13328" "easy_ATAC" 920
"13329" "easy_ATAC" 808
"13330" "easy_ATAC" 1936
"13331" "easy_ATAC" 2228
"13332" "easy_ATAC" 948
"13333" "easy_ATAC" 550
"13334" "easy_ATAC" 1170
"13335" "easy_ATAC" 1346
"13336" "easy_ATAC" 1319
"13337" "easy_ATAC" 1327
"13338" "easy_ATAC" 808
"13339" "easy_ATAC" 613
"13340" "easy_ATAC" 1170
"13341" "easy_ATAC" 834
"13342" "easy_ATAC" 2120
"13343" "easy_ATAC" 1449
"13344" "easy_ATAC" 2153
"13345" "easy_ATAC" 601
"13346" "easy_ATAC" 531
"13347" "easy_ATAC" 444
"13348" "easy_ATAC" 642
"13349" "easy_ATAC" 480
"13350" "easy_ATAC" 245
"13351" "easy_ATAC" 1090
"13352" "easy_ATAC" 453
"13353" "easy_ATAC" 671
"13354" "easy_ATAC" 1406
"13355" "easy_ATAC" 388
"13356" "easy_ATAC" 251
"13357" "easy_ATAC" 332
"13358" "easy_ATAC" 1895
"13359" "easy_ATAC" 461
"13360" "easy_ATAC" 580
"13361" "easy_ATAC" 930
"13362" "easy_ATAC" 1040
"13363" "easy_ATAC" 694
"13364" "easy_ATAC" 1129
"13365" "easy_ATAC" 1048
"13366" "easy_ATAC" 245
"13367" "easy_ATAC" 466
"13368" "easy_ATAC" 2700
"13369" "easy_ATAC" 845
"13370" "easy_ATAC" 386
"13371" "easy_ATAC" 478
"13372" "easy_ATAC" 781
"13373" "easy_ATAC" 493
"13374" "easy_ATAC" 335
"13375" "easy_ATAC" 630
"13376" "easy_ATAC" 3065
"13377" "easy_ATAC" 789
"13378" "easy_ATAC" 1500
"13379" "easy_ATAC" 695
"13380" "easy_ATAC" 495
"13381" "easy_ATAC" 705
"13382" "easy_ATAC" 1684
"13383" "easy_ATAC" 702
"13384" "easy_ATAC" 330
"13385" "easy_ATAC" 513
"13386" "easy_ATAC" 388
"13387" "easy_ATAC" 574
"13388" "easy_ATAC" 2351
"13389" "easy_ATAC" 1505
"13390" "easy_ATAC" 1626
"13391" "easy_ATAC" 1879
"13392" "easy_ATAC" 716
"13393" "easy_ATAC" 597
"13394" "easy_ATAC" 1502
"13395" "easy_ATAC" 633
"13396" "easy_ATAC" 1044
"13397" "easy_ATAC" 1184
"13398" "easy_ATAC" 447
"13399" "easy_ATAC" 481
"13400" "easy_ATAC" 549
"13401" "easy_ATAC" 2565
"13402" "easy_ATAC" 1414
"13403" "easy_ATAC" 1133
"13404" "easy_ATAC" 1526
"13405" "easy_ATAC" 1645
"13406" "easy_ATAC" 1285
"13407" "easy_ATAC" 672
"13408" "easy_ATAC" 1320
"13409" "easy_ATAC" 904
"13410" "easy_ATAC" 549
"13411" "easy_ATAC" 519
"13412" "easy_ATAC" 896
"13413" "easy_ATAC" 322
"13414" "easy_ATAC" 344
"13415" "easy_ATAC" 925
"13416" "easy_ATAC" 1240
"13417" "easy_ATAC" 989
"13418" "easy_ATAC" 868
"13419" "easy_ATAC" 914
"13420" "easy_ATAC" 701
"13421" "easy_ATAC" 807
"13422" "easy_ATAC" 608
"13423" "easy_ATAC" 2485
"13424" "easy_ATAC" 515
"13425" "easy_ATAC" 953
"13426" "easy_ATAC" 552
"13427" "easy_ATAC" 1067
"13428" "easy_ATAC" 1564
"13429" "easy_ATAC" 2008
"13430" "easy_ATAC" 287
"13431" "easy_ATAC" 1004
"13432" "easy_ATAC" 537
"13433" "easy_ATAC" 831
"13434" "easy_ATAC" 963
"13435" "easy_ATAC" 574
"13436" "easy_ATAC" 857
"13437" "easy_ATAC" 423
"13438" "easy_ATAC" 602
"13439" "easy_ATAC" 965
"13440" "easy_ATAC" 320
"13441" "easy_ATAC" 1051
"13442" "easy_ATAC" 2595
"13443" "easy_ATAC" 2216
"13444" "easy_ATAC" 1933
"13445" "easy_ATAC" 1129
"13446" "easy_ATAC" 278
"13447" "easy_ATAC" 657
"13448" "easy_ATAC" 680
"13449" "easy_ATAC" 2409
"13450" "easy_ATAC" 1068
"13451" "easy_ATAC" 1304
"13452" "easy_ATAC" 1059
"13453" "easy_ATAC" 895
"13454" "easy_ATAC" 916
"13455" "easy_ATAC" 725
"13456" "easy_ATAC" 677
"13457" "easy_ATAC" 1010
"13458" "easy_ATAC" 377
"13459" "easy_ATAC" 661
"13460" "easy_ATAC" 789
"13461" "easy_ATAC" 997
"13462" "easy_ATAC" 2422
"13463" "easy_ATAC" 1031
"13464" "easy_ATAC" 518
"13465" "easy_ATAC" 353
"13466" "easy_ATAC" 646
"13467" "easy_ATAC" 328
"13468" "easy_ATAC" 990
"13469" "easy_ATAC" 1141
"13470" "easy_ATAC" 533
"13471" "easy_ATAC" 456
"13472" "easy_ATAC" 1074
"13473" "easy_ATAC" 1361
"13474" "easy_ATAC" 1650
"13475" "easy_ATAC" 1036
"13476" "easy_ATAC" 2742
"13477" "easy_ATAC" 1558
"13478" "easy_ATAC" 857
"13479" "easy_ATAC" 1480
"13480" "easy_ATAC" 1948
"13481" "easy_ATAC" 447
"13482" "easy_ATAC" 3059
"13483" "easy_ATAC" 560
"13484" "easy_ATAC" 963
"13485" "easy_ATAC" 1435
"13486" "easy_ATAC" 532
"13487" "easy_ATAC" 5409
"13488" "easy_ATAC" 853
"13489" "easy_ATAC" 2207
"13490" "easy_ATAC" 1791
"13491" "easy_ATAC" 732
"13492" "easy_ATAC" 659
"13493" "easy_ATAC" 872
"13494" "easy_ATAC" 762
"13495" "easy_ATAC" 983
"13496" "easy_ATAC" 1312
"13497" "easy_ATAC" 510
"13498" "easy_ATAC" 482
"13499" "easy_ATAC" 3041
"13500" "easy_ATAC" 479
"13501" "easy_ATAC" 350
"13502" "easy_ATAC" 1471
"13503" "easy_ATAC" 735
"13504" "easy_ATAC" 1917
"13505" "easy_ATAC" 462
"13506" "easy_ATAC" 999
"13507" "easy_ATAC" 314
"13508" "easy_ATAC" 829
"13509" "easy_ATAC" 639
"13510" "easy_ATAC" 1603
"13511" "easy_ATAC" 724
"13512" "easy_ATAC" 1184
"13513" "easy_ATAC" 595
"13514" "easy_ATAC" 1105
"13515" "easy_ATAC" 1616
"13516" "easy_ATAC" 547
"13517" "easy_ATAC" 1378
"13518" "easy_ATAC" 842
"13519" "easy_ATAC" 832
"13520" "easy_ATAC" 300
"13521" "easy_ATAC" 745
"13522" "easy_ATAC" 720
"13523" "easy_ATAC" 1176
"13524" "easy_ATAC" 900
"13525" "easy_ATAC" 763
"13526" "easy_ATAC" 1220
"13527" "easy_ATAC" 1051
"13528" "easy_ATAC" 1235
"13529" "easy_ATAC" 1401
"13530" "easy_ATAC" 1124
"13531" "easy_ATAC" 726
"13532" "easy_ATAC" 1088
"13533" "easy_ATAC" 296
"13534" "easy_ATAC" 334
"13535" "easy_ATAC" 1601
"13536" "easy_ATAC" 291
"13537" "easy_ATAC" 1724
"13538" "easy_ATAC" 998
"13539" "easy_ATAC" 585
"13540" "easy_ATAC" 1404
"13541" "easy_ATAC" 1214
"13542" "easy_ATAC" 1041
"13543" "easy_ATAC" 1802
"13544" "easy_ATAC" 1226
"13545" "easy_ATAC" 412
"13546" "easy_ATAC" 2632
"13547" "easy_ATAC" 1292
"13548" "easy_ATAC" 402
"13549" "easy_ATAC" 681
"13550" "easy_ATAC" 2602
"13551" "easy_ATAC" 767
"13552" "easy_ATAC" 2129
"13553" "easy_ATAC" 662
"13554" "easy_ATAC" 1933
"13555" "easy_ATAC" 1269
"13556" "easy_ATAC" 568
"13557" "easy_ATAC" 703
"13558" "easy_ATAC" 920
"13559" "easy_ATAC" 628
"13560" "easy_ATAC" 771
"13561" "easy_ATAC" 2452
"13562" "easy_ATAC" 1879
"13563" "easy_ATAC" 648
"13564" "easy_ATAC" 659
"13565" "easy_ATAC" 768
"13566" "easy_ATAC" 303
"13567" "easy_ATAC" 1467
"13568" "easy_ATAC" 953
"13569" "easy_ATAC" 903
"13570" "easy_ATAC" 1346
"13571" "easy_ATAC" 1286
"13572" "easy_ATAC" 1317
"13573" "easy_ATAC" 1317
"13574" "easy_ATAC" 802
"13575" "easy_ATAC" 952
"13576" "easy_ATAC" 1337
"13577" "easy_ATAC" 594
"13578" "easy_ATAC" 2159
"13579" "easy_ATAC" 1026
"13580" "easy_ATAC" 963
"13581" "easy_ATAC" 951
"13582" "easy_ATAC" 913
"13583" "easy_ATAC" 655
"13584" "easy_ATAC" 600
"13585" "easy_ATAC" 882
"13586" "easy_ATAC" 709
"13587" "easy_ATAC" 445
"13588" "easy_ATAC" 1018
"13589" "easy_ATAC" 831
"13590" "easy_ATAC" 698
"13591" "easy_ATAC" 1426
"13592" "easy_ATAC" 1352
"13593" "easy_ATAC" 1822
"13594" "easy_ATAC" 1227
"13595" "easy_ATAC" 719
"13596" "easy_ATAC" 1639
"13597" "easy_ATAC" 267
"13598" "easy_ATAC" 388
"13599" "easy_ATAC" 524
"13600" "easy_ATAC" 950
"13601" "easy_ATAC" 2958
"13602" "easy_ATAC" 821
"13603" "easy_ATAC" 2083
"13604" "easy_ATAC" 580
"13605" "easy_ATAC" 400
"13606" "easy_ATAC" 388
"13607" "easy_ATAC" 1417
"13608" "easy_ATAC" 312
"13609" "easy_ATAC" 543
"13610" "easy_ATAC" 615
"13611" "easy_ATAC" 566
"13612" "easy_ATAC" 343
"13613" "easy_ATAC" 456
"13614" "easy_ATAC" 585
"13615" "easy_ATAC" 1934
"13616" "easy_ATAC" 526
"13617" "easy_ATAC" 267
"13618" "easy_ATAC" 763
"13619" "easy_ATAC" 595
"13620" "easy_ATAC" 1275
"13621" "easy_ATAC" 1734
"13622" "easy_ATAC" 1405
"13623" "easy_ATAC" 588
"13624" "easy_ATAC" 1153
"13625" "easy_ATAC" 867
"13626" "easy_ATAC" 1557
"13627" "easy_ATAC" 1517
"13628" "easy_ATAC" 972
"13629" "easy_ATAC" 1109
"13630" "easy_ATAC" 1000
"13631" "easy_ATAC" 893
"13632" "easy_ATAC" 584
"13633" "easy_ATAC" 1269
"13634" "easy_ATAC" 1244
"13635" "easy_ATAC" 1163
"13636" "easy_ATAC" 926
"13637" "easy_ATAC" 718
"13638" "easy_ATAC" 338
"13639" "easy_ATAC" 743
"13640" "easy_ATAC" 964
"13641" "easy_ATAC" 1078
"13642" "easy_ATAC" 2400
"13643" "easy_ATAC" 832
"13644" "easy_ATAC" 1950
"13645" "easy_ATAC" 779
"13646" "easy_ATAC" 1304
"13647" "easy_ATAC" 877
"13648" "easy_ATAC" 918
"13649" "easy_ATAC" 808
"13650" "easy_ATAC" 1142
"13651" "easy_ATAC" 942
"13652" "easy_ATAC" 517
"13653" "easy_ATAC" 1032
"13654" "easy_ATAC" 729
"13655" "easy_ATAC" 1156
"13656" "easy_ATAC" 1626
"13657" "easy_ATAC" 1239
"13658" "easy_ATAC" 542
"13659" "easy_ATAC" 618
"13660" "easy_ATAC" 1716
"13661" "easy_ATAC" 655
"13662" "easy_ATAC" 3102
"13663" "easy_ATAC" 968
"13664" "easy_ATAC" 842
"13665" "easy_ATAC" 788
"13666" "easy_ATAC" 1273
"13667" "easy_ATAC" 3136
"13668" "easy_ATAC" 1073
"13669" "easy_ATAC" 838
"13670" "easy_ATAC" 882
"13671" "easy_ATAC" 1673
"13672" "easy_ATAC" 1213
"13673" "easy_ATAC" 970
"13674" "easy_ATAC" 788
"13675" "easy_ATAC" 667
"13676" "easy_ATAC" 1262
"13677" "easy_ATAC" 792
"13678" "easy_ATAC" 1273
"13679" "easy_ATAC" 714
"13680" "easy_ATAC" 497
"13681" "easy_ATAC" 382
"13682" "easy_ATAC" 1095
"13683" "easy_ATAC" 325
"13684" "easy_ATAC" 2276
"13685" "easy_ATAC" 749
"13686" "easy_ATAC" 1069
"13687" "easy_ATAC" 1058
"13688" "easy_ATAC" 343
"13689" "easy_ATAC" 748
"13690" "easy_ATAC" 1005
"13691" "easy_ATAC" 494
"13692" "easy_ATAC" 340
"13693" "easy_ATAC" 1601
"13694" "easy_ATAC" 1573
"13695" "easy_ATAC" 705
"13696" "easy_ATAC" 737
"13697" "easy_ATAC" 688
"13698" "easy_ATAC" 1035
"13699" "easy_ATAC" 578
"13700" "easy_ATAC" 737
"13701" "easy_ATAC" 313
"13702" "easy_ATAC" 1329
"13703" "easy_ATAC" 1251
"13704" "easy_ATAC" 522
"13705" "easy_ATAC" 380
"13706" "easy_ATAC" 964
"13707" "easy_ATAC" 2393
"13708" "easy_ATAC" 867
"13709" "easy_ATAC" 972
"13710" "easy_ATAC" 734
"13711" "easy_ATAC" 943
"13712" "easy_ATAC" 718
"13713" "easy_ATAC" 514
"13714" "easy_ATAC" 895
"13715" "easy_ATAC" 2153
"13716" "easy_ATAC" 650
"13717" "easy_ATAC" 944
"13718" "easy_ATAC" 444
"13719" "easy_ATAC" 655
"13720" "easy_ATAC" 1174
"13721" "easy_ATAC" 365
"13722" "easy_ATAC" 622
"13723" "easy_ATAC" 1669
"13724" "easy_ATAC" 1602
"13725" "easy_ATAC" 639
"13726" "easy_ATAC" 971
"13727" "easy_ATAC" 721
"13728" "easy_ATAC" 2182
"13729" "easy_ATAC" 1842
"13730" "easy_ATAC" 496
"13731" "easy_ATAC" 848
"13732" "easy_ATAC" 1812
"13733" "easy_ATAC" 762
"13734" "easy_ATAC" 2119
"13735" "easy_ATAC" 1171
"13736" "easy_ATAC" 2506
"13737" "easy_ATAC" 1814
"13738" "easy_ATAC" 409
"13739" "easy_ATAC" 3438
"13740" "easy_ATAC" 966
"13741" "easy_ATAC" 2420
"13742" "easy_ATAC" 1726
"13743" "easy_ATAC" 1922
"13744" "easy_ATAC" 1136
"13745" "easy_ATAC" 1369
"13746" "easy_ATAC" 1371
"13747" "easy_ATAC" 437
"13748" "easy_ATAC" 1874
"13749" "easy_ATAC" 405
"13750" "easy_ATAC" 1148
"13751" "easy_ATAC" 398
"13752" "easy_ATAC" 2453
"13753" "easy_ATAC" 1083
"13754" "easy_ATAC" 686
"13755" "easy_ATAC" 1085
"13756" "easy_ATAC" 1106
"13757" "easy_ATAC" 1046
"13758" "easy_ATAC" 1134
"13759" "easy_ATAC" 665
"13760" "easy_ATAC" 684
"13761" "easy_ATAC" 1289
"13762" "easy_ATAC" 1810
"13763" "easy_ATAC" 369
"13764" "easy_ATAC" 1373
"13765" "easy_ATAC" 1161
"13766" "easy_ATAC" 902
"13767" "easy_ATAC" 958
"13768" "easy_ATAC" 1282
"13769" "easy_ATAC" 1229
"13770" "easy_ATAC" 529
"13771" "easy_ATAC" 442
"13772" "easy_ATAC" 1538
"13773" "easy_ATAC" 975
"13774" "easy_ATAC" 846
"13775" "easy_ATAC" 2153
"13776" "easy_ATAC" 1104
"13777" "easy_ATAC" 1001
"13778" "easy_ATAC" 1012
"13779" "easy_ATAC" 560
"13780" "easy_ATAC" 371
"13781" "easy_ATAC" 910
"13782" "easy_ATAC" 501
"13783" "easy_ATAC" 583
"13784" "easy_ATAC" 1030
"13785" "easy_ATAC" 1488
"13786" "easy_ATAC" 985
"13787" "easy_ATAC" 1242
"13788" "easy_ATAC" 1417
"13789" "easy_ATAC" 1728
"13790" "easy_ATAC" 960
"13791" "easy_ATAC" 422
"13792" "easy_ATAC" 1530
"13793" "easy_ATAC" 2635
"13794" "easy_ATAC" 746
"13795" "easy_ATAC" 1027
"13796" "easy_ATAC" 596
"13797" "easy_ATAC" 1757
"13798" "easy_ATAC" 644
"13799" "easy_ATAC" 1718
"13800" "easy_ATAC" 517
"13801" "easy_ATAC" 1365
"13802" "easy_ATAC" 987
"13803" "easy_ATAC" 1161
"13804" "easy_ATAC" 397
"13805" "easy_ATAC" 566
"13806" "easy_ATAC" 426
"13807" "easy_ATAC" 1189
"13808" "easy_ATAC" 2762
"13809" "easy_ATAC" 350
"13810" "easy_ATAC" 537
"13811" "easy_ATAC" 467
"13812" "easy_ATAC" 1065
"13813" "easy_ATAC" 618
"13814" "easy_ATAC" 757
"13815" "easy_ATAC" 494
"13816" "easy_ATAC" 537
"13817" "easy_ATAC" 1160
"13818" "easy_ATAC" 1318
"13819" "easy_ATAC" 1328
"13820" "easy_ATAC" 731
"13821" "easy_ATAC" 1667
"13822" "easy_ATAC" 764
"13823" "easy_ATAC" 414
"13824" "easy_ATAC" 502
"13825" "easy_ATAC" 753
"13826" "easy_ATAC" 2147
"13827" "easy_ATAC" 3344
"13828" "easy_ATAC" 1759
"13829" "easy_ATAC" 747
"13830" "easy_ATAC" 1311
"13831" "easy_ATAC" 1588
"13832" "easy_ATAC" 2419
"13833" "easy_ATAC" 800
"13834" "easy_ATAC" 743
"13835" "easy_ATAC" 835
"13836" "easy_ATAC" 369
"13837" "easy_ATAC" 638
"13838" "easy_ATAC" 1421
"13839" "easy_ATAC" 1212
"13840" "easy_ATAC" 1550
"13841" "easy_ATAC" 853
"13842" "easy_ATAC" 1277
"13843" "easy_ATAC" 1786
"13844" "easy_ATAC" 1532
"13845" "easy_ATAC" 673
"13846" "easy_ATAC" 1858
"13847" "easy_ATAC" 687
"13848" "easy_ATAC" 1070
"13849" "easy_ATAC" 659
"13850" "easy_ATAC" 2893
"13851" "easy_ATAC" 383
"13852" "easy_ATAC" 1288
"13853" "easy_ATAC" 630
"13854" "easy_ATAC" 724
"13855" "easy_ATAC" 1591
"13856" "easy_ATAC" 2374
"13857" "easy_ATAC" 1254
"13858" "easy_ATAC" 1017
"13859" "easy_ATAC" 2881
"13860" "easy_ATAC" 1178
"13861" "easy_ATAC" 1382
"13862" "easy_ATAC" 601
"13863" "easy_ATAC" 1170
"13864" "easy_ATAC" 729
"13865" "easy_ATAC" 1207
"13866" "easy_ATAC" 946
"13867" "easy_ATAC" 634
"13868" "easy_ATAC" 2694
"13869" "easy_ATAC" 5649
"13870" "easy_ATAC" 981
"13871" "easy_ATAC" 1242
"13872" "easy_ATAC" 838
"13873" "easy_ATAC" 516
"13874" "easy_ATAC" 912
"13875" "easy_ATAC" 1804
"13876" "easy_ATAC" 747
"13877" "easy_ATAC" 459
"13878" "easy_ATAC" 595
"13879" "easy_ATAC" 505
"13880" "easy_ATAC" 3020
"13881" "easy_ATAC" 1582
"13882" "easy_ATAC" 512
"13883" "easy_ATAC" 922
"13884" "easy_ATAC" 530
"13885" "easy_ATAC" 1294
"13886" "easy_ATAC" 1106
"13887" "easy_ATAC" 1068
"13888" "easy_ATAC" 497
"13889" "easy_ATAC" 1051
"13890" "easy_ATAC" 796
"13891" "easy_ATAC" 562
"13892" "easy_ATAC" 1518
"13893" "easy_ATAC" 660
"13894" "easy_ATAC" 491
"13895" "easy_ATAC" 1012
"13896" "easy_ATAC" 537
"13897" "easy_ATAC" 1927
"13898" "easy_ATAC" 809
"13899" "easy_ATAC" 664
"13900" "easy_ATAC" 507
"13901" "easy_ATAC" 602
"13902" "easy_ATAC" 535
"13903" "easy_ATAC" 402
"13904" "easy_ATAC" 336
"13905" "easy_ATAC" 659
"13906" "easy_ATAC" 1305
"13907" "easy_ATAC" 740
"13908" "easy_ATAC" 1141
"13909" "easy_ATAC" 1643
"13910" "easy_ATAC" 1810
"13911" "easy_ATAC" 584
"13912" "easy_ATAC" 554
"13913" "easy_ATAC" 517
"13914" "easy_ATAC" 1588
"13915" "easy_ATAC" 1241
"13916" "easy_ATAC" 870
"13917" "easy_ATAC" 1576
"13918" "easy_ATAC" 2061
"13919" "easy_ATAC" 846
"13920" "easy_ATAC" 2372
"13921" "easy_ATAC" 1565
"13922" "easy_ATAC" 936
"13923" "easy_ATAC" 577
"13924" "easy_ATAC" 895
"13925" "easy_ATAC" 2226
"13926" "easy_ATAC" 411
"13927" "easy_ATAC" 699
"13928" "easy_ATAC" 1507
"13929" "easy_ATAC" 1862
"13930" "easy_ATAC" 2567
"13931" "easy_ATAC" 1079
"13932" "easy_ATAC" 972
"13933" "easy_ATAC" 543
"13934" "easy_ATAC" 1249
"13935" "easy_ATAC" 1312
"13936" "easy_ATAC" 716
"13937" "easy_ATAC" 1150
"13938" "easy_ATAC" 1533
"13939" "easy_ATAC" 591
"13940" "easy_ATAC" 1989
"13941" "easy_ATAC" 1015
"13942" "easy_ATAC" 966
"13943" "easy_ATAC" 706
"13944" "easy_ATAC" 337
"13945" "easy_ATAC" 1229
"13946" "easy_ATAC" 1187
"13947" "easy_ATAC" 933
"13948" "easy_ATAC" 939
"13949" "easy_ATAC" 967
"13950" "easy_ATAC" 2045
"13951" "easy_ATAC" 1583
"13952" "easy_ATAC" 466
"13953" "easy_ATAC" 896
"13954" "easy_ATAC" 650
"13955" "easy_ATAC" 853
"13956" "easy_ATAC" 1309
"13957" "easy_ATAC" 426
"13958" "easy_ATAC" 666
"13959" "easy_ATAC" 2757
"13960" "easy_ATAC" 1678
"13961" "easy_ATAC" 371
"13962" "easy_ATAC" 1798
"13963" "easy_ATAC" 660
"13964" "easy_ATAC" 616
"13965" "easy_ATAC" 511
"13966" "easy_ATAC" 664
"13967" "easy_ATAC" 558
"13968" "easy_ATAC" 698
"13969" "easy_ATAC" 573
"13970" "easy_ATAC" 956
"13971" "easy_ATAC" 1071
"13972" "easy_ATAC" 1060
"13973" "easy_ATAC" 572
"13974" "easy_ATAC" 624
"13975" "easy_ATAC" 1637
"13976" "easy_ATAC" 397
"13977" "easy_ATAC" 1096
"13978" "easy_ATAC" 920
"13979" "easy_ATAC" 1644
"13980" "easy_ATAC" 307
"13981" "easy_ATAC" 699
"13982" "easy_ATAC" 758
"13983" "easy_ATAC" 847
"13984" "easy_ATAC" 1713
"13985" "easy_ATAC" 742
"13986" "easy_ATAC" 1069
"13987" "easy_ATAC" 1741
"13988" "easy_ATAC" 723
"13989" "easy_ATAC" 506
"13990" "easy_ATAC" 505
"13991" "easy_ATAC" 2358
"13992" "easy_ATAC" 303
"13993" "easy_ATAC" 856
"13994" "easy_ATAC" 2519
"13995" "easy_ATAC" 4712
"13996" "easy_ATAC" 400
"13997" "easy_ATAC" 1180
"13998" "easy_ATAC" 2494
"13999" "easy_ATAC" 1236
"14000" "easy_ATAC" 608
"14001" "easy_ATAC" 1104
"14002" "easy_ATAC" 1854
"14003" "easy_ATAC" 2476
"14004" "easy_ATAC" 330
"14005" "easy_ATAC" 356
"14006" "easy_ATAC" 726
"14007" "easy_ATAC" 388
"14008" "easy_ATAC" 760
"14009" "easy_ATAC" 455
"14010" "easy_ATAC" 566
"14011" "easy_ATAC" 1196
"14012" "easy_ATAC" 914
"14013" "easy_ATAC" 827
"14014" "easy_ATAC" 444
"14015" "easy_ATAC" 829
"14016" "easy_ATAC" 1185
"14017" "easy_ATAC" 486
"14018" "easy_ATAC" 1167
"14019" "easy_ATAC" 794
"14020" "easy_ATAC" 581
"14021" "easy_ATAC" 1010
"14022" "easy_ATAC" 533
"14023" "easy_ATAC" 343
"14024" "easy_ATAC" 1446
"14025" "easy_ATAC" 601
"14026" "easy_ATAC" 835
"14027" "easy_ATAC" 1419
"14028" "easy_ATAC" 790
"14029" "easy_ATAC" 801
"14030" "easy_ATAC" 475
"14031" "easy_ATAC" 1756
"14032" "easy_ATAC" 1824
"14033" "easy_ATAC" 941
"14034" "easy_ATAC" 424
"14035" "easy_ATAC" 287
"14036" "easy_ATAC" 1272
"14037" "easy_ATAC" 1644
"14038" "easy_ATAC" 830
"14039" "easy_ATAC" 1866
"14040" "easy_ATAC" 636
"14041" "easy_ATAC" 2001
"14042" "easy_ATAC" 320
"14043" "easy_ATAC" 2136
"14044" "easy_ATAC" 2969
"14045" "easy_ATAC" 1474
"14046" "easy_ATAC" 1228
"14047" "easy_ATAC" 825
"14048" "easy_ATAC" 1075
"14049" "easy_ATAC" 1413
"14050" "easy_ATAC" 2707
"14051" "easy_ATAC" 1990
"14052" "easy_ATAC" 855
"14053" "easy_ATAC" 591
"14054" "easy_ATAC" 570
"14055" "easy_ATAC" 1107
"14056" "easy_ATAC" 1323
"14057" "easy_ATAC" 1115
"14058" "easy_ATAC" 1188
"14059" "easy_ATAC" 1310
"14060" "easy_ATAC" 4033
"14061" "easy_ATAC" 1801
"14062" "easy_ATAC" 2206
"14063" "easy_ATAC" 626
"14064" "easy_ATAC" 963
"14065" "easy_ATAC" 906
"14066" "easy_ATAC" 811
"14067" "easy_ATAC" 796
"14068" "easy_ATAC" 979
"14069" "easy_ATAC" 539
"14070" "easy_ATAC" 606
"14071" "easy_ATAC" 1620
"14072" "easy_ATAC" 940
"14073" "easy_ATAC" 698
"14074" "easy_ATAC" 789
"14075" "easy_ATAC" 575
"14076" "easy_ATAC" 684
"14077" "easy_ATAC" 1626
"14078" "easy_ATAC" 423
"14079" "easy_ATAC" 1665
"14080" "easy_ATAC" 1063
"14081" "easy_ATAC" 1082
"14082" "easy_ATAC" 1069
"14083" "easy_ATAC" 1323
"14084" "easy_ATAC" 3239
"14085" "easy_ATAC" 640
"14086" "easy_ATAC" 705
"14087" "easy_ATAC" 684
"14088" "easy_ATAC" 1056
"14089" "easy_ATAC" 515
"14090" "easy_ATAC" 681
"14091" "easy_ATAC" 1424
"14092" "easy_ATAC" 798
"14093" "easy_ATAC" 990
"14094" "easy_ATAC" 515
"14095" "easy_ATAC" 261
"14096" "easy_ATAC" 3313
"14097" "easy_ATAC" 2335
"14098" "easy_ATAC" 1826
"14099" "easy_ATAC" 375
"14100" "easy_ATAC" 1024
"14101" "easy_ATAC" 765
"14102" "easy_ATAC" 1527
"14103" "easy_ATAC" 831
"14104" "easy_ATAC" 321
"14105" "easy_ATAC" 760
"14106" "easy_ATAC" 599
"14107" "easy_ATAC" 549
"14108" "easy_ATAC" 860
"14109" "easy_ATAC" 659
"14110" "easy_ATAC" 399
"14111" "easy_ATAC" 380
"14112" "easy_ATAC" 1293
"14113" "easy_ATAC" 724
"14114" "easy_ATAC" 656
"14115" "easy_ATAC" 1249
"14116" "easy_ATAC" 1934
"14117" "easy_ATAC" 637
"14118" "easy_ATAC" 1589
"14119" "easy_ATAC" 604
"14120" "easy_ATAC" 369
"14121" "easy_ATAC" 471
"14122" "easy_ATAC" 1086
"14123" "easy_ATAC" 2310
"14124" "easy_ATAC" 891
"14125" "easy_ATAC" 506
"14126" "easy_ATAC" 1001
"14127" "easy_ATAC" 1935
"14128" "easy_ATAC" 719
"14129" "easy_ATAC" 1418
"14130" "easy_ATAC" 1469
"14131" "easy_ATAC" 795
"14132" "easy_ATAC" 974
"14133" "easy_ATAC" 832
"14134" "easy_ATAC" 512
"14135" "easy_ATAC" 632
"14136" "easy_ATAC" 1038
"14137" "easy_ATAC" 1012
"14138" "easy_ATAC" 2382
"14139" "easy_ATAC" 962
"14140" "easy_ATAC" 933
"14141" "easy_ATAC" 1274
"14142" "easy_ATAC" 1201
"14143" "easy_ATAC" 1090
"14144" "easy_ATAC" 1178
"14145" "easy_ATAC" 1290
"14146" "easy_ATAC" 1204
"14147" "easy_ATAC" 615
"14148" "easy_ATAC" 1402
"14149" "easy_ATAC" 627
"14150" "easy_ATAC" 1041
"14151" "easy_ATAC" 686
"14152" "easy_ATAC" 1290
"14153" "easy_ATAC" 1970
"14154" "easy_ATAC" 1212
"14155" "easy_ATAC" 2564
"14156" "easy_ATAC" 1870
"14157" "easy_ATAC" 1206
"14158" "easy_ATAC" 1587
"14159" "easy_ATAC" 1119
"14160" "easy_ATAC" 1473
"14161" "easy_ATAC" 780
"14162" "easy_ATAC" 2645
"14163" "easy_ATAC" 2075
"14164" "easy_ATAC" 2627
"14165" "easy_ATAC" 549
"14166" "easy_ATAC" 314
"14167" "easy_ATAC" 1079
"14168" "easy_ATAC" 1767
"14169" "easy_ATAC" 1095
"14170" "easy_ATAC" 1480
"14171" "easy_ATAC" 769
"14172" "easy_ATAC" 747
"14173" "easy_ATAC" 1039
"14174" "easy_ATAC" 4356
"14175" "easy_ATAC" 1965
"14176" "easy_ATAC" 472
"14177" "easy_ATAC" 427
"14178" "easy_ATAC" 1730
"14179" "easy_ATAC" 576
"14180" "easy_ATAC" 566
"14181" "easy_ATAC" 303
"14182" "easy_ATAC" 657
"14183" "easy_ATAC" 963
"14184" "easy_ATAC" 1355
"14185" "easy_ATAC" 675
"14186" "easy_ATAC" 1244
"14187" "easy_ATAC" 1061
"14188" "easy_ATAC" 319
"14189" "easy_ATAC" 722
"14190" "easy_ATAC" 1709
"14191" "easy_ATAC" 2227
"14192" "easy_ATAC" 1168
"14193" "easy_ATAC" 404
"14194" "easy_ATAC" 488
"14195" "easy_ATAC" 2883
"14196" "easy_ATAC" 534
"14197" "easy_ATAC" 1468
"14198" "easy_ATAC" 2723
"14199" "easy_ATAC" 1549
"14200" "easy_ATAC" 452
"14201" "easy_ATAC" 551
"14202" "easy_ATAC" 1540
"14203" "easy_ATAC" 1305
"14204" "easy_ATAC" 606
"14205" "easy_ATAC" 1800
"14206" "easy_ATAC" 1498
"14207" "easy_ATAC" 496
"14208" "easy_ATAC" 940
"14209" "easy_ATAC" 909
"14210" "easy_ATAC" 902
"14211" "easy_ATAC" 2069
"14212" "easy_ATAC" 1384
"14213" "easy_ATAC" 995
"14214" "easy_ATAC" 2139
"14215" "easy_ATAC" 536
"14216" "easy_ATAC" 2503
"14217" "easy_ATAC" 1209
"14218" "easy_ATAC" 2293
"14219" "easy_ATAC" 1159
"14220" "easy_ATAC" 465
"14221" "easy_ATAC" 1106
"14222" "easy_ATAC" 606
"14223" "easy_ATAC" 1497
"14224" "easy_ATAC" 745
"14225" "easy_ATAC" 680
"14226" "easy_ATAC" 779
"14227" "easy_ATAC" 1191
"14228" "easy_ATAC" 835
"14229" "easy_ATAC" 1201
"14230" "easy_ATAC" 1936
"14231" "easy_ATAC" 1336
"14232" "easy_ATAC" 3101
"14233" "easy_ATAC" 1504
"14234" "easy_ATAC" 467
"14235" "easy_ATAC" 668
"14236" "easy_ATAC" 382
"14237" "easy_ATAC" 1775
"14238" "easy_ATAC" 896
"14239" "easy_ATAC" 1619
"14240" "easy_ATAC" 1903
"14241" "easy_ATAC" 1387
"14242" "easy_ATAC" 3139
"14243" "easy_ATAC" 873
"14244" "easy_ATAC" 1298
"14245" "easy_ATAC" 896
"14246" "easy_ATAC" 831
"14247" "easy_ATAC" 962
"14248" "easy_ATAC" 1526
"14249" "easy_ATAC" 953
"14250" "easy_ATAC" 580
"14251" "easy_ATAC" 797
"14252" "easy_ATAC" 1438
"14253" "easy_ATAC" 1274
"14254" "easy_ATAC" 1406
"14255" "easy_ATAC" 907
"14256" "easy_ATAC" 811
"14257" "easy_ATAC" 553
"14258" "easy_ATAC" 2642
"14259" "easy_ATAC" 602
"14260" "easy_ATAC" 1923
"14261" "easy_ATAC" 2291
"14262" "easy_ATAC" 1229
"14263" "easy_ATAC" 1263
"14264" "easy_ATAC" 2246
"14265" "easy_ATAC" 509
"14266" "easy_ATAC" 1619
"14267" "easy_ATAC" 1710
"14268" "easy_ATAC" 1423
"14269" "easy_ATAC" 1820
"14270" "easy_ATAC" 1273
"14271" "easy_ATAC" 1774
"14272" "easy_ATAC" 2939
"14273" "easy_ATAC" 986
"14274" "easy_ATAC" 642
"14275" "easy_ATAC" 981
"14276" "easy_ATAC" 1067
"14277" "easy_ATAC" 933
"14278" "easy_ATAC" 820
"14279" "easy_ATAC" 462
"14280" "easy_ATAC" 1176
"14281" "easy_ATAC" 3402
"14282" "easy_ATAC" 1004
"14283" "easy_ATAC" 458
"14284" "easy_ATAC" 2794
"14285" "easy_ATAC" 1160
"14286" "easy_ATAC" 686
"14287" "easy_ATAC" 4180
"14288" "easy_ATAC" 2847
"14289" "easy_ATAC" 1086
"14290" "easy_ATAC" 3194
"14291" "easy_ATAC" 1580
"14292" "easy_ATAC" 1085
"14293" "easy_ATAC" 1424
"14294" "easy_ATAC" 1304
"14295" "easy_ATAC" 711
"14296" "easy_ATAC" 3281
"14297" "easy_ATAC" 1956
"14298" "easy_ATAC" 3169
"14299" "easy_ATAC" 1520
"14300" "easy_ATAC" 1042
"14301" "easy_ATAC" 629
"14302" "easy_ATAC" 458
"14303" "easy_ATAC" 800
"14304" "easy_ATAC" 1053
"14305" "easy_ATAC" 1174
"14306" "easy_ATAC" 1210
"14307" "easy_ATAC" 743
"14308" "easy_ATAC" 2379
"14309" "easy_ATAC" 1591
"14310" "easy_ATAC" 1155
"14311" "easy_ATAC" 3007
"14312" "easy_ATAC" 1781
"14313" "easy_ATAC" 1080
"14314" "easy_ATAC" 533
"14315" "easy_ATAC" 2559
"14316" "easy_ATAC" 892
"14317" "easy_ATAC" 1045
"14318" "easy_ATAC" 863
"14319" "easy_ATAC" 886
"14320" "easy_ATAC" 2866
"14321" "easy_ATAC" 2113
"14322" "easy_ATAC" 1766
"14323" "easy_ATAC" 935
"14324" "easy_ATAC" 551
"14325" "easy_ATAC" 674
"14326" "easy_ATAC" 1670
"14327" "easy_ATAC" 1973
"14328" "easy_ATAC" 1219
"14329" "easy_ATAC" 406
"14330" "easy_ATAC" 2152
"14331" "easy_ATAC" 1412
"14332" "easy_ATAC" 1941
"14333" "easy_ATAC" 866
"14334" "easy_ATAC" 539
"14335" "easy_ATAC" 2555
"14336" "easy_ATAC" 3104
"14337" "easy_ATAC" 434
"14338" "easy_ATAC" 1435
"14339" "easy_ATAC" 845
"14340" "easy_ATAC" 1142
"14341" "easy_ATAC" 3915
"14342" "easy_ATAC" 557
"14343" "easy_ATAC" 4721
"14344" "easy_ATAC" 527
"14345" "easy_ATAC" 1405
"14346" "easy_ATAC" 1857
"14347" "easy_ATAC" 762
"14348" "easy_ATAC" 1658
"14349" "easy_ATAC" 495
"14350" "easy_ATAC" 588
"14351" "easy_ATAC" 630
"14352" "easy_ATAC" 1453
"14353" "easy_ATAC" 1158
"14354" "easy_ATAC" 1193
"14355" "easy_ATAC" 262
"14356" "easy_ATAC" 2991
"14357" "easy_ATAC" 752
"14358" "easy_ATAC" 1308
"14359" "easy_ATAC" 2519
"14360" "easy_ATAC" 1114
"14361" "easy_ATAC" 808
"14362" "easy_ATAC" 1013
"14363" "easy_ATAC" 1442
"14364" "easy_ATAC" 1637
"14365" "easy_ATAC" 604
"14366" "easy_ATAC" 418
"14367" "easy_ATAC" 2057
"14368" "easy_ATAC" 572
"14369" "easy_ATAC" 1989
"14370" "easy_ATAC" 683
"14371" "easy_ATAC" 1185
"14372" "easy_ATAC" 1481
"14373" "easy_ATAC" 1451
"14374" "easy_ATAC" 3124
"14375" "easy_ATAC" 2193
"14376" "easy_ATAC" 299
"14377" "easy_ATAC" 713
"14378" "easy_ATAC" 2145
"14379" "easy_ATAC" 2902
"14380" "easy_ATAC" 1744
"14381" "easy_ATAC" 1190
"14382" "easy_ATAC" 1525
"14383" "easy_ATAC" 707
"14384" "easy_ATAC" 618
"14385" "easy_ATAC" 1297
"14386" "easy_ATAC" 1200
"14387" "easy_ATAC" 1560
"14388" "easy_ATAC" 1472
"14389" "easy_ATAC" 1667
"14390" "easy_ATAC" 896
"14391" "easy_ATAC" 941
"14392" "easy_ATAC" 1105
"14393" "easy_ATAC" 980
"14394" "easy_ATAC" 666
"14395" "easy_ATAC" 855
"14396" "easy_ATAC" 1733
"14397" "easy_ATAC" 1753
"14398" "easy_ATAC" 470
"14399" "easy_ATAC" 1752
"14400" "easy_ATAC" 953
"14401" "easy_ATAC" 845
"14402" "easy_ATAC" 1324
"14403" "easy_ATAC" 1162
"14404" "easy_ATAC" 1885
"14405" "easy_ATAC" 2237
"14406" "easy_ATAC" 537
"14407" "easy_ATAC" 1165
"14408" "easy_ATAC" 2143
"14409" "easy_ATAC" 1081
"14410" "easy_ATAC" 3009
"14411" "easy_ATAC" 774
"14412" "easy_ATAC" 1700
"14413" "easy_ATAC" 872
"14414" "easy_ATAC" 1240
"14415" "easy_ATAC" 1030
"14416" "easy_ATAC" 691
"14417" "easy_ATAC" 853
"14418" "easy_ATAC" 2129
"14419" "easy_ATAC" 2301
"14420" "easy_ATAC" 350
"14421" "easy_ATAC" 991
"14422" "easy_ATAC" 999
"14423" "easy_ATAC" 1048
"14424" "easy_ATAC" 715
"14425" "easy_ATAC" 3738
"14426" "easy_ATAC" 979
"14427" "easy_ATAC" 788
"14428" "easy_ATAC" 475
"14429" "easy_ATAC" 2010
"14430" "easy_ATAC" 1312
"14431" "easy_ATAC" 864
"14432" "easy_ATAC" 727
"14433" "easy_ATAC" 1954
"14434" "easy_ATAC" 1642
"14435" "easy_ATAC" 1094
"14436" "easy_ATAC" 752
"14437" "easy_ATAC" 1092
"14438" "easy_ATAC" 2939
"14439" "easy_ATAC" 484
"14440" "easy_ATAC" 1456
"14441" "easy_ATAC" 983
"14442" "easy_ATAC" 415
"14443" "easy_ATAC" 583
"14444" "easy_ATAC" 1676
"14445" "easy_ATAC" 986
"14446" "easy_ATAC" 856
"14447" "easy_ATAC" 2937
"14448" "easy_ATAC" 1578
"14449" "easy_ATAC" 770
"14450" "easy_ATAC" 1899
"14451" "easy_ATAC" 972
"14452" "easy_ATAC" 1525
"14453" "easy_ATAC" 2220
"14454" "easy_ATAC" 1835
"14455" "easy_ATAC" 1434
"14456" "easy_ATAC" 1160
"14457" "easy_ATAC" 654
"14458" "easy_ATAC" 791
"14459" "easy_ATAC" 1427
"14460" "easy_ATAC" 789
"14461" "easy_ATAC" 479
"14462" "easy_ATAC" 1989
"14463" "easy_ATAC" 2719
"14464" "easy_ATAC" 436
"14465" "easy_ATAC" 718
"14466" "easy_ATAC" 800
"14467" "easy_ATAC" 967
"14468" "easy_ATAC" 825
"14469" "easy_ATAC" 1059
"14470" "easy_ATAC" 1322
"14471" "easy_ATAC" 1170
"14472" "easy_ATAC" 602
"14473" "easy_ATAC" 1210
"14474" "easy_ATAC" 791
"14475" "easy_ATAC" 1508
"14476" "easy_ATAC" 2352
"14477" "easy_ATAC" 1903
"14478" "easy_ATAC" 315
"14479" "easy_ATAC" 1324
"14480" "easy_ATAC" 549
"14481" "easy_ATAC" 1496
"14482" "easy_ATAC" 1470
"14483" "easy_ATAC" 913
"14484" "easy_ATAC" 627
"14485" "easy_ATAC" 743
"14486" "easy_ATAC" 553
"14487" "easy_ATAC" 1301
"14488" "easy_ATAC" 595
"14489" "easy_ATAC" 1355
"14490" "easy_ATAC" 1114
"14491" "easy_ATAC" 327
"14492" "easy_ATAC" 1699
"14493" "easy_ATAC" 1317
"14494" "easy_ATAC" 1300
"14495" "easy_ATAC" 2842
"14496" "easy_ATAC" 1106
"14497" "easy_ATAC" 1130
"14498" "easy_ATAC" 1335
"14499" "easy_ATAC" 2322
"14500" "easy_ATAC" 887
"14501" "easy_ATAC" 1250
"14502" "easy_ATAC" 2209
"14503" "easy_ATAC" 2000
"14504" "easy_ATAC" 838
"14505" "easy_ATAC" 649
"14506" "easy_ATAC" 1222
"14507" "easy_ATAC" 1588
"14508" "easy_ATAC" 692
"14509" "easy_ATAC" 1070
"14510" "easy_ATAC" 563
"14511" "easy_ATAC" 1391
"14512" "easy_ATAC" 1517
"14513" "easy_ATAC" 720
"14514" "easy_ATAC" 958
"14515" "easy_ATAC" 1115
"14516" "easy_ATAC" 1490
"14517" "easy_ATAC" 683
"14518" "easy_ATAC" 805
"14519" "easy_ATAC" 965
"14520" "easy_ATAC" 1388
"14521" "easy_ATAC" 807
"14522" "easy_ATAC" 2679
"14523" "easy_ATAC" 796
"14524" "easy_ATAC" 797
"14525" "easy_ATAC" 2561
"14526" "easy_ATAC" 1560
"14527" "easy_ATAC" 512
"14528" "easy_ATAC" 1249
"14529" "easy_ATAC" 1739
"14530" "easy_ATAC" 2021
"14531" "easy_ATAC" 1095
"14532" "easy_ATAC" 718
"14533" "easy_ATAC" 1741
"14534" "easy_ATAC" 1890
"14535" "easy_ATAC" 1805
"14536" "easy_ATAC" 2396
"14537" "easy_ATAC" 345
"14538" "easy_ATAC" 851
"14539" "easy_ATAC" 554
"14540" "easy_ATAC" 1059
"14541" "easy_ATAC" 1781
"14542" "easy_ATAC" 921
"14543" "easy_ATAC" 1372
"14544" "easy_ATAC" 1411
"14545" "easy_ATAC" 579
"14546" "easy_ATAC" 303
"14547" "easy_ATAC" 723
"14548" "easy_ATAC" 428
"14549" "easy_ATAC" 1573
"14550" "easy_ATAC" 1117
"14551" "easy_ATAC" 1076
"14552" "easy_ATAC" 1178
"14553" "easy_ATAC" 1080
"14554" "easy_ATAC" 2118
"14555" "easy_ATAC" 1561
"14556" "easy_ATAC" 698
"14557" "easy_ATAC" 755
"14558" "easy_ATAC" 439
"14559" "easy_ATAC" 653
"14560" "easy_ATAC" 1351
"14561" "easy_ATAC" 499
"14562" "easy_ATAC" 1034
"14563" "easy_ATAC" 1661
"14564" "easy_ATAC" 1050
"14565" "easy_ATAC" 957
"14566" "easy_ATAC" 302
"14567" "easy_ATAC" 1882
"14568" "easy_ATAC" 960
"14569" "easy_ATAC" 2356
"14570" "easy_ATAC" 548
"14571" "easy_ATAC" 1235
"14572" "easy_ATAC" 1303
"14573" "easy_ATAC" 2275
"14574" "easy_ATAC" 958
"14575" "easy_ATAC" 1329
"14576" "easy_ATAC" 731
"14577" "easy_ATAC" 634
"14578" "easy_ATAC" 1243
"14579" "easy_ATAC" 538
"14580" "easy_ATAC" 588
"14581" "easy_ATAC" 861
"14582" "easy_ATAC" 868
"14583" "easy_ATAC" 653
"14584" "easy_ATAC" 763
"14585" "easy_ATAC" 619
"14586" "easy_ATAC" 1303
"14587" "easy_ATAC" 996
"14588" "easy_ATAC" 281
"14589" "easy_ATAC" 874
"14590" "easy_ATAC" 3727
"14591" "easy_ATAC" 286
"14592" "easy_ATAC" 2189
"14593" "easy_ATAC" 1325
"14594" "easy_ATAC" 2986
"14595" "easy_ATAC" 846
"14596" "easy_ATAC" 1625
"14597" "easy_ATAC" 2572
"14598" "easy_ATAC" 1052
"14599" "easy_ATAC" 1001
"14600" "easy_ATAC" 1533
"14601" "easy_ATAC" 1682
"14602" "easy_ATAC" 1523
"14603" "easy_ATAC" 731
"14604" "easy_ATAC" 515
"14605" "easy_ATAC" 2374
"14606" "easy_ATAC" 1251
"14607" "easy_ATAC" 2083
"14608" "easy_ATAC" 786
"14609" "easy_ATAC" 1992
"14610" "easy_ATAC" 1261
"14611" "easy_ATAC" 3431
"14612" "easy_ATAC" 1615
"14613" "easy_ATAC" 1518
"14614" "easy_ATAC" 1404
"14615" "easy_ATAC" 839
"14616" "easy_ATAC" 537
"14617" "easy_ATAC" 3053
"14618" "easy_ATAC" 608
"14619" "easy_ATAC" 1022
"14620" "easy_ATAC" 560
"14621" "easy_ATAC" 3764
"14622" "easy_ATAC" 1411
"14623" "easy_ATAC" 890
"14624" "easy_ATAC" 614
"14625" "easy_ATAC" 1044
"14626" "easy_ATAC" 627
"14627" "easy_ATAC" 1229
"14628" "easy_ATAC" 393
"14629" "easy_ATAC" 476
"14630" "easy_ATAC" 358
"14631" "easy_ATAC" 755
"14632" "easy_ATAC" 1258
"14633" "easy_ATAC" 1301
"14634" "easy_ATAC" 2119
"14635" "easy_ATAC" 1184
"14636" "easy_ATAC" 1042
"14637" "easy_ATAC" 1058
"14638" "easy_ATAC" 1352
"14639" "easy_ATAC" 791
"14640" "easy_ATAC" 1017
"14641" "easy_ATAC" 815
"14642" "easy_ATAC" 562
"14643" "easy_ATAC" 2140
"14644" "easy_ATAC" 513
"14645" "easy_ATAC" 666
"14646" "easy_ATAC" 938
"14647" "easy_ATAC" 2343
"14648" "easy_ATAC" 1376
"14649" "easy_ATAC" 1124
"14650" "easy_ATAC" 1067
"14651" "easy_ATAC" 1991
"14652" "easy_ATAC" 885
"14653" "easy_ATAC" 813
"14654" "easy_ATAC" 1294
"14655" "easy_ATAC" 1796
"14656" "easy_ATAC" 2373
"14657" "easy_ATAC" 859
"14658" "easy_ATAC" 2018
"14659" "easy_ATAC" 543
"14660" "easy_ATAC" 840
"14661" "easy_ATAC" 694
"14662" "easy_ATAC" 793
"14663" "easy_ATAC" 641
"14664" "easy_ATAC" 2240
"14665" "easy_ATAC" 1193
"14666" "easy_ATAC" 912
"14667" "easy_ATAC" 1909
"14668" "easy_ATAC" 2172
"14669" "easy_ATAC" 486
"14670" "easy_ATAC" 1991
"14671" "easy_ATAC" 722
"14672" "easy_ATAC" 756
"14673" "easy_ATAC" 754
"14674" "easy_ATAC" 1624
"14675" "easy_ATAC" 833
"14676" "easy_ATAC" 1160
"14677" "easy_ATAC" 1322
"14678" "easy_ATAC" 1096
"14679" "easy_ATAC" 1594
"14680" "easy_ATAC" 368
"14681" "easy_ATAC" 1583
"14682" "easy_ATAC" 888
"14683" "easy_ATAC" 3232
"14684" "easy_ATAC" 3237
"14685" "easy_ATAC" 731
"14686" "easy_ATAC" 1553
"14687" "easy_ATAC" 853
"14688" "easy_ATAC" 387
"14689" "easy_ATAC" 667
"14690" "easy_ATAC" 1121
"14691" "easy_ATAC" 1631
"14692" "easy_ATAC" 1208
"14693" "easy_ATAC" 1346
"14694" "easy_ATAC" 1322
"14695" "easy_ATAC" 2411
"14696" "easy_ATAC" 964
"14697" "easy_ATAC" 508
"14698" "easy_ATAC" 926
"14699" "easy_ATAC" 359
"14700" "easy_ATAC" 2465
"14701" "easy_ATAC" 1415
"14702" "easy_ATAC" 1181
"14703" "easy_ATAC" 716
"14704" "easy_ATAC" 1199
"14705" "easy_ATAC" 1400
"14706" "easy_ATAC" 696
"14707" "easy_ATAC" 1104
"14708" "easy_ATAC" 1696
"14709" "easy_ATAC" 1092
"14710" "easy_ATAC" 1290
"14711" "easy_ATAC" 586
"14712" "easy_ATAC" 1019
"14713" "easy_ATAC" 468
"14714" "easy_ATAC" 855
"14715" "easy_ATAC" 578
"14716" "easy_ATAC" 1625
"14717" "easy_ATAC" 1787
"14718" "easy_ATAC" 1769
"14719" "easy_ATAC" 1228
"14720" "easy_ATAC" 1652
"14721" "easy_ATAC" 730
"14722" "easy_ATAC" 1448
"14723" "easy_ATAC" 680
"14724" "easy_ATAC" 581
"14725" "easy_ATAC" 369
"14726" "easy_ATAC" 1371
"14727" "easy_ATAC" 545
"14728" "easy_ATAC" 1407
"14729" "easy_ATAC" 909
"14730" "easy_ATAC" 753
"14731" "easy_ATAC" 1672
"14732" "easy_ATAC" 1878
"14733" "easy_ATAC" 1637
"14734" "easy_ATAC" 2102
"14735" "easy_ATAC" 1210
"14736" "easy_ATAC" 2428
"14737" "easy_ATAC" 1015
"14738" "easy_ATAC" 718
"14739" "easy_ATAC" 1845
"14740" "easy_ATAC" 1119
"14741" "easy_ATAC" 770
"14742" "easy_ATAC" 1349
"14743" "easy_ATAC" 1811
"14744" "easy_ATAC" 2708
"14745" "easy_ATAC" 832
"14746" "easy_ATAC" 1748
"14747" "easy_ATAC" 495
"14748" "easy_ATAC" 1053
"14749" "easy_ATAC" 1325
"14750" "easy_ATAC" 1072
"14751" "easy_ATAC" 1712
"14752" "easy_ATAC" 1353
"14753" "easy_ATAC" 1106
"14754" "easy_ATAC" 763
"14755" "easy_ATAC" 840
"14756" "easy_ATAC" 626
"14757" "easy_ATAC" 1093
"14758" "easy_ATAC" 1355
"14759" "easy_ATAC" 1819
"14760" "easy_ATAC" 3246
"14761" "easy_ATAC" 936
"14762" "easy_ATAC" 626
"14763" "easy_ATAC" 1173
"14764" "easy_ATAC" 844
"14765" "easy_ATAC" 2346
"14766" "easy_ATAC" 595
"14767" "easy_ATAC" 518
"14768" "easy_ATAC" 1125
"14769" "easy_ATAC" 1334
"14770" "easy_ATAC" 822
"14771" "easy_ATAC" 407
"14772" "easy_ATAC" 897
"14773" "easy_ATAC" 1076
"14774" "easy_ATAC" 2518
"14775" "easy_ATAC" 911
"14776" "easy_ATAC" 1790
"14777" "easy_ATAC" 1562
"14778" "easy_ATAC" 1455
"14779" "easy_ATAC" 1924
"14780" "easy_ATAC" 826
"14781" "easy_ATAC" 870
"14782" "easy_ATAC" 1004
"14783" "easy_ATAC" 621
"14784" "easy_ATAC" 852
"14785" "easy_ATAC" 1037
"14786" "easy_ATAC" 1431
"14787" "easy_ATAC" 2490
"14788" "easy_ATAC" 1012
"14789" "easy_ATAC" 410
"14790" "easy_ATAC" 695
"14791" "easy_ATAC" 775
"14792" "easy_ATAC" 1284
"14793" "easy_ATAC" 769
"14794" "easy_ATAC" 1151
"14795" "easy_ATAC" 1859
"14796" "easy_ATAC" 1722
"14797" "easy_ATAC" 639
"14798" "easy_ATAC" 1818
"14799" "easy_ATAC" 595
"14800" "easy_ATAC" 1550
"14801" "easy_ATAC" 2200
"14802" "easy_ATAC" 1717
"14803" "easy_ATAC" 1145
"14804" "easy_ATAC" 598
"14805" "easy_ATAC" 1089
"14806" "easy_ATAC" 780
"14807" "easy_ATAC" 964
"14808" "easy_ATAC" 2467
"14809" "easy_ATAC" 1469
"14810" "easy_ATAC" 3351
"14811" "easy_ATAC" 2442
"14812" "easy_ATAC" 692
"14813" "easy_ATAC" 3380
"14814" "easy_ATAC" 796
"14815" "easy_ATAC" 459
"14816" "easy_ATAC" 808
"14817" "easy_ATAC" 1631
"14818" "easy_ATAC" 586
"14819" "easy_ATAC" 991
"14820" "easy_ATAC" 1598
"14821" "easy_ATAC" 452
"14822" "easy_ATAC" 444
"14823" "easy_ATAC" 922
"14824" "easy_ATAC" 1278
"14825" "easy_ATAC" 715
"14826" "easy_ATAC" 1012
"14827" "easy_ATAC" 1152
"14828" "easy_ATAC" 2671
"14829" "easy_ATAC" 3034
"14830" "easy_ATAC" 1601
"14831" "easy_ATAC" 542
"14832" "easy_ATAC" 894
"14833" "easy_ATAC" 2131
"14834" "easy_ATAC" 821
"14835" "easy_ATAC" 997
"14836" "easy_ATAC" 250
"14837" "easy_ATAC" 1363
"14838" "easy_ATAC" 895
"14839" "easy_ATAC" 1140
"14840" "easy_ATAC" 1015
"14841" "easy_ATAC" 1785
"14842" "easy_ATAC" 2156
"14843" "easy_ATAC" 445
"14844" "easy_ATAC" 3189
"14845" "easy_ATAC" 684
"14846" "easy_ATAC" 911
"14847" "easy_ATAC" 1386
"14848" "easy_ATAC" 1745
"14849" "easy_ATAC" 851
"14850" "easy_ATAC" 476
"14851" "easy_ATAC" 3154
"14852" "easy_ATAC" 958
"14853" "easy_ATAC" 661
"14854" "easy_ATAC" 989
"14855" "easy_ATAC" 667
"14856" "easy_ATAC" 2753
"14857" "easy_ATAC" 1234
"14858" "easy_ATAC" 940
"14859" "easy_ATAC" 1205
"14860" "easy_ATAC" 733
"14861" "easy_ATAC" 1045
"14862" "easy_ATAC" 1065
"14863" "easy_ATAC" 3225
"14864" "easy_ATAC" 460
"14865" "easy_ATAC" 809
"14866" "easy_ATAC" 2670
"14867" "easy_ATAC" 2042
"14868" "easy_ATAC" 1218
"14869" "easy_ATAC" 1709
"14870" "easy_ATAC" 1837
"14871" "easy_ATAC" 1988
"14872" "easy_ATAC" 1324
"14873" "easy_ATAC" 552
"14874" "easy_ATAC" 1096
"14875" "easy_ATAC" 1980
"14876" "easy_ATAC" 1068
"14877" "easy_ATAC" 3194
"14878" "easy_ATAC" 1508
"14879" "easy_ATAC" 940
"14880" "easy_ATAC" 434
"14881" "easy_ATAC" 1402
"14882" "easy_ATAC" 3271
"14883" "easy_ATAC" 839
"14884" "easy_ATAC" 847
"14885" "easy_ATAC" 612
"14886" "easy_ATAC" 655
"14887" "easy_ATAC" 330
"14888" "easy_ATAC" 397
"14889" "easy_ATAC" 1083
"14890" "easy_ATAC" 1006
"14891" "easy_ATAC" 288
"14892" "easy_ATAC" 1403
"14893" "easy_ATAC" 592
"14894" "easy_ATAC" 1110
"14895" "easy_ATAC" 980
"14896" "easy_ATAC" 880
"14897" "easy_ATAC" 995
"14898" "easy_ATAC" 745
"14899" "easy_ATAC" 989
"14900" "easy_ATAC" 623
"14901" "easy_ATAC" 1204
"14902" "easy_ATAC" 973
"14903" "easy_ATAC" 1933
"14904" "easy_ATAC" 1257
"14905" "easy_ATAC" 599
"14906" "easy_ATAC" 301
"14907" "easy_ATAC" 1133
"14908" "easy_ATAC" 519
"14909" "easy_ATAC" 1153
"14910" "easy_ATAC" 2667
"14911" "easy_ATAC" 2522
"14912" "easy_ATAC" 1723
"14913" "easy_ATAC" 626
"14914" "easy_ATAC" 363
"14915" "easy_ATAC" 980
"14916" "easy_ATAC" 1540
"14917" "easy_ATAC" 1200
"14918" "easy_ATAC" 3786
"14919" "easy_ATAC" 2023
"14920" "easy_ATAC" 691
"14921" "easy_ATAC" 1974
"14922" "easy_ATAC" 1064
"14923" "easy_ATAC" 1434
"14924" "easy_ATAC" 1721
"14925" "easy_ATAC" 1698
"14926" "easy_ATAC" 713
"14927" "easy_ATAC" 1180
"14928" "easy_ATAC" 1034
"14929" "easy_ATAC" 408
"14930" "easy_ATAC" 637
"14931" "easy_ATAC" 1254
"14932" "easy_ATAC" 901
"14933" "easy_ATAC" 620
"14934" "easy_ATAC" 1602
"14935" "easy_ATAC" 380
"14936" "easy_ATAC" 1030
"14937" "easy_ATAC" 1222
"14938" "easy_ATAC" 1705
"14939" "easy_ATAC" 877
"14940" "easy_ATAC" 2123
"14941" "easy_ATAC" 836
"14942" "easy_ATAC" 1401
"14943" "easy_ATAC" 918
"14944" "easy_ATAC" 678
"14945" "easy_ATAC" 957
"14946" "easy_ATAC" 1452
"14947" "easy_ATAC" 1774
"14948" "easy_ATAC" 998
"14949" "easy_ATAC" 1420
"14950" "easy_ATAC" 482
"14951" "easy_ATAC" 255
"14952" "easy_ATAC" 1028
"14953" "easy_ATAC" 2704
"14954" "easy_ATAC" 916
"14955" "easy_ATAC" 1779
"14956" "easy_ATAC" 1811
"14957" "easy_ATAC" 980
"14958" "easy_ATAC" 1289
"14959" "easy_ATAC" 2502
"14960" "easy_ATAC" 1101
"14961" "easy_ATAC" 1608
"14962" "easy_ATAC" 844
"14963" "easy_ATAC" 1311
"14964" "easy_ATAC" 926
"14965" "easy_ATAC" 1054
"14966" "easy_ATAC" 2695
"14967" "easy_ATAC" 758
"14968" "easy_ATAC" 1942
"14969" "easy_ATAC" 1211
"14970" "easy_ATAC" 507
"14971" "easy_ATAC" 1208
"14972" "easy_ATAC" 1151
"14973" "easy_ATAC" 1663
"14974" "easy_ATAC" 1316
"14975" "easy_ATAC" 1735
"14976" "easy_ATAC" 1298
"14977" "easy_ATAC" 1431
"14978" "easy_ATAC" 1321
"14979" "easy_ATAC" 906
"14980" "easy_ATAC" 755
"14981" "easy_ATAC" 1738
"14982" "easy_ATAC" 572
"14983" "easy_ATAC" 2039
"14984" "easy_ATAC" 1165
"14985" "easy_ATAC" 1727
"14986" "easy_ATAC" 1215
"14987" "easy_ATAC" 3193
"14988" "easy_ATAC" 1526
"14989" "easy_ATAC" 951
"14990" "easy_ATAC" 565
"14991" "easy_ATAC" 1080
"14992" "easy_ATAC" 2537
"14993" "easy_ATAC" 644
"14994" "easy_ATAC" 606
"14995" "easy_ATAC" 694
"14996" "easy_ATAC" 1156
"14997" "easy_ATAC" 734
"14998" "easy_ATAC" 1205
"14999" "easy_ATAC" 1104
"15000" "easy_ATAC" 802
"15001" "easy_ATAC" 2816
"15002" "easy_ATAC" 1407
"15003" "easy_ATAC" 508
"15004" "easy_ATAC" 1483
"15005" "easy_ATAC" 753
"15006" "easy_ATAC" 1749
"15007" "easy_ATAC" 1739
"15008" "easy_ATAC" 982
"15009" "easy_ATAC" 1848
"15010" "easy_ATAC" 2542
"15011" "easy_ATAC" 1504
"15012" "easy_ATAC" 1065
"15013" "easy_ATAC" 1909
"15014" "easy_ATAC" 571
"15015" "easy_ATAC" 1199
"15016" "easy_ATAC" 1492
"15017" "easy_ATAC" 730
"15018" "easy_ATAC" 427
"15019" "easy_ATAC" 1668
"15020" "easy_ATAC" 2484
"15021" "easy_ATAC" 1186
"15022" "easy_ATAC" 743
"15023" "easy_ATAC" 615
"15024" "easy_ATAC" 2555
"15025" "easy_ATAC" 460
"15026" "easy_ATAC" 1076
"15027" "easy_ATAC" 1971
"15028" "easy_ATAC" 707
"15029" "easy_ATAC" 1997
"15030" "easy_ATAC" 1089
"15031" "easy_ATAC" 2267
"15032" "easy_ATAC" 449
"15033" "easy_ATAC" 577
"15034" "easy_ATAC" 2942
"15035" "easy_ATAC" 977
"15036" "easy_ATAC" 1025
"15037" "easy_ATAC" 1393
"15038" "easy_ATAC" 2276
"15039" "easy_ATAC" 516
"15040" "easy_ATAC" 434
"15041" "easy_ATAC" 3483
"15042" "easy_ATAC" 847
"15043" "easy_ATAC" 596
"15044" "easy_ATAC" 1648
"15045" "easy_ATAC" 2219
"15046" "easy_ATAC" 1669
"15047" "easy_ATAC" 3508
"15048" "easy_ATAC" 973
"15049" "easy_ATAC" 2630
"15050" "easy_ATAC" 771
"15051" "easy_ATAC" 1047
"15052" "easy_ATAC" 1832
"15053" "easy_ATAC" 2262
"15054" "easy_ATAC" 905
"15055" "easy_ATAC" 1224
"15056" "easy_ATAC" 596
"15057" "easy_ATAC" 3593
"15058" "easy_ATAC" 2281
"15059" "easy_ATAC" 759
"15060" "easy_ATAC" 1053
"15061" "easy_ATAC" 559
"15062" "easy_ATAC" 3072
"15063" "easy_ATAC" 826
"15064" "easy_ATAC" 2310
"15065" "easy_ATAC" 627
"15066" "easy_ATAC" 1621
"15067" "easy_ATAC" 1128
"15068" "easy_ATAC" 3415
"15069" "easy_ATAC" 548
"15070" "easy_ATAC" 3281
"15071" "easy_ATAC" 872
"15072" "easy_ATAC" 574
"15073" "easy_ATAC" 1736
"15074" "easy_ATAC" 1111
"15075" "easy_ATAC" 1153
"15076" "easy_ATAC" 608
"15077" "easy_ATAC" 687
"15078" "easy_ATAC" 1588
"15079" "easy_ATAC" 763
"15080" "easy_ATAC" 1942
"15081" "easy_ATAC" 1142
"15082" "easy_ATAC" 1774
"15083" "easy_ATAC" 1645
"15084" "easy_ATAC" 1343
"15085" "easy_ATAC" 1849
"15086" "easy_ATAC" 2321
"15087" "easy_ATAC" 1377
"15088" "easy_ATAC" 1774
"15089" "easy_ATAC" 462
"15090" "easy_ATAC" 1064
"15091" "easy_ATAC" 1650
"15092" "easy_ATAC" 788
"15093" "easy_ATAC" 590
"15094" "easy_ATAC" 456
"15095" "easy_ATAC" 1026
"15096" "easy_ATAC" 439
"15097" "easy_ATAC" 761
"15098" "easy_ATAC" 1023
"15099" "easy_ATAC" 4270
"15100" "easy_ATAC" 2742
"15101" "easy_ATAC" 2515
"15102" "easy_ATAC" 616
"15103" "easy_ATAC" 442
"15104" "easy_ATAC" 1424
"15105" "easy_ATAC" 1632
"15106" "easy_ATAC" 1517
"15107" "easy_ATAC" 647
"15108" "easy_ATAC" 1616
"15109" "easy_ATAC" 361
"15110" "easy_ATAC" 422
"15111" "easy_ATAC" 1397
"15112" "easy_ATAC" 2805
"15113" "easy_ATAC" 423
"15114" "easy_ATAC" 2191
"15115" "easy_ATAC" 2569
"15116" "easy_ATAC" 741
"15117" "easy_ATAC" 1211
"15118" "easy_ATAC" 2286
"15119" "easy_ATAC" 1756
"15120" "easy_ATAC" 1594
"15121" "easy_ATAC" 3284
"15122" "easy_ATAC" 1831
"15123" "easy_ATAC" 593
"15124" "easy_ATAC" 1001
"15125" "easy_ATAC" 2700
"15126" "easy_ATAC" 1480
"15127" "easy_ATAC" 2358
"15128" "easy_ATAC" 1338
"15129" "easy_ATAC" 1006
"15130" "easy_ATAC" 1328
"15131" "easy_ATAC" 657
"15132" "easy_ATAC" 1973
"15133" "easy_ATAC" 1061
"15134" "easy_ATAC" 509
"15135" "easy_ATAC" 864
"15136" "easy_ATAC" 2258
"15137" "easy_ATAC" 2811
"15138" "easy_ATAC" 802
"15139" "easy_ATAC" 942
"15140" "easy_ATAC" 879
"15141" "easy_ATAC" 488
"15142" "easy_ATAC" 1029
"15143" "easy_ATAC" 783
"15144" "easy_ATAC" 692
"15145" "easy_ATAC" 3148
"15146" "easy_ATAC" 1295
"15147" "easy_ATAC" 1114
"15148" "easy_ATAC" 795
"15149" "easy_ATAC" 1594
"15150" "easy_ATAC" 1988
"15151" "easy_ATAC" 1557
"15152" "easy_ATAC" 1451
"15153" "easy_ATAC" 1323
"15154" "easy_ATAC" 1257
"15155" "easy_ATAC" 1197
"15156" "easy_ATAC" 2136
"15157" "easy_ATAC" 1589
"15158" "easy_ATAC" 604
"15159" "easy_ATAC" 1100
"15160" "easy_ATAC" 1702
"15161" "easy_ATAC" 946
"15162" "easy_ATAC" 2489
"15163" "easy_ATAC" 1026
"15164" "easy_ATAC" 2058
"15165" "easy_ATAC" 878
"15166" "easy_ATAC" 1811
"15167" "easy_ATAC" 876
"15168" "easy_ATAC" 1379
"15169" "easy_ATAC" 1064
"15170" "easy_ATAC" 1056
"15171" "easy_ATAC" 1426
"15172" "easy_ATAC" 1527
"15173" "easy_ATAC" 1591
"15174" "easy_ATAC" 1628
"15175" "easy_ATAC" 1487
"15176" "easy_ATAC" 1032
"15177" "easy_ATAC" 640
"15178" "easy_ATAC" 1024
"15179" "easy_ATAC" 728
"15180" "easy_ATAC" 681
"15181" "easy_ATAC" 630
"15182" "easy_ATAC" 659
"15183" "easy_ATAC" 1692
"15184" "easy_ATAC" 591
"15185" "easy_ATAC" 1937
"15186" "easy_ATAC" 1759
"15187" "easy_ATAC" 1254
"15188" "easy_ATAC" 2739
"15189" "easy_ATAC" 3010
"15190" "easy_ATAC" 1472
"15191" "easy_ATAC" 945
"15192" "easy_ATAC" 1505
"15193" "easy_ATAC" 1016
"15194" "easy_ATAC" 903
"15195" "easy_ATAC" 2145
"15196" "easy_ATAC" 1232
"15197" "easy_ATAC" 1222
"15198" "easy_ATAC" 1665
"15199" "easy_ATAC" 1303
"15200" "easy_ATAC" 1158
"15201" "easy_ATAC" 1475
"15202" "easy_ATAC" 3049
"15203" "easy_ATAC" 1368
"15204" "easy_ATAC" 1842
"15205" "easy_ATAC" 950
"15206" "easy_ATAC" 848
"15207" "easy_ATAC" 2472
"15208" "easy_ATAC" 1748
"15209" "easy_ATAC" 1140
"15210" "easy_ATAC" 1082
"15211" "easy_ATAC" 492
"15212" "easy_ATAC" 639
"15213" "easy_ATAC" 1296
"15214" "easy_ATAC" 1292
"15215" "easy_ATAC" 379
"15216" "easy_ATAC" 1110
"15217" "easy_ATAC" 471
"15218" "easy_ATAC" 1653
"15219" "easy_ATAC" 848
"15220" "easy_ATAC" 1636
"15221" "easy_ATAC" 795
"15222" "easy_ATAC" 1830
"15223" "easy_ATAC" 2609
"15224" "easy_ATAC" 1095
"15225" "easy_ATAC" 2130
"15226" "easy_ATAC" 1252
"15227" "easy_ATAC" 2009
"15228" "easy_ATAC" 1491
"15229" "easy_ATAC" 2276
"15230" "easy_ATAC" 387
"15231" "easy_ATAC" 1147
"15232" "easy_ATAC" 1237
"15233" "easy_ATAC" 1393
"15234" "easy_ATAC" 1209
"15235" "easy_ATAC" 1165
"15236" "easy_ATAC" 1151
"15237" "easy_ATAC" 642
"15238" "easy_ATAC" 1827
"15239" "easy_ATAC" 900
"15240" "easy_ATAC" 2781
"15241" "easy_ATAC" 1347
"15242" "easy_ATAC" 733
"15243" "easy_ATAC" 1886
"15244" "easy_ATAC" 459
"15245" "easy_ATAC" 1159
"15246" "easy_ATAC" 908
"15247" "easy_ATAC" 1693
"15248" "easy_ATAC" 490
"15249" "easy_ATAC" 583
"15250" "easy_ATAC" 1361
"15251" "easy_ATAC" 807
"15252" "easy_ATAC" 1286
"15253" "easy_ATAC" 797
"15254" "easy_ATAC" 2639
"15255" "easy_ATAC" 799
"15256" "easy_ATAC" 1741
"15257" "easy_ATAC" 1198
"15258" "easy_ATAC" 2518
"15259" "easy_ATAC" 1969
"15260" "easy_ATAC" 1130
"15261" "easy_ATAC" 1035
"15262" "easy_ATAC" 927
"15263" "easy_ATAC" 1821
"15264" "easy_ATAC" 915
"15265" "easy_ATAC" 1526
"15266" "easy_ATAC" 1588
"15267" "easy_ATAC" 1125
"15268" "easy_ATAC" 520
"15269" "easy_ATAC" 877
"15270" "easy_ATAC" 548
"15271" "easy_ATAC" 683
"15272" "easy_ATAC" 1277
"15273" "easy_ATAC" 589
"15274" "easy_ATAC" 713
"15275" "easy_ATAC" 777
"15276" "easy_ATAC" 1055
"15277" "easy_ATAC" 797
"15278" "easy_ATAC" 1030
"15279" "easy_ATAC" 1020
"15280" "easy_ATAC" 363
"15281" "easy_ATAC" 792
"15282" "easy_ATAC" 2367
"15283" "easy_ATAC" 605
"15284" "easy_ATAC" 884
"15285" "easy_ATAC" 1958
"15286" "easy_ATAC" 1346
"15287" "easy_ATAC" 709
"15288" "easy_ATAC" 3113
"15289" "easy_ATAC" 630
"15290" "easy_ATAC" 1572
"15291" "easy_ATAC" 827
"15292" "easy_ATAC" 2551
"15293" "easy_ATAC" 1366
"15294" "easy_ATAC" 832
"15295" "easy_ATAC" 1346
"15296" "easy_ATAC" 671
"15297" "easy_ATAC" 1113
"15298" "easy_ATAC" 821
"15299" "easy_ATAC" 523
"15300" "easy_ATAC" 413
"15301" "easy_ATAC" 308
"15302" "easy_ATAC" 1265
"15303" "easy_ATAC" 894
"15304" "easy_ATAC" 1309
"15305" "easy_ATAC" 1094
"15306" "easy_ATAC" 1446
"15307" "easy_ATAC" 2547
"15308" "easy_ATAC" 717
"15309" "easy_ATAC" 581
"15310" "easy_ATAC" 865
"15311" "easy_ATAC" 617
"15312" "easy_ATAC" 1010
"15313" "easy_ATAC" 986
"15314" "easy_ATAC" 2077
"15315" "easy_ATAC" 2154
"15316" "easy_ATAC" 1319
"15317" "easy_ATAC" 1097
"15318" "easy_ATAC" 2305
"15319" "easy_ATAC" 2925
"15320" "easy_ATAC" 605
"15321" "easy_ATAC" 889
"15322" "easy_ATAC" 775
"15323" "easy_ATAC" 318
"15324" "easy_ATAC" 2141
"15325" "easy_ATAC" 2357
"15326" "easy_ATAC" 1122
"15327" "easy_ATAC" 821
"15328" "easy_ATAC" 720
"15329" "easy_ATAC" 396
"15330" "easy_ATAC" 876
"15331" "easy_ATAC" 799
"15332" "easy_ATAC" 1397
"15333" "easy_ATAC" 420
"15334" "easy_ATAC" 1120
"15335" "easy_ATAC" 865
"15336" "easy_ATAC" 2681
"15337" "easy_ATAC" 458
"15338" "easy_ATAC" 425
"15339" "easy_ATAC" 1345
"15340" "easy_ATAC" 887
"15341" "easy_ATAC" 2086
"15342" "easy_ATAC" 917
"15343" "easy_ATAC" 1131
"15344" "easy_ATAC" 1682
"15345" "easy_ATAC" 1155
"15346" "easy_ATAC" 429
"15347" "easy_ATAC" 856
"15348" "easy_ATAC" 341
"15349" "easy_ATAC" 1229
"15350" "easy_ATAC" 2973
"15351" "easy_ATAC" 1252
"15352" "easy_ATAC" 1347
"15353" "easy_ATAC" 475
"15354" "easy_ATAC" 444
"15355" "easy_ATAC" 811
"15356" "easy_ATAC" 484
"15357" "easy_ATAC" 1626
"15358" "easy_ATAC" 841
"15359" "easy_ATAC" 1354
"15360" "easy_ATAC" 735
"15361" "easy_ATAC" 844
"15362" "easy_ATAC" 1912
"15363" "easy_ATAC" 1029
"15364" "easy_ATAC" 784
"15365" "easy_ATAC" 1148
"15366" "easy_ATAC" 1571
"15367" "easy_ATAC" 2784
"15368" "easy_ATAC" 922
"15369" "easy_ATAC" 1084
"15370" "easy_ATAC" 570
"15371" "easy_ATAC" 749
"15372" "easy_ATAC" 808
"15373" "easy_ATAC" 1176
"15374" "easy_ATAC" 565
"15375" "easy_ATAC" 3323
"15376" "easy_ATAC" 2446
"15377" "easy_ATAC" 595
"15378" "easy_ATAC" 1731
"15379" "easy_ATAC" 1631
"15380" "easy_ATAC" 1127
"15381" "easy_ATAC" 1221
"15382" "easy_ATAC" 1435
"15383" "easy_ATAC" 950
"15384" "easy_ATAC" 570
"15385" "easy_ATAC" 1567
"15386" "easy_ATAC" 1971
"15387" "easy_ATAC" 1467
"15388" "easy_ATAC" 473
"15389" "easy_ATAC" 2501
"15390" "easy_ATAC" 1164
"15391" "easy_ATAC" 742
"15392" "easy_ATAC" 801
"15393" "easy_ATAC" 2017
"15394" "easy_ATAC" 2174
"15395" "easy_ATAC" 2463
"15396" "easy_ATAC" 1788
"15397" "easy_ATAC" 579
"15398" "easy_ATAC" 461
"15399" "easy_ATAC" 531
"15400" "easy_ATAC" 854
"15401" "easy_ATAC" 2091
"15402" "easy_ATAC" 1311
"15403" "easy_ATAC" 2994
"15404" "easy_ATAC" 1057
"15405" "easy_ATAC" 3002
"15406" "easy_ATAC" 751
"15407" "easy_ATAC" 1843
"15408" "easy_ATAC" 1115
"15409" "easy_ATAC" 801
"15410" "easy_ATAC" 2036
"15411" "easy_ATAC" 713
"15412" "easy_ATAC" 1226
"15413" "easy_ATAC" 424
"15414" "easy_ATAC" 543
"15415" "easy_ATAC" 400
"15416" "easy_ATAC" 1034
"15417" "easy_ATAC" 691
"15418" "easy_ATAC" 1931
"15419" "easy_ATAC" 2654
"15420" "easy_ATAC" 960
"15421" "easy_ATAC" 1093
"15422" "easy_ATAC" 1075
"15423" "easy_ATAC" 751
"15424" "easy_ATAC" 1484
"15425" "easy_ATAC" 755
"15426" "easy_ATAC" 842
"15427" "easy_ATAC" 1794
"15428" "easy_ATAC" 1250
"15429" "easy_ATAC" 785
"15430" "easy_ATAC" 1564
"15431" "easy_ATAC" 473
"15432" "easy_ATAC" 1484
"15433" "easy_ATAC" 1161
"15434" "easy_ATAC" 807
"15435" "easy_ATAC" 627
"15436" "easy_ATAC" 908
"15437" "easy_ATAC" 1272
"15438" "easy_ATAC" 1981
"15439" "easy_ATAC" 932
"15440" "easy_ATAC" 1414
"15441" "easy_ATAC" 1804
"15442" "easy_ATAC" 888
"15443" "easy_ATAC" 1049
"15444" "easy_ATAC" 2065
"15445" "easy_ATAC" 788
"15446" "easy_ATAC" 1995
"15447" "easy_ATAC" 2317
"15448" "easy_ATAC" 918
"15449" "easy_ATAC" 2281
"15450" "easy_ATAC" 663
"15451" "easy_ATAC" 561
"15452" "easy_ATAC" 1952
"15453" "easy_ATAC" 1135
"15454" "easy_ATAC" 524
"15455" "easy_ATAC" 1966
"15456" "easy_ATAC" 1470
"15457" "easy_ATAC" 2232
"15458" "easy_ATAC" 524
"15459" "easy_ATAC" 1111
"15460" "easy_ATAC" 494
"15461" "easy_ATAC" 636
"15462" "easy_ATAC" 1052
"15463" "easy_ATAC" 1756
"15464" "easy_ATAC" 624
"15465" "easy_ATAC" 563
"15466" "easy_ATAC" 2424
"15467" "easy_ATAC" 1716
"15468" "easy_ATAC" 1779
"15469" "easy_ATAC" 1225
"15470" "easy_ATAC" 1034
"15471" "easy_ATAC" 698
"15472" "easy_ATAC" 1315
"15473" "easy_ATAC" 706
"15474" "easy_ATAC" 796
"15475" "easy_ATAC" 829
"15476" "easy_ATAC" 2075
"15477" "easy_ATAC" 1774
"15478" "easy_ATAC" 633
"15479" "easy_ATAC" 3949
"15480" "easy_ATAC" 644
"15481" "easy_ATAC" 610
"15482" "easy_ATAC" 1963
"15483" "easy_ATAC" 774
"15484" "easy_ATAC" 968
"15485" "easy_ATAC" 2349
"15486" "easy_ATAC" 1103
"15487" "easy_ATAC" 922
"15488" "easy_ATAC" 809
"15489" "easy_ATAC" 7678
"15490" "easy_ATAC" 992
"15491" "easy_ATAC" 1212
"15492" "easy_ATAC" 1143
"15493" "easy_ATAC" 574
"15494" "easy_ATAC" 1032
"15495" "easy_ATAC" 811
"15496" "easy_ATAC" 510
"15497" "easy_ATAC" 1595
"15498" "easy_ATAC" 1376
"15499" "easy_ATAC" 998
"15500" "easy_ATAC" 430
"15501" "easy_ATAC" 859
"15502" "easy_ATAC" 487
"15503" "easy_ATAC" 1831
"15504" "easy_ATAC" 1469
"15505" "easy_ATAC" 1659
"15506" "easy_ATAC" 1846
"15507" "easy_ATAC" 787
"15508" "easy_ATAC" 1301
"15509" "easy_ATAC" 636
"15510" "easy_ATAC" 1016
"15511" "easy_ATAC" 1120
"15512" "easy_ATAC" 1504
"15513" "easy_ATAC" 2409
"15514" "easy_ATAC" 2513
"15515" "easy_ATAC" 1235
"15516" "easy_ATAC" 818
"15517" "easy_ATAC" 1710
"15518" "easy_ATAC" 1869
"15519" "easy_ATAC" 1516
"15520" "easy_ATAC" 515
"15521" "easy_ATAC" 1105
"15522" "easy_ATAC" 1740
"15523" "easy_ATAC" 1065
"15524" "easy_ATAC" 820
"15525" "easy_ATAC" 610
"15526" "easy_ATAC" 981
"15527" "easy_ATAC" 1046
"15528" "easy_ATAC" 458
"15529" "easy_ATAC" 1931
"15530" "easy_ATAC" 1249
"15531" "easy_ATAC" 835
"15532" "easy_ATAC" 2352
"15533" "easy_ATAC" 847
"15534" "easy_ATAC" 1111
"15535" "easy_ATAC" 885
"15536" "easy_ATAC" 343
"15537" "easy_ATAC" 703
"15538" "easy_ATAC" 958
"15539" "easy_ATAC" 801
"15540" "easy_ATAC" 759
"15541" "easy_ATAC" 2012
"15542" "easy_ATAC" 627
"15543" "easy_ATAC" 1280
"15544" "easy_ATAC" 845
"15545" "easy_ATAC" 1291
"15546" "easy_ATAC" 3063
"15547" "easy_ATAC" 925
"15548" "easy_ATAC" 888
"15549" "easy_ATAC" 1740
"15550" "easy_ATAC" 831
"15551" "easy_ATAC" 2792
"15552" "easy_ATAC" 1349
"15553" "easy_ATAC" 1211
"15554" "easy_ATAC" 3346
"15555" "easy_ATAC" 582
"15556" "easy_ATAC" 2070
"15557" "easy_ATAC" 1361
"15558" "easy_ATAC" 1714
"15559" "easy_ATAC" 1542
"15560" "easy_ATAC" 1123
"15561" "easy_ATAC" 3458
"15562" "easy_ATAC" 333
"15563" "easy_ATAC" 1184
"15564" "easy_ATAC" 964
"15565" "easy_ATAC" 1055
"15566" "easy_ATAC" 771
"15567" "easy_ATAC" 997
"15568" "easy_ATAC" 1235
"15569" "easy_ATAC" 2414
"15570" "easy_ATAC" 811
"15571" "easy_ATAC" 1301
"15572" "easy_ATAC" 963
"15573" "easy_ATAC" 837
"15574" "easy_ATAC" 1610
"15575" "easy_ATAC" 790
"15576" "easy_ATAC" 2277
"15577" "easy_ATAC" 1934
"15578" "easy_ATAC" 1066
"15579" "easy_ATAC" 476
"15580" "easy_ATAC" 1026
"15581" "easy_ATAC" 1186
"15582" "easy_ATAC" 1099
"15583" "easy_ATAC" 1570
"15584" "easy_ATAC" 1057
"15585" "easy_ATAC" 938
"15586" "easy_ATAC" 1169
"15587" "easy_ATAC" 326
"15588" "easy_ATAC" 851
"15589" "easy_ATAC" 1003
"15590" "easy_ATAC" 1551
"15591" "easy_ATAC" 638
"15592" "easy_ATAC" 643
"15593" "easy_ATAC" 1056
"15594" "easy_ATAC" 504
"15595" "easy_ATAC" 1121
"15596" "easy_ATAC" 1470
"15597" "easy_ATAC" 1205
"15598" "easy_ATAC" 766
"15599" "easy_ATAC" 941
"15600" "easy_ATAC" 1508
"15601" "easy_ATAC" 748
"15602" "easy_ATAC" 1217
"15603" "easy_ATAC" 931
"15604" "easy_ATAC" 537
"15605" "easy_ATAC" 2579
"15606" "easy_ATAC" 1003
"15607" "easy_ATAC" 974
"15608" "easy_ATAC" 626
"15609" "easy_ATAC" 1960
"15610" "easy_ATAC" 1192
"15611" "easy_ATAC" 1144
"15612" "easy_ATAC" 1129
"15613" "easy_ATAC" 389
"15614" "easy_ATAC" 868
"15615" "easy_ATAC" 1269
"15616" "easy_ATAC" 2630
"15617" "easy_ATAC" 945
"15618" "easy_ATAC" 1080
"15619" "easy_ATAC" 924
"15620" "easy_ATAC" 900
"15621" "easy_ATAC" 824
"15622" "easy_ATAC" 800
"15623" "easy_ATAC" 1269
"15624" "easy_ATAC" 1168
"15625" "easy_ATAC" 1207
"15626" "easy_ATAC" 1064
"15627" "easy_ATAC" 1804
"15628" "easy_ATAC" 2010
"15629" "easy_ATAC" 1117
"15630" "easy_ATAC" 1887
"15631" "easy_ATAC" 826
"15632" "easy_ATAC" 853
"15633" "easy_ATAC" 690
"15634" "easy_ATAC" 2013
"15635" "easy_ATAC" 889
"15636" "easy_ATAC" 2234
"15637" "easy_ATAC" 902
"15638" "easy_ATAC" 1673
"15639" "easy_ATAC" 1161
"15640" "easy_ATAC" 788
"15641" "easy_ATAC" 726
"15642" "easy_ATAC" 1827
"15643" "easy_ATAC" 3111
"15644" "easy_ATAC" 359
"15645" "easy_ATAC" 733
"15646" "easy_ATAC" 710
"15647" "easy_ATAC" 1356
"15648" "easy_ATAC" 496
"15649" "easy_ATAC" 914
"15650" "easy_ATAC" 890
"15651" "easy_ATAC" 821
"15652" "easy_ATAC" 336
"15653" "easy_ATAC" 841
"15654" "easy_ATAC" 993
"15655" "easy_ATAC" 582
"15656" "easy_ATAC" 756
"15657" "easy_ATAC" 683
"15658" "easy_ATAC" 2007
"15659" "easy_ATAC" 1788
"15660" "easy_ATAC" 737
"15661" "easy_ATAC" 1243
"15662" "easy_ATAC" 1111
"15663" "easy_ATAC" 538
"15664" "easy_ATAC" 3853
"15665" "easy_ATAC" 876
"15666" "easy_ATAC" 568
"15667" "easy_ATAC" 1944
"15668" "easy_ATAC" 266
"15669" "easy_ATAC" 706
"15670" "easy_ATAC" 1307
"15671" "easy_ATAC" 1563
"15672" "easy_ATAC" 1587
"15673" "easy_ATAC" 999
"15674" "easy_ATAC" 1059
"15675" "easy_ATAC" 1033
"15676" "easy_ATAC" 330
"15677" "easy_ATAC" 515
"15678" "easy_ATAC" 1612
"15679" "easy_ATAC" 432
"15680" "easy_ATAC" 2657
"15681" "easy_ATAC" 2202
"15682" "easy_ATAC" 2333
"15683" "easy_ATAC" 579
"15684" "easy_ATAC" 573
"15685" "easy_ATAC" 510
"15686" "easy_ATAC" 533
"15687" "easy_ATAC" 2956
"15688" "easy_ATAC" 1205
"15689" "easy_ATAC" 697
"15690" "easy_ATAC" 3161
"15691" "easy_ATAC" 1261
"15692" "easy_ATAC" 2980
"15693" "easy_ATAC" 3134
"15694" "easy_ATAC" 4304
"15695" "easy_ATAC" 1576
"15696" "easy_ATAC" 3264
"15697" "easy_ATAC" 412
"15698" "easy_ATAC" 552
"15699" "easy_ATAC" 724
"15700" "easy_ATAC" 944
"15701" "easy_ATAC" 2578
"15702" "easy_ATAC" 512
"15703" "easy_ATAC" 348
"15704" "easy_ATAC" 1346
"15705" "easy_ATAC" 948
"15706" "easy_ATAC" 1135
"15707" "easy_ATAC" 1366
"15708" "easy_ATAC" 1165
"15709" "easy_ATAC" 1474
"15710" "easy_ATAC" 860
"15711" "easy_ATAC" 2680
"15712" "easy_ATAC" 446
"15713" "easy_ATAC" 789
"15714" "easy_ATAC" 768
"15715" "easy_ATAC" 598
"15716" "easy_ATAC" 643
"15717" "easy_ATAC" 1164
"15718" "easy_ATAC" 953
"15719" "easy_ATAC" 481
"15720" "easy_ATAC" 2671
"15721" "easy_ATAC" 645
"15722" "easy_ATAC" 833
"15723" "easy_ATAC" 1124
"15724" "easy_ATAC" 1045
"15725" "easy_ATAC" 2821
"15726" "easy_ATAC" 1671
"15727" "easy_ATAC" 1117
"15728" "easy_ATAC" 1819
"15729" "easy_ATAC" 2112
"15730" "easy_ATAC" 653
"15731" "easy_ATAC" 2750
"15732" "easy_ATAC" 3483
"15733" "easy_ATAC" 3907
"15734" "easy_ATAC" 772
"15735" "easy_ATAC" 514
"15736" "easy_ATAC" 1101
"15737" "easy_ATAC" 871
"15738" "easy_ATAC" 632
"15739" "easy_ATAC" 637
"15740" "easy_ATAC" 1304
"15741" "easy_ATAC" 2124
"15742" "easy_ATAC" 366
"15743" "easy_ATAC" 914
"15744" "easy_ATAC" 2694
"15745" "easy_ATAC" 2785
"15746" "easy_ATAC" 1175
"15747" "easy_ATAC" 1365
"15748" "easy_ATAC" 1001
"15749" "easy_ATAC" 973
"15750" "easy_ATAC" 748
"15751" "easy_ATAC" 552
"15752" "easy_ATAC" 2053
"15753" "easy_ATAC" 1451
"15754" "easy_ATAC" 898
"15755" "easy_ATAC" 1126
"15756" "easy_ATAC" 1645
"15757" "easy_ATAC" 1453
"15758" "easy_ATAC" 1547
"15759" "easy_ATAC" 863
"15760" "easy_ATAC" 1136
"15761" "easy_ATAC" 969
"15762" "easy_ATAC" 811
"15763" "easy_ATAC" 814
"15764" "easy_ATAC" 1552
"15765" "easy_ATAC" 1450
"15766" "easy_ATAC" 3712
"15767" "easy_ATAC" 985
"15768" "easy_ATAC" 919
"15769" "easy_ATAC" 393
"15770" "easy_ATAC" 1337
"15771" "easy_ATAC" 2593
"15772" "easy_ATAC" 1436
"15773" "easy_ATAC" 1317
"15774" "easy_ATAC" 985
"15775" "easy_ATAC" 899
"15776" "easy_ATAC" 693
"15777" "easy_ATAC" 716
"15778" "easy_ATAC" 3013
"15779" "easy_ATAC" 605
"15780" "easy_ATAC" 939
"15781" "easy_ATAC" 1635
"15782" "easy_ATAC" 1590
"15783" "easy_ATAC" 698
"15784" "easy_ATAC" 932
"15785" "easy_ATAC" 624
"15786" "easy_ATAC" 1074
"15787" "easy_ATAC" 2846
"15788" "easy_ATAC" 1589
"15789" "easy_ATAC" 1437
"15790" "easy_ATAC" 339
"15791" "easy_ATAC" 721
"15792" "easy_ATAC" 542
"15793" "easy_ATAC" 362
"15794" "easy_ATAC" 704
"15795" "easy_ATAC" 907
"15796" "easy_ATAC" 635
"15797" "easy_ATAC" 814
"15798" "easy_ATAC" 1946
"15799" "easy_ATAC" 313
"15800" "easy_ATAC" 851
"15801" "easy_ATAC" 1245
"15802" "easy_ATAC" 832
"15803" "easy_ATAC" 1173
"15804" "easy_ATAC" 1951
"15805" "easy_ATAC" 590
"15806" "easy_ATAC" 1086
"15807" "easy_ATAC" 2285
"15808" "easy_ATAC" 1393
"15809" "easy_ATAC" 754
"15810" "easy_ATAC" 958
"15811" "easy_ATAC" 579
"15812" "easy_ATAC" 877
"15813" "easy_ATAC" 644
"15814" "easy_ATAC" 786
"15815" "easy_ATAC" 4076
"15816" "easy_ATAC" 618
"15817" "easy_ATAC" 1170
"15818" "easy_ATAC" 316
"15819" "easy_ATAC" 1170
"15820" "easy_ATAC" 480
"15821" "easy_ATAC" 1599
"15822" "easy_ATAC" 974
"15823" "easy_ATAC" 2027
"15824" "easy_ATAC" 2315
"15825" "easy_ATAC" 1365
"15826" "easy_ATAC" 4582
"15827" "easy_ATAC" 1776
"15828" "easy_ATAC" 2402
"15829" "easy_ATAC" 1194
"15830" "easy_ATAC" 1586
"15831" "easy_ATAC" 625
"15832" "easy_ATAC" 2162
"15833" "easy_ATAC" 1000
"15834" "easy_ATAC" 1543
"15835" "easy_ATAC" 336
"15836" "easy_ATAC" 2258
"15837" "easy_ATAC" 652
"15838" "easy_ATAC" 2486
"15839" "easy_ATAC" 1164
"15840" "easy_ATAC" 840
"15841" "easy_ATAC" 1206
"15842" "easy_ATAC" 888
"15843" "easy_ATAC" 1926
"15844" "easy_ATAC" 1543
"15845" "easy_ATAC" 1738
"15846" "easy_ATAC" 1526
"15847" "easy_ATAC" 1099
"15848" "easy_ATAC" 1583
"15849" "easy_ATAC" 1766
"15850" "easy_ATAC" 1617
"15851" "easy_ATAC" 1383
"15852" "easy_ATAC" 2076
"15853" "easy_ATAC" 367
"15854" "easy_ATAC" 855
"15855" "easy_ATAC" 1818
"15856" "easy_ATAC" 685
"15857" "easy_ATAC" 863
"15858" "easy_ATAC" 578
"15859" "easy_ATAC" 2446
"15860" "easy_ATAC" 2591
"15861" "easy_ATAC" 2324
"15862" "easy_ATAC" 1148
"15863" "easy_ATAC" 1128
"15864" "easy_ATAC" 682
"15865" "easy_ATAC" 880
"15866" "easy_ATAC" 1335
"15867" "easy_ATAC" 1098
"15868" "easy_ATAC" 1331
"15869" "easy_ATAC" 1407
"15870" "easy_ATAC" 2145
"15871" "easy_ATAC" 1070
"15872" "easy_ATAC" 915
"15873" "easy_ATAC" 1856
"15874" "easy_ATAC" 2339
"15875" "easy_ATAC" 886
"15876" "easy_ATAC" 1332
"15877" "easy_ATAC" 1596
"15878" "easy_ATAC" 1220
"15879" "easy_ATAC" 545
"15880" "easy_ATAC" 1368
"15881" "easy_ATAC" 995
"15882" "easy_ATAC" 785
"15883" "easy_ATAC" 1608
"15884" "easy_ATAC" 1538
"15885" "easy_ATAC" 1056
"15886" "easy_ATAC" 995
"15887" "easy_ATAC" 1623
"15888" "easy_ATAC" 724
"15889" "easy_ATAC" 1023
"15890" "easy_ATAC" 942
"15891" "easy_ATAC" 906
"15892" "easy_ATAC" 765
"15893" "easy_ATAC" 1037
"15894" "easy_ATAC" 967
"15895" "easy_ATAC" 1941
"15896" "easy_ATAC" 756
"15897" "easy_ATAC" 1119
"15898" "easy_ATAC" 1694
"15899" "easy_ATAC" 2240
"15900" "easy_ATAC" 843
"15901" "easy_ATAC" 994
"15902" "easy_ATAC" 903
"15903" "easy_ATAC" 1035
"15904" "easy_ATAC" 829
"15905" "easy_ATAC" 1159
"15906" "easy_ATAC" 819
"15907" "easy_ATAC" 3052
"15908" "easy_ATAC" 721
"15909" "easy_ATAC" 706
"15910" "easy_ATAC" 685
"15911" "easy_ATAC" 677
"15912" "easy_ATAC" 1366
"15913" "easy_ATAC" 979
"15914" "easy_ATAC" 1299
"15915" "easy_ATAC" 1201
"15916" "easy_ATAC" 660
"15917" "easy_ATAC" 813
"15918" "easy_ATAC" 438
"15919" "easy_ATAC" 804
"15920" "easy_ATAC" 1616
"15921" "easy_ATAC" 1240
"15922" "easy_ATAC" 965
"15923" "easy_ATAC" 1219
"15924" "easy_ATAC" 1396
"15925" "easy_ATAC" 727
"15926" "easy_ATAC" 1111
"15927" "easy_ATAC" 757
"15928" "easy_ATAC" 2630
"15929" "easy_ATAC" 800
"15930" "easy_ATAC" 955
"15931" "easy_ATAC" 1198
"15932" "easy_ATAC" 3129
"15933" "easy_ATAC" 1251
"15934" "easy_ATAC" 1576
"15935" "easy_ATAC" 1514
"15936" "easy_ATAC" 1498
"15937" "easy_ATAC" 797
"15938" "easy_ATAC" 2655
"15939" "easy_ATAC" 1512
"15940" "easy_ATAC" 2819
"15941" "easy_ATAC" 340
"15942" "easy_ATAC" 1721
"15943" "easy_ATAC" 1725
"15944" "easy_ATAC" 1800
"15945" "easy_ATAC" 1207
"15946" "easy_ATAC" 1196
"15947" "easy_ATAC" 1277
"15948" "easy_ATAC" 1356
"15949" "easy_ATAC" 2444
"15950" "easy_ATAC" 3373
"15951" "easy_ATAC" 2341
"15952" "easy_ATAC" 1226
"15953" "easy_ATAC" 2292
"15954" "easy_ATAC" 802
"15955" "easy_ATAC" 3592
"15956" "easy_ATAC" 472
"15957" "easy_ATAC" 2353
"15958" "easy_ATAC" 1954
"15959" "easy_ATAC" 4760
"15960" "easy_ATAC" 2567
"15961" "easy_ATAC" 1384
"15962" "easy_ATAC" 1150
"15963" "easy_ATAC" 1672
"15964" "easy_ATAC" 869
"15965" "easy_ATAC" 2971
"15966" "easy_ATAC" 1085
"15967" "easy_ATAC" 814
"15968" "easy_ATAC" 535
"15969" "easy_ATAC" 2519
"15970" "easy_ATAC" 1165
"15971" "easy_ATAC" 2017
"15972" "easy_ATAC" 2882
"15973" "easy_ATAC" 511
"15974" "easy_ATAC" 2072
"15975" "easy_ATAC" 1004
"15976" "easy_ATAC" 1819
"15977" "easy_ATAC" 521
"15978" "easy_ATAC" 1724
"15979" "easy_ATAC" 568
"15980" "easy_ATAC" 1055
"15981" "easy_ATAC" 773
"15982" "easy_ATAC" 1166
"15983" "easy_ATAC" 1500
"15984" "easy_ATAC" 1557
"15985" "easy_ATAC" 2464
"15986" "easy_ATAC" 1565
"15987" "easy_ATAC" 1546
"15988" "easy_ATAC" 501
"15989" "easy_ATAC" 1887
"15990" "easy_ATAC" 1118
"15991" "easy_ATAC" 907
"15992" "easy_ATAC" 2847
"15993" "easy_ATAC" 1895
"15994" "easy_ATAC" 937
"15995" "easy_ATAC" 527
"15996" "easy_ATAC" 910
"15997" "easy_ATAC" 872
"15998" "easy_ATAC" 3168
"15999" "easy_ATAC" 1899
"16000" "easy_ATAC" 1055
"16001" "easy_ATAC" 1543
"16002" "easy_ATAC" 812
"16003" "easy_ATAC" 647
"16004" "easy_ATAC" 1075
"16005" "easy_ATAC" 561
"16006" "easy_ATAC" 840
"16007" "easy_ATAC" 965
"16008" "easy_ATAC" 2025
"16009" "easy_ATAC" 897
"16010" "easy_ATAC" 820
"16011" "easy_ATAC" 2762
"16012" "easy_ATAC" 1071
"16013" "easy_ATAC" 447
"16014" "easy_ATAC" 1356
"16015" "easy_ATAC" 521
"16016" "easy_ATAC" 1331
"16017" "easy_ATAC" 990
"16018" "easy_ATAC" 694
"16019" "easy_ATAC" 3074
"16020" "easy_ATAC" 1598
"16021" "easy_ATAC" 429
"16022" "easy_ATAC" 2526
"16023" "easy_ATAC" 650
"16024" "easy_ATAC" 330
"16025" "easy_ATAC" 1404
"16026" "easy_ATAC" 1525
"16027" "easy_ATAC" 602
"16028" "easy_ATAC" 1018
"16029" "easy_ATAC" 1323
"16030" "easy_ATAC" 1460
"16031" "easy_ATAC" 1575
"16032" "easy_ATAC" 616
"16033" "easy_ATAC" 2823
"16034" "easy_ATAC" 2781
"16035" "easy_ATAC" 1291
"16036" "easy_ATAC" 518
"16037" "easy_ATAC" 1433
"16038" "easy_ATAC" 1981
"16039" "easy_ATAC" 507
"16040" "easy_ATAC" 2048
"16041" "easy_ATAC" 2173
"16042" "easy_ATAC" 730
"16043" "easy_ATAC" 1843
"16044" "easy_ATAC" 592
"16045" "easy_ATAC" 1617
"16046" "easy_ATAC" 3871
"16047" "easy_ATAC" 859
"16048" "easy_ATAC" 662
"16049" "easy_ATAC" 1213
"16050" "easy_ATAC" 750
"16051" "easy_ATAC" 5786
"16052" "easy_ATAC" 1039
"16053" "easy_ATAC" 992
"16054" "easy_ATAC" 426
"16055" "easy_ATAC" 943
"16056" "easy_ATAC" 1103
"16057" "easy_ATAC" 951
"16058" "easy_ATAC" 683
"16059" "easy_ATAC" 1110
"16060" "easy_ATAC" 1898
"16061" "easy_ATAC" 1422
"16062" "easy_ATAC" 428
"16063" "easy_ATAC" 3609
"16064" "easy_ATAC" 1597
"16065" "easy_ATAC" 2195
"16066" "easy_ATAC" 1419
"16067" "easy_ATAC" 2377
"16068" "easy_ATAC" 1095
"16069" "easy_ATAC" 485
"16070" "easy_ATAC" 649
"16071" "easy_ATAC" 847
"16072" "easy_ATAC" 1217
"16073" "easy_ATAC" 2322
"16074" "easy_ATAC" 2103
"16075" "easy_ATAC" 1626
"16076" "easy_ATAC" 604
"16077" "easy_ATAC" 711
"16078" "easy_ATAC" 1398
"16079" "easy_ATAC" 592
"16080" "easy_ATAC" 1771
"16081" "easy_ATAC" 1075
"16082" "easy_ATAC" 1791
"16083" "easy_ATAC" 1619
"16084" "easy_ATAC" 1126
"16085" "easy_ATAC" 734
"16086" "easy_ATAC" 363
"16087" "easy_ATAC" 1024
"16088" "easy_ATAC" 2088
"16089" "easy_ATAC" 1122
"16090" "easy_ATAC" 1140
"16091" "easy_ATAC" 387
"16092" "easy_ATAC" 693
"16093" "easy_ATAC" 3876
"16094" "easy_ATAC" 2271
"16095" "easy_ATAC" 764
"16096" "easy_ATAC" 941
"16097" "easy_ATAC" 3664
"16098" "easy_ATAC" 1455
"16099" "easy_ATAC" 540
"16100" "easy_ATAC" 413
"16101" "easy_ATAC" 1213
"16102" "easy_ATAC" 1294
"16103" "easy_ATAC" 621
"16104" "easy_ATAC" 863
"16105" "easy_ATAC" 1927
"16106" "easy_ATAC" 1201
"16107" "easy_ATAC" 945
"16108" "easy_ATAC" 531
"16109" "easy_ATAC" 704
"16110" "easy_ATAC" 1976
"16111" "easy_ATAC" 1489
"16112" "easy_ATAC" 860
"16113" "easy_ATAC" 2451
"16114" "easy_ATAC" 806
"16115" "easy_ATAC" 752
"16116" "easy_ATAC" 546
"16117" "easy_ATAC" 1309
"16118" "easy_ATAC" 733
"16119" "easy_ATAC" 838
"16120" "easy_ATAC" 539
"16121" "easy_ATAC" 1535
"16122" "easy_ATAC" 1757
"16123" "easy_ATAC" 1267
"16124" "easy_ATAC" 1170
"16125" "easy_ATAC" 1041
"16126" "easy_ATAC" 666
"16127" "easy_ATAC" 1022
"16128" "easy_ATAC" 387
"16129" "easy_ATAC" 743
"16130" "easy_ATAC" 1175
"16131" "easy_ATAC" 1573
"16132" "easy_ATAC" 1125
"16133" "easy_ATAC" 1073
"16134" "easy_ATAC" 1005
"16135" "easy_ATAC" 688
"16136" "easy_ATAC" 2007
"16137" "easy_ATAC" 849
"16138" "easy_ATAC" 536
"16139" "easy_ATAC" 856
"16140" "easy_ATAC" 1843
"16141" "easy_ATAC" 927
"16142" "easy_ATAC" 471
"16143" "easy_ATAC" 1139
"16144" "easy_ATAC" 1096
"16145" "easy_ATAC" 2358
"16146" "easy_ATAC" 1894
"16147" "easy_ATAC" 1064
"16148" "easy_ATAC" 2008
"16149" "easy_ATAC" 1488
"16150" "easy_ATAC" 1306
"16151" "easy_ATAC" 1889
"16152" "easy_ATAC" 1061
"16153" "easy_ATAC" 1599
"16154" "easy_ATAC" 1194
"16155" "easy_ATAC" 1327
"16156" "easy_ATAC" 688
"16157" "easy_ATAC" 347
"16158" "easy_ATAC" 1485
"16159" "easy_ATAC" 1390
"16160" "easy_ATAC" 1592
"16161" "easy_ATAC" 704
"16162" "easy_ATAC" 3005
"16163" "easy_ATAC" 1395
"16164" "easy_ATAC" 1549
"16165" "easy_ATAC" 649
"16166" "easy_ATAC" 1798
"16167" "easy_ATAC" 1724
"16168" "easy_ATAC" 358
"16169" "easy_ATAC" 1151
"16170" "easy_ATAC" 1249
"16171" "easy_ATAC" 1202
"16172" "easy_ATAC" 2041
"16173" "easy_ATAC" 1055
"16174" "easy_ATAC" 1382
"16175" "easy_ATAC" 2886
"16176" "easy_ATAC" 899
"16177" "easy_ATAC" 940
"16178" "easy_ATAC" 1147
"16179" "easy_ATAC" 2457
"16180" "easy_ATAC" 1445
"16181" "easy_ATAC" 1320
"16182" "easy_ATAC" 334
"16183" "easy_ATAC" 802
"16184" "easy_ATAC" 1885
"16185" "easy_ATAC" 1483
"16186" "easy_ATAC" 409
"16187" "easy_ATAC" 1224
"16188" "easy_ATAC" 753
"16189" "easy_ATAC" 1014
"16190" "easy_ATAC" 346
"16191" "easy_ATAC" 1596
"16192" "easy_ATAC" 842
"16193" "easy_ATAC" 1243
"16194" "easy_ATAC" 2428
"16195" "easy_ATAC" 1302
"16196" "easy_ATAC" 656
"16197" "easy_ATAC" 1541
"16198" "easy_ATAC" 2315
"16199" "easy_ATAC" 420
"16200" "easy_ATAC" 1606
"16201" "easy_ATAC" 930
"16202" "easy_ATAC" 504
"16203" "easy_ATAC" 604
"16204" "easy_ATAC" 533
"16205" "easy_ATAC" 718
"16206" "easy_ATAC" 515
"16207" "easy_ATAC" 1331
"16208" "easy_ATAC" 982
"16209" "easy_ATAC" 767
"16210" "easy_ATAC" 899
"16211" "easy_ATAC" 825
"16212" "easy_ATAC" 324
"16213" "easy_ATAC" 1174
"16214" "easy_ATAC" 1038
"16215" "easy_ATAC" 261
"16216" "easy_ATAC" 481
"16217" "easy_ATAC" 1251
"16218" "easy_ATAC" 1527
"16219" "easy_ATAC" 1464
"16220" "easy_ATAC" 300
"16221" "easy_ATAC" 3432
"16222" "easy_ATAC" 1828
"16223" "easy_ATAC" 750
"16224" "easy_ATAC" 791
"16225" "easy_ATAC" 2418
"16226" "easy_ATAC" 835
"16227" "easy_ATAC" 725
"16228" "easy_ATAC" 730
"16229" "easy_ATAC" 2633
"16230" "easy_ATAC" 1189
"16231" "easy_ATAC" 916
"16232" "easy_ATAC" 3603
"16233" "easy_ATAC" 787
"16234" "easy_ATAC" 1626
"16235" "easy_ATAC" 1044
"16236" "easy_ATAC" 846
"16237" "easy_ATAC" 1936
"16238" "easy_ATAC" 1358
"16239" "easy_ATAC" 1676
"16240" "easy_ATAC" 1025
"16241" "easy_ATAC" 782
"16242" "easy_ATAC" 1125
"16243" "easy_ATAC" 607
"16244" "easy_ATAC" 1598
"16245" "easy_ATAC" 1061
"16246" "easy_ATAC" 1283
"16247" "easy_ATAC" 1510
"16248" "easy_ATAC" 1664
"16249" "easy_ATAC" 1055
"16250" "easy_ATAC" 947
"16251" "easy_ATAC" 1270
"16252" "easy_ATAC" 1623
"16253" "easy_ATAC" 1032
"16254" "easy_ATAC" 712
"16255" "easy_ATAC" 2427
"16256" "easy_ATAC" 2137
"16257" "easy_ATAC" 371
"16258" "easy_ATAC" 1341
"16259" "easy_ATAC" 727
"16260" "easy_ATAC" 574
"16261" "easy_ATAC" 1242
"16262" "easy_ATAC" 1520
"16263" "easy_ATAC" 777
"16264" "easy_ATAC" 1326
"16265" "easy_ATAC" 306
"16266" "easy_ATAC" 1455
"16267" "easy_ATAC" 1402
"16268" "easy_ATAC" 787
"16269" "easy_ATAC" 2221
"16270" "easy_ATAC" 1288
"16271" "easy_ATAC" 757
"16272" "easy_ATAC" 1353
"16273" "easy_ATAC" 1681
"16274" "easy_ATAC" 695
"16275" "easy_ATAC" 1814
"16276" "easy_ATAC" 860
"16277" "easy_ATAC" 319
"16278" "easy_ATAC" 1628
"16279" "easy_ATAC" 2243
"16280" "easy_ATAC" 952
"16281" "easy_ATAC" 624
"16282" "easy_ATAC" 1420
"16283" "easy_ATAC" 950
"16284" "easy_ATAC" 1548
"16285" "easy_ATAC" 395
"16286" "easy_ATAC" 1759
"16287" "easy_ATAC" 841
"16288" "easy_ATAC" 1402
"16289" "easy_ATAC" 986
"16290" "easy_ATAC" 358
"16291" "easy_ATAC" 1519
"16292" "easy_ATAC" 621
"16293" "easy_ATAC" 648
"16294" "easy_ATAC" 676
"16295" "easy_ATAC" 564
"16296" "easy_ATAC" 597
"16297" "easy_ATAC" 311
"16298" "easy_ATAC" 1691
"16299" "easy_ATAC" 513
"16300" "easy_ATAC" 799
"16301" "easy_ATAC" 1009
"16302" "easy_ATAC" 1407
"16303" "easy_ATAC" 2476
"16304" "easy_ATAC" 516
"16305" "easy_ATAC" 745
"16306" "easy_ATAC" 602
"16307" "easy_ATAC" 955
"16308" "easy_ATAC" 1874
"16309" "easy_ATAC" 1562
"16310" "easy_ATAC" 1305
"16311" "easy_ATAC" 772
"16312" "easy_ATAC" 1154
"16313" "easy_ATAC" 422
"16314" "easy_ATAC" 1828
"16315" "easy_ATAC" 627
"16316" "easy_ATAC" 1059
"16317" "easy_ATAC" 683
"16318" "easy_ATAC" 763
"16319" "easy_ATAC" 1417
"16320" "easy_ATAC" 584
"16321" "easy_ATAC" 649
"16322" "easy_ATAC" 1589
"16323" "easy_ATAC" 822
"16324" "easy_ATAC" 1504
"16325" "easy_ATAC" 1751
"16326" "easy_ATAC" 565
"16327" "easy_ATAC" 586
"16328" "easy_ATAC" 475
"16329" "easy_ATAC" 1130
"16330" "easy_ATAC" 1044
"16331" "easy_ATAC" 923
"16332" "easy_ATAC" 897
"16333" "easy_ATAC" 755
"16334" "easy_ATAC" 1312
"16335" "easy_ATAC" 550
"16336" "easy_ATAC" 549
"16337" "easy_ATAC" 1212
"16338" "easy_ATAC" 974
"16339" "easy_ATAC" 1889
"16340" "easy_ATAC" 794
"16341" "easy_ATAC" 767
"16342" "easy_ATAC" 2064
"16343" "easy_ATAC" 835
"16344" "easy_ATAC" 3339
"16345" "easy_ATAC" 866
"16346" "easy_ATAC" 1883
"16347" "easy_ATAC" 2409
"16348" "easy_ATAC" 688
"16349" "easy_ATAC" 2223
"16350" "easy_ATAC" 4005
"16351" "easy_ATAC" 7402
"16352" "easy_ATAC" 1573
"16353" "easy_ATAC" 682
"16354" "easy_ATAC" 1770
"16355" "easy_ATAC" 3437
"16356" "easy_ATAC" 1980
"16357" "easy_ATAC" 1701
"16358" "easy_ATAC" 970
"16359" "easy_ATAC" 481
"16360" "easy_ATAC" 3159
"16361" "easy_ATAC" 650
"16362" "easy_ATAC" 4331
"16363" "easy_ATAC" 2407
"16364" "easy_ATAC" 1503
"16365" "easy_ATAC" 1063
"16366" "easy_ATAC" 555
"16367" "easy_ATAC" 977
"16368" "easy_ATAC" 1081
"16369" "easy_ATAC" 2213
"16370" "easy_ATAC" 1122
"16371" "easy_ATAC" 2428
"16372" "easy_ATAC" 751
"16373" "easy_ATAC" 2130
"16374" "easy_ATAC" 1812
"16375" "easy_ATAC" 1022
"16376" "easy_ATAC" 725
"16377" "easy_ATAC" 778
"16378" "easy_ATAC" 966
"16379" "easy_ATAC" 434
"16380" "easy_ATAC" 1295
"16381" "easy_ATAC" 757
"16382" "easy_ATAC" 598
"16383" "easy_ATAC" 2613
"16384" "easy_ATAC" 873
"16385" "easy_ATAC" 987
"16386" "easy_ATAC" 809
"16387" "easy_ATAC" 3007
"16388" "easy_ATAC" 2800
"16389" "easy_ATAC" 1617
"16390" "easy_ATAC" 2170
"16391" "easy_ATAC" 282
"16392" "easy_ATAC" 1645
"16393" "easy_ATAC" 841
"16394" "easy_ATAC" 1566
"16395" "easy_ATAC" 957
"16396" "easy_ATAC" 1291
"16397" "easy_ATAC" 3281
"16398" "easy_ATAC" 1374
"16399" "easy_ATAC" 1285
"16400" "easy_ATAC" 394
"16401" "easy_ATAC" 1489
"16402" "easy_ATAC" 1450
"16403" "easy_ATAC" 630
"16404" "easy_ATAC" 1857
"16405" "easy_ATAC" 3505
"16406" "easy_ATAC" 829
"16407" "easy_ATAC" 527
"16408" "easy_ATAC" 954
"16409" "easy_ATAC" 990
"16410" "easy_ATAC" 2070
"16411" "easy_ATAC" 476
"16412" "easy_ATAC" 249
"16413" "easy_ATAC" 619
"16414" "easy_ATAC" 879
"16415" "easy_ATAC" 1246
"16416" "easy_ATAC" 1663
"16417" "easy_ATAC" 1056
"16418" "easy_ATAC" 1376
"16419" "easy_ATAC" 822
"16420" "easy_ATAC" 322
"16421" "easy_ATAC" 777
"16422" "easy_ATAC" 993
"16423" "easy_ATAC" 1430
"16424" "easy_ATAC" 1256
"16425" "easy_ATAC" 395
"16426" "easy_ATAC" 1166
"16427" "easy_ATAC" 893
"16428" "easy_ATAC" 683
"16429" "easy_ATAC" 1158
"16430" "easy_ATAC" 391
"16431" "easy_ATAC" 647
"16432" "easy_ATAC" 1049
"16433" "easy_ATAC" 532
"16434" "easy_ATAC" 910
"16435" "easy_ATAC" 1616
"16436" "easy_ATAC" 1530
"16437" "easy_ATAC" 666
"16438" "easy_ATAC" 920
"16439" "easy_ATAC" 1269
"16440" "easy_ATAC" 307
"16441" "easy_ATAC" 739
"16442" "easy_ATAC" 1030
"16443" "easy_ATAC" 2980
"16444" "easy_ATAC" 662
"16445" "easy_ATAC" 2033
"16446" "easy_ATAC" 612
"16447" "easy_ATAC" 1068
"16448" "easy_ATAC" 519
"16449" "easy_ATAC" 1835
"16450" "easy_ATAC" 1157
"16451" "easy_ATAC" 1281
"16452" "easy_ATAC" 1086
"16453" "easy_ATAC" 1883
"16454" "easy_ATAC" 1807
"16455" "easy_ATAC" 684
"16456" "easy_ATAC" 690
"16457" "easy_ATAC" 630
"16458" "easy_ATAC" 2493
"16459" "easy_ATAC" 376
"16460" "easy_ATAC" 438
"16461" "easy_ATAC" 840
"16462" "easy_ATAC" 1326
"16463" "easy_ATAC" 370
"16464" "easy_ATAC" 762
"16465" "easy_ATAC" 1622
"16466" "easy_ATAC" 1428
"16467" "easy_ATAC" 1054
"16468" "easy_ATAC" 792
"16469" "easy_ATAC" 2057
"16470" "easy_ATAC" 573
"16471" "easy_ATAC" 1250
"16472" "easy_ATAC" 2487
"16473" "easy_ATAC" 978
"16474" "easy_ATAC" 946
"16475" "easy_ATAC" 2250
"16476" "easy_ATAC" 876
"16477" "easy_ATAC" 655
"16478" "easy_ATAC" 962
"16479" "easy_ATAC" 2189
"16480" "easy_ATAC" 631
"16481" "easy_ATAC" 1612
"16482" "easy_ATAC" 1947
"16483" "easy_ATAC" 518
"16484" "easy_ATAC" 518
"16485" "easy_ATAC" 825
"16486" "easy_ATAC" 425
"16487" "easy_ATAC" 1142
"16488" "easy_ATAC" 2893
"16489" "easy_ATAC" 673
"16490" "easy_ATAC" 702
"16491" "easy_ATAC" 720
"16492" "easy_ATAC" 855
"16493" "easy_ATAC" 755
"16494" "easy_ATAC" 828
"16495" "easy_ATAC" 405
"16496" "easy_ATAC" 384
"16497" "easy_ATAC" 1510
"16498" "easy_ATAC" 1874
"16499" "easy_ATAC" 509
"16500" "easy_ATAC" 1072
"16501" "easy_ATAC" 1340
"16502" "easy_ATAC" 690
"16503" "easy_ATAC" 2021
"16504" "easy_ATAC" 609
"16505" "easy_ATAC" 1237
"16506" "easy_ATAC" 791
"16507" "easy_ATAC" 1026
"16508" "easy_ATAC" 854
"16509" "easy_ATAC" 849
"16510" "easy_ATAC" 714
"16511" "easy_ATAC" 2705
"16512" "easy_ATAC" 733
"16513" "easy_ATAC" 989
"16514" "easy_ATAC" 717
"16515" "easy_ATAC" 1060
"16516" "easy_ATAC" 1847
"16517" "easy_ATAC" 1926
"16518" "easy_ATAC" 732
"16519" "easy_ATAC" 514
"16520" "easy_ATAC" 530
"16521" "easy_ATAC" 1972
"16522" "easy_ATAC" 1083
"16523" "easy_ATAC" 705
"16524" "easy_ATAC" 784
"16525" "easy_ATAC" 2639
"16526" "easy_ATAC" 2432
"16527" "easy_ATAC" 1449
"16528" "easy_ATAC" 1910
"16529" "easy_ATAC" 1852
"16530" "easy_ATAC" 1030
"16531" "easy_ATAC" 1378
"16532" "easy_ATAC" 1108
"16533" "easy_ATAC" 882
"16534" "easy_ATAC" 854
"16535" "easy_ATAC" 336
"16536" "easy_ATAC" 1565
"16537" "easy_ATAC" 1268
"16538" "easy_ATAC" 675
"16539" "easy_ATAC" 2717
"16540" "easy_ATAC" 1254
"16541" "easy_ATAC" 830
"16542" "easy_ATAC" 2311
"16543" "easy_ATAC" 459
"16544" "easy_ATAC" 3287
"16545" "easy_ATAC" 677
"16546" "easy_ATAC" 1994
"16547" "easy_ATAC" 2286
"16548" "easy_ATAC" 632
"16549" "easy_ATAC" 1136
"16550" "easy_ATAC" 924
"16551" "easy_ATAC" 2298
"16552" "easy_ATAC" 2621
"16553" "easy_ATAC" 926
"16554" "easy_ATAC" 1247
"16555" "easy_ATAC" 1231
"16556" "easy_ATAC" 1726
"16557" "easy_ATAC" 3875
"16558" "easy_ATAC" 2054
"16559" "easy_ATAC" 1209
"16560" "easy_ATAC" 1108
"16561" "easy_ATAC" 891
"16562" "easy_ATAC" 1885
"16563" "easy_ATAC" 908
"16564" "easy_ATAC" 688
"16565" "easy_ATAC" 363
"16566" "easy_ATAC" 983
"16567" "easy_ATAC" 351
"16568" "easy_ATAC" 693
"16569" "easy_ATAC" 1634
"16570" "easy_ATAC" 553
"16571" "easy_ATAC" 2759
"16572" "easy_ATAC" 3643
"16573" "easy_ATAC" 2316
"16574" "easy_ATAC" 790
"16575" "easy_ATAC" 1269
"16576" "easy_ATAC" 697
"16577" "easy_ATAC" 372
"16578" "easy_ATAC" 664
"16579" "easy_ATAC" 1052
"16580" "easy_ATAC" 2975
"16581" "easy_ATAC" 692
"16582" "easy_ATAC" 779
"16583" "easy_ATAC" 1080
"16584" "easy_ATAC" 295
"16585" "easy_ATAC" 2058
"16586" "easy_ATAC" 1975
"16587" "easy_ATAC" 3435
"16588" "easy_ATAC" 826
"16589" "easy_ATAC" 283
"16590" "easy_ATAC" 335
"16591" "easy_ATAC" 1498
"16592" "easy_ATAC" 1121
"16593" "easy_ATAC" 1982
"16594" "easy_ATAC" 953
"16595" "easy_ATAC" 1398
"16596" "easy_ATAC" 1766
"16597" "easy_ATAC" 2601
"16598" "easy_ATAC" 858
"16599" "easy_ATAC" 1510
"16600" "easy_ATAC" 748
"16601" "easy_ATAC" 1667
"16602" "easy_ATAC" 1373
"16603" "easy_ATAC" 962
"16604" "easy_ATAC" 1894
"16605" "easy_ATAC" 984
"16606" "easy_ATAC" 1708
"16607" "easy_ATAC" 2129
"16608" "easy_ATAC" 654
"16609" "easy_ATAC" 841
"16610" "easy_ATAC" 761
"16611" "easy_ATAC" 936
"16612" "easy_ATAC" 842
"16613" "easy_ATAC" 818
"16614" "easy_ATAC" 1776
"16615" "easy_ATAC" 1152
"16616" "easy_ATAC" 982
"16617" "easy_ATAC" 1401
"16618" "easy_ATAC" 893
"16619" "easy_ATAC" 798
"16620" "easy_ATAC" 1296
"16621" "easy_ATAC" 277
"16622" "easy_ATAC" 2104
"16623" "easy_ATAC" 921
"16624" "easy_ATAC" 1651
"16625" "easy_ATAC" 2484
"16626" "easy_ATAC" 1386
"16627" "easy_ATAC" 627
"16628" "easy_ATAC" 623
"16629" "easy_ATAC" 322
"16630" "easy_ATAC" 702
"16631" "easy_ATAC" 554
"16632" "easy_ATAC" 459
"16633" "easy_ATAC" 510
"16634" "easy_ATAC" 588
"16635" "easy_ATAC" 2084
"16636" "easy_ATAC" 1364
"16637" "easy_ATAC" 1363
"16638" "easy_ATAC" 1058
"16639" "easy_ATAC" 2022
"16640" "easy_ATAC" 5153
"16641" "easy_ATAC" 1099
"16642" "easy_ATAC" 2237
"16643" "easy_ATAC" 982
"16644" "easy_ATAC" 1197
"16645" "easy_ATAC" 1001
"16646" "easy_ATAC" 1115
"16647" "easy_ATAC" 474
"16648" "easy_ATAC" 636
"16649" "easy_ATAC" 1069
"16650" "easy_ATAC" 859
"16651" "easy_ATAC" 2453
"16652" "easy_ATAC" 601
"16653" "easy_ATAC" 984
"16654" "easy_ATAC" 2067
"16655" "easy_ATAC" 2136
"16656" "easy_ATAC" 1060
"16657" "easy_ATAC" 667
"16658" "easy_ATAC" 1914
"16659" "easy_ATAC" 543
"16660" "easy_ATAC" 580
"16661" "easy_ATAC" 789
"16662" "easy_ATAC" 2229
"16663" "easy_ATAC" 2126
"16664" "easy_ATAC" 1370
"16665" "easy_ATAC" 1259
"16666" "easy_ATAC" 1376
"16667" "easy_ATAC" 1118
"16668" "easy_ATAC" 2307
"16669" "easy_ATAC" 1740
"16670" "easy_ATAC" 1795
"16671" "easy_ATAC" 864
"16672" "easy_ATAC" 1347
"16673" "easy_ATAC" 357
"16674" "easy_ATAC" 1165
"16675" "easy_ATAC" 1027
"16676" "easy_ATAC" 1825
"16677" "easy_ATAC" 1626
"16678" "easy_ATAC" 2764
"16679" "easy_ATAC" 891
"16680" "easy_ATAC" 1416
"16681" "easy_ATAC" 389
"16682" "easy_ATAC" 1188
"16683" "easy_ATAC" 2441
"16684" "easy_ATAC" 1075
"16685" "easy_ATAC" 291
"16686" "easy_ATAC" 921
"16687" "easy_ATAC" 614
"16688" "easy_ATAC" 859
"16689" "easy_ATAC" 761
"16690" "easy_ATAC" 1173
"16691" "easy_ATAC" 1900
"16692" "easy_ATAC" 1099
"16693" "easy_ATAC" 629
"16694" "easy_ATAC" 548
"16695" "easy_ATAC" 1195
"16696" "easy_ATAC" 1669
"16697" "easy_ATAC" 1305
"16698" "easy_ATAC" 1384
"16699" "easy_ATAC" 2967
"16700" "easy_ATAC" 1389
"16701" "easy_ATAC" 832
"16702" "easy_ATAC" 678
"16703" "easy_ATAC" 580
"16704" "easy_ATAC" 1771
"16705" "easy_ATAC" 1424
"16706" "easy_ATAC" 1187
"16707" "easy_ATAC" 1568
"16708" "easy_ATAC" 1000
"16709" "easy_ATAC" 415
"16710" "easy_ATAC" 820
"16711" "easy_ATAC" 2062
"16712" "easy_ATAC" 2191
"16713" "easy_ATAC" 783
"16714" "easy_ATAC" 650
"16715" "easy_ATAC" 1232
"16716" "easy_ATAC" 987
"16717" "easy_ATAC" 460
"16718" "easy_ATAC" 630
"16719" "easy_ATAC" 751
"16720" "easy_ATAC" 1250
"16721" "easy_ATAC" 1116
"16722" "easy_ATAC" 2583
"16723" "easy_ATAC" 794
"16724" "easy_ATAC" 887
"16725" "easy_ATAC" 764
"16726" "easy_ATAC" 580
"16727" "easy_ATAC" 483
"16728" "easy_ATAC" 1198
"16729" "easy_ATAC" 729
"16730" "easy_ATAC" 799
"16731" "easy_ATAC" 714
"16732" "easy_ATAC" 565
"16733" "easy_ATAC" 474
"16734" "easy_ATAC" 1561
"16735" "easy_ATAC" 465
"16736" "easy_ATAC" 873
"16737" "easy_ATAC" 3780
"16738" "easy_ATAC" 1007
"16739" "easy_ATAC" 794
"16740" "easy_ATAC" 2351
"16741" "easy_ATAC" 2148
"16742" "easy_ATAC" 1548
"16743" "easy_ATAC" 1665
"16744" "easy_ATAC" 421
"16745" "easy_ATAC" 3177
"16746" "easy_ATAC" 506
"16747" "easy_ATAC" 2013
"16748" "easy_ATAC" 1466
"16749" "easy_ATAC" 2414
"16750" "easy_ATAC" 2081
"16751" "easy_ATAC" 2432
"16752" "easy_ATAC" 1209
"16753" "easy_ATAC" 3265
"16754" "easy_ATAC" 1633
"16755" "easy_ATAC" 799
"16756" "easy_ATAC" 941
"16757" "easy_ATAC" 680
"16758" "easy_ATAC" 1956
"16759" "easy_ATAC" 814
"16760" "easy_ATAC" 3093
"16761" "easy_ATAC" 640
"16762" "easy_ATAC" 2723
"16763" "easy_ATAC" 1048
"16764" "easy_ATAC" 518
"16765" "easy_ATAC" 355
"16766" "easy_ATAC" 434
"16767" "easy_ATAC" 2689
"16768" "easy_ATAC" 2435
"16769" "easy_ATAC" 1590
"16770" "easy_ATAC" 566
"16771" "easy_ATAC" 885
"16772" "easy_ATAC" 1429
"16773" "easy_ATAC" 624
"16774" "easy_ATAC" 1479
"16775" "easy_ATAC" 1145
"16776" "easy_ATAC" 989
"16777" "easy_ATAC" 1453
"16778" "easy_ATAC" 1731
"16779" "easy_ATAC" 1048
"16780" "easy_ATAC" 825
"16781" "easy_ATAC" 879
"16782" "easy_ATAC" 2050
"16783" "easy_ATAC" 2484
"16784" "easy_ATAC" 996
"16785" "easy_ATAC" 2365
"16786" "easy_ATAC" 2265
"16787" "easy_ATAC" 1560
"16788" "easy_ATAC" 1162
"16789" "easy_ATAC" 891
"16790" "easy_ATAC" 1445
"16791" "easy_ATAC" 944
"16792" "easy_ATAC" 1888
"16793" "easy_ATAC" 2156
"16794" "easy_ATAC" 815
"16795" "easy_ATAC" 1389
"16796" "easy_ATAC" 909
"16797" "easy_ATAC" 1626
"16798" "easy_ATAC" 2351
"16799" "easy_ATAC" 871
"16800" "easy_ATAC" 727
"16801" "easy_ATAC" 1693
"16802" "easy_ATAC" 1698
"16803" "easy_ATAC" 1082
"16804" "easy_ATAC" 750
"16805" "easy_ATAC" 1043
"16806" "easy_ATAC" 1098
"16807" "easy_ATAC" 1631
"16808" "easy_ATAC" 1342
"16809" "easy_ATAC" 1672
"16810" "easy_ATAC" 742
"16811" "easy_ATAC" 372
"16812" "easy_ATAC" 980
"16813" "easy_ATAC" 567
"16814" "easy_ATAC" 878
"16815" "easy_ATAC" 675
"16816" "easy_ATAC" 810
"16817" "easy_ATAC" 3178
"16818" "easy_ATAC" 1915
"16819" "easy_ATAC" 1138
"16820" "easy_ATAC" 1520
"16821" "easy_ATAC" 1130
"16822" "easy_ATAC" 1208
"16823" "easy_ATAC" 793
"16824" "easy_ATAC" 1075
"16825" "easy_ATAC" 1228
"16826" "easy_ATAC" 1505
"16827" "easy_ATAC" 1209
"16828" "easy_ATAC" 2460
"16829" "easy_ATAC" 1192
"16830" "easy_ATAC" 820
"16831" "easy_ATAC" 935
"16832" "easy_ATAC" 1827
"16833" "easy_ATAC" 1412
"16834" "easy_ATAC" 1366
"16835" "easy_ATAC" 659
"16836" "easy_ATAC" 1038
"16837" "easy_ATAC" 1164
"16838" "easy_ATAC" 1291
"16839" "easy_ATAC" 1116
"16840" "easy_ATAC" 1201
"16841" "easy_ATAC" 1433
"16842" "easy_ATAC" 1068
"16843" "easy_ATAC" 2306
"16844" "easy_ATAC" 1668
"16845" "easy_ATAC" 1103
"16846" "easy_ATAC" 1020
"16847" "easy_ATAC" 1316
"16848" "easy_ATAC" 1225
"16849" "easy_ATAC" 1305
"16850" "easy_ATAC" 507
"16851" "easy_ATAC" 1619
"16852" "easy_ATAC" 387
"16853" "easy_ATAC" 975
"16854" "easy_ATAC" 1352
"16855" "easy_ATAC" 2353
"16856" "easy_ATAC" 928
"16857" "easy_ATAC" 1733
"16858" "easy_ATAC" 439
"16859" "easy_ATAC" 2579
"16860" "easy_ATAC" 2348
"16861" "easy_ATAC" 2562
"16862" "easy_ATAC" 2602
"16863" "easy_ATAC" 580
"16864" "easy_ATAC" 824
"16865" "easy_ATAC" 336
"16866" "easy_ATAC" 684
"16867" "easy_ATAC" 829
"16868" "easy_ATAC" 631
"16869" "easy_ATAC" 1170
"16870" "easy_ATAC" 849
"16871" "easy_ATAC" 629
"16872" "easy_ATAC" 799
"16873" "easy_ATAC" 656
"16874" "easy_ATAC" 884
"16875" "easy_ATAC" 997
"16876" "easy_ATAC" 997
"16877" "easy_ATAC" 1330
"16878" "easy_ATAC" 708
"16879" "easy_ATAC" 1750
"16880" "easy_ATAC" 1942
"16881" "easy_ATAC" 917
"16882" "easy_ATAC" 329
"16883" "easy_ATAC" 451
"16884" "easy_ATAC" 482
"16885" "easy_ATAC" 737
"16886" "easy_ATAC" 916
"16887" "easy_ATAC" 876
"16888" "easy_ATAC" 812
"16889" "easy_ATAC" 455
"16890" "easy_ATAC" 1505
"16891" "easy_ATAC" 3180
"16892" "easy_ATAC" 553
"16893" "easy_ATAC" 1987
"16894" "easy_ATAC" 2020
"16895" "easy_ATAC" 834
"16896" "easy_ATAC" 1119
"16897" "easy_ATAC" 538
"16898" "easy_ATAC" 1058
"16899" "easy_ATAC" 550
"16900" "easy_ATAC" 785
"16901" "easy_ATAC" 727
"16902" "easy_ATAC" 461
"16903" "easy_ATAC" 1791
"16904" "easy_ATAC" 659
"16905" "easy_ATAC" 2214
"16906" "easy_ATAC" 1481
"16907" "easy_ATAC" 876
"16908" "easy_ATAC" 1034
"16909" "easy_ATAC" 1707
"16910" "easy_ATAC" 1050
"16911" "easy_ATAC" 591
"16912" "easy_ATAC" 2341
"16913" "easy_ATAC" 638
"16914" "easy_ATAC" 584
"16915" "easy_ATAC" 577
"16916" "easy_ATAC" 1109
"16917" "easy_ATAC" 1405
"16918" "easy_ATAC" 762
"16919" "easy_ATAC" 289
"16920" "easy_ATAC" 782
"16921" "easy_ATAC" 1028
"16922" "easy_ATAC" 1576
"16923" "easy_ATAC" 2151
"16924" "easy_ATAC" 2497
"16925" "easy_ATAC" 542
"16926" "easy_ATAC" 420
"16927" "easy_ATAC" 1034
"16928" "easy_ATAC" 916
"16929" "easy_ATAC" 1057
"16930" "easy_ATAC" 664
"16931" "easy_ATAC" 1580
"16932" "easy_ATAC" 3497
"16933" "easy_ATAC" 2008
"16934" "easy_ATAC" 1273
"16935" "easy_ATAC" 2178
"16936" "easy_ATAC" 1515
"16937" "easy_ATAC" 1210
"16938" "easy_ATAC" 1642
"16939" "easy_ATAC" 1380
"16940" "easy_ATAC" 3635
"16941" "easy_ATAC" 1356
"16942" "easy_ATAC" 956
"16943" "easy_ATAC" 1368
"16944" "easy_ATAC" 3144
"16945" "easy_ATAC" 547
"16946" "easy_ATAC" 1436
"16947" "easy_ATAC" 1621
"16948" "easy_ATAC" 2569
"16949" "easy_ATAC" 2827
"16950" "easy_ATAC" 306
"16951" "easy_ATAC" 1409
"16952" "easy_ATAC" 999
"16953" "easy_ATAC" 630
"16954" "easy_ATAC" 717
"16955" "easy_ATAC" 1535
"16956" "easy_ATAC" 1080
"16957" "easy_ATAC" 2248
"16958" "easy_ATAC" 464
"16959" "easy_ATAC" 1876
"16960" "easy_ATAC" 351
"16961" "easy_ATAC" 3058
"16962" "easy_ATAC" 832
"16963" "easy_ATAC" 676
"16964" "easy_ATAC" 900
"16965" "easy_ATAC" 4259
"16966" "easy_ATAC" 2355
"16967" "easy_ATAC" 1293
"16968" "easy_ATAC" 960
"16969" "easy_ATAC" 1687
"16970" "easy_ATAC" 3578
"16971" "easy_ATAC" 2180
"16972" "easy_ATAC" 1653
"16973" "easy_ATAC" 1094
"16974" "easy_ATAC" 2728
"16975" "easy_ATAC" 2267
"16976" "easy_ATAC" 1257
"16977" "easy_ATAC" 692
"16978" "easy_ATAC" 1736
"16979" "easy_ATAC" 875
"16980" "easy_ATAC" 1772
"16981" "easy_ATAC" 1301
"16982" "easy_ATAC" 1340
"16983" "easy_ATAC" 700
"16984" "easy_ATAC" 1650
"16985" "easy_ATAC" 965
"16986" "easy_ATAC" 751
"16987" "easy_ATAC" 1232
"16988" "easy_ATAC" 548
"16989" "easy_ATAC" 523
"16990" "easy_ATAC" 1241
"16991" "easy_ATAC" 791
"16992" "easy_ATAC" 873
"16993" "easy_ATAC" 1365
"16994" "easy_ATAC" 2799
"16995" "easy_ATAC" 1614
"16996" "easy_ATAC" 931
"16997" "easy_ATAC" 2188
"16998" "easy_ATAC" 3297
"16999" "easy_ATAC" 307
"17000" "easy_ATAC" 491
"17001" "easy_ATAC" 710
"17002" "easy_ATAC" 711
"17003" "easy_ATAC" 860
"17004" "easy_ATAC" 824
"17005" "easy_ATAC" 530
"17006" "easy_ATAC" 1647
"17007" "easy_ATAC" 641
"17008" "easy_ATAC" 384
"17009" "easy_ATAC" 738
"17010" "easy_ATAC" 1761
"17011" "easy_ATAC" 3472
"17012" "easy_ATAC" 1061
"17013" "easy_ATAC" 1271
"17014" "easy_ATAC" 663
"17015" "easy_ATAC" 1344
"17016" "easy_ATAC" 2032
"17017" "easy_ATAC" 1319
"17018" "easy_ATAC" 545
"17019" "easy_ATAC" 1194
"17020" "easy_ATAC" 441
"17021" "easy_ATAC" 1140
"17022" "easy_ATAC" 808
"17023" "easy_ATAC" 693
"17024" "easy_ATAC" 795
"17025" "easy_ATAC" 928
"17026" "easy_ATAC" 1709
"17027" "easy_ATAC" 2467
"17028" "easy_ATAC" 1678
"17029" "easy_ATAC" 3794
"17030" "easy_ATAC" 1201
"17031" "easy_ATAC" 1188
"17032" "easy_ATAC" 1993
"17033" "easy_ATAC" 3196
"17034" "easy_ATAC" 1147
"17035" "easy_ATAC" 1476
"17036" "easy_ATAC" 844
"17037" "easy_ATAC" 1166
"17038" "easy_ATAC" 1077
"17039" "easy_ATAC" 451
"17040" "easy_ATAC" 422
"17041" "easy_ATAC" 1740
"17042" "easy_ATAC" 1187
"17043" "easy_ATAC" 987
"17044" "easy_ATAC" 1312
"17045" "easy_ATAC" 492
"17046" "easy_ATAC" 1002
"17047" "easy_ATAC" 1639
"17048" "easy_ATAC" 527
"17049" "easy_ATAC" 1124
"17050" "easy_ATAC" 572
"17051" "easy_ATAC" 1770
"17052" "easy_ATAC" 1074
"17053" "easy_ATAC" 3630
"17054" "easy_ATAC" 1261
"17055" "easy_ATAC" 1007
"17056" "easy_ATAC" 343
"17057" "easy_ATAC" 717
"17058" "easy_ATAC" 730
"17059" "easy_ATAC" 1143
"17060" "easy_ATAC" 470
"17061" "easy_ATAC" 1182
"17062" "easy_ATAC" 2569
"17063" "easy_ATAC" 1608
"17064" "easy_ATAC" 1128
"17065" "easy_ATAC" 501
"17066" "easy_ATAC" 1218
"17067" "easy_ATAC" 1028
"17068" "easy_ATAC" 587
"17069" "easy_ATAC" 944
"17070" "easy_ATAC" 1133
"17071" "easy_ATAC" 1279
"17072" "easy_ATAC" 3416
"17073" "easy_ATAC" 885
"17074" "easy_ATAC" 718
"17075" "easy_ATAC" 560
"17076" "easy_ATAC" 2307
"17077" "easy_ATAC" 5563
"17078" "easy_ATAC" 482
"17079" "easy_ATAC" 676
"17080" "easy_ATAC" 876
"17081" "easy_ATAC" 834
"17082" "easy_ATAC" 843
"17083" "easy_ATAC" 480
"17084" "easy_ATAC" 1282
"17085" "easy_ATAC" 1894
"17086" "easy_ATAC" 1067
"17087" "easy_ATAC" 1346
"17088" "easy_ATAC" 1946
"17089" "easy_ATAC" 1049
"17090" "easy_ATAC" 559
"17091" "easy_ATAC" 1533
"17092" "easy_ATAC" 2101
"17093" "easy_ATAC" 585
"17094" "easy_ATAC" 752
"17095" "easy_ATAC" 1512
"17096" "easy_ATAC" 886
"17097" "easy_ATAC" 1201
"17098" "easy_ATAC" 1015
"17099" "easy_ATAC" 1780
"17100" "easy_ATAC" 2732
"17101" "easy_ATAC" 407
"17102" "easy_ATAC" 863
"17103" "easy_ATAC" 5071
"17104" "easy_ATAC" 1804
"17105" "easy_ATAC" 930
"17106" "easy_ATAC" 774
"17107" "easy_ATAC" 1100
"17108" "easy_ATAC" 596
"17109" "easy_ATAC" 1478
"17110" "easy_ATAC" 537
"17111" "easy_ATAC" 2206
"17112" "easy_ATAC" 1141
"17113" "easy_ATAC" 784
"17114" "easy_ATAC" 960
"17115" "easy_ATAC" 1233
"17116" "easy_ATAC" 642
"17117" "easy_ATAC" 1402
"17118" "easy_ATAC" 2014
"17119" "easy_ATAC" 2344
"17120" "easy_ATAC" 656
"17121" "easy_ATAC" 1222
"17122" "easy_ATAC" 821
"17123" "easy_ATAC" 697
"17124" "easy_ATAC" 2296
"17125" "easy_ATAC" 1850
"17126" "easy_ATAC" 1203
"17127" "easy_ATAC" 881
"17128" "easy_ATAC" 610
"17129" "easy_ATAC" 2038
"17130" "easy_ATAC" 1072
"17131" "easy_ATAC" 878
"17132" "easy_ATAC" 1580
"17133" "easy_ATAC" 3369
"17134" "easy_ATAC" 884
"17135" "easy_ATAC" 652
"17136" "easy_ATAC" 1236
"17137" "easy_ATAC" 1585
"17138" "easy_ATAC" 1680
"17139" "easy_ATAC" 363
"17140" "easy_ATAC" 1458
"17141" "easy_ATAC" 1310
"17142" "easy_ATAC" 1756
"17143" "easy_ATAC" 2124
"17144" "easy_ATAC" 1037
"17145" "easy_ATAC" 2492
"17146" "easy_ATAC" 320
"17147" "easy_ATAC" 1282
"17148" "easy_ATAC" 981
"17149" "easy_ATAC" 915
"17150" "easy_ATAC" 2545
"17151" "easy_ATAC" 1006
"17152" "easy_ATAC" 1371
"17153" "easy_ATAC" 772
"17154" "easy_ATAC" 998
"17155" "easy_ATAC" 1282
"17156" "easy_ATAC" 1038
"17157" "easy_ATAC" 1274
"17158" "easy_ATAC" 2777
"17159" "easy_ATAC" 2198
"17160" "easy_ATAC" 507
"17161" "easy_ATAC" 2143
"17162" "easy_ATAC" 983
"17163" "easy_ATAC" 699
"17164" "easy_ATAC" 525
"17165" "easy_ATAC" 906
"17166" "easy_ATAC" 1826
"17167" "easy_ATAC" 889
"17168" "easy_ATAC" 1661
"17169" "easy_ATAC" 1379
"17170" "easy_ATAC" 587
"17171" "easy_ATAC" 680
"17172" "easy_ATAC" 2916
"17173" "easy_ATAC" 994
"17174" "easy_ATAC" 476
"17175" "easy_ATAC" 919
"17176" "easy_ATAC" 884
"17177" "easy_ATAC" 2431
"17178" "easy_ATAC" 563
"17179" "easy_ATAC" 1222
"17180" "easy_ATAC" 657
"17181" "easy_ATAC" 1988
"17182" "easy_ATAC" 2229
"17183" "easy_ATAC" 2455
"17184" "easy_ATAC" 641
"17185" "easy_ATAC" 841
"17186" "easy_ATAC" 1041
"17187" "easy_ATAC" 377
"17188" "easy_ATAC" 739
"17189" "easy_ATAC" 814
"17190" "easy_ATAC" 2604
"17191" "easy_ATAC" 530
"17192" "easy_ATAC" 518
"17193" "easy_ATAC" 513
"17194" "easy_ATAC" 856
"17195" "easy_ATAC" 557
"17196" "easy_ATAC" 1282
"17197" "easy_ATAC" 1881
"17198" "easy_ATAC" 1990
"17199" "easy_ATAC" 1454
"17200" "easy_ATAC" 1656
"17201" "easy_ATAC" 1805
"17202" "easy_ATAC" 339
"17203" "easy_ATAC" 1245
"17204" "easy_ATAC" 1345
"17205" "easy_ATAC" 509
"17206" "easy_ATAC" 946
"17207" "easy_ATAC" 1338
"17208" "easy_ATAC" 1970
"17209" "easy_ATAC" 952
"17210" "easy_ATAC" 646
"17211" "easy_ATAC" 494
"17212" "easy_ATAC" 2961
"17213" "easy_ATAC" 784
"17214" "easy_ATAC" 858
"17215" "easy_ATAC" 1843
"17216" "easy_ATAC" 1356
"17217" "easy_ATAC" 1121
"17218" "easy_ATAC" 1611
"17219" "easy_ATAC" 4785
"17220" "easy_ATAC" 1925
"17221" "easy_ATAC" 1080
"17222" "easy_ATAC" 947
"17223" "easy_ATAC" 727
"17224" "easy_ATAC" 767
"17225" "easy_ATAC" 1765
"17226" "easy_ATAC" 1199
"17227" "easy_ATAC" 3290
"17228" "easy_ATAC" 2455
"17229" "easy_ATAC" 1262
"17230" "easy_ATAC" 1356
"17231" "easy_ATAC" 375
"17232" "easy_ATAC" 754
"17233" "easy_ATAC" 1723
"17234" "easy_ATAC" 1608
"17235" "easy_ATAC" 426
"17236" "easy_ATAC" 1096
"17237" "easy_ATAC" 2037
"17238" "easy_ATAC" 1688
"17239" "easy_ATAC" 1746
"17240" "easy_ATAC" 1299
"17241" "easy_ATAC" 1079
"17242" "easy_ATAC" 642
"17243" "easy_ATAC" 1193
"17244" "easy_ATAC" 1081
"17245" "easy_ATAC" 855
"17246" "easy_ATAC" 1718
"17247" "easy_ATAC" 2782
"17248" "easy_ATAC" 2470
"17249" "easy_ATAC" 1079
"17250" "easy_ATAC" 1310
"17251" "easy_ATAC" 1257
"17252" "easy_ATAC" 607
"17253" "easy_ATAC" 680
"17254" "easy_ATAC" 640
"17255" "easy_ATAC" 592
"17256" "easy_ATAC" 1903
"17257" "easy_ATAC" 451
"17258" "easy_ATAC" 705
"17259" "easy_ATAC" 949
"17260" "easy_ATAC" 781
"17261" "easy_ATAC" 867
"17262" "easy_ATAC" 4335
"17263" "easy_ATAC" 634
"17264" "easy_ATAC" 515
"17265" "easy_ATAC" 1247
"17266" "easy_ATAC" 1934
"17267" "easy_ATAC" 359
"17268" "easy_ATAC" 635
"17269" "easy_ATAC" 803
"17270" "easy_ATAC" 595
"17271" "easy_ATAC" 628
"17272" "easy_ATAC" 1865
"17273" "easy_ATAC" 595
[truncated: 1,777,549 more chars]
