# Supplementary material for: Flexible and high-throughput simultaneous profiling of gene expression and chromatin accessibility in single cells
Source: eLife. 2026 Jul 20;15:RP110034. doi: 10.7554/eLife.110034 (PMC13384510; doi:10.7554/eLife.110034)
Supplement: Figure 1—figure supplement 1—source data 3. [file elife-110034-fig1-figsupp1-data3.zip › Figure 1 Figure Supplement 1 Source Data 3.txt]

Fraction	All_Reads	UMIs	seq_depth	umi_depth	seq_sat
11	01	10366337	3711164	527.173362489829	188.728844589097	0.641998518859651
12	02	20726597	6959468	1054.03768307567	353.919243287225	0.664225246430951
13	03	31079018	9855704	1580.50335638731	501.205451586656	0.682882387081857
14	04	41417889	12472868	2106.279953214	634.299633848657	0.698853121171868
15	05	51799067	14863992	2634.20804515867	755.89869812856	0.713045178979768
16	06	62194048	17067306	3162.83807973963	867.946806346623	0.725579753226547
17	07	72566658	19110020	3690.33045158666	971.827705451587	0.736655641493094
18	08	82986636	21015950	4220.23169243287	1068.75254271766	0.746755007637615
19	09	93353566	22800965	4747.43521155411	1159.5283258747	0.755756893100366
1	1	103754216	24476443	5276.35353946298	1244.73367575264	0.764092063497449
9	2	207550704	37202656	10554.8567941416	1891.91700569569	0.820753891540642
2	3	311233974	45600455	15827.6024206672	2318.98164157852	0.853484970120903
3	4	414929723	51704511	21100.9826586656	2629.39946094386	0.875389715091584
4	5	518664461	56406747	26376.3456570382	2868.52863100081	0.891246169264719
5	6	622381243	60180086	31650.7955146461	3060.41934499593	0.903306716458998
6	7	726045985	63297870	36922.5989117168	3218.97223352319	0.912818373343115
7	8	829817721	65936029	42199.8434194467	3353.13410292921	0.920541551076372
8	9	933598719	68212084	47477.5589401953	3468.88140764849	0.926936399320402
10	Full	1037359752	70213654	52754.2591537836	3570.66995524817	0.932315039344229
