# Supplementary material for: Flexible and high-throughput simultaneous profiling of gene expression and chromatin accessibility in single cells
Source: eLife. 2026 Jul 20;15:RP110034. doi: 10.7554/eLife.110034 (PMC13384510; doi:10.7554/eLife.110034)
Supplement: Figure 1—figure supplement 1—source data 4. [file elife-110034-fig1-figsupp1-data4.zip › Figure 1 Figure Supplement 1 Source Data 4.txt]

Fraction	All_Reads	Unique_Fragments	seq_depth	frag_depth	seq_sat
5	01	16415852	4181558	834.81753458096	212.650427176566	0.745273166449113
6	02	32827067	7788855	1669.39925752644	396.097182668836	0.762730706340594
7	03	49251600	10926804	2504.65825874695	555.675549227014	0.778143166922496
8	04	65670769	13678066	3339.64447721725	695.589198535395	0.791717590515805
9	05	82096763	16108250	4174.97777664768	819.174633848657	0.803789462442021
10	06	98507092	18268113	5009.51444263629	929.013069568755	0.814550276237979
11	07	114919436	20202261	5844.15358014646	1027.37291497152	0.824205010891282
12	08	131342037	21947402	6679.31433075671	1116.12093165175	0.83289887608489
13	09	147765719	23530095	7514.5300549227	1196.60776037429	0.840760799194568
1	1	164184136	24971870	8349.47803091945	1269.92829536208	0.847903271239311
2	2	328372530	34738979	16699.1725996745	1766.62830553295	0.89420863249432
15	3	492599635	40484044	25050.8357912937	2058.78986981286	0.917815521726889
14	4	656751955	44577400	33398.6958401139	2266.95484133442	0.932124450242405
16	5	820929210	47814410	41747.8239422295	2431.57089096827	0.941755745297454
17	6	985104819	50534108	50096.8683380797	2569.87937347437	0.948701795965938
18	7	1149276171	52911031	58445.6962469487	2690.75625508544	0.953961430389737
19	8	1313462529	55055454	66795.2872762409	2799.80949959317	0.958083726954954
3	9	1477649068	57024074	75144.8875101709	2899.92239625712	0.961408919590643
4	Full	1641821840	58857076	83493.7876322213	2993.13852725793	0.96415136248888
