# Supplementary material for: Flexible and high-throughput simultaneous profiling of gene expression and chromatin accessibility in single cells
Source: eLife. 2026 Jul 20;15:RP110034. doi: 10.7554/eLife.110034 (PMC13384510; doi:10.7554/eLife.110034)
Supplement: Figure 3—source data 1. [file elife-110034-fig3-data1.zip › Figure 3 Source Data 1.txt]

peakname	chr	start	end	midpoint	gene	tss	pval	corr	zscore	pop_mean	pop_sd
1	chr1-3416214-3416707	chr1	3416214	3416707	3416460	Xkr4	3205901	0.00818393708463805	0.134919941794357	2.40060768230259	0.0144495006252053	0.0501833106913996
2	chr1-3605675-3606163	chr1	3605675	3606163	3605919	Rp1	3999557	0.0223148833423306	0.103869881503085	2.00812729278893	0.0145078657489418	0.0445001749017789
3	chr1-4491698-4493768	chr1	4491698	4493768	4492733	Gm37587	4496551	0.0229941855620724	0.0477026299307668	1.99550002779613	-0.000644552082968789	0.0242281039039279
4	chr1-4768503-4770047	chr1	4768503	4770047	4769275	Gm37587	4496551	0.0200667795910747	0.0633977839843241	2.05237163309519	0.00237591805573203	0.0297323666652733
5	chr1-4857374-4858468	chr1	4857374	4858468	4857921	Gm37587	4496551	0.0255107981420334	0.0395147627440002	1.95129808891612	-0.000930725669284339	0.0207274781044605
6	chr1-4828938-4830326	chr1	4828938	4830326	4829632	Gm6085	4687934	0.0221730205336115	0.0798960869225016	2.01080515838332	0.00648994295322054	0.0365058462592663
7	chr1-5082805-5083621	chr1	5082805	5083621	5083213	Gm6123	4771131	0.00836802397748205	0.0854481491988682	2.39245570840894	0.0058437394501528	0.033273096537973
8	chr1-4426510-4427444	chr1	4426510	4427444	4426977	Mrpl15	4773206	0.0139492190781163	0.0729358384937817	2.19871156416027	0.00493333440068531	0.0309283423990485
9	chr1-4746822-4747112	chr1	4746822	4747112	4746967	Mrpl15	4773206	0.00848592329996116	0.0756506184453528	2.38731707273421	0.00220927397384862	0.0307631295860467
10	chr1-4784015-4784732	chr1	4784015	4784732	4784374	Gm37144	4778063	0.00784792163056983	0.0954183578042939	2.41591225423064	0.00869020602068081	0.0358987176093579
11	chr1-4571394-4572190	chr1	4571394	4572190	4571792	Lypla1	4807788	0.0290106448033629	0.0606470372934273	1.8955370384529	0.0103725416980218	0.0265225604013724
12	chr1-4479277-4480032	chr1	4479277	4480032	4479654	Gm37988	4807892	0.0414301378063874	0.101661129215802	1.73432589374493	0.0281585597691778	0.0423810598179506
13	chr1-4544057-4544474	chr1	4544057	4544474	4544266	Gm37988	4807892	0.00748629446527341	0.12854737683619	2.43304139772143	0.022535960394467	0.0435715629586098
14	chr1-4785090-4786180	chr1	4785090	4786180	4785635	Gm37988	4807892	0.0405952944868233	0.0832022625601948	1.74381938603357	0.0220442538893661	0.0350712976129578
15	chr1-4807364-4809182	chr1	4807364	4809182	4808273	Gm37988	4807892	0.0314852160017201	0.10018884099503	1.85940021046865	0.0291892197486473	0.0381841525275978
16	chr1-4819657-4819767	chr1	4819657	4819767	4819712	Gm37988	4807892	0.00477023058680948	0.132538175295558	2.59205466152056	0.0134766760583247	0.045933251719078
17	chr1-4820177-4820690	chr1	4820177	4820690	4820434	Gm37988	4807892	0.0476280434059775	0.0956029087971008	1.66830050968534	0.0228205054963364	0.0436266744979247
18	chr1-5072598-5072803	chr1	5072598	5072803	5072700	Gm37988	4807892	0.0285568303797872	0.113170802784476	1.90243996250987	0.0286913078061851	0.0444058664888633
19	chr1-4513923-4514549	chr1	4513923	4514549	4514236	Rgs20	4909576	0.00383707644849137	0.0696349790397568	2.66607956160536	0.0042890024468766	0.0245101374819934
20	chr1-5018868-5020302	chr1	5018868	5020302	5019585	Rgs20	4909576	0.0332914508282593	0.0543875000124418	1.83447913888044	0.00813468402566065	0.0252130509453537
21	chr1-5311391-5312474	chr1	5311391	5312474	5311932	Rgs20	4909576	9.55443988972371e-05	0.082150229867255	3.7305149574146	0.00208647164348749	0.0214618515507186
22	chr1-4597800-4598863	chr1	4597800	4598863	4598332	Atp6v1h	5070018	0.0348984300986733	0.0757080948982721	1.81322672051508	0.0154562375185656	0.0332290808965085
23	chr1-4877559-4878103	chr1	4877559	4878103	4877831	Atp6v1h	5070018	0.0142215929891526	0.0786605165043473	2.19111894684763	0.0109218261977639	0.0309151132137483
24	chr1-6214083-6215464	chr1	6214083	6215464	6214774	Rb1cc1	6206197	0.043810041572154	0.120317547822171	1.70808763366478	0.0551388469086879	0.0381588740699676
25	chr1-7199718-7200314	chr1	7199718	7200314	7200016	Pcmtd1	7088920	0.00405053728444879	0.120228425792121	2.64782793615703	0.0284933440259266	0.034645408983537
26	chr1-7120812-7122530	chr1	7120812	7122530	7121671	Gm38372	7148110	0.0169033725318904	0.0767544886156462	2.12236921746262	0.00867112905829468	0.0320789422486763
27	chr1-9584209-9585367	chr1	9584209	9585367	9584788	Rrs1	9545408	0.0319982199622883	0.0621257689187091	1.85220465969939	0.00434774618896903	0.0311941892744819
28	chr1-9638560-9639687	chr1	9638560	9639687	9639124	Rrs1	9545408	0.0296066641439726	0.0621257689187091	1.88660608077708	0.0039483657803853	0.0308370696623435
29	chr1-9822632-9823553	chr1	9822632	9823553	9823092	Rrs1	9545408	7.52310857540072e-12	0.115731782188436	6.74745375344663	-0.00169890434831598	0.0174037038011217
30	chr1-9559656-9560210	chr1	9559656	9560210	9559933	Adhfe1	9547948	0.031693084760344	0.139431626341767	1.85647298950606	0.0562234632636957	0.0448205621888471
31	chr1-9535849-9536491	chr1	9535849	9536491	9536170	2610203C22Rik	9560832	3.91189400085241e-05	0.0469533242406257	3.94973464625125	-0.00574711970565533	0.0133427808868881
32	chr1-9797585-9799250	chr1	9797585	9799250	9798418	Vxn	9601199	0.0172703763628796	0.0797980846200873	2.11370170586065	0.0055970064387968	0.0351048012004501
33	chr1-9906454-9907363	chr1	9906454	9907363	9906908	Mybl1	9667415	0.0374289512155266	0.0593857896928758	1.78133400500829	0.0047167944672356	0.0306899183824799
34	chr1-9850028-9850659	chr1	9850028	9850659	9850344	Vcpip1	9718622	0.021187640289364	0.132104191429283	2.02981565969396	0.0361922395692381	0.0472515577471233
35	chr1-9981723-9982075	chr1	9981723	9982075	9981899	1700034P13Rik	9747648	0.00257698191496324	0.107880157204128	2.79724998747341	0.0123088692730037	0.0341661590344481
36	chr1-10099327-10099766	chr1	10099327	10099766	10099546	Sgk3	9798107	0.00223032419506594	0.0858327182849922	2.84360375220682	0.00310017677529744	0.0290942581031162
37	chr1-9630064-9631913	chr1	9630064	9631913	9630988	Sgk3	9798107	0.0488378055977251	0.069707897069642	1.65622821613986	0.016774206062705	0.031960384741125
38	chr1-10037433-10038443	chr1	10037433	10038443	10037938	Mcmdc2	9908638	0.00398431236741754	0.0768084845524589	2.65339631843139	0.00128460405358361	0.028463098397424
39	chr1-10232203-10233740	chr1	10232203	10233740	10232972	Mcmdc2	9908638	0.000320292985775738	0.093434905675406	3.41382121345211	0.0051133354515494	0.0258717620816892
40	chr1-9787503-9788426	chr1	9787503	9788426	9787964	Snhg6	9941959	0.037438043131016	0.0738768535901263	1.7812226414248	0.00481954934785974	0.0387696083781125
41	chr1-9985604-9986143	chr1	9985604	9986143	9985874	Snhg6	9941959	0.0138868566647324	0.111692322233805	2.20046792335233	0.0122133012006662	0.0452081214079168
42	chr1-9700000-9701283	chr1	9700000	9701283	9700642	Snord87	9942463	0.0190527424461241	0.0644782007499292	2.07371825427833	0.00374468345499858	0.0292872559566036
43	chr1-9747441-9748878	chr1	9747441	9748878	9748160	Snord87	9942463	0.0431272417680141	0.0501546672357159	1.71549515167066	0.0019476505134683	0.0281009344009516
44	chr1-10039250-10040322	chr1	10039250	10040322	10039786	Tcf24	9960163	6.67196019968758e-05	0.090259462099636	3.82002304874032	0.00296923243007524	0.0228507075888836
45	chr1-9547824-9549140	chr1	9547824	9549140	9548482	Tcf24	9960163	0.00756033867967726	0.137798731931809	2.42947572706733	0.00977211551952039	0.0526972198099844
46	chr1-9563433-9565719	chr1	9563433	9565719	9564576	Gm15818	9982387	0.034269757559499	0.0477016125479565	1.82144318874701	0.00284857241121369	0.0246250008860269
47	chr1-9804685-9804853	chr1	9804685	9804853	9804769	Gm15818	9982387	0.000135349234831628	0.154706547454352	3.64183794253517	0.00687026842964759	0.0405938653387175
48	chr1-9967722-9968457	chr1	9967722	9968457	9968090	Gm15818	9982387	0.00126398576745471	0.0976437804923832	3.01997307996904	0.0059656613717556	0.0303572636884457
49	chr1-9572645-9573768	chr1	9572645	9573768	9573206	Cops5	10024601	1.99606662097793e-05	0.175327392639554	4.10793447185336	0.0301800787050905	0.0353334053717217
50	chr1-9621365-9622325	chr1	9621365	9622325	9621845	Cops5	10024601	0.0337441066699546	0.129684519056146	1.82840885542061	0.0449834842890873	0.0463249970136326
51	chr1-9658469-9658669	chr1	9658469	9658669	9658569	Cops5	10024601	0.000478699814393221	0.0660119943071478	3.30275509605398	0.000962236158992627	0.0196956045048191
52	chr1-9736721-9736972	chr1	9736721	9736972	9736846	Cops5	10024601	0.00519368030619588	0.143431019937093	2.56266036151548	0.0347565993536333	0.042406876157086
53	chr1-9938738-9938970	chr1	9938738	9938970	9938854	Cops5	10024601	0.0190229967678295	0.104721507122121	2.07435887675047	0.0290841036892346	0.0364630268564587
54	chr1-9947529-9947977	chr1	9947529	9947977	9947753	Cops5	10024601	0.00137657366314744	0.128791024560775	2.99403458742242	0.025961095769762	0.0343449368363977
55	chr1-9848211-9849130	chr1	9848211	9849130	9848670	Cspp1	10037987	0.0459816224002637	0.122328177408792	1.68513128540991	0.0471113385930471	0.0446355957348738
56	chr1-10142491-10144573	chr1	10142491	10144573	10143532	Arfgef1	10137571	0.0393333227963467	0.103341647362989	1.75847544758218	0.035382599313909	0.0386465720306304
57	chr1-10990825-10991113	chr1	10990825	10991113	10990969	Prex2	10993465	0.0340994367185002	0.0509653401606644	1.8236905161511	0.0012767560931265	0.0272461712266869
58	chr1-13115384-13116910	chr1	13115384	13116910	13116147	Sulf1	12692277	0.0300908316669884	0.0113788675210288	1.87946034455235	-0.00460146100775953	0.0085026154316624
59	chr1-13312157-13313257	chr1	13312157	13313257	13312707	Slco5a1	12866549	0.0122296373775314	0.132630790906955	2.24983730832007	0.0136203489066158	0.0528973546488139
60	chr1-13313583-13315119	chr1	13313583	13315119	13314351	Prdm14	13113457	0.00854527781063903	0.123620092928525	2.38475378010099	0.00984740316196933	0.0477083591253342
61	chr1-13236157-13236536	chr1	13236157	13236536	13236346	Ncoa2	13139105	0.0405659486866089	0.0513483733892708	1.74415596556599	0.0082421563204116	0.0247146573585642
62	chr1-13355672-13355917	chr1	13355672	13355917	13355794	Ncoa2	13139105	0.0319393500313075	0.118051637470328	1.85302552600816	0.035340348668824	0.044635806490849
63	chr1-13466828-13467996	chr1	13466828	13467996	13467412	Ncoa2	13139105	0.0199697861915491	0.142833588970192	2.0543733292941	0.053270871099418	0.043596125686439
64	chr1-13489395-13490250	chr1	13489395	13490250	13489822	Ncoa2	13139105	0.0249395279486981	0.144669544679786	1.96099971710355	0.0601349696726484	0.0431078976043899
65	chr1-13604445-13604893	chr1	13604445	13604893	13604669	Ncoa2	13139105	0.0179781361897956	0.139626669863693	2.09742158045085	0.0524035244107626	0.0415858911083491
66	chr1-12718178-12718809	chr1	12718178	12718809	12718494	Gm38376	13177462	0.00069370379317918	0.0547372971098615	3.19725802922056	-0.00706624619753361	0.0193301706470221
67	chr1-13372166-13373073	chr1	13372166	13373073	13372620	Gm37409	13234809	6.99353378928174e-05	0.134213627868103	3.80839683995186	0.00716631586888303	0.0333597882096828
68	chr1-13647504-13648194	chr1	13647504	13648194	13647849	Gm37409	13234809	0.0139037147261517	0.0776502432644873	2.19999246755445	0.00395643835267032	0.0334972987401799
69	chr1-13695300-13696448	chr1	13695300	13696448	13695874	Gm37409	13234809	0.00038112306098748	0.115164287063951	3.36615229391858	0.00815255954992689	0.031790518719951
70	chr1-13335820-13336702	chr1	13335820	13336702	13336261	Gm38223	13289812	0.0413079909866307	0.0566874994663954	1.73570515259469	0.00236209228213508	0.0312987531914909
71	chr1-13360022-13361054	chr1	13360022	13361054	13360538	Gm38223	13289812	0.00371253596090039	0.078663702565418	2.67715300262913	0.00452089026040703	0.027694648842333
72	chr1-13214570-13214944	chr1	13214570	13214944	13214757	Gm37702	13297036	0.0478676816268841	0.0927291597768403	1.66588981168095	0.0190816688800709	0.0442091009743653
73	chr1-13342369-13343614	chr1	13342369	13343614	13342992	Gm37702	13297036	0.0150712456965323	0.0708173364858663	2.16821290491227	0.00887327198128423	0.02856917988277
74	chr1-13587308-13587568	chr1	13587308	13587568	13587438	Gm37702	13297036	0.000109055476159254	0.0734204224137143	3.69705982933762	-0.000820732488011453	0.0200811342874662
75	chr1-13137783-13138409	chr1	13137783	13138409	13138096	Gm38120	13343563	0.0440208143073475	0.10176957280359	1.70581983674612	0.029523612113497	0.042352632519448
76	chr1-13623460-13624303	chr1	13623460	13624303	13623882	Gm38120	13343563	0.00784372412015257	0.113052952735083	2.4161070557993	0.0146149957787095	0.0407423821391092
77	chr1-13052110-13052602	chr1	13052110	13052602	13052356	Gm38380	13354483	0.0257718810208248	0.0844344462488197	1.94692470725727	0.0208972082446476	0.0326346662340528
78	chr1-13268286-13269190	chr1	13268286	13269190	13268738	Gm38380	13354483	0.0301261460365976	0.0780459240832684	1.87894288683646	0.0191305004162378	0.0313556223979885
79	chr1-13329622-13330066	chr1	13329622	13330066	13329844	Gm38380	13354483	0.0294481501262739	0.0551513919560983	1.8889666300861	0.00586157063786008	0.026093537351685
80	chr1-13332508-13332829	chr1	13332508	13332829	13332668	Gm38380	13354483	0.0393503673209598	0.0780459240832684	1.75827496863672	0.0221408567516761	0.0317954064801015
81	chr1-13535080-13535371	chr1	13535080	13535371	13535226	Gm38380	13354483	0.015147898080242	0.0844344462488197	2.16620145298592	0.0135535890268049	0.0327212675092207
82	chr1-13655671-13656971	chr1	13655671	13656971	13656321	Gm38380	13354483	0.03113013317284	0.0746015925085478	1.86443767458213	0.0116674878467684	0.0337550058764419
83	chr1-13151058-13151570	chr1	13151058	13151570	13151314	Gm7593	13407012	2.15109311672144e-06	0.201631668388916	4.59622282172332	0.009241974267099	0.0418582174068057
84	chr1-13366575-13367190	chr1	13366575	13367190	13366882	Gm7593	13407012	0.0178846412310599	0.055877716467652	2.09954048972377	0.000669088902910039	0.0262955765011256
85	chr1-13171189-13171757	chr1	13171189	13171757	13171473	Tram1	13564698	0.0028488653698851	0.106690718658606	2.76468775115078	0.0172501080809521	0.0323510713064882
86	chr1-13188342-13188759	chr1	13188342	13188759	13188550	Tram1	13564698	0.000137945477018384	0.147940761098942	3.63694486712449	0.0252902118614443	0.0337235107263175
87	chr1-13234231-13234698	chr1	13234231	13234698	13234464	Tram1	13564698	0.000702701482386491	0.138446526211957	3.1935391149853	0.020384679122394	0.0369689685451391
88	chr1-13683047-13683411	chr1	13683047	13683411	13683229	Tram1	13564698	0.0467838462629123	0.128757856731871	1.67687108987698	0.0412912168700468	0.0521606224770929
89	chr1-13373969-13374790	chr1	13373969	13374790	13374380	Lactb2	13623330	0.043105386144508	0.176007184943003	1.71573381724831	0.0778215830008487	0.0572265936330525
90	chr1-13561100-13562166	chr1	13561100	13562166	13561633	Lactb2	13623330	0.0280397468662405	0.152823889556813	1.91041738858487	0.0668830722399911	0.0449853617488702
91	chr1-13807392-13808275	chr1	13807392	13808275	13807834	Lactb2	13623330	0.0180375354180733	0.0980909430863085	2.09608027084292	0.0206845256548087	0.0369291283870401
92	chr1-13255043-13255470	chr1	13255043	13255470	13255256	Gm38319	13641483	0.00117568171778585	0.131473342529488	3.04184064130418	0.0188486267435211	0.0370251860852511
93	chr1-13301192-13302230	chr1	13301192	13302230	13301711	Gm38319	13641483	0.000113612870446266	0.156186311200434	3.68664976380162	0.0247946100519992	0.0356398653429302
94	chr1-13308002-13308523	chr1	13308002	13308523	13308262	Gm38319	13641483	0.0148634998697842	0.111017673280677	2.17370895465692	0.012118362491322	0.0454979543500868
95	chr1-13698162-13698435	chr1	13698162	13698435	13698298	Gm38319	13641483	0.00818136759298848	0.132213581051413	2.40072260309988	0.0234938206699469	0.0452862651607827
96	chr1-13266619-13266994	chr1	13266619	13266994	13266806	Xkr9	13668771	0.0425255087903329	0.0861963543715257	1.72210213969291	0.0205579240771722	0.0381152945469647
97	chr1-13304926-13305675	chr1	13304926	13305675	13305300	Xkr9	13668771	0.0192524628187785	0.12699385411129	2.06943883282829	0.0326428825371444	0.0455925394253845
98	chr1-13317809-13318069	chr1	13317809	13318069	13317939	Xkr9	13668771	2.84551788273435e-05	0.255642274307976	4.02526843988751	0.0454953185300261	0.0522069419508883
99	chr1-13487645-13488678	chr1	13487645	13488678	13488162	Xkr9	13668771	0.0482909246471096	0.116340173593304	1.66165559533871	0.0467410774477329	0.0418853920997894
100	chr1-13521886-13522067	chr1	13521886	13522067	13521976	Xkr9	13668771	0.000329922040206538	0.195463824965718	3.40574239713308	0.0318342497531637	0.0480452001743574
101	chr1-13658252-13661086	chr1	13658252	13661086	13659669	Xkr9	13668771	0.0405320438472107	0.127705854003539	1.74454508084763	0.0409668056266998	0.0497201530239018
102	chr1-13699170-13700066	chr1	13699170	13700066	13699618	Eya1	14168954	0.0158717782612017	0.105646555302768	2.14762501552628	0.0121783685937759	0.043521651141732
103	chr1-13704728-13705179	chr1	13704728	13705179	13704954	Eya1	14168954	0.00636411996527531	0.332477533889601	2.4912838168519	0.0463379718038195	0.114856268141845
104	chr1-15609344-15611221	chr1	15609344	15611221	15610282	Gm37509	15853331	0.0102110369298598	0.0585183710849977	2.31850164136472	-0.000375616865784088	0.0254017452047675
105	chr1-15816711-15817810	chr1	15816711	15817810	15817260	Gm37509	15853331	0.00366605676879665	0.0941972920696325	2.68137119251147	0.00645080085363631	0.0327244849430226
106	chr1-16111411-16112225	chr1	16111411	16112225	16111818	Gm37509	15853331	0.00227150315671609	0.0820327052437332	2.83776889318847	0.00105696027420305	0.0285350033837841
107	chr1-15621862-15622145	chr1	15621862	15622145	15622004	Rpl7	16101295	0.0358820420967706	0.106658561412806	1.8006118240726	0.0231742167626879	0.0463644320969159
108	chr1-15902416-15902712	chr1	15902416	15902712	15902564	Rdh10	16105774	0.000196696153402213	0.150643332559654	3.54447734773853	0.0127509315152021	0.0389034510637882
109	chr1-15996570-15997849	chr1	15996570	15997849	15997210	Rdh10	16105774	0.0433018620150073	0.0614424674746244	1.71359178127053	0.0107101825154049	0.0296058171576922
110	chr1-16201976-16202234	chr1	16201976	16202234	16202105	Stau2	16228674	0.0231972100680918	0.0979422839973983	1.99178711909607	0.0185062178143694	0.0398818053503024
111	chr1-16491639-16492178	chr1	16491639	16492178	16491908	Stau2	16228674	0.0425981016344477	0.1294069892446	1.72130108193631	0.0484555603511745	0.0470292093248224
112	chr1-16092960-16093545	chr1	16092960	16093545	16093252	Ube2w	16540790	0.0234003111831638	0.0578273837295834	1.98810008154937	0.00360228625745568	0.0272748328795746
113	chr1-16104177-16106498	chr1	16104177	16106498	16105338	Ube2w	16540790	0.028268092224553	0.118896578554028	1.90687956901707	0.0478541716499451	0.0372558435563412
114	chr1-16513628-16513874	chr1	16513628	16513874	16513751	Ube2w	16540790	0.0114142797380007	0.108093539779603	2.27629165127487	0.0240662158736048	0.0369141291094826
115	chr1-16606954-16607661	chr1	16606954	16607661	16607308	Ube2w	16540790	0.0287874972211635	0.0333652469966023	1.89892000636234	-8.61152374811357e-05	0.017615993365705
116	chr1-16687683-16689142	chr1	16687683	16689142	16688412	Ube2w	16540790	0.025220258472514	0.0749774125425778	1.95620918515377	0.0120642388125444	0.0321607598039614
117	chr1-16518733-16520111	chr1	16518733	16520111	16519422	D030040B21Rik	16657552	0.00420637694108344	0.164786402365482	2.63503931304374	0.00453150489725266	0.0608168905393362
118	chr1-16664940-16665988	chr1	16664940	16665988	16665464	Tmem70	16665207	0.0161757833521263	0.0918661501994542	2.14003959873043	0.0208003874493151	0.0332076858728683
119	chr1-16605057-16605737	chr1	16605057	16605737	16605397	Gm28376	16898185	0.0185812260328097	0.0825041155905146	2.08397488231629	0.00809077289127141	0.035707408630825
120	chr1-16482808-16483333	chr1	16482808	16483333	16483070	Jph1	16964560	0.00189397127998476	0.13942174408531	2.89530171532425	0.0131261899157551	0.0436208611700458
121	chr1-17096828-17098130	chr1	17096828	17098130	17097479	Gdap1	17145362	0.019748008398802	0.0925300088654872	2.05898143688831	0.0107027089679881	0.039741640420597
122	chr1-20131580-20132579	chr1	20131580	20132579	20132080	Pkhd1	20057779	0.0125654668448544	0.125336049546356	2.23938412044647	0.0383849915559779	0.0388281122458983
123	chr1-20863899-20864057	chr1	20863899	20864057	20863978	Gm28653	20669882	2.73250978138277e-10	0.163609741230837	6.20513434825863	0.000869798937537038	0.0262266589504175
124	chr1-21044623-21045277	chr1	21044623	21045277	21044950	Gm28653	20669882	2.13360738614469e-07	0.163609741230837	5.05663381692897	0.0086282914183397	0.0306491344683967
125	chr1-21124874-21125529	chr1	21124874	21125529	21125202	Gm28653	20669882	0.00498549978954624	0.103869881503085	2.57683339971281	0.00730705910254204	0.037473444116063
126	chr1-21037286-21038243	chr1	21037286	21038243	21037764	Mcm3	20802968	0.00493928826640002	0.0394419872715733	2.58005085868981	-0.00233908441077878	0.016193894605461
127	chr1-20939013-20939475	chr1	20939013	20939475	20939244	Paqr8	20890606	0.0282618113691908	0.0274887576689662	1.90697656135941	-0.00623429831908994	0.0176840432501259
128	chr1-20653640-20654682	chr1	20653640	20654682	20654161	Efhc1	20951626	8.90427279231427e-11	0.108967548897075	6.3791397660438	-0.000801713878096134	0.0172075337429466
129	chr1-21040353-21040701	chr1	21040353	21040701	21040527	Tram2	20996299	0.000108241189785675	0.140939595354545	3.69896273478002	0.0188942392910979	0.0329944811057161
130	chr1-21132059-21133136	chr1	21132059	21133136	21132598	Gm2693	21178988	0.0289409296334859	0.0429910706946872	1.89659160626964	-0.000417490422263985	0.022887669107811
131	chr1-21166114-21167138	chr1	21166114	21167138	21166626	Gm2693	21178988	0.0269820705089456	0.0603509476288377	1.92712430029667	0.0045376689174701	0.0289619505616608
132	chr1-21328447-21329389	chr1	21328447	21329389	21328918	Tmem14a	21218575	0.00612301213151912	0.136696985119813	2.50497444024768	0.0201051185068074	0.0465441342393408
133	chr1-20819910-20820743	chr1	20819910	20820743	20820326	Gm38224	21234722	0.00143217027704434	0.0557704303613043	2.98193366419365	-0.000697125213153517	0.0189365565882658
134	chr1-21059146-21060429	chr1	21059146	21060429	21059788	Gm38224	21234722	1.74439279248952e-06	0.160109716218705	4.63972177394367	0.00606233350510255	0.0332018578309418
135	chr1-21231367-21233057	chr1	21231367	21233057	21232212	Gsta3	21240589	0.00760369264518959	0.252207172774608	2.42740222606513	0.0958400025108157	0.0644174947953586
136	chr1-21239996-21241223	chr1	21239996	21241223	21240610	Gsta3	21240589	0.00268116582379566	0.282233114020519	2.78442139681738	0.100541330460554	0.065252976351798
137	chr1-21246021-21246609	chr1	21246021	21246609	21246315	Gsta3	21240589	0.044797683059984	0.157989824264858	1.69753602560465	0.0645565130504823	0.0550405468897752
138	chr1-21266203-21266617	chr1	21266203	21266617	21266410	Gsta3	21240589	0.0448239676895331	0.189243439456716	1.69725778089104	0.0832102439749741	0.0624732416463432
139	chr1-21266976-21268288	chr1	21266976	21268288	21267632	Gsta3	21240589	0.0060787120366271	0.270625547260106	2.50754168530443	0.103331015994202	0.0667165504152302
140	chr1-21269009-21269547	chr1	21269009	21269547	21269278	Gsta3	21240589	0.0441085876589693	0.228649089259956	1.70487802642733	0.0926814269276583	0.0797521348886324
141	chr1-21303946-21305914	chr1	21303946	21305914	21304930	Gsta3	21240589	0.00667748571404417	0.256232410391398	2.47416042006513	0.0945666043413944	0.065341683077182
142	chr1-21326498-21327532	chr1	21326498	21327532	21327015	Gsta3	21240589	0.0312114917812729	0.227436550709794	1.86327928126158	0.098289940367748	0.0693114615939937
143	chr1-20890278-20891387	chr1	20890278	20891387	20890832	Gm4956	21285246	0.00997080495723202	0.0567097704855297	2.32744468309599	-0.000678477618926983	0.0246571910049086
144	chr1-21242851-21245093	chr1	21242851	21245093	21243972	Gm4956	21285246	1.84251639912511e-05	0.0911558280320704	4.12638928827408	0.00207061425059373	0.0215891442997463
145	chr1-21100891-21101847	chr1	21100891	21101847	21101369	Gm21909	21312517	3.02049596917025e-33	0.184021295811417	11.9559891944471	-0.00030995604209582	0.0154174823057824
146	chr1-21052373-21053192	chr1	21052373	21053192	21052782	Kcnq5	21398403	0.0228071974885513	0.152639392238994	1.99894416928784	0.0361434880742105	0.0582787183127218
147	chr1-21344283-21345030	chr1	21344283	21345030	21344656	Kcnq5	21398403	0.00202377005861727	0.0707223189747415	2.87443270723342	0.00240520109424925	0.0237671655031528
148	chr1-22633905-22634376	chr1	22633905	22634376	22634140	Rims1	22286251	0.0151493244042911	0.136327818290731	2.16616410746468	0.0255216940128912	0.0511531531226088
149	chr1-22595018-22595166	chr1	22595018	22595166	22595092	Gm29506	23048295	1.64801635893163e-12	0.241454815375702	6.96448670162722	0.00300826594475046	0.0342374908082227
150	chr1-23382893-23383756	chr1	23382893	23383756	23383324	Gm29506	23048295	0.0265404900657598	0.0721249090712236	1.93426153384239	0.013852735028226	0.0301263159213225
151	chr1-23411611-23411977	chr1	23411611	23411977	23411794	Gm29506	23048295	0.00244949544547425	0.118270858940265	2.81360155611242	0.0071354179559653	0.0394993529708792
152	chr1-23187266-23188653	chr1	23187266	23188653	23187960	Gm6420	23255685	2.46355587625527e-08	0.187339675045501	5.45392092997987	0.00375142335489115	0.0336617002790481
153	chr1-23255829-23257373	chr1	23255829	23257373	23256601	Gm27028	23291537	0.00555807800596498	0.0587743485582793	2.53902600540417	-0.000177189185075559	0.0232181701242444
154	chr1-22996698-22997291	chr1	22996698	22997291	22996994	Gm29107	23293729	0.0446190920935053	0.112598440358557	1.69943004905121	0.0219425017708068	0.0533449073931364
155	chr1-23162917-23164313	chr1	23162917	23164313	23163615	Gm29107	23293729	0.0245332624117123	0.100557300913961	1.96801314887209	0.0194119948882819	0.0412320954624645
156	chr1-23879252-23879409	chr1	23879252	23879409	23879330	Sdhaf4	23995939	0.022267395326475	0.0659172131178784	2.00902209434016	0.0106480315946737	0.0275104896451412
157	chr1-23921580-23922668	chr1	23921580	23922668	23922124	Sdhaf4	23995939	0.00269739000400331	0.116716961265159	2.7824643003946	0.0269171536748007	0.0322734805897143
158	chr1-24099403-24100750	chr1	24099403	24100750	24100076	Sdhaf4	23995939	0.0348999424165041	0.0803931079585998	1.81320710227444	0.0227942549475589	0.031766284689041
159	chr1-23762013-23763261	chr1	23762013	23763261	23762637	Col19a1	24261890	0.035389489965063	0.0826116072027009	1.80689289909019	0.00958246072211149	0.0404169757473512
160	chr1-24699434-24700957	chr1	24699434	24700957	24700196	Gm28661	24614885	0.0372167504241134	0.0698578654258977	1.78393947340528	0.00654066865500907	0.035492906410118
161	chr1-24678069-24679742	chr1	24678069	24679742	24678906	Gm29216	24615706	0.00441979193892734	0.0935263862417462	2.61819668257692	0.00960039505942864	0.0320548840890421
162	chr1-24693238-24693776	chr1	24693238	24693776	24693507	Gm29216	24615706	0.0153124660850696	0.0953761588767092	2.16191235922764	0.010321103179122	0.0393425086519111
163	chr1-24302810-24303063	chr1	24302810	24303063	24302936	Lmbrd1	24678630	0.0204590861495658	0.112622620739826	2.04435821255883	0.0266811031708408	0.0420383849762885
164	chr1-31153826-31154566	chr1	31153826	31154566	31154196	Gm37906	30865504	0.00540176773282825	0.11554123890653	2.54899014011677	0.0110983883556617	0.0409742073565193
165	chr1-30815701-30816065	chr1	30815701	30816065	30815883	4931428L18Rik	30997842	0.00674386238116329	0.0482291471514886	2.4706247996309	0.000103311853538095	0.0194792164739624
166	chr1-30991591-30992690	chr1	30991591	30992690	30992140	4931428L18Rik	30997842	0.00038432639008314	0.168580424981699	3.36384292100714	0.023744703939217	0.043056624356026
167	chr1-33213760-33215162	chr1	33213760	33215162	33214461	Prim2	33453810	0.0283623722123323	0.0732490656373487	1.90542579783261	0.011939837244374	0.0321761301136539
168	chr1-33754785-33755554	chr1	33754785	33755554	33755170	Bag2	33745484	7.27499517215357e-05	0.22304012019703	3.79862694107374	0.0181312125007706	0.0539428880158309
169	chr1-33907006-33907498	chr1	33907006	33907498	33907252	Bag2	33745484	9.48095509137069e-14	0.332477533889601	7.35591820814638	0.0141812666193179	0.0432707730379306
170	chr1-33383872-33384466	chr1	33383872	33384466	33384169	Zfp451	33761545	8.40308393500807e-06	0.160814076148241	4.30357795086316	0.0206574465205417	0.0325674662404078
171	chr1-33470736-33471752	chr1	33470736	33471752	33471244	Zfp451	33761545	0.0320675738882248	0.058042122955985	1.85123920589664	0.00684361437916921	0.0276563441470644
172	chr1-34011040-34011640	chr1	34011040	34011640	34011340	Zfp451	33761545	0.0170884997081407	0.072551669227458	2.11797719121109	0.0128213871255302	0.0282015700404088
173	chr1-34236286-34238512	chr1	34236286	34238512	34237399	Zfp451	33761545	0.0495969938418871	0.0883606425724133	1.64877378389925	0.0303436673170552	0.0351879535093963
174	chr1-33669548-33670565	chr1	33669548	33670565	33670056	Bend6	33852052	0.000380127970303793	0.0819154347098584	3.36687335308689	0.00161044947232588	0.0238515016206076
175	chr1-34005415-34006649	chr1	34005415	34006649	34006032	Bend6	33852052	0.0355004243983852	0.0483360584661141	1.80547202825771	0.0010081354364359	0.0262136008140485
176	chr1-33939060-33940298	chr1	33939060	33940298	33939679	Dst	33908225	0.0448665713074898	0.130962164227132	1.69680706498643	0.053441611869758	0.045686132476113
177	chr1-34120579-34123675	chr1	34120579	34123675	34122127	Dst	33908225	0.0477407522376578	0.107755318708773	1.66716548135275	0.0414668184899072	0.0397612000490069
178	chr1-34310459-34311325	chr1	34310459	34311325	34310892	Dst	33908225	0.0389796388948274	0.116696879607171	1.76265154518074	0.0440661516051899	0.0412053807234678
179	chr1-34251934-34252620	chr1	34251934	34252620	34252277	Gm38157	34032100	1.65172006624957e-08	0.114862607309134	5.52454316671129	0.000311047831603236	0.0207350284033932
180	chr1-34432872-34433560	chr1	34432872	34433560	34433216	Gm38157	34032100	0.00326097395262957	0.0943504770248997	2.72031639734427	0.0075205820631623	0.0319190425961134
181	chr1-34472514-34473385	chr1	34472514	34473385	34472950	Gm38157	34032100	0.00502947550620734	0.0971013313375536	2.57379618217362	0.00865543140977872	0.034363987537304
182	chr1-33944992-33945647	chr1	33944992	33945647	33945320	Gm3052	34415050	0.00354469391711282	0.0760408871353515	2.69261595598502	0.00217709967834592	0.0274319801503161
183	chr1-34825446-34826086	chr1	34825446	34826086	34825766	Gm3052	34415050	4.70717284566956e-14	0.18624873241026	7.44886947057537	0.000785841388524866	0.0248981260517925
184	chr1-34867282-34867526	chr1	34867282	34867526	34867404	Gm3052	34415050	0.00402125794559514	0.0953148621699112	2.65027969808107	0.00380801340502585	0.034527242098689
185	chr1-34415103-34416187	chr1	34415103	34416187	34415645	Gm37233	34427002	0.0163352071759825	0.0760238357884106	2.13611042346323	0.00639719877473473	0.0325950551286538
186	chr1-34830680-34831388	chr1	34830680	34831388	34831034	Gm37233	34427002	1.07121082806793e-07	0.130706757187274	5.18653552991876	-0.000466685650564064	0.025291148991684
187	chr1-34399319-34400270	chr1	34399319	34400270	34399794	Ccdc115	34436670	0.0303960954035212	0.0861922610252936	1.87500387232342	0.0082326594745908	0.0415783682911004
188	chr1-34167410-34168125	chr1	34167410	34168125	34167768	Imp4	34439851	0.0227100998034884	0.0864485110875427	2.00074201042449	0.0157127397860087	0.0353547688472469
189	chr1-34579579-34579771	chr1	34579579	34579771	34579675	Imp4	34439851	0.0402656341591965	0.075077244529916	1.74761181354735	0.0115895460436424	0.0363282612271912
190	chr1-34642585-34642692	chr1	34642585	34642692	34642638	Imp4	34439851	1.53893254845752e-12	0.25588105963222	6.97412218132806	0.00706753143429429	0.035676680409196
191	chr1-34103366-34104341	chr1	34103366	34104341	34103854	Ptpn18	34459762	0.0116843729187089	0.0267114762322033	2.26735176075966	-0.00114331137765789	0.0122851637279822
192	chr1-34218268-34218884	chr1	34218268	34218884	34218576	Arhgef4	34678188	0.00647819277155215	0.11478819248414	2.48496587097031	0.00601914364802017	0.0437708421297747
193	chr1-34306593-34307031	chr1	34306593	34307031	34306812	Arhgef4	34678188	3.04714947776427e-08	0.106688703676046	5.41601206795234	0.00100870271421768	0.0195125120911674
194	chr1-34841815-34843615	chr1	34841815	34843615	34842715	Gm38336	34809360	0.00933477320886631	0.0707736801635952	2.35206431820392	0.00438910035717123	0.028223964494779
195	chr1-34387362-34388489	chr1	34387362	34388489	34387926	Fam168b	34813219	0.0144168201901558	0.0835524469453129	2.18575355540655	0.0139570975775604	0.0318404374526147
196	chr1-35925819-35927178	chr1	35925819	35927178	35926498	Hs6st1	36068400	0.0443184670837895	0.136375034685465	1.70263212552819	0.0551146454168522	0.0477263338628739
197	chr1-36133776-36133976	chr1	36133776	36133976	36133876	Hs6st1	36068400	0.0457419554819991	0.0764509603289523	1.68762149171025	0.0170173504395922	0.0352173814930086
198	chr1-36326012-36326329	chr1	36326012	36326329	36326170	Hs6st1	36068400	0.0250916310204156	0.129457400935084	1.95839857344263	0.0475177521786536	0.0418401289030714
199	chr1-36368101-36369477	chr1	36368101	36369477	36368789	Gm33280	36132042	2.3698944086233e-06	0.10489705425866	4.57598748452357	0.00167286144398509	0.0225577961399127
200	chr1-35822351-35823789	chr1	35822351	35823789	35823070	Uggt1	36140027	0.00266356718394993	0.166269793722025	2.78655642066919	0.0408687186625683	0.0450021661608208
201	chr1-36348811-36348984	chr1	36348811	36348984	36348898	Uggt1	36140027	0.0130946309412351	0.0632362012134423	2.22339373360662	0.0056277834426039	0.025910128692047
202	chr1-36118160-36118540	chr1	36118160	36118540	36118350	Neurl3	36264597	0.00580352558763899	0.039629333995052	2.52387100295004	-0.00909493565540068	0.0193053724193911
203	chr1-35880726-35881202	chr1	35880726	35881202	35880964	Arid5a	36307733	1.03136849227384e-05	0.22159435072016	4.25798943119397	0.00751763464795888	0.0502764789653722
204	chr1-36324120-36324467	chr1	36324120	36324467	36324294	Arid5a	36307733	0.000334767514017458	0.11478819248414	3.40175961047306	0.0057283428424634	0.0320598343592274
205	chr1-36465687-36466224	chr1	36465687	36466224	36465956	Arid5a	36307733	0.0190164048441487	0.0775316460312341	2.0745009600481	0.00749294843655103	0.0337617089331495
206	chr1-36563055-36563262	chr1	36563055	36563262	36563158	Arid5a	36307733	0.0244622592842199	0.064315043623826	1.96924887781097	0.00672034505470589	0.0292470389182818
207	chr1-36744393-36744903	chr1	36744393	36744903	36744648	Arid5a	36307733	1.30515560503355e-12	0.315314251062455	6.99725222627522	0.00651269028207436	0.0441318321527424
208	chr1-36065874-36066749	chr1	36065874	36066749	36066312	Kansl3	36335730	0.0372494896416359	0.101365117558196	1.78353670046813	0.0289293516748232	0.0406135550024626
209	chr1-36525519-36527490	chr1	36525519	36527490	36526504	Kansl3	36335730	0.02736834123326	0.127208186314963	1.92096053971068	0.0398616180275778	0.0454702564064852
210	chr1-36546662-36547659	chr1	36546662	36547659	36547160	Kansl3	36335730	0.0373437276890063	0.117203371930156	1.78237895281618	0.0473914264834704	0.0391678466222809
211	chr1-36556611-36558299	chr1	36556611	36558299	36557455	Kansl3	36335730	0.0336225219765302	0.0605313169785814	1.83003273557256	0.00952445124743406	0.0278721056403338
212	chr1-36072960-36073883	chr1	36072960	36073883	36073422	Lman2l	36419871	0.0165968951419354	0.110787706788495	2.12973145800393	0.0236889158470234	0.0408966072291123
213	chr1-36074630-36076156	chr1	36074630	36076156	36075393	Lman2l	36419871	0.0398352331833742	0.102412464728592	1.75260130942827	0.0298035110370034	0.0414292476566017
214	chr1-36134288-36134941	chr1	36134288	36134941	36134614	Lman2l	36419871	0.0405575250356113	0.0550165146323993	1.74425261653014	0.00800380787864687	0.0269529231650374
215	chr1-36861648-36862630	chr1	36861648	36862630	36862139	Lman2l	36419871	0.0118496778575213	0.0983487697583397	2.26196840034686	0.0167142343863963	0.0360900423540068
216	chr1-36919758-36921079	chr1	36919758	36921079	36920418	Lman2l	36419871	0.0376590335518251	0.0634080160893736	1.77852257815757	0.0100209204536777	0.0300176653877521
217	chr1-36307411-36308661	chr1	36307411	36308661	36308036	Cnnm4	36471620	0.0195007633606699	0.0968604706445811	2.06417078215935	0.00926527633825039	0.0424360208290016
218	chr1-36569584-36569884	chr1	36569584	36569884	36569734	Cnnm4	36471620	0.0271997442730247	0.0628462907346848	1.92364187369877	-0.000360626457137927	0.0328579441194472
219	chr1-36782084-36782932	chr1	36782084	36782932	36782508	Cnnm4	36471620	0.0393474334293644	0.0338046447645132	1.75830947224929	0.000717782790662452	0.0188174280444073
220	chr1-36093431-36094075	chr1	36093431	36094075	36093753	Gm37909	36473952	7.21724835464567e-06	0.168792394028102	4.3371456673961	0.00461469384755946	0.0378538589134153
221	chr1-36270655-36271278	chr1	36270655	36271278	36270966	Gm37909	36473952	0.0153620051934439	0.0786144167368732	2.16062898735514	0.00804112691252901	0.0326633078781074
222	chr1-36691017-36692083	chr1	36691017	36692083	36691550	Gm37909	36473952	0.00578988770939247	0.0675083770761827	2.52469799541448	0.00336944975570272	0.0254045939106274
223	chr1-36067323-36068385	chr1	36067323	36068385	36067854	Cnnm3	36511867	0.046429356819969	0.0844331162713438	1.68050699932767	0.0268772607747268	0.0342491019196253
224	chr1-36149450-36149795	chr1	36149450	36149795	36149622	Cnnm3	36511867	0.0274148702232561	0.0507937160307071	1.92022297754064	0.00347699449634851	0.0246412641072342
225	chr1-36444606-36445587	chr1	36444606	36445587	36445096	Cnnm3	36511867	0.0357868983207387	0.0914399432681106	1.80181957669637	0.030912796264528	0.0335922351973546
226	chr1-36784755-36785007	chr1	36784755	36785007	36784881	Cnnm3	36511867	0.0369444544173418	0.0928528064460838	1.7873006512525	0.0256132480992647	0.0376207317440965
227	chr1-36892852-36893752	chr1	36892852	36893752	36893302	Cnnm3	36511867	0.0419647287206651	0.0870806542287719	1.72832787945781	0.0219691427629156	0.037673124549887
228	chr1-36038464-36039316	chr1	36038464	36039316	36038890	Ankrd39	36537507	0.0453337745201506	0.0926257122897461	1.691886853649	0.0176494865006579	0.0443151535975246
229	chr1-36101090-36102398	chr1	36101090	36102398	36101744	Ankrd39	36537507	0.00328384847522122	0.133580944646161	2.71800437601778	0.021754183617664	0.0411429657785679
230	chr1-36780505-36781392	chr1	36780505	36781392	36780948	Ankrd39	36537507	0.0139232265988355	0.0937093392651255	2.19944278527437	0.0148555983235178	0.035851690014192
231	chr1-36811862-36812062	chr1	36811862	36812062	36811962	Ankrd39	36537507	6.1442026099619e-05	0.15689020678173	3.84029999534391	0.0153470154932313	0.0368573266307606
232	chr1-36996659-36997082	chr1	36996659	36997082	36996870	Ankrd39	36537507	0.000544370582981489	0.16030869245631	3.26653040248742	0.0103285213752302	0.0459142125133356
233	chr1-36243572-36244647	chr1	36243572	36244647	36244110	Sema4c	36548639	0.0238192530718378	0.0598730373706772	1.98057899771457	0.00424560342407573	0.0280864504828089
234	chr1-36478418-36478753	chr1	36478418	36478753	36478586	Sema4c	36548639	2.03837940267163e-06	0.127748797558135	4.60743025478905	0.00201850307792256	0.0272885941896843
235	chr1-36518121-36518627	chr1	36518121	36518627	36518374	Sema4c	36548639	0.0275871431147411	0.0485324437456169	1.91750121925329	0.00143191183963989	0.0245634951535096
236	chr1-36634889-36635404	chr1	36634889	36635404	36635146	Sema4c	36548639	0.0150317543384852	0.0563084438161277	2.16925263991002	0.00335427500559088	0.0244112501403863
237	chr1-36264097-36264809	chr1	36264097	36264809	36264453	D430040D24Rik	36557701	0.0161020213123362	0.0472417517805932	2.14186878171421	-0.00338867760939816	0.0236384365943604
238	chr1-36279292-36279683	chr1	36279292	36279683	36279488	D430040D24Rik	36557701	0.0226059754819904	0.0461934783908291	2.00267716848769	-0.000996555132419148	0.0235634750651717
239	chr1-36356589-36357975	chr1	36356589	36357975	36357282	Cox5b	36691449	0.00382763192130113	0.0995689247049027	2.66690793851733	0.0120052742440928	0.0328333982572683
240	chr1-36976391-36977557	chr1	36976391	36977557	36976974	Cox5b	36691449	0.0256675398950875	0.0734424446971934	1.94866804906856	0.0112105635813434	0.0319355988546105
241	chr1-36333238-36334353	chr1	36333238	36334353	36333796	Actr1b	36698114	0.0251341868709657	0.0744068038861605	1.95767318443987	0.00695613575870584	0.0344545088851252
242	chr1-36361774-36362176	chr1	36361774	36362176	36361975	Actr1b	36698114	7.47694456690668e-07	0.244021802711245	4.81185091157217	0.0159988971268374	0.047387774429176
243	chr1-36538844-36539768	chr1	36538844	36539768	36539306	Actr1b	36698114	0.036848548771309	0.106344466120183	1.788489317903	0.0276551666470659	0.0439976345877094
244	chr1-36902482-36903140	chr1	36902482	36903140	36902811	Actr1b	36698114	4.84458440687869e-07	0.191609201307597	4.8978485054425	0.0246547513518899	0.0340873037967971
245	chr1-36371045-36371192	chr1	36371045	36371192	36371118	Zap70	36761798	0.0109092783493569	0.124817236193894	2.29351180170035	0.0128927070935555	0.0488005027998378
246	chr1-37025343-37027148	chr1	37025343	37027148	37026246	Zap70	36761798	0.0393657767139858	0.0898667601725908	1.75809378303309	0.0149700724371436	0.0426010764944713
247	chr1-37231191-37231745	chr1	37231191	37231745	37231468	Zap70	36761798	0.0290041548773102	0.113067436019362	1.89563512134529	0.0122301107146809	0.0531944803982736
248	chr1-36380088-36380209	chr1	36380088	36380209	36380148	Tmem131	36792191	0.022400026977372	0.0540703439967663	2.00652697265298	0.0022887162081306	0.0258065944262745
249	chr1-36580495-36581253	chr1	36580495	36581253	36580874	Tmem131	36792191	0.0395983428844238	0.0581263265466913	1.75536622273033	0.0110021364550537	0.0268457883497038
250	chr1-36874632-36875630	chr1	36874632	36875630	36875131	Tmem131	36792191	0.038270066559692	0.115960215327104	1.77112370345712	0.0352104335338891	0.0455924008219169
251	chr1-37040816-37041611	chr1	37040816	37041611	37041214	Tmem131	36792191	0.0308913412257634	0.124016768930949	1.86785214744313	0.0476820258431825	0.040867658177474
252	chr1-36904563-36905707	chr1	36904563	36905707	36905135	Gm37506	36871903	0.000632933819544354	0.132266445541713	3.2236075255794	0.00667840897533282	0.038958848299564
253	chr1-36471089-36472150	chr1	36471089	36472150	36471620	Gm38115	36913601	0.0450608263408641	0.0705186269827175	1.69475634156606	0.0173617199569036	0.0313655159282034
254	chr1-36511475-36512175	chr1	36511475	36512175	36511825	Gm38115	36913601	0.0288634796029157	0.0689570307957117	1.89776565642954	0.0146586081976528	0.0286117637412704
255	chr1-36571486-36572137	chr1	36571486	36572137	36571812	Gm38115	36913601	0.030803422343167	0.0573657653842106	1.86911479775389	0.00648291743539397	0.027222965657306
256	chr1-36708822-36710247	chr1	36708822	36710247	36709534	Gm38115	36913601	0.0261159731115967	0.0734037817654798	1.94121712976289	0.0154571235205547	0.0298506835513053
257	chr1-37272406-37272877	chr1	37272406	37272877	37272642	Gm38115	36913601	0.00149660881036585	0.11996623686589	2.96843360250801	0.011981792266947	0.0363775846317424
258	chr1-37299196-37300978	chr1	37299196	37300978	37300087	Gm38115	36913601	0.00721186001141632	0.100269850893799	2.44653398063249	0.0203051175192756	0.0326849060783738
259	chr1-36926371-36926483	chr1	36926371	36926483	36926427	Vwa3b	37026596	0.003573718440689	0.257037693866826	2.68989563110154	0.0321779112644263	0.0835942406101152
260	chr1-37056775-37057877	chr1	37056775	37057877	37057326	Vwa3b	37026596	0.012655936804524	0.130457485584172	2.23660949799157	0.0210937647861563	0.0488971011239207
261	chr1-37346994-37347741	chr1	37346994	37347741	37347368	Vwa3b	37026596	0.00453235990852535	0.128677991872549	2.60960358326726	0.0184052569898313	0.0422565080726377
262	chr1-37341062-37342344	chr1	37341062	37342344	37341703	Inpp4a	37299865	0.0385956018411739	0.138803581048803	1.76722112193497	0.048632206372277	0.0510243871337363
263	chr1-37307617-37308452	chr1	37307617	37308452	37308034	Unc50	37430139	0.0306645258427621	0.109169493450514	1.87111565832805	0.0230408820384126	0.046030618700002
264	chr1-37350917-37351765	chr1	37350917	37351765	37351341	Unc50	37430139	0.0324273907250125	0.104280494286067	1.8462578038508	0.0276095037747507	0.0415277814135173
265	chr1-37473674-37474773	chr1	37473674	37474773	37474224	Unc50	37430139	7.03245636416916e-10	0.221588432658125	6.05473486502898	0.00969333375963176	0.0349965941733237
266	chr1-37694634-37694753	chr1	37694634	37694753	37694694	Unc50	37430139	0.0139107575128104	0.127852105877756	2.19979398374088	0.0243671773205147	0.0470430091736405
267	chr1-37871744-37872924	chr1	37871744	37872924	37872334	Mgat4a	37439340	0.00215190053102716	0.0762247051644907	2.85499127972044	-5.39613113909055e-05	0.0267176530512383
268	chr1-37877627-37878666	chr1	37877627	37878666	37878146	Mgat4a	37439340	0.0219276756940437	0.0448600892779523	2.01547071615374	-0.00070439134871671	0.0226073642556429
269	chr1-37987973-37988223	chr1	37987973	37988223	37988098	Tsga10	37754776	2.59740181147555e-06	0.0786799852425158	4.55676278280846	-0.00237790607695591	0.0177884816882027
270	chr1-38123737-38124616	chr1	38123737	38124616	38124176	Tsga10	37754776	0.00416929840100245	0.0899114312644768	2.63804316134054	0.00662914195557753	0.0315697220308475
271	chr1-37429419-37430664	chr1	37429419	37430664	37430042	Lipt1	37871738	0.0270310802086745	0.0507846936947679	1.92633818510472	0.00261280766851253	0.0250069725029287
272	chr1-37630385-37630929	chr1	37630385	37630929	37630657	Lipt1	37871738	0	0.407593521332809	978.950904192012	-0.0017387715947595	0.000418133627717945
273	chr1-38129549-38130287	chr1	38129549	38130287	38129918	Lipt1	37871738	0.0292246229833533	0.0466241190279346	1.89231332970235	0.000905728727379167	0.0241600529800985
274	chr1-38175821-38176716	chr1	38175821	38176716	38176268	Lipt1	37871738	0.0077073265600724	0.0875202847357904	2.42248756957373	0.00684975968668743	0.0333006972098925
275	chr1-38051055-38051663	chr1	38051055	38051663	38051359	Mrpl30	37890477	0.000675895341760422	0.165463106593343	3.20475163983002	0.0262903143610625	0.0434270133456151
276	chr1-38251980-38252379	chr1	38251980	38252379	38252180	Txndc9	37985189	0.0392807889658097	0.0388162513121503	1.75909379936847	-0.00143961833428959	0.0228844361005036
277	chr1-38307874-38309090	chr1	38307874	38309090	38308482	Txndc9	37985189	0.0413928785436675	0.0633561559708018	1.73474626859121	0.0108577951151916	0.0302628469685334
278	chr1-37996870-37998631	chr1	37996870	37998631	37997750	Eif5b	37998010	0.0181369890354981	0.135221365472217	2.09384288994898	0.0568235025195633	0.0374420943085011
279	chr1-38241221-38242913	chr1	38241221	38242913	38242067	Rev1	38052786	0.00673688160507343	0.161157642873549	2.47099518707868	0.0429084888405486	0.0478548702366353
280	chr1-37985924-37986219	chr1	37985924	37986219	37986072	Aff3	38177326	0.0303256022937588	0.0587251556647416	1.87602967940898	0.00444916489590862	0.0289313070920776
281	chr1-38582264-38582550	chr1	38582264	38582550	38582407	Gm16150	38235420	2.05674844326001e-15	0.407331488188298	7.85142096944107	0.0140106395973754	0.0500954986520004
282	chr1-38987095-38988197	chr1	38987095	38988197	38987646	Npas2	39193731	0.00128942323768481	0.17268283794312	3.01393312089056	0.0468188488801941	0.0417607106775269
283	chr1-39102485-39103475	chr1	39102485	39103475	39102980	Npas2	39193731	0.037240918967333	0.10385892568805	1.7836421128948	0.0297362946428656	0.04155689670552
284	chr1-39287915-39288835	chr1	39287915	39288835	39288375	Npas2	39193731	0.0252495305551095	0.116917983547235	1.95571224782667	0.0354123552777556	0.0416756751204346
285	chr1-39374316-39374600	chr1	39374316	39374600	39374458	Npas2	39193731	0.0440365361381697	0.0849176933551443	1.70565102984582	0.020540068015706	0.0377437261274116
286	chr1-39005469-39006448	chr1	39005469	39006448	39005958	Rpl31	39367842	0.0226647848629391	0.0888033320608255	2.00158327078226	0.0135670520340154	0.037588383718558
287	chr1-39062595-39063017	chr1	39062595	39063017	39062806	Rpl31	39367842	1.79523579614549e-08	0.129479611749201	5.50989531988704	1.57344977199061e-05	0.0234966128638057
288	chr1-39192333-39193768	chr1	39192333	39193768	39193050	Rpl31	39367842	0.0268910025324551	0.0757637985830842	1.92858820027823	0.00926627653365034	0.0344798967658522
289	chr1-39194082-39194528	chr1	39194082	39194528	39194305	Rpl31	39367842	0.000598685928691751	0.105400216355856	3.2395054320773	0.0041580874016376	0.0312523411603906
290	chr1-39317549-39318535	chr1	39317549	39318535	39318042	Rpl31	39367842	0.000157852255745855	0.121769643180012	3.60206078993573	0.00691705061064598	0.0318852454934319
291	chr1-39513194-39513723	chr1	39513194	39513723	39513458	Rpl31	39367842	6.81745969019934e-05	0.149496875230168	3.81469869345093	0.0118884583111071	0.0360732073427732
292	chr1-39598609-39599346	chr1	39598609	39599346	39598978	Rpl31	39367842	0.000815334228701033	0.105353632804237	3.15036455784428	0.00465256055613307	0.031964894982507
293	chr1-39003356-39003613	chr1	39003356	39003613	39003484	Tbc1d8	39371492	0.0327079547244575	0.0960518345114059	1.84240514729128	0.0293997730577362	0.0361766582945461
294	chr1-39067554-39068746	chr1	39067554	39068746	39068150	Tbc1d8	39371492	0.0182008469359747	0.111806866555122	2.09241180291422	0.0401693351608124	0.0342368224527007
295	chr1-39069931-39070569	chr1	39069931	39070569	39070250	Tbc1d8	39371492	0.0354109876030411	0.103907257359103	1.80661726794001	0.0327019176007228	0.0394136273476299
296	chr1-39086302-39086665	chr1	39086302	39086665	39086484	Tbc1d8	39371492	0.000597265012736517	0.0968878026950142	3.24018301731317	0.00801054812548147	0.0274297019935718
297	chr1-39430155-39430305	chr1	39430155	39430305	39430230	Tbc1d8	39371492	0.0376833144630359	0.0968878026950142	1.77822670311807	0.0230873393145525	0.0415022804747305
298	chr1-39457792-39458792	chr1	39457792	39458792	39458292	Tbc1d8	39371492	0.00905020108859667	0.125017877010554	2.36355781514761	0.0373971682038469	0.0370715318428692
299	chr1-39529247-39529696	chr1	39529247	39529696	39529472	Tbc1d8	39371492	0.0175374344503888	0.110797677918049	2.10749298759327	0.0267565824158833	0.039877283576701
300	chr1-39530212-39530545	chr1	39530212	39530545	39530378	Tbc1d8	39371492	0.0424105686508552	0.110797677918049	1.72337276195503	0.0379888454681295	0.0422478723449961
301	chr1-39546294-39546703	chr1	39546294	39546703	39546498	Tbc1d8	39371492	0.000225890337272314	0.146896467000246	3.5078282166367	0.0296721483865604	0.0334179188301529
302	chr1-39576205-39577963	chr1	39576205	39577963	39577084	Tbc1d8	39371492	0.0435058926054017	0.105020642267501	1.71137567205798	0.0333775319832334	0.0418628775984147
303	chr1-39608349-39609374	chr1	39608349	39609374	39608862	Tbc1d8	39371492	0.0249911611448102	0.104626611862262	1.96011524050544	0.0343217337568386	0.035867726882882
304	chr1-39867693-39870538	chr1	39867693	39870538	39869116	Tbc1d8	39371492	0.032320991916559	0.111292858438654	1.84772604766539	0.0363966250437765	0.0405342737304102
305	chr1-39205107-39206179	chr1	39205107	39206179	39205643	Cnot11	39534992	0.00698454799339718	0.102265387642439	2.45805710501861	0.0112747227495294	0.0370173112362335
306	chr1-39301805-39302733	chr1	39301805	39302733	39302269	Cnot11	39534992	0.0117450343330209	0.116016072587634	2.26536861442039	0.0185644582772149	0.0430179943741091
307	chr1-39324836-39325587	chr1	39324836	39325587	39325212	Cnot11	39534992	0.0337007852142587	0.112303272800929	1.82898690202235	0.0212376538468856	0.0497901974329887
308	chr1-39452026-39452929	chr1	39452026	39452929	39452478	Cnot11	39534992	0.0247716209671986	0.0998914056136476	1.96388661924201	0.0176836554971969	0.0418597231179159
309	chr1-39477802-39479106	chr1	39477802	39479106	39478454	Cnot11	39534992	0.0155474379653815	0.0913516631284201	2.1558564504931	0.0221066029504968	0.0321195134129107
310	chr1-39499592-39499910	chr1	39499592	39499910	39499751	Snord89	39548745	0.00292741552952975	0.120492594977463	2.75580265160671	0.0149493544820291	0.0382985481322108
311	chr1-39568596-39569197	chr1	39568596	39569197	39568896	Snord89	39548745	9.55519688079769e-05	0.140529462378623	3.73049499805424	0.0107248501185507	0.0347955465233907
312	chr1-39578421-39578827	chr1	39578421	39578827	39578624	Snord89	39548745	0.0142301363769572	0.0789107251402442	2.19088282721478	0.006923939425954	0.0328574330037564
313	chr1-39900583-39900939	chr1	39900583	39900939	39900761	Snord89	39548745	0.0488722765349818	0.112452122500187	1.65588774882951	0.0210723792939241	0.0551847450232395
314	chr1-39503332-39503812	chr1	39503332	39503812	39503572	Rnf149	39551296	0.0267679348750416	0.0841830985034863	1.93057307895844	0.0202413856385469	0.0331205866081156
315	chr1-39694892-39695879	chr1	39694892	39695879	39695386	Rnf149	39551296	0.0355554977866596	0.0538642507141402	1.80476798891627	0.00832999083974418	0.0252299797835723
316	chr1-39735718-39736603	chr1	39735718	39736603	39736160	Rnf149	39551296	0.0407714814260372	0.0293092253845244	1.74180276427066	-0.00762922732943399	0.0212070238213369
317	chr1-39105180-39106054	chr1	39105180	39106054	39105617	Gm23722	39573746	0.0212727046353453	0.0637265409436943	2.02814541209031	0.00698018673184181	0.0279794308009536
318	chr1-39313399-39313768	chr1	39313399	39313768	39313584	Gm23722	39573746	0.000181673347526859	0.0911834083699592	3.56536749901206	0.00159596267118893	0.0251271280516228
319	chr1-39450730-39451183	chr1	39450730	39451183	39450956	Gm23722	39573746	0.006406144920264	0.104730548596895	2.48894468427448	0.0121495470279365	0.0371968899726455
320	chr1-39612032-39613153	chr1	39612032	39613153	39612592	Gm23722	39573746	0.00488109254195453	0.0586798141515054	2.58414108785958	0.0025095700674748	0.0217365237323616
321	chr1-39433461-39435058	chr1	39433461	39435058	39434260	Rfx8	39665301	0.000737370212191922	0.0478275336737461	3.17960870795992	-0.00324743461277458	0.0160632873342742
322	chr1-39710673-39710850	chr1	39710673	39710850	39710762	Rfx8	39665301	0.0139353266673017	0.0674626425158401	2.19910223954489	0.00281501004529124	0.0293972837224375
323	chr1-39936246-39936898	chr1	39936246	39936898	39936572	Rfx8	39665301	0.0312260855245625	0.0637877093982433	1.8630717581048	0.00446453648409562	0.0318415931410468
324	chr1-40161018-40161620	chr1	40161018	40161620	40161319	Rfx8	39665301	0.0200466194960379	0.0447190866379126	2.05278700928967	-0.000378737448116935	0.0219690712587055
325	chr1-39941699-39942398	chr1	39941699	39942398	39942048	Map4k4	39900913	0.0290014195655904	0.0755815015014049	1.89567646584442	0.00417029505891491	0.0376705665387264
326	chr1-40228728-40230607	chr1	40228728	40230607	40229668	Map4k4	39900913	4.75822556036115e-07	0.106355716095727	4.90138260467246	-0.00643608354280825	0.0230122413889932
327	chr1-40169013-40169753	chr1	40169013	40169753	40169383	Il1r1	40225080	0.00983405385879695	0.140578661038805	2.33261982072069	0.0430132206421446	0.0418265503576645
328	chr1-40224615-40225973	chr1	40224615	40225973	40225294	Il1r1	40225080	0.00702677222335935	0.13472932509428	2.45589184969369	0.0426100570887098	0.037509497015131
329	chr1-40236374-40237562	chr1	40236374	40237562	40236968	Il1r1	40225080	0.00706151630450275	0.192658818795378	2.45411877108361	0.0648878236935685	0.0520639003324981
330	chr1-39902116-39903469	chr1	39902116	39903469	39902792	Il1rl2	40324610	0.0458418570925735	0.0492927426944475	1.68658221467807	0.00448065251047421	0.0265697632727183
331	chr1-40117727-40117840	chr1	40117727	40117840	40117784	Il1rl2	40324610	0.00105906778073594	0.113030816080626	3.07314779427686	0.00936471027980712	0.0337328735031477
332	chr1-40221559-40222118	chr1	40221559	40222118	40221838	Il1rl2	40324610	0.0497789060990141	0.0694944924274284	1.64700113667247	0.00728818311069395	0.0377694392138753
333	chr1-40266114-40267387	chr1	40266114	40267387	40266750	Il1rl2	40324610	0.0105206874760184	0.0808826256813807	2.3072412449975	0.00736854469716296	0.0318623295867343
334	chr1-40790046-40791088	chr1	40790046	40791088	40790567	Il1rl1	40429570	0.0195656048204936	0.13640372012834	2.06280446516001	0.0144916381337263	0.0591001639048501
335	chr1-40128412-40128731	chr1	40128412	40128731	40128572	Il18r1	40465552	0.000202403105046048	0.109253439423596	3.5369304770978	0.00369215714699398	0.0298454501608466
336	chr1-40163076-40164615	chr1	40163076	40164615	40163846	Il18r1	40465552	0.0387473718811385	0.0682234851415689	1.76541083472414	0.00632305909641383	0.035062901409477
337	chr1-40179261-40179935	chr1	40179261	40179935	40179598	Il18r1	40465552	0.00596229890663866	0.0701944565114937	2.51436786534638	0.00337611584093875	0.0265746081118286
338	chr1-40242077-40243964	chr1	40242077	40243964	40243020	Il18r1	40465552	0.000151879570526983	0.167714563891267	3.61207289944062	0.00964697271712967	0.0437609083688804
339	chr1-40250651-40251097	chr1	40250651	40251097	40250874	Il18r1	40465552	1.61117933297796e-11	0.18624873241026	6.63603385249559	0.00238980609974127	0.0277061465322958
340	chr1-40311245-40312461	chr1	40311245	40312461	40311853	Il18r1	40465552	0.00045811441662403	0.190279599734346	3.31506174798234	0.00941888910493111	0.054557267519826
341	chr1-40680717-40681739	chr1	40680717	40681739	40681228	Il18r1	40465552	1.46519989226431e-10	0.406411781827495	6.30241673341464	0.0201111334725598	0.0612940503135594
342	chr1-40283585-40284645	chr1	40283585	40284645	40284115	Il18rap	40515362	0.000601021339217142	0.202624925063783	3.23839497726713	0.00428065978853029	0.0612477065545089
343	chr1-40175114-40176456	chr1	40175114	40176456	40175785	Slc9a4	40580081	0.0475901639399201	0.0708252140188142	1.66868245582728	0.00705300600338422	0.0382171022369945
344	chr1-42850858-42852073	chr1	42850858	42852073	42851466	Pantr1	42590782	0.000147355672796046	0.0692405508618462	3.61990487004047	-0.00204133349679766	0.0196916457525158
345	chr1-42541708-42543588	chr1	42541708	42543588	42542648	Gm20646	42694925	9.67109828027228e-28	0.159346621745734	10.8527934275897	-0.00117836598554972	0.0147911216409225
346	chr1-42474196-42474414	chr1	42474196	42474414	42474305	Mrps9	42851233	0.0435784885108207	0.0866404896995204	1.71058918407823	0.0282507930026869	0.0341342604292785
347	chr1-42714719-42715176	chr1	42714719	42715176	42714948	Mrps9	42851233	0.0119839637009298	0.129165054441874	2.25764297012766	0.0366385242555213	0.0409836858221742
348	chr1-42741530-42742624	chr1	42741530	42742624	42742077	Mrps9	42851233	0.0173336524039601	0.112884294490313	2.11222325485787	0.0313554184274876	0.0385986073561676
349	chr1-43112841-43113118	chr1	43112841	43113118	43112980	Mrps9	42851233	0.000398604072337064	0.134890865875386	3.35376230022169	0.0159041956828632	0.0354785639353921
350	chr1-43304905-43306464	chr1	43304905	43306464	43305684	Mrps9	42851233	0.0456485865558514	0.0922483804990012	1.68859445983566	0.0274555454034869	0.0383708679831983
351	chr1-43065742-43066513	chr1	43065742	43066513	43066128	Gpr45	42952872	6.14606362036892e-32	0.25637480146362	11.7030721309624	-0.0023162924930668	0.0221045458031723
352	chr1-43139532-43140149	chr1	43139532	43140149	43139840	Tgfbrap1	43047200	0.0448678424541954	0.0621748633995351	1.69679362245527	0.00898048520541491	0.0313499399633219
353	chr1-43272981-43273727	chr1	43272981	43273727	43273354	Tgfbrap1	43047200	0.0374473308377585	0.0831232495302283	1.78110890246963	0.0216204963166513	0.0345305967132606
354	chr1-43293636-43294510	chr1	43293636	43294510	43294073	Tgfbrap1	43047200	0.000595843998233701	0.105010259673823	3.24086214061078	0.0172954590377738	0.0270652674598243
355	chr1-43486541-43486804	chr1	43486541	43486804	43486672	Tgfbrap1	43047200	0.000199730734099462	0.145599494080854	3.54043932881493	0.00860562137331951	0.0386940320068668
356	chr1-42713352-42714166	chr1	42713352	42714166	42713759	AI597479	43098710	0.00148755974827384	0.113144771870813	2.97029701299665	0.0137688016283283	0.0334565768364783
357	chr1-43280417-43281088	chr1	43280417	43281088	43280752	AI597479	43098710	6.29151640027307e-06	0.145183114103611	4.36723325244821	0.00682616620325986	0.0316806865817828
358	chr1-43398829-43399904	chr1	43398829	43399904	43399366	AI597479	43098710	2.10057844098089e-05	0.139757005316768	4.09612911085926	0.00830082889163856	0.0320927814693695
359	chr1-43290826-43291397	chr1	43290826	43291397	43291112	Nck2	43444579	0.011606479222506	0.100927049307269	2.26991141398321	0.0109321071368008	0.039646896181092
360	chr1-43291892-43291995	chr1	43291892	43291995	43291944	Nck2	43444579	0.00341300717589211	0.108115990455838	2.70521524428076	0.00953565548178089	0.0364408470573538
361	chr1-43337477-43337760	chr1	43337477	43337760	43337618	Nck2	43444579	0.0389530889075972	0.0842435955245442	1.76296627527195	0.0130832102209865	0.0403640082636184
362	chr1-43445219-43447130	chr1	43445219	43447130	43446174	Nck2	43444579	0.0308055183323774	0.0751740779611405	1.86908466143502	0.0146833177346507	0.0323638417641537
363	chr1-43091294-43093025	chr1	43091294	43093025	43092160	Gm38228	43560273	0.0433723750164953	0.0284798139593507	1.71282494213895	-0.00396545405877889	0.0189425476123744
364	chr1-43534199-43535126	chr1	43534199	43535126	43534662	Uxs1	43746966	0.00315868180009329	0.0898629753556112	2.73083737616534	0.00702968789394665	0.0303325595967856
365	chr1-44154801-44155887	chr1	44154801	44155887	44155344	Uxs1	43746966	0.00524777832575601	0.10163886379528	2.55906019351468	0.0167736491997793	0.0331626488546736
366	chr1-43521165-43522017	chr1	43521165	43522017	43521591	Tpp2	43933647	0.017880846148197	0.104931536116169	2.09962669836437	0.0221632023688291	0.0394204997544644
367	chr1-43535476-43535965	chr1	43535476	43535965	43535720	Tpp2	43933647	0.0129905023251578	0.0908442077824954	2.22649558098552	0.0144488401616367	0.0343119331892155
368	chr1-43827040-43828248	chr1	43827040	43828248	43827644	Mettl21c	44009408	0.0246998276031761	0.0616823233029466	1.96512600716496	0.00146300992628891	0.0306439959356777
369	chr1-44101629-44102895	chr1	44101629	44102895	44102262	Mettl21c	44009408	9.77619665375338e-05	0.0739953397252389	3.72473057294308	-0.000233505426120527	0.0199286481794327
370	chr1-44130991-44132247	chr1	44130991	44132247	44131619	Tex30	44086613	0.000945586393511817	0.0966389273748476	3.10681098045769	0.00599006080909695	0.0291774643310924
371	chr1-44197979-44199376	chr1	44197979	44199376	44198678	Tex30	44086613	0.0328173654930885	0.060287484829476	1.84091012103276	0.00499030432336472	0.0300379577874716
372	chr1-44118393-44120442	chr1	44118393	44120442	44119418	Gm29247	44091463	0.0476331390937228	0.0702853052784605	1.66824914742713	0.00793311675266878	0.0373758252009029
373	chr1-44015315-44015916	chr1	44015315	44015916	44015616	Poglut2	44106546	0.0428954612092813	0.0770518537567044	1.71803121168152	0.0132294113533591	0.0371485930927176
374	chr1-44551586-44552092	chr1	44551586	44552092	44551839	Poglut2	44106546	0.0321522158967859	0.0498213215148832	1.85006326474117	0.00646039142145049	0.0234375390938315
375	chr1-43877926-43878505	chr1	43877926	43878505	43878216	Ercc5	44147744	0.0387966494255096	0.103640647667348	1.76482430285377	0.0300932951565557	0.0416740365552901
376	chr1-45432025-45432366	chr1	45432025	45432366	45432196	Col3a1	45311538	0.00286471994691328	0.0911834083699592	2.76287673748626	0.00695256288469357	0.0304866461621089
377	chr1-45521502-45522209	chr1	45521502	45522209	45521856	Col5a2	45374321	0.000352357966374251	0.171047498173315	3.38773781790202	0.0183104021852592	0.0450852764286947
378	chr1-45577072-45577654	chr1	45577072	45577654	45577363	Col5a2	45374321	0.00166376557402745	0.1634075422951	2.93573998102518	0.019280334494037	0.0490939963118711
379	chr1-45587417-45588323	chr1	45587417	45588323	45587870	Col5a2	45374321	0.000820179673726244	0.131568150680118	3.14863322271178	0.019255375654314	0.0356703264818738
380	chr1-45672872-45673302	chr1	45672872	45673302	45673087	Col5a2	45374321	0.00063280054255055	0.125385295497388	3.2236678376842	0.00658126686380851	0.0368536817735306
381	chr1-45821197-45821593	chr1	45821197	45821593	45821395	Col5a2	45374321	0.0229506050963022	0.0834011480311969	1.99630062385675	0.0109026154291894	0.0363164403875926
382	chr1-45041996-45042119	chr1	45041996	45042119	45042058	Gm38211	45485836	0.0118554703960177	0.0855461443676272	2.26178094368793	0.00988828988520255	0.0334505667728641
383	chr1-45313929-45314523	chr1	45313929	45314523	45314226	Gm38211	45485836	0.0316173284295773	0.0714828079427312	1.85753795224679	0.00914972636278738	0.0335568280069587
384	chr1-45837758-45838007	chr1	45837758	45838007	45837882	Gm38211	45485836	0.00967212872034557	0.0625231546330231	2.33882953635006	-0.00160017918240751	0.0274168479655428
385	chr1-45794908-45796346	chr1	45794908	45796346	45795627	Wdr75	45795166	0.0161665771985128	0.0982983411741169	2.14026750609962	0.022160084608908	0.0355741776895739
386	chr1-45924956-45926497	chr1	45924956	45926497	45925726	Gm18303	45905623	0.046550515956301	0.156848096855635	1.67926180227286	0.0303592658989343	0.0753240684600221
387	chr1-46345374-46345620	chr1	46345374	46345620	46345497	Slc39a10	46807544	0.00026972989803685	0.0992130479111511	3.46035693850142	0.00152308486856728	0.0282311809962849
388	chr1-51596946-51597450	chr1	51596946	51597450	51597198	9330175M20Rik	51218386	0.000684759494982075	0.0718542602301878	3.2009992281016	0.00168948332776447	0.0219196481793705
389	chr1-51288719-51290349	chr1	51288719	51290349	51289534	Cavin2	51289126	0.0328167559564411	0.0481811412298659	1.84091843856014	0.00175288187182752	0.0252201609726674
390	chr1-51395696-51396616	chr1	51395696	51396616	51396156	Cavin2	51289126	0.0141599813551216	0.0460405739980838	2.19282537859095	-0.00935352029134319	0.0252615164117727
391	chr1-51915006-51916160	chr1	51915006	51916160	51915583	Nabp1	51465862	0.0249726144186143	0.091878371173833	1.96043276942411	0.0260318137631836	0.0335877661492021
392	chr1-51265029-51266345	chr1	51265029	51266345	51265687	Gm17767	51507086	0.0326493634627188	0.0560062085203222	1.84320745448462	0.0113875654306006	0.0242070652335753
393	chr1-51759540-51760201	chr1	51759540	51760201	51759870	Gm17767	51507086	0.002623868928409	0.137285099489888	2.79141969045427	0.0107085266458209	0.0453448735340361
394	chr1-51769233-51770957	chr1	51769233	51770957	51770095	Gm17767	51507086	0.0291526253651492	0.0828718777634718	1.89339582126663	0.0112038012230261	0.0378516080660312
395	chr1-51780400-51781813	chr1	51780400	51781813	51781106	Gm17767	51507086	3.61486657141831e-06	0.14758523456244	4.48681047944334	0.00650361988060682	0.0314436313564412
396	chr1-51465437-51465748	chr1	51465437	51465748	51465592	Gm28055	51696324	0.0219378369385891	0.100389979491283	2.01527661392694	0.0214978247871896	0.039147060090359
397	chr1-51697364-51697549	chr1	51697364	51697549	51697456	Gm28055	51696324	0.0344920493115275	0.0395140329115826	1.81852389069876	0.000725004203361281	0.0213299527746742
398	chr1-51800097-51800334	chr1	51800097	51800334	51800216	Gm28055	51696324	0.0245432980150229	0.118721750418716	1.96783873276142	0.0224461085355	0.0489245588474187
399	chr1-51806994-51807273	chr1	51806994	51807273	51807134	Gm28055	51696324	0.0230399959958963	0.118721750418716	1.99465984263504	0.0147861994990992	0.0521069049960482
400	chr1-51829415-51829813	chr1	51829415	51829813	51829614	Gm28055	51696324	0.00118811938057952	0.159322799845147	3.03867141542849	0.0275166446209099	0.0433762448137719
401	chr1-51934649-51935321	chr1	51934649	51935321	51934985	Gm28055	51696324	0.0120253257974477	0.0634837909429131	2.25631913938106	0.00560094454886656	0.0256536610374739
402	chr1-52098778-52099045	chr1	52098778	52099045	52098912	Gm28055	51696324	0.00127156526489543	0.134623918481956	3.01816183723773	0.0159089985235744	0.0393335170081641
403	chr1-52154960-52155226	chr1	52154960	52155226	52155093	Gm28055	51696324	4.74904993620134e-06	0.176043202645597	4.42829485489431	0.016508548386356	0.0360262041004152
404	chr1-51299937-51300769	chr1	51299937	51300769	51300353	Myo1b	51749765	0.0372597980017466	0.0424543280410764	1.78340994214539	0.00031898973139356	0.0236262775674533
405	chr1-51333495-51334427	chr1	51333495	51334427	51333961	Myo1b	51749765	0.0355999967517451	0.0614106070014972	1.80419978209081	0.0108118191928204	0.0280450027269375
406	chr1-51855744-51857498	chr1	51855744	51857498	51856621	Myo1b	51749765	0.00228478370349904	0.192308939420754	2.83590753193722	0.0639688016244857	0.0452554028475669
407	chr1-51865236-51866810	chr1	51865236	51866810	51866023	Myo1b	51749765	0.0188201922784018	0.157635980631535	2.07874945793921	0.0601598098170694	0.0468917360108896
408	chr1-51881358-51881839	chr1	51881358	51881839	51881598	Myo1b	51749765	0.0111507207013718	0.141848490440745	2.28519422973841	0.0513028514542146	0.0396227321985209
409	chr1-51882614-51884017	chr1	51882614	51884017	51883316	Myo1b	51749765	0.047909402006364	0.145214095250697	1.66547110361391	0.0597211055650589	0.0513326166392961
410	chr1-52124875-52125389	chr1	52124875	52125389	52125132	Myo1b	51749765	0.00706175559300257	0.124978972868389	2.45410658630266	0.0315868365664379	0.038055452368373
411	chr1-51512119-51513545	chr1	51512119	51513545	51512832	Gm29453	51847840	0.0126331218143888	0.119278307044363	2.23730758796443	0.0194748625721086	0.0446087274763405
412	chr1-51740426-51741987	chr1	51740426	51741987	51741206	Gm29453	51847840	0.0375234857194924	0.111599624715826	1.78017716373806	0.0259805786831562	0.048095800674628
413	chr1-51761194-51761533	chr1	51761194	51761533	51761364	Gm29453	51847840	0.0323274981886208	0.0964110054257973	1.84763615036621	0.0203624859580653	0.0411599001527756
414	chr1-51944675-51945099	chr1	51944675	51945099	51944887	Gm29453	51847840	0.000117653290919204	0.174227545473839	3.6777433098415	0.0169282988182324	0.0427705887560667
415	chr1-52118912-52120238	chr1	52118912	52120238	52119575	Gm29453	51847840	0.020407247170036	0.110769238514867	2.04540958937503	0.02142085399721	0.043682392505531
416	chr1-51904662-51905627	chr1	51904662	51905627	51905144	Gm28323	51877110	0.0385351535621659	0.115672493070319	1.76794375417298	0.0196838931669865	0.0542939217815984
417	chr1-51891525-51892711	chr1	51891525	51892711	51892118	Stat1	52119440	0.0493556221922709	0.0772236902446005	1.6511338615546	0.0204751066311231	0.0343694626673374
418	chr1-52040493-52040891	chr1	52040493	52040891	52040692	Stat1	52119440	0.0357540645909771	0.0630822206526626	1.80223697786998	0.00695322539143547	0.0311440703694608
419	chr1-52100401-52101009	chr1	52100401	52101009	52100705	Stat1	52119440	0.00325681163608007	0.0991733309910054	2.72073866750272	0.0201505878092938	0.0290445915021467
420	chr1-52499368-52500066	chr1	52499368	52500066	52499717	Stat1	52119440	0.000161609549479608	0.144025509660783	3.59594257659371	0.0174588725609102	0.0351970684748155
421	chr1-51844056-51844285	chr1	51844056	51844285	51844170	Gls	52163448	9.90341450373695e-21	0.131230820317221	9.26337606817502	-0.00968684268412331	0.0152123439623138
422	chr1-51895636-51896690	chr1	51895636	51896690	51896163	Gls	52163448	0.0436751867705847	0.0332007384110099	1.70954321711862	-0.00371912455966716	0.0215963320499755
423	chr1-52387165-52388408	chr1	52387165	52388408	52387786	Gls	52163448	0.0464468590330649	0.0488320434048268	1.6803269615904	-0.000773854227698986	0.0295215745306941
424	chr1-52456639-52457166	chr1	52456639	52457166	52456902	Gls	52163448	0.000179897916291185	0.0725905265713188	3.56794220869449	-0.00554132645229696	0.021898295559054
425	chr1-52597901-52598044	chr1	52597901	52598044	52597972	Gls	52163448	1.73615309523329e-05	0.0848842184044495	4.14004967676375	-0.00277294236823072	0.0211729731806506
426	chr1-52478102-52478799	chr1	52478102	52478799	52478450	Nab1	52457294	0.0114684557436169	0.0980226538768203	2.27448384249267	0.00931962270832491	0.0389991916017673
427	chr1-52597435-52597568	chr1	52597435	52597568	52597502	Nab1	52457294	0.0103218947244945	0.0698152116982557	2.31443652242419	0.00414580778886719	0.0283738194040444
428	chr1-52765239-52766159	chr1	52765239	52766159	52765699	Nab1	52457294	0.0118537149074172	0.0851598457908419	2.26183774597055	0.0142550541856608	0.0313483103425512
429	chr1-52483729-52484439	chr1	52483729	52484439	52484084	Rps27a-ps1	52522239	0	0.265630372340195	168.572523877111	-0.00320409379875917	0.00159477036919098
430	chr1-52500356-52500994	chr1	52500356	52500994	52500675	Rps27a-ps1	52522239	1.74019601565979e-14	0.0753400174877762	7.57907055864218	-0.00578116787839737	0.0107033157612807
431	chr1-52798866-52800616	chr1	52798866	52800616	52799741	Gm553	52522902	0.000128133199774298	0.0714220662518537	3.65591486466084	-0.00220302338953411	0.020138622579281
432	chr1-52809792-52810476	chr1	52809792	52810476	52810134	Gm553	52522902	1.91671916159955e-09	0.166794940487697	5.89122471863569	0.000459311249636015	0.0282344736760579
433	chr1-52501686-52502189	chr1	52501686	52502189	52501938	Nemp2	52630703	0.037947024035075	0.0320078101584284	1.77502325143708	-0.00243813125518036	0.0194059099708812
434	chr1-52792653-52794081	chr1	52792653	52794081	52793367	Nemp2	52630703	0.00503212908600568	0.0639141153746813	2.57361366821748	-0.000871399400323588	0.025172975872434
435	chr1-52952693-52953302	chr1	52952693	52953302	52952998	Nemp2	52630703	0.0290968613453237	0.0445363450180033	1.89423576629138	0.000518243758709025	0.0232379210880782
436	chr1-53060220-53060956	chr1	53060220	53060956	53060588	Nemp2	52630703	0.0262428459802806	0.0296170898386861	1.93912850970589	-0.00448634436109971	0.0175869902531413
437	chr1-52163704-52163997	chr1	52163704	52163997	52163850	Mfsd6	52656286	1.31262710547981e-05	0.0706973055416129	4.20375299078289	-0.00209647363490596	0.0173163788015437
438	chr1-52844551-52845676	chr1	52844551	52845676	52845114	Gm29670	52702272	0.0368144900194423	0.0445495471040818	1.78891205506486	0.00153530242339952	0.0240449185631558
439	chr1-52816562-52817946	chr1	52816562	52817946	52817254	Inpp1	52785427	0.0347510718098552	0.0809886733277618	1.81514165229019	0.0233642099931402	0.0317465379420478
440	chr1-53058779-53059703	chr1	53058779	53059703	53059241	Inpp1	52785427	0.0151055392479991	0.104553517750976	2.16731191624908	0.0214174182204747	0.0383590838527677
441	chr1-52495376-52496053	chr1	52495376	52496053	52495714	Hibch	52844929	0.00906460368582127	0.131854610472483	2.36296856342163	0.0349095601130971	0.0410268049520757
442	chr1-53296596-53297565	chr1	53296596	53297565	53297080	1700019A02Rik	53158577	0.00321136242602767	0.0517716245863217	2.72538138978253	-0.00038735423375946	0.0191382310804739
443	chr1-52803023-52803581	chr1	52803023	52803581	52803302	Pms1	53189187	0.0248772804106113	0.104662839701902	1.96206806101538	0.032148957311517	0.0369578832820195
444	chr1-53290784-53291913	chr1	53290784	53291913	53291348	Pms1	53189187	0.00474454072047062	0.105632693202175	2.59391184320175	0.0209186479198885	0.0326587989118865
445	chr1-53070135-53071165	chr1	53070135	53071165	53070650	Ormdl1	53297095	0.0457481947883722	0.0400799448936135	1.68755653078843	-0.00113935414635102	0.0244254330376161
446	chr1-52849505-52850138	chr1	52849505	52850138	52849822	Gm28551	53325507	0.0246809957120364	0.0941760719955477	1.96545160739429	0.00992485724811714	0.0428660845326672
447	chr1-53352266-53352989	chr1	53352266	53352989	53352628	Asnsd1	53344617	0.0211217818327716	0.041076902108866	2.03111269777776	0.000142694017408686	0.0201535878025102
448	chr1-53289418-53289863	chr1	53289418	53289863	53289640	Dnah7a	53397006	0.00527515042651722	0.0891891992644902	2.55725117033659	0.00283482586544525	0.0337684363588261
449	chr1-53784297-53785578	chr1	53784297	53785578	53784938	Hecw2	53806876	0.0217991825283454	0.0337717303941733	2.0179317959025	-0.016910949828678	0.0251161512622799
450	chr1-54015833-54016025	chr1	54015833	54016025	54015929	Ccdc150	54250683	3.10230000483033e-09	0.135160760238779	5.8111476743605	-0.000494349767118457	0.0233439447089643
451	chr1-54542778-54543316	chr1	54542778	54543316	54543047	Gtf3c3	54396004	0.0216430043369484	0.0867009738845215	2.02093968958727	0.0190057105819304	0.0334969240553717
452	chr1-54826122-54827160	chr1	54826122	54827160	54826641	Gtf3c3	54396004	0.0291416530031639	0.0649091917602321	1.89356098682053	0.00986968048586132	0.0290666694431572
453	chr1-53975020-53975545	chr1	53975020	53975545	53975282	Pgap1	54472994	0.0343603906749969	0.0329648942603563	1.820251054844	-0.000951221875866619	0.018632658415973
454	chr1-54438436-54439386	chr1	54438436	54439386	54438911	Pgap1	54472994	0.0296307969388765	0.0964245525544614	1.88624762211253	0.0309650374185714	0.0347035640329014
455	chr1-54614564-54615647	chr1	54614564	54615647	54615106	Gm36955	54518610	0.0450495627612643	0.0476820143494472	1.69487505507873	0.00272663286256981	0.0265243041675359
456	chr1-54902940-54903199	chr1	54902940	54903199	54903070	Gm36955	54518610	0.000878337412992206	0.0601778824530241	3.12855608440661	-0.0053472123946156	0.0209441969649292
457	chr1-55079342-55080302	chr1	55079342	55080302	55079822	Ankrd44	54645340	0.0361354291253043	0.0284396242406158	1.79740808437689	-0.0123273459829584	0.0226809763336004
458	chr1-54925611-54926730	chr1	54925611	54926730	54926170	4930444A19Rik	54681729	0.0464955809516486	0.0648747017526588	1.67982606680825	0.0103861073048736	0.0324370454325168
459	chr1-54882327-54883568	chr1	54882327	54883568	54882948	A130048G24Rik	54913845	0.0277693225924957	0.0428666056755205	1.91463831563357	-0.00311628759068836	0.0240164906816841
460	chr1-55076371-55077103	chr1	55076371	55077103	55076737	A130048G24Rik	54913845	0.000418383181812065	0.0819403800668893	3.34033749079502	0.00040380959907298	0.0244096803668812
461	chr1-55087007-55088643	chr1	55087007	55088643	55087825	Sf3b1	54985169	0.0429929551987574	0.116391169097766	1.71696312152852	0.0511018328061302	0.0380260562809948
462	chr1-55363238-55363995	chr1	55363238	55363995	55363616	Sf3b1	54985169	0.00559522116943019	0.138459311110793	2.53669493018536	0.0354075858704316	0.040624406196464
463	chr1-54683905-54684790	chr1	54683905	54684790	54684348	Coq10b	55052770	0.025016935613772	0.0600542221162861	1.95967429703188	0.00906785384551601	0.026017776702993
464	chr1-54853483-54854177	chr1	54853483	54854177	54853830	Coq10b	55052770	0.0455790064567442	0.0867423123461966	1.68932057296825	0.0185240985763417	0.0403820416689716
465	chr1-55052250-55053462	chr1	55052250	55053462	55052856	Coq10b	55052770	0.0320001000550707	0.130592675221283	1.8521784647544	0.053899308974076	0.041407114760605
466	chr1-55173394-55174537	chr1	55173394	55174537	55173966	Coq10b	55052770	0.0359073519327964	0.101907496867613	1.80029098352983	0.0322779620338352	0.0386768225085787
467	chr1-55404586-55404794	chr1	55404586	55404794	55404690	Coq10b	55052770	0.0376332812840263	0.11902842135597	1.77883655263972	0.0300638694377485	0.0500127748028347
468	chr1-54815196-54815992	chr1	54815196	54815992	54815594	Gm17971	55066264	0.0218724825505264	0.084040864232161	2.01652635581207	0.0132108401815796	0.0351247698034959
469	chr1-54849808-54850509	chr1	54849808	54850509	54850158	Gm17971	55066264	0.0160250275071999	0.100144563879502	2.14378578283924	0.0157546004349161	0.0393649235479206
470	chr1-55171023-55172346	chr1	55171023	55172346	55171684	Hspe1	55088132	0.0361408693220392	0.113967071928629	1.79733950238207	0.0315069259026071	0.0458790038925507
471	chr1-54690514-54691324	chr1	54690514	54691324	54690919	Gm16581	55127297	0.000370961218088934	0.154158532145145	3.37359943949705	0.00941186245535768	0.0429057071788484
472	chr1-54837822-54838310	chr1	54837822	54838310	54838066	Gm16581	55127297	5.32251497239209e-08	0.240460671728783	5.31535378335532	0.00857526749693612	0.0436255823569037
473	chr1-54983266-54984022	chr1	54983266	54984022	54983644	Gm16581	55127297	0	0.377236918007361	363.873747634066	-0.00228024371759881	0.00104299132375613
474	chr1-54665927-54666177	chr1	54665927	54666177	54666052	Mob4	55131231	0.0306965472874322	0.0475043201862453	1.87065371182612	0.00378471417972858	0.023371298348874
475	chr1-54741097-54741317	chr1	54741097	54741317	54741207	Mob4	55131231	0.000495301649477468	0.0853650237508587	3.29318199642409	-0.00144225070010723	0.0263596954390088
476	chr1-55156679-55157104	chr1	55156679	55157104	55156892	Mob4	55131231	0.0183173131306039	0.0570100415473221	2.08981272013363	0.00367367185037346	0.0255220810855903
477	chr1-55130733-55131830	chr1	55130733	55131830	55131282	Rftn2	55170159	0.0420822202424303	0.036250608953419	1.72701794626898	0.00249589476582043	0.0195450859445449
478	chr1-55145521-55146008	chr1	55145521	55146008	55145764	Rftn2	55170159	5.77503824946862e-07	0.0863810739771258	4.86320388563989	-0.00227870956367495	0.018230735462808
479	chr1-55161860-55162343	chr1	55161860	55162343	55162102	Rftn2	55170159	0.0308157522975107	0.0485878278668732	1.86893754094919	0.0023205373240473	0.0247559319287513
480	chr1-55405408-55406365	chr1	55405408	55406365	55405886	Rftn2	55170159	0.0131734594804449	0.0715734812935208	2.22105968760984	0.00685978250632619	0.0291364068909086
481	chr1-55020232-55021022	chr1	55020232	55021022	55020627	Mars2	55237177	0.00151093971266065	0.119559651567876	2.96550346367172	0.00732396138166459	0.0378470946202326
482	chr1-55736150-55736829	chr1	55736150	55736829	55736490	Mars2	55237177	1.86855163310295e-05	0.108228882648633	4.12315974960971	-0.000387059448276641	0.0263428896023713
483	chr1-54912413-54913188	chr1	54912413	54913188	54912800	Boll	55248658	0.0236321585889585	0.0660210875508607	1.98392396227536	0.00670488528977783	0.0298984252365465
484	chr1-54910810-54911187	chr1	54910810	54911187	54910998	Plcl1	55405921	0.0167116174753541	0.120817751402937	2.12696206873448	0.0202350833083739	0.0472893567652612
485	chr1-55505940-55506183	chr1	55505940	55506183	55506062	Plcl1	55405921	0.000312274579742881	0.175057411857487	3.42072297026387	0.0276843005952792	0.0430824455950725
486	chr1-57269579-57270229	chr1	57269579	57270229	57269904	9130024F11Rik	56971412	0.00177299985890857	0.146307425000635	2.91595646910582	0.0119062329231328	0.0460916318544072
487	chr1-57774103-57775596	chr1	57774103	57775596	57774850	4930558J18Rik	57359222	0.00299682064829058	0.0626827922112566	2.74812905231588	-0.00101270033547635	0.0231777661580543
488	chr1-56969296-56969982	chr1	56969296	56969982	56969639	1700066M21Rik	57377620	0.00309917898005107	0.135787904921567	2.73709930227464	0.0136387809295106	0.0446272168096151
489	chr1-57372348-57373249	chr1	57372348	57373249	57372798	1700066M21Rik	57377620	0.0494607971976728	0.0591306227806239	1.65010435400741	0.00963055286097291	0.0299981451472667
490	chr1-57742209-57742545	chr1	57742209	57742545	57742377	Tyw5	57388237	0.0172228501987449	0.0652757352790455	2.11481520548118	0.00643030045170513	0.0278253318185082
491	chr1-57725358-57725631	chr1	57725358	57725631	57725494	Maip1	57406328	0.0264984682408885	0.0699636186803823	1.93494588649619	0.0117159132892457	0.030103015178689
492	chr1-58169371-58169715	chr1	58169371	58169715	58169543	Spats2l	57774162	0.014731816269176	0.0608041051520722	2.17722702943404	0.000774816501433092	0.027571441948451
493	chr1-58192676-58192800	chr1	58192676	58192800	58192738	Spats2l	57774162	0.00207339827290146	0.0807747906617661	2.86677351764969	0.000658074532030666	0.0279466500009456
494	chr1-58058905-58059049	chr1	58058905	58059049	58058977	Kctd18	57955101	0.00218990530769725	0.0825009105723862	2.84942663097313	0.00293950607412842	0.0279218996669116
495	chr1-58091074-58092894	chr1	58091074	58092894	58091984	Kctd18	57955101	0.0228173331792239	0.0652064390548609	1.99875687087144	0.00792003854195826	0.0286610149277066
496	chr1-58101150-58102261	chr1	58101150	58102261	58101706	Kctd18	57955101	0.0459452955462933	0.0393520587415219	1.68550805994879	0.00420338603223288	0.0208534586956273
497	chr1-57849823-57850274	chr1	57849823	57850274	57850048	Sgo2a	57995971	1.42511865771949e-07	0.124898152977761	5.13308986421126	-0.00211813157346894	0.0247446056685677
498	chr1-57890251-57890980	chr1	57890251	57890980	57890616	Sgo2a	57995971	0.0146652252615698	0.0663941934989303	2.17901639190594	0.00381553282620587	0.0287187654508594
499	chr1-58195391-58195721	chr1	58195391	58195721	58195556	Aox1	58029931	0.0347597821504115	0.136209992980371	1.8150282755639	0.0504920024341675	0.0472268072625879
500	chr1-58077655-58078919	chr1	58077655	58078919	58078287	Aox3	58113130	0.0476750810861293	0.123940657778211	1.66782655795641	0.0469322256333846	0.0461729259421225
501	chr1-58114965-58115469	chr1	58114965	58115469	58115217	Aox3	58113130	0.0442638957905023	0.131985457995901	1.70321526188087	0.0523430050873988	0.0467600629767448
502	chr1-58609761-58610964	chr1	58609761	58610964	58610362	Aox3	58113130	0.0221510640001547	0.0842023521607347	2.01122091081666	0.0243840304725718	0.0297422930352656
503	chr1-57969434-57970382	chr1	57969434	57970382	57969908	Gm15759	58254117	0.00139834209163301	0.0943638136529929	2.98924430378136	0.00507063253085305	0.0298714899311458
504	chr1-58202474-58203308	chr1	58202474	58203308	58202891	Gm15759	58254117	8.21095992093095e-67	0.266244065669501	17.227822024062	-0.00072986982689161	0.0154966736435698
505	chr1-58042407-58042956	chr1	58042407	58042956	58042682	Bzw1	58392898	0.0163240866223507	0.097353005219662	2.13638343363852	0.019420250032657	0.0364788239601147
506	chr1-58198365-58198474	chr1	58198365	58198474	58198420	Bzw1	58392898	0.0279547093177572	0.0688169028502305	1.91174103165953	0.0014145244037156	0.0352570653296094
507	chr1-58392013-58393299	chr1	58392013	58393299	58392656	Bzw1	58392898	0.0387281446595281	0.0652771919859357	1.76563985383792	0.0145109581933286	0.0287523153049916
508	chr1-58422739-58424518	chr1	58422739	58424518	58423628	Bzw1	58392898	0.0464766267618653	0.069746574363004	1.68002087880444	0.00936247324895122	0.0359424706418078
509	chr1-58029475-58031575	chr1	58029475	58031575	58030525	Clk1	58410189	0.0403933426428579	0.129597713658796	1.74613966829661	0.0510812545766217	0.0449657381409637
510	chr1-58403865-58404298	chr1	58403865	58404298	58404082	Clk1	58410189	0.0419107841612862	0.093990049742014	1.72893031135116	0.0268639098778585	0.0388252432289746
511	chr1-58727889-58728198	chr1	58727889	58728198	58728044	Clk1	58410189	0.0451299415966174	0.10179915258099	1.69402841749547	0.0314994926949179	0.0414985127522281
512	chr1-58089253-58090028	chr1	58089253	58090028	58089640	Nif3l1	58445151	0.0210700918312688	0.0765053141740435	2.03213309632619	0.0108413039695853	0.0323128491549936
513	chr1-58097409-58097608	chr1	58097409	58097608	58097508	Nif3l1	58445151	0.00509446958734221	0.0623468045826147	2.56935033982302	0.00210187853296872	0.0234475326762156
514	chr1-58120888-58121028	chr1	58120888	58121028	58120958	Nif3l1	58445151	0.00922077530655426	0.0742551539967435	2.35663122473687	0.00723072503116558	0.0284407794745491
515	chr1-58129367-58130148	chr1	58129367	58130148	58129758	Nif3l1	58445151	0.000916316617112728	0.0937137722322402	3.11609483799196	0.00425217696066912	0.0287095226309674
516	chr1-58143955-58145178	chr1	58143955	58145178	58144566	Nif3l1	58445151	0.0156795157550028	0.0661254915812953	2.15248682933061	0.00548861023177663	0.0281706166668513
517	chr1-58353113-58354328	chr1	58353113	58354328	58353720	Nif3l1	58445151	0.0108546428324592	0.0882574208166219	2.29541616792454	0.0140300395247095	0.032337221602402
518	chr1-58382194-58383178	chr1	58382194	58383178	58382686	Nif3l1	58445151	0.0027764172717083	0.120513956231482	2.77308071784936	0.0166741412929852	0.0374456517872402
519	chr1-58409059-58410422	chr1	58409059	58410422	58409740	Nif3l1	58445151	0.00859733928751629	0.0917830001848641	2.38251827342885	0.00906905254887262	0.034717025492926
520	chr1-58112891-58114402	chr1	58112891	58114402	58113646	Orc2	58462771	0.0280961488542245	0.0966831801947315	1.90954131208679	0.0228718026957604	0.0386539830438695
521	chr1-58168487-58168658	chr1	58168487	58168658	58168572	Orc2	58462771	0.0328013560773664	0.0776027927472445	1.8411286222802	0.0137853828870733	0.0346621138186068
522	chr1-58188931-58189115	chr1	58188931	58189115	58189023	Orc2	58462771	0.0221414868199258	0.0776027927472445	2.01140236605304	0.00988941662813956	0.0336647591063434
523	chr1-58736896-58737485	chr1	58736896	58737485	58737190	Orc2	58462771	0.0414026367809985	0.0687525721894851	1.73463614237764	0.0144777067873545	0.0312889049617846
524	chr1-58742571-58743686	chr1	58742571	58743686	58743128	Orc2	58462771	0.0375562336930632	0.0567186355328536	1.77977697399749	0.00505079322824664	0.0290305150923252
525	chr1-58794956-58796110	chr1	58794956	58796110	58795533	Orc2	58462771	0.0385058413603986	0.0747049409431762	1.76829450112147	0.0193301281836806	0.0313153791545336
526	chr1-58444845-58445934	chr1	58444845	58445934	58445390	Gm23966	58466515	0.000475215801037506	0.0494428859852944	3.3048030567319	-0.00329172446960491	0.0159569600819264
527	chr1-58166401-58167354	chr1	58166401	58167354	58166878	Gm15834	58505148	0.0233131866444617	0.0661157502112896	1.98967840271791	0.00499003188471064	0.0307214061544222
528	chr1-58604621-58605319	chr1	58604621	58605319	58604970	Gm15834	58505148	0.0311663534506395	0.098926568454574	1.86392165715353	0.0152066193547311	0.0449160235777802
529	chr1-58054902-58055116	chr1	58054902	58055116	58055009	Fam126b	58522806	0.00758900588613151	0.059731985066256	2.42810348467863	-0.00137172906588448	0.0251652017789628
530	chr1-58086893-58087084	chr1	58086893	58087084	58086988	Fam126b	58522806	0.0193014747642951	0.059731985066256	2.06839441966364	0.0025396854401632	0.0276505772218209
531	chr1-58585467-58586865	chr1	58585467	58586865	58586166	Fam126b	58522806	0.0418392861453701	0.111294793496906	1.72972974165226	0.0396090745714619	0.0414433059681154
532	chr1-58457806-58458995	chr1	58457806	58458995	58458400	Ndufb3	58586384	0.0069543297477975	0.104560919423982	2.45961379932107	0.0124555690580559	0.037447078232912
533	chr1-58504390-58505391	chr1	58504390	58505391	58504890	Ndufb3	58586384	0.02060278322143	0.106419093627616	2.04145556337183	0.0269062900435056	0.0389490738915622
534	chr1-58652311-58653612	chr1	58652311	58653612	58652962	Ndufb3	58586384	0.00298513539807614	0.114739938468105	2.74940971382437	0.0184991760097844	0.0350041545188446
535	chr1-58746935-58747156	chr1	58746935	58747156	58747046	Ndufb3	58586384	0.0492565978182368	0.0549904427836232	1.65210476562235	0.0114811089500176	0.0263356990058772
536	chr1-58757030-58757130	chr1	58757030	58757130	58757080	Ndufb3	58586384	0.00383789927738878	0.0930745061530714	2.66600747807751	0.00483901553563949	0.0330964902923152
537	chr1-58945277-58946376	chr1	58945277	58946376	58945826	Ndufb3	58586384	0.0437752940480495	0.0719729579031306	1.70846234222831	0.0159709463961454	0.0327791898731248
538	chr1-58177766-58178603	chr1	58177766	58178603	58178184	Flacc1	58646903	0.000830978221579364	0.0804989536665092	3.14480838741152	4.23194626561114e-05	0.025583954343901
539	chr1-58773465-58774400	chr1	58773465	58774400	58773932	Flacc1	58646903	0.0362679635164019	0.0552998398460121	1.79573968614153	0.00174485626051815	0.0298233558008435
540	chr1-58957953-58958301	chr1	58957953	58958301	58958127	Flacc1	58646903	0.00875626504140649	0.0762816209974817	2.37576673049398	0.00687017127047934	0.0292164415117347
541	chr1-58614527-58616420	chr1	58614527	58616420	58615474	Gm20257	58652641	0.0321430123174403	0.0854289162225042	1.85019100720156	0.0177295123317874	0.0365904945095983
542	chr1-58640201-58640676	chr1	58640201	58640676	58640438	Gm20257	58652641	0.00013493216485311	0.142146622869354	3.64263217410133	0.0121760269582738	0.035680406282895
543	chr1-58754549-58754651	chr1	58754549	58754651	58754600	Gm20257	58652641	0.0478905986432334	0.0769104608235144	1.6656597790735	0.0146704240658735	0.0373665964319922
544	chr1-58960723-58962153	chr1	58960723	58962153	58961438	Gm20257	58652641	0.0458543816911049	0.0743767175282879	1.68645204964331	0.0124440561108139	0.036723642057047
545	chr1-58950957-58952227	chr1	58950957	58952227	58951592	Cflar	58711508	0.0287805387982051	0.128881879468923	1.89902584762852	0.0426045855676636	0.0454323957775516
546	chr1-58296241-58296930	chr1	58296241	58296930	58296586	Casp8	58795374	0.0194253544821943	0.0850475249621932	2.06576463418883	0.0188039446902549	0.0320673416397945
547	chr1-58341343-58342345	chr1	58341343	58342345	58341844	Casp8	58795374	0.0450666724794184	0.0810608921327455	1.69469473507587	0.0199630156701155	0.0360524377624237
548	chr1-58624392-58625120	chr1	58624392	58625120	58624756	Casp8	58795374	0.00126849440834182	0.0603201611506304	3.01889447470827	-0.000903698191915157	0.0202802250477675
549	chr1-58744761-58744892	chr1	58744761	58744892	58744826	Casp8	58795374	0.00901626190188408	0.08304569118697	2.36494961950019	0.0161649997459635	0.028279964566493
550	chr1-58802172-58803653	chr1	58802172	58803653	58802912	Casp8	58795374	0.0306505774872761	0.0680466779660787	1.87131700444931	0.0108860144892784	0.0305456869899078
551	chr1-59056869-59057556	chr1	59056869	59057556	59057212	Casp8	58795374	0.0439464349842214	0.0426391220327199	1.70661911482619	0.00184549014332843	0.0239031846854394
552	chr1-58727068-58727490	chr1	58727068	58727490	58727279	Trak2	58900449	0.0326072694319906	0.0609134821643716	1.84378459354187	0.00687925269845751	0.0293061508677191
553	chr1-58729507-58729619	chr1	58729507	58729619	58729563	Trak2	58900449	0.0291024767525043	0.0699903421416996	1.89415112374621	0.00924517751549162	0.0320698617257463
554	chr1-59398845-59399281	chr1	59398845	59399281	59399063	Trak2	58900449	0.0316731318383933	0.0764264279470897	1.85675327824601	0.0190765236592665	0.030887197001208
555	chr1-58621354-58621700	chr1	58621354	58621700	58621527	Stradb	58973522	0.000937396228262955	0.133135758986468	3.10938185625167	0.0139263776700584	0.0383386109611237
556	chr1-58697569-58697889	chr1	58697569	58697889	58697729	Stradb	58973522	0.0147762203034059	0.0795863003857197	2.17603771432664	0.0137354127297854	0.0302618319629223
557	chr1-59423607-59424269	chr1	59423607	59424269	59423938	Stradb	58973522	0.0168884859167755	0.150762945979306	2.12272417680355	0.0459005738993327	0.0493999047195462
558	chr1-58760646-58762005	chr1	58760646	58762005	58761326	Gm29018	59014224	2.66857664739709e-05	0.108228882648633	4.04034981932572	0.00287925861480928	0.0260743818591938
559	chr1-59201062-59203077	chr1	59201062	59203077	59202070	Gm29018	59014224	0.0410052779601079	0.0909705532056477	1.73913763613562	0.0118100500709792	0.0455171008262255
560	chr1-59222530-59223448	chr1	59222530	59223448	59222989	Gm29018	59014224	0.000970610257646054	0.150779543722649	3.09908082980537	0.0108596429476119	0.0451488387877333
561	chr1-59236729-59238217	chr1	59236729	59238217	59237473	Gm29018	59014224	0.0451202595871737	0.0463387791340599	1.69413033466964	0.00253365458527413	0.0258569979253266
562	chr1-59388084-59389737	chr1	59388084	59389737	59388910	Gm29018	59014224	0.0360247246027297	0.096406879693185	1.79880552411717	0.0128339892461584	0.046460214473737
563	chr1-58711164-58714187	chr1	58711164	58714187	58712676	Tmem237	59100590	0.0258629154513209	0.0818503521405888	1.94540851360648	0.0156149183236226	0.0340470566226608
564	chr1-58719857-58720554	chr1	58719857	58720554	58720206	Tmem237	59100590	0.0446694811959822	0.0833119237725971	1.69889503654906	0.0159505150933552	0.0396501297785131
565	chr1-58759711-58760045	chr1	58759711	58760045	58759878	Tmem237	59100590	0.0020991401049356	0.10255918141821	2.86286603936858	0.0110669105267057	0.0319582787435223
566	chr1-58828378-58829324	chr1	58828378	58829324	58828851	Tmem237	59100590	0.00634632226555608	0.105601435896968	2.49227856968334	0.01130651335737	0.0378348246005176
567	chr1-59110565-59111450	chr1	59110565	59111450	59111008	Tmem237	59100590	0.00613527868759933	0.105601435896968	2.50426648789081	0.0140947217960765	0.0365403260968293
568	chr1-59225221-59225548	chr1	59225221	59225548	59225384	Tmem237	59100590	0.0444178277717621	0.0816225812182441	1.70157186431202	0.014969322404381	0.0391715802381419
569	chr1-59211273-59213144	chr1	59211273	59213144	59212208	G730003C15Rik	59119833	0.0063334660259349	0.0757627276203709	2.4929986705775	0.00228421844886234	0.0294739463918316
570	chr1-59152045-59152593	chr1	59152045	59152593	59152319	Mpp4	59120935	1.93022899982848e-09	0.0556950012445639	5.89006412129223	-0.00381283458435483	0.0101030879466662
571	chr1-59367699-59368765	chr1	59367699	59368765	59368232	Mpp4	59120935	0.0419621379354158	0.0743803886829222	1.72835679800522	0.0144738519205282	0.0346609778904073
572	chr1-59481644-59484531	chr1	59481644	59484531	59483088	Mpp4	59120935	0.0413574543998469	0.0763791043155163	1.73514622332472	0.0188777813723309	0.0331391799551087
573	chr1-58725605-58726353	chr1	58725605	58726353	58725979	Gm29017	59151047	0.000988136552691329	0.130273301247132	3.09377498818707	0.00716862271694385	0.0397910898498559
574	chr1-59157503-59158814	chr1	59157503	59158814	59158158	Gm29017	59151047	0.000104045196808489	0.122365943909032	3.70898665532653	0.00363724861997362	0.0320110872112603
575	chr1-59381693-59382007	chr1	59381693	59382007	59381850	Gm29017	59151047	3.59362602269136e-09	0.233808748599341	5.78648963265724	0.00818723089078803	0.0389910864844917
576	chr1-59423045-59423218	chr1	59423045	59423218	59423132	Als2	59162926	0.0207732723739567	0.0595304885000985	2.03803387997809	0.0061751035748921	0.0261798321653907
577	chr1-59430333-59430521	chr1	59430333	59430521	59430427	Als2	59162926	0.0321356265271534	0.0235975851338648	1.85029354122623	-0.00172379245103754	0.0136850597057812
578	chr1-59592532-59593560	chr1	59592532	59593560	59593046	Als2	59162926	0.0446480174231798	0.115774631834842	1.69912287134109	0.0385417690277397	0.0454545484083467
579	chr1-59403809-59404497	chr1	59403809	59404497	59404153	Cdk15	59256906	0.00242074174835437	0.140620388733292	2.81739571113914	0.00895359600184724	0.0467335107421628
580	chr1-59439076-59440089	chr1	59439076	59440089	59439582	Cdk15	59256906	0.0396339727962924	0.0699636186803823	1.75494950312509	0.0073148387256821	0.0356983376690553
581	chr1-59395858-59396616	chr1	59395858	59396616	59396237	Gm29016	59378930	0.00245228610790887	0.100999994551816	2.81323546605807	0.0061511278203431	0.0337152250054546
582	chr1-59436086-59437097	chr1	59436086	59437097	59436592	Gm29016	59378930	0.0471704475107124	0.0740404450753205	1.67293092498507	0.0104577463186029	0.0380067687237506
583	chr1-59102065-59102676	chr1	59102065	59102676	59102370	Fzd7	59482424	0.0105015564542276	0.0928066394500399	2.30792851252426	0.00980788326889277	0.0359624467268999
584	chr1-59764501-59764912	chr1	59764501	59764912	59764706	Gm26813	59488480	4.50118132953105e-36	0.190839600414641	12.4851057692419	-0.00172428204027161	0.0154234882758711
585	chr1-59174232-59175691	chr1	59174232	59175691	59174962	Gm973	59516264	0.0468871785158562	0.0515540717210278	1.6758153983167	0.0025399593024239	0.0292479186358098
586	chr1-59208474-59209015	chr1	59208474	59209015	59208744	Gm973	59516264	0.0227863308106271	0.0960522829281974	1.99932998760308	0.00921344236989435	0.0434339709286363
587	chr1-59228119-59228967	chr1	59228119	59228967	59228543	Gm973	59516264	0.0186977953210398	0.132908554335861	2.08141878593921	0.0121691126229283	0.0580082405946244
588	chr1-59321299-59323095	chr1	59321299	59323095	59322197	Gm973	59516264	0.0271361341430892	0.0705351290249543	1.92465712027468	0.00685883509478297	0.0330844872363987
589	chr1-59497835-59498754	chr1	59497835	59498754	59498294	Gm973	59516264	0.0325649319512808	0.11411474410839	1.8443656906176	0.0149958188088061	0.0537414710129387
590	chr1-59502557-59504571	chr1	59502557	59504571	59503564	Gm973	59516264	0.0291039436045609	0.0741707629954913	1.89412901572526	0.00609523460601147	0.0359402806378601
591	chr1-59584596-59585066	chr1	59584596	59585066	59584831	Gm973	59516264	5.6708405975153e-06	0.107122495747039	4.38987312983789	0.00392251970009918	0.0235086466042701
592	chr1-59719836-59720339	chr1	59719836	59720339	59720088	Gm973	59516264	4.23544402978951e-09	0.132908554335861	5.75881020594621	0.000516020376759537	0.0229895636814703
593	chr1-59382540-59383707	chr1	59382540	59383707	59383124	Sumo1	59586558	0.0194965152663671	0.131990400485498	2.0642604311598	0.0422974004013023	0.043450428410238
594	chr1-59771476-59772127	chr1	59771476	59772127	59771802	Sumo1	59586558	0.0203859853904872	0.107620145088629	2.04584146665874	0.0333764460118006	0.0362900548682705
595	chr1-59669971-59671359	chr1	59669971	59671359	59670665	Gm29596	59673241	0.000800465735057238	0.0833409812039918	3.15573699446691	0.00432388909165101	0.0250391880726704
596	chr1-59360397-59363206	chr1	59360397	59363206	59361802	Bmpr2	59763400	0.0449268799144077	0.0463294125290602	1.6961696316585	0.00552456694696515	0.0240570546839683
597	chr1-59668549-59668798	chr1	59668549	59668798	59668674	Bmpr2	59763400	0.0483847737519701	0.0545874921588487	1.66072073256525	0.0074940199213382	0.0283572495447607
598	chr1-59739672-59740137	chr1	59739672	59740137	59739904	Bmpr2	59763400	0.0211260763838417	0.0696282431982119	2.03102801527892	0.0067615576426395	0.0309531355956894
599	chr1-59425410-59425727	chr1	59425410	59425727	59425568	Gm38125	59801263	0.0306583337741393	0.062715748806862	1.87120503219022	0.00473109441196422	0.0309878679232856
600	chr1-59803930-59804818	chr1	59803930	59804818	59804374	Fam117b	59913006	0.0417121078629135	0.0457642673380164	1.73115447965006	-0.000227762373315037	0.0265672591625841
601	chr1-60293602-60294813	chr1	60293602	60294813	60294208	Fam117b	59913006	0.0167229132489729	0.0534288198946837	2.12669026997451	-0.00082309567295355	0.0255100219968974
602	chr1-59762684-59764200	chr1	59762684	59764200	59763442	Gm37531	59929688	0.0366022290530804	0.0401869576362312	1.79155386994111	-0.00272345823711695	0.0239515074557923
603	chr1-60169792-60171014	chr1	60169792	60171014	60170403	Gm37531	59929688	0.0182630493503603	0.0394523076928411	2.09102192415935	-0.00281305252421645	0.0202127771730799
604	chr1-60477174-60477824	chr1	60477174	60477824	60477499	Ica1l	59982490	0.0355028758486422	-0.000906837855120028	1.80544067072114	-0.0027419767951465	0.00101644931887652
605	chr1-60158461-60158722	chr1	60158461	60158722	60158592	Wdr12	60069785	0.0212696556709076	0.0599896318610185	2.02820518114543	0.00379975787314223	0.0277042355035022
606	chr1-59912538-59913272	chr1	59912538	59913272	59912905	Carf	60098247	0.00950742397099255	0.0869577334550233	2.34523975375991	0.021248606035713	0.0280180852784731
607	chr1-60180055-60181122	chr1	60180055	60181122	60180588	Carf	60098247	0.0416838090333433	0.0998770588687383	1.73147198088926	0.0397291684108947	0.0347380096944754
608	chr1-60409010-60410212	chr1	60409010	60410212	60409611	Carf	60098247	0.0400341926089265	0.0698636522486927	1.75028942227427	0.016889415162562	0.0302659871058911
609	chr1-60547011-60547665	chr1	60547011	60547665	60547338	Carf	60098247	0.0437428039419	0.0764872393085972	1.7088129245055	0.0149954064042917	0.0359851169326216
610	chr1-60146706-60147371	chr1	60146706	60147371	60147038	Nbeal1	60180599	0.0374401819903806	0.102008130148076	1.78119644651963	0.0378973676284333	0.0359930891648206
611	chr1-60652796-60652957	chr1	60652796	60652957	60652876	Nbeal1	60180599	0.00880454622335342	0.0772380140772747	2.37373690984586	0.00902631629329555	0.0287359974481791
612	chr1-59913596-59914198	chr1	59913596	59914198	59913897	6030460B20Rik	60353119	0.0368201774117154	0.0489532255265549	1.78884144092642	0.00520426420327612	0.0244565897917825
613	chr1-60846320-60847584	chr1	60846320	60847584	60846952	Abi2	60409619	0.0203391130307702	0.038914824005174	2.04679490583098	-0.00400357477939177	0.0209685878454643
614	chr1-60478149-60478716	chr1	60478149	60478716	60478432	Raph1	60482292	0.0458350436096377	0.0969740701709471	1.68665303751293	0.0295011748926619	0.0400040161062278
615	chr1-60565221-60567494	chr1	60565221	60567494	60566358	Raph1	60482292	0.0467561337093664	0.126148169748994	1.67715453258618	0.0561382308186264	0.0417432845752219
616	chr1-60667820-60669943	chr1	60667820	60669943	60668882	Raph1	60482292	0.0174503597530795	0.127638506179037	2.10950842576376	0.0420412476749163	0.0405768744313639
617	chr1-60658560-60659974	chr1	60658560	60659974	60659267	Cd28	60716800	5.99942326478433e-05	0.0700341961716354	3.84614971006698	-0.00107784714371872	0.0184891511449033
618	chr1-60477174-60477824	chr1	60477174	60477824	60477499	Gm11579	60776665	0.0355028758486422	-0.000641025641025641	1.80544067072114	-0.00193824885326779	0.000718507804371108
619	chr1-60859393-60860945	chr1	60859393	60860945	60860169	Ctla4	60887000	0.00721356653238709	0.127819793666802	2.44644869080109	0.00750643817429603	0.0491787773620174
620	chr1-61373634-61374511	chr1	61373634	61374511	61374072	Ctla4	60887000	0.0225512761175247	0.0771236126363452	2.00369677240327	0.00756937828218927	0.0347129542314586
621	chr1-60508504-60508610	chr1	60508504	60508610	60508557	Rpl18-ps1	60900898	1.8379504972171e-07	0.407331488188298	5.08501857129356	0.0193422451360864	0.0763004574344184
622	chr1-60552318-60553344	chr1	60552318	60553344	60552831	Rpl18-ps1	60900898	7.74466940224576e-09	0.332049636285837	5.65605329529507	0.00665852319565802	0.0575297112848728
623	chr1-60641267-60642531	chr1	60641267	60642531	60641899	Rpl18-ps1	60900898	0.000537975404652849	0.153413243641604	3.26987483572109	0.00730788018063952	0.0446822495665171
624	chr1-61651743-61652270	chr1	61651743	61652270	61652006	Pard3b	61638824	0.00311251532680846	0.0795446321056912	2.73568646650303	0.00164610926948466	0.0284749454259583
625	chr1-61846327-61847029	chr1	61846327	61847029	61846678	Gm38012	61677249	4.64946044038781e-08	0.089316213397273	5.33991687431366	-0.00388570271317151	0.0174538140394599
626	chr1-61417556-61417816	chr1	61417556	61417816	61417686	Gm38278	61702527	0.00492713538665848	0.0607611816713448	2.58090145114528	-0.0022005902652245	0.0243952638751975
627	chr1-62175098-62175828	chr1	62175098	62175828	62175463	Gm38278	61702527	0.000681687010649498	0.0964030049601645	3.2022947852696	8.30964905611797e-05	0.0300784015614896
628	chr1-61638204-61639520	chr1	61638204	61639520	61638862	Gm38075	61805221	0.0180890182922126	0.0377207781028909	2.09492076549906	-0.00587905255885156	0.0208121621494147
629	chr1-61771354-61771497	chr1	61771354	61771497	61771426	Gm38075	61805221	0.0355460095150774	0.051173071142745	1.80488921995587	0.00151383713388583	0.027513729629386
630	chr1-62701160-62701480	chr1	62701160	62701480	62701320	Pard3bos3	62456725	0.003307112576305	0.0601455118662935	2.71566778649992	0.00108372418674382	0.0217485319718253
631	chr1-62929487-62930032	chr1	62929487	62930032	62929760	Gm37121	62809302	6.87971413958754e-06	0.088903896586245	4.34766542845735	-0.00193039898161279	0.0208926599947889
632	chr1-63188493-63189042	chr1	63188493	63189042	63188768	Gm37121	62809302	0.00237847182958293	0.0559946690980829	2.82304808419212	-0.00279138937960133	0.0208236121824709
633	chr1-62795087-62796316	chr1	62795087	62796316	62795702	Ino80dos	63113078	0.0458354989973294	0.0671949116236848	1.68664830371596	0.0140767241926258	0.0314933393725479
634	chr1-63114281-63115247	chr1	63114281	63115247	63114764	Ino80dos	63113078	0.0066485239220412	0.0890015954130143	2.47571284137389	0.00858410670721836	0.0324825591085792
635	chr1-63414923-63415256	chr1	63414923	63415256	63415090	Ino80dos	63113078	0.00455044423404343	0.0812015830868683	2.60824088604439	0.011399949299084	0.0267619582843225
636	chr1-62723560-62725553	chr1	62723560	62725553	62724556	Gm20342	63117118	0.0273813787125813	0.0937968873538269	1.92075376851111	0.024383098827119	0.0361388271962183
637	chr1-63136438-63136579	chr1	63136438	63136579	63136508	Ndufs1	63143596	0.00208966893089385	0.142076438244342	2.86429863426501	0.0287070420476487	0.0395801592894256
638	chr1-62734308-62734826	chr1	62734308	62734826	62734567	Eef1b2	63176825	0.0113786232726763	0.114678230376645	2.27748555017929	0.0196831382227909	0.0417105136611629
639	chr1-62747657-62748991	chr1	62747657	62748991	62748324	Eef1b2	63176825	0.0269346016162699	0.084182846143655	1.92788683798336	0.0150172638478392	0.0358763704036516
640	chr1-62777334-62778350	chr1	62777334	62778350	62777842	Eef1b2	63176825	0.000944246667244559	0.0715279913382105	3.10723011506503	0.00260468509531383	0.0221815905776435
641	chr1-62706198-62707365	chr1	62706198	62707365	62706782	Gpr1	63182691	0.000134209791399524	0.0889626456642982	3.64401325915699	-0.00147636585707017	0.0248185187839549
642	chr1-62827324-62828099	chr1	62827324	62828099	62827712	Gpr1	63182691	0.0272207903967815	0.0608003386822817	1.92330640411239	0.00259493442014445	0.0302631989045963
643	chr1-62823187-62824261	chr1	62823187	62824261	62823724	Zdbf2	63273265	0.00922636322373486	0.0625345665560126	2.35640621686568	0.00362906533278493	0.0249980248743273
644	chr1-63181095-63181366	chr1	63181095	63181366	63181230	Zdbf2	63273265	1.20691396118296e-05	0.174433849137277	4.22270955735917	0.00990824661195835	0.0389620930093547
645	chr1-63729991-63731061	chr1	63729991	63731061	63730526	Zdbf2	63273265	0.00155466750291696	0.0924154081558487	2.95671685530145	0.00598769739463169	0.0292309730660379
646	chr1-62985664-62985856	chr1	62985664	62985856	62985760	Adam23	63445891	0.017124626846738	0.0303697781765377	2.11712484403418	-0.00825107507200887	0.0182421236789015
647	chr1-63430492-63431358	chr1	63430492	63431358	63430925	Adam23	63445891	0.0192813648518903	0.0724277914726411	2.06882267603649	0.0130985986586218	0.0286777564366628
648	chr1-63779979-63780403	chr1	63779979	63780403	63780191	Adam23	63445891	0.0444885961519208	0.0257230723062726	1.70081787154837	-0.00728436352043574	0.0194068020914312
649	chr1-64088449-64088953	chr1	64088449	64088953	64088701	Dytn	63622851	0.0239199369047461	0.0352721694119367	1.97878805607498	-0.00285198661855168	0.0192664170947694
650	chr1-64374048-64375075	chr1	64374048	64375075	64374562	Klf7	64029447	0.0414241366612568	0.0429763152374218	1.73439358051141	-0.00141261538415804	0.0255933434719535
651	chr1-64097432-64098184	chr1	64097432	64098184	64097808	Gm28981	64185991	3.39445537363299e-05	0.0535230080744494	3.98356494438598	-0.00548597000716265	0.0148131080841981
652	chr1-64301493-64302044	chr1	64301493	64302044	64301768	Gm28981	64185991	0.016558476436562	0.0572519783857917	2.13066254479636	-0.000843269355642434	0.0272662829143536
653	chr1-64532040-64533270	chr1	64532040	64533270	64532655	Creb1	64532645	0.0188187529307245	0.103919029980483	2.07878076240404	0.0313166386809873	0.0349254681458249
654	chr1-64689955-64691621	chr1	64689955	64691621	64690788	Creb1	64532645	0.0216986124918993	0.0988473041843557	2.01986661559655	0.0315746427449183	0.0333054969669712
655	chr1-65010252-65010644	chr1	65010252	65010644	65010448	Creb1	64532645	0.0393175214507985	0.0810473575014816	1.75866136731744	0.025522300757403	0.0315723411999283
656	chr1-64302800-64303027	chr1	64302800	64303027	64302914	Mettl21a	64606473	0.000185003927540142	0.105141097046328	3.56060036212136	0.00423805088703316	0.0283387732115991
657	chr1-64876413-64876524	chr1	64876413	64876524	64876468	Mettl21a	64606473	3.45298066005335e-11	0.234281837049858	6.52268540878473	0.00722815878509987	0.0348098465639571
658	chr1-65005503-65005868	chr1	65005503	65005868	65005686	Mettl21a	64606473	0.00591077672932376	0.115911690963417	2.51742678928334	0.0202619078357782	0.0379950604858973
659	chr1-65104585-65105261	chr1	65104585	65105261	65104923	2810408I11Rik	64679871	0.0183524028238589	0.0724049483540451	2.08903241173436	0.00481340213545138	0.0323554320358667
660	chr1-65154679-65156950	chr1	65154679	65156950	65155814	2810408I11Rik	64679871	0.000209000280047977	0.122261354104416	3.52845021862206	0.00549323457005292	0.0330933164135622
661	chr1-65163381-65163747	chr1	65163381	65163747	65163564	2810408I11Rik	64679871	9.84189979558098e-34	0.435777385371517	12.0487815797411	0.00543534212875362	0.0357166440768037
662	chr1-64808928-64809622	chr1	64808928	64809622	64809275	Ccnyl1	64690455	0.0101317244890027	0.055791190840594	2.32143369087535	0.000244661897331317	0.0239276827770677
663	chr1-65046399-65046847	chr1	65046399	65046847	65046623	Ccnyl1	64690455	0.00937984937267496	0.0789259595849032	2.35027196024992	0.0104440580500771	0.029137862635924
664	chr1-65112156-65113821	chr1	65112156	65113821	65112988	Fzd5	64730558	0.00259553078104998	0.117940518537851	2.79493210750623	0.0146727857233645	0.0369482079858557
665	chr1-65171549-65171894	chr1	65171549	65171894	65171722	Fzd5	64730558	0.0296892494378493	0.119512824358638	1.88538039566122	0.0225739182679587	0.0514160995381951
666	chr1-64736237-64736572	chr1	64736237	64736572	64736404	Akr1cl	65012689	0.00421298104569416	0.202624925063783	2.63450678032827	0.0285778234095728	0.0660643969314526
667	chr1-64918775-64919549	chr1	64918775	64919549	64919162	Akr1cl	65012689	9.75076587137325e-09	0.499518999407661	5.61636603457	0.0214634530257695	0.085118303087682
668	chr1-65185694-65187164	chr1	65185694	65187164	65186429	Akr1cl	65012689	0.00315860247896604	0.146859824253498	2.73084565279184	0.0190500340912096	0.0468022753433993
669	chr1-64792274-64793332	chr1	64792274	64793332	64792803	Idh1	65158616	0.0448345179094584	0.105760851911645	1.6971461349659	0.0402252635895184	0.0386151710638895
670	chr1-64859652-64860516	chr1	64859652	64860516	64860084	Idh1	65158616	0.0259922159576535	0.104120387135616	1.94326264943314	0.0346635978701655	0.0357423579801275
671	chr1-65167314-65167587	chr1	65167314	65167587	65167450	Idh1	65158616	0.0446225786348294	0.0972675738029913	1.69939301460232	0.0365069956656663	0.0357542826263434
672	chr1-64737007-64739047	chr1	64737007	64739047	64738027	Pikfyve	65186683	0.0344840247838813	0.134126058398461	1.81862900533073	0.0522290343228382	0.0450322874184715
673	chr1-64753197-64754965	chr1	64753197	64754965	64754081	Pikfyve	65186683	0.0207211672927016	0.113011545897376	2.03907708717791	0.0315936288357282	0.0399288077795679
674	chr1-64848751-64849748	chr1	64848751	64849748	64849250	Pth2r	65282056	0.0254170066065724	0.0861277150693249	1.9528783368721	0.0112341425409446	0.0383503524588923
675	chr1-65177545-65179629	chr1	65177545	65179629	65178587	Pth2r	65282056	0.0313475227640822	0.0866782360000061	1.86134802324064	0.0152616425261476	0.0383682108784368
676	chr1-65312316-65313261	chr1	65312316	65313261	65312788	Pth2r	65282056	0.00510616640251039	0.113030816080626	2.56855560010393	0.00956668427960634	0.0402810559354188
677	chr1-65354456-65354871	chr1	65354456	65354871	65354664	Pth2r	65282056	0.00162434684229181	0.145426077277738	2.94317057254006	0.0141936323771537	0.0445888002975397
678	chr1-66467909-66468182	chr1	66467909	66468182	66468046	Map2	66175273	2.69853038483185e-05	0.157363686276723	4.03773135702919	0.016634157158903	0.0348536137434768
679	chr1-67113450-67113944	chr1	67113450	67113944	67113697	Rpe	66700831	0.000830096383745633	0.121739047490958	3.14511901344816	0.0163205363038258	0.0335181310266401
680	chr1-67127244-67128107	chr1	67127244	67128107	67127676	Rpe	66700831	0.00990073458855064	0.110521495395371	2.33008859340149	0.0174998233714724	0.0399219464389996
681	chr1-67141235-67142109	chr1	67141235	67142109	67141672	Rpe	66700831	0.0201028667577752	0.085337094491606	2.05162898047546	0.0163902447687126	0.0336059055409303
682	chr1-67154775-67156289	chr1	67154775	67156289	67155532	Rpe	66700831	0.0142178922346887	0.11388761199682	2.1912212651388	0.0231151205499358	0.0414255250672433
683	chr1-67165364-67165698	chr1	67165364	67165698	67165531	Rpe	66700831	0.032718383784588	0.0685288874789663	1.84226246340339	0.0112150794335323	0.0311105551917682
684	chr1-67181916-67183158	chr1	67181916	67183158	67182537	Kansl1l	66719248	0.0189471965086271	0.113263331546687	2.07599522075759	0.0353202569900908	0.037544920035101
685	chr1-67215301-67215822	chr1	67215301	67215822	67215562	Kansl1l	66719248	0.00288772249233787	0.0893187182682396	2.76026524101918	0.0152564355531137	0.0268315818402219
686	chr1-66815873-66818206	chr1	66815873	66818206	66817040	Gm37570	66765626	0.0121946515896905	0.0920248452498522	2.25094054702193	0.00941828017541452	0.0366986881033926
687	chr1-67077383-67079403	chr1	67077383	67079403	67078393	Gm37570	66765626	0.037755775193227	0.0865956650487967	1.77734465713648	0.00996941456103752	0.0431127694789448
688	chr1-67131539-67131840	chr1	67131539	67131840	67131690	Gm37570	66765626	0.00141834011773472	0.120492594977463	2.98490325709029	0.00787931133858263	0.037727615919002
689	chr1-67189228-67190309	chr1	67189228	67190309	67189768	Gm37570	66765626	7.91536793747536e-05	0.113030816080626	3.77766226715598	0.00218400729219806	0.0293426995187368
690	chr1-67203869-67204757	chr1	67203869	67204757	67204313	Gm37570	66765626	0.00558989802295717	0.106688703676046	2.53702816131427	0.00874210726475939	0.0386068227009932
691	chr1-66777979-66778152	chr1	66777979	66778152	66778066	Gm38387	66769290	0.0200860583348939	0.0591533731127412	2.05197474711112	0.00397039045339426	0.0268926226977386
692	chr1-67211035-67212481	chr1	67211035	67212481	67211758	Gm38387	66769290	0.00616473542663399	0.0838173643298963	2.50257152863476	0.005349540776847	0.0313548774351542
693	chr1-66941072-66941233	chr1	66941072	66941233	66941152	Gm38162	66775511	2.19639585807711e-05	0.122179115551475	4.08578565989966	0.00356559584338241	0.0290307739028595
694	chr1-67102092-67102624	chr1	67102092	67102624	67102358	Gm38162	66775511	4.99695710909504e-05	0.100762990169996	3.89073959130348	0.00138176082433812	0.0255430174683993
695	chr1-67197424-67198480	chr1	67197424	67198480	67197952	Gm38162	66775511	0.000761327768603153	0.107781078042213	3.17033066421742	0.00758536215944922	0.0316041847033948
696	chr1-66871329-66872013	chr1	66871329	66872013	66871671	Gm15789	66783913	4.56069844454999e-232	0.136702959583032	32.5047995000647	-0.00419446319846444	0.00433466518632783
697	chr1-67123926-67125925	chr1	67123926	67125925	67124926	Gm37285	66799659	8.69541161813303e-08	0.167185088041144	5.22526247874986	0.00151587279291037	0.0317054341139759
698	chr1-67038399-67039392	chr1	67038399	67039392	67038896	Gm37755	66812315	8.60755151225355e-06	0.134339077494046	4.29825115608399	0.00301969883133555	0.0305518160512406
699	chr1-66700336-66701533	chr1	66700336	66701533	66700934	Gm38218	66821226	0.0263183449777253	0.0303803397188712	1.93788962547875	-0.00402408093362735	0.0177535501507208
700	chr1-67231350-67232587	chr1	67231350	67232587	67231968	Gm38218	66821226	0.00628839797333321	0.0899066266278871	2.49553327316179	0.000424849479202432	0.0358567758286441
701	chr1-66861737-66862012	chr1	66861737	66862012	66861874	Acadl	66830839	0.0356677584962952	0.106935832940742	1.80333565034034	0.0352097825433747	0.0397740988394649
702	chr1-66862299-66863567	chr1	66862299	66863567	66862933	Acadl	66830839	0.0233001091292778	0.126429065753287	1.98991573924403	0.050345733918539	0.0382344489941327
703	chr1-67067250-67068615	chr1	67067250	67068615	67067932	Acadl	66830839	0.0233978027197291	0.125751887413518	1.98814545490226	0.0378768675589061	0.0441994923650755
704	chr1-67138982-67140527	chr1	67138982	67140527	67139754	Acadl	66830839	0.0361813430831497	0.097870529855927	1.79682953397233	0.0323741309110441	0.0364510921634771
705	chr1-67146809-67148641	chr1	67146809	67148641	67147725	Acadl	66830839	0.0174028576984704	0.123128073408858	2.11061153481631	0.0369742880592773	0.0408193473447869
706	chr1-67149413-67150017	chr1	67149413	67150017	67149715	Acadl	66830839	0.00770675370901991	0.112925821985445	2.42251457572641	0.0336050761359915	0.0327431449305805
707	chr1-67217391-67217919	chr1	67217391	67217919	67217655	Acadl	66830839	0.0323842548734681	0.114538844072726	1.84685257458154	0.0356456605474707	0.042717640060215
708	chr1-67103172-67104416	chr1	67103172	67104416	67103794	Lancl1	67000517	0.0235810391703326	0.114084454398831	1.98484177241482	0.0306131325434731	0.0420543959802922
709	chr1-67122751-67123634	chr1	67122751	67123634	67123192	Lancl1	67000517	0.0295239881711265	0.109150935342365	1.88783595721328	0.0203346065435436	0.0470466347774874
710	chr1-67151151-67151960	chr1	67151151	67151960	67151556	Lancl1	67000517	6.10941863468178e-05	0.184796813462612	3.84169346486586	0.027815054520201	0.0408626456998939
711	chr1-67179902-67180225	chr1	67179902	67180225	67180064	Lancl1	67000517	0.0168788134868436	0.119526802596948	2.12295495152354	0.0304163471122275	0.0419747274527754
712	chr1-67188105-67188735	chr1	67188105	67188735	67188420	Lancl1	67000517	0.00413731314541955	0.130193099323452	2.64065364781888	0.0258279055306682	0.0395224848510472
713	chr1-67193697-67193864	chr1	67193697	67193864	67193780	Lancl1	67000517	0.0392779154252683	0.111403309117387	1.75912764191231	0.0319920634880516	0.0451424011182096
714	chr1-67218434-67219068	chr1	67218434	67219068	67218751	Lancl1	67000517	0.0372971805309044	0.0919464125224713	1.78295050238868	0.0263467791912869	0.0367927394749873
715	chr1-67219465-67220085	chr1	67219465	67220085	67219775	Lancl1	67000517	1.86155858630946e-05	0.179801512626918	4.12402298470657	0.0238181993109186	0.037823095044437
716	chr1-67055287-67056453	chr1	67055287	67056453	67055870	Cps1	67123026	0.0121579975384607	0.178286005228833	2.25209933894165	0.0636415030637443	0.0509056151221838
717	chr1-67061250-67062542	chr1	67061250	67062542	67061896	Cps1	67123026	0.00835766436687563	0.174368305773189	2.3929102634815	0.0634098480408027	0.0463696693627577
718	chr1-67116129-67117033	chr1	67116129	67117033	67116581	Cps1	67123026	0.0407268894518786	0.111870724118676	1.7423124910174	0.0468631994291576	0.0373110593103526
719	chr1-67132679-67133915	chr1	67132679	67133915	67133297	Cps1	67123026	0.0464388557335671	0.144486180586213	1.68040928133083	0.0612360576365913	0.0495415753022323
720	chr1-67183677-67184500	chr1	67183677	67184500	67184088	Cps1	67123026	0.0278616885392767	0.120964253402691	1.91319278314649	0.0448517313543542	0.0397829861782982
721	chr1-67220430-67220998	chr1	67220430	67220998	67220714	Cps1	67123026	0.0079576129534052	0.17319507301261	2.41085381887956	0.0620593102533021	0.0460980926711511
722	chr1-67222753-67225040	chr1	67222753	67225040	67223896	Cps1	67123026	0.0485308974046349	0.108411056150746	1.6592680280958	0.042862624941299	0.039504426108102
723	chr1-68973337-68974112	chr1	68973337	68974112	68973724	Gm37735	68639424	0.0159022497830862	0.159569178196389	2.14685911276002	0.00814900163797629	0.0705310263064939
724	chr1-69105271-69107656	chr1	69105271	69107656	69106464	Gm37735	68639424	0.00446580117681722	0.145993421792704	2.6146611197332	0.00532071599656367	0.0538015059521345
725	chr1-69456741-69456871	chr1	69456741	69456871	69456806	Gm28112	69660187	3.48580489123379e-07	0.207038899505828	4.96215284737159	0.00606779274595473	0.0405007892625326
726	chr1-69688900-69689647	chr1	69688900	69689647	69689274	Spag16	69826970	0.0398734518811827	0.133631768590926	1.75215648516807	0.0302286789633114	0.0590147572450959
727	chr1-71583092-71584248	chr1	71583092	71584248	71583670	Abca12	71242276	0.0173311848991879	0.0923076440199936	2.11228082190444	0.00845523980895615	0.0396975645195868
728	chr1-71589576-71590369	chr1	71589576	71590369	71589972	Abca12	71242276	0.00725729569655378	0.154706547454352	2.44426920775086	0.0169848409305462	0.0563447373501601
729	chr1-71604823-71605215	chr1	71604823	71605215	71605019	Atic	71557150	4.20431252707826e-06	0.120622645668202	4.4545068349074	0.00117549894105445	0.0268148980693236
730	chr1-72014570-72014935	chr1	72014570	72014935	72014752	Atic	71557150	0.0469868852677287	0.0356391993889578	1.67479851409084	-0.000126801450422884	0.0213554051657349
731	chr1-71102409-71103677	chr1	71102409	71103677	71103043	Fn1	71585520	0.0325571009866846	0.150444009837573	1.84447324168823	0.0604824115362152	0.0487735990244115
732	chr1-71623616-71625082	chr1	71623616	71625082	71624349	Fn1	71585520	0.0291025683889835	0.155016855113908	1.8941497425974	0.0625051582657048	0.0488407514821631
733	chr1-71634313-71635872	chr1	71634313	71635872	71635092	Fn1	71585520	0.0172940656048651	0.151996299995786	2.11314766332774	0.0565778713909263	0.0451546431235179
734	chr1-71646882-71648115	chr1	71646882	71648115	71647498	Fn1	71585520	0.0119236797370096	0.1543932800199	2.25957952610979	0.0546464108005899	0.0441439958482187
735	chr1-71582592-71582740	chr1	71582592	71582740	71582666	Apol7d	71652837	1.16342327192881e-06	0.201631668388916	4.72274313788493	0.00915866511137127	0.0407544932379581
736	chr1-71593056-71593189	chr1	71593056	71593189	71593122	Apol7d	71652837	1.01878319025851e-05	0.201631668388916	4.26073398467075	0.0129976398923022	0.0442726603386365
737	chr1-71617490-71617644	chr1	71617490	71617644	71617567	Apol7d	71652837	8.34241560164223e-12	0.233658051187038	6.73243379643941	0.00441428307621855	0.034050653157861
738	chr1-71650351-71651571	chr1	71650351	71651571	71650961	Apol7d	71652837	0.0245832372742464	0.0945480840612776	1.96714519161683	0.00693211212892009	0.0445396569128405
739	chr1-71701426-71701804	chr1	71701426	71701804	71701615	Apol7d	71652837	1.11183899685746e-06	0.287192133841999	4.73195492440426	0.00988549898852851	0.0586029747289663
740	chr1-71631936-71632707	chr1	71631936	71632707	71632322	Gm8883	71888112	0.0456959037878859	0.0801369099711097	1.68810118216619	0.0162767414520485	0.0378295858054639
741	chr1-72219205-72219402	chr1	72219205	72219402	72219304	Gm8883	71888112	0.0239089128004166	0.0950397716541778	1.97898384115076	0.0146796226670859	0.0406067736967288
742	chr1-72277752-72278375	chr1	72277752	72278375	72278064	Gm8883	71888112	0.000620285396603035	0.144608218226445	3.22938427188199	0.0171866595889099	0.0394569205489061
743	chr1-72334339-72335358	chr1	72334339	72335358	72334848	Gm8883	71888112	0.0407415798269896	0.0854821133544456	1.7421445166932	0.0218760873758678	0.0365101892346508
744	chr1-71609071-71610302	chr1	71609071	71610302	71609686	Gm28818	71894068	0.000117080568579171	0.157363686276723	3.67898816033056	0.00864239171323752	0.0404245102409144
745	chr1-71730845-71732281	chr1	71730845	71732281	71731563	Gm28818	71894068	0.000251566537090092	0.145614449587415	3.47908281653247	0.00986516109426018	0.0390186999424329
746	chr1-71596644-71597588	chr1	71596644	71597588	71597116	4930556G22Rik	71983681	1.06685430018769e-17	0.247145999942417	8.48627245159783	0.00370631179450502	0.0286862918361849
747	chr1-71643062-71643473	chr1	71643062	71643473	71643268	4930556G22Rik	71983681	0.00425756673851133	0.121643428078359	2.63093094994445	0.00733289058416095	0.043448703013894
748	chr1-71912200-71913580	chr1	71912200	71913580	71912890	Mreg	72159442	0.0106300085939339	0.0976893511163424	2.30333472697031	0.0199797964317383	0.0337378470331229
749	chr1-71925627-71925765	chr1	71925627	71925765	71925696	Mreg	72159442	0.0302008212820588	0.0385641464617272	1.87785033216319	0.00110192222783207	0.019949526110923
750	chr1-72179695-72180574	chr1	72179695	72180574	72180134	Mreg	72159442	0.0378001805786692	0.140676647818395	1.77680480430824	0.0480106437139354	0.0521531706126478
751	chr1-72306682-72307892	chr1	72306682	72307892	72307287	Mreg	72159442	0.046309172726092	0.0899345678896058	1.68174475516098	0.0267609099659277	0.0375643555478969
752	chr1-72313596-72313893	chr1	72313596	72313893	72313744	Mreg	72159442	0.0136374029022733	0.130793973130171	2.20756221133163	0.0411007125154583	0.0406300036095511
753	chr1-71886832-71888740	chr1	71886832	71888740	71887786	Pecr	72259167	0.0408724897582203	0.165245981639926	1.74064981798865	0.0635825934697834	0.0584054225723678
754	chr1-71936487-71939198	chr1	71936487	71939198	71937842	Pecr	72259167	0.0338054611979106	0.13846715758404	1.82759123391423	0.058505104471155	0.0437527011670037
755	chr1-72288034-72289101	chr1	72288034	72289101	72288568	Pecr	72259167	0.038094043554759	0.136919172029492	1.77324518864674	0.0521054792672806	0.0478296477583774
756	chr1-72412872-72413550	chr1	72412872	72413550	72413211	Pecr	72259167	0.0283113809462383	0.0711147431471261	1.90621156871936	0.0129898469755679	0.0304923635578437
757	chr1-72123395-72124106	chr1	72123395	72124106	72123750	Tmem169	72284369	0.00202572235619415	0.121526271291418	2.87412820162846	0.00707902805376313	0.0398198115076461
758	chr1-71945160-71945752	chr1	71945160	71945752	71945456	Xrcc5	72307427	0.00047349904812847	0.151441677747506	3.30581731259137	0.0283684589035385	0.037229286196548
759	chr1-72024880-72025173	chr1	72024880	72025173	72025026	Xrcc5	72307427	0.0299265606534832	0.0523496871241204	1.88187402987306	0.00365532591696746	0.0258754626686876
760	chr1-72172960-72174028	chr1	72172960	72174028	72173494	Xrcc5	72307427	0.00403533466062012	0.123804117373269	2.64909896948422	0.025072557675917	0.0372698645217379
761	chr1-72778736-72779200	chr1	72778736	72779200	72778968	Xrcc5	72307427	0.020175729720534	0.0696904026431971	2.05013294323953	0.00849420593543382	0.0298498674974041
762	chr1-72163698-72164000	chr1	72163698	72164000	72163849	Marchf4	72427112	2.19458065743844e-06	0.174533986943635	4.59204859424276	0.00961623684448282	0.0359137641326175
763	chr1-72225292-72226941	chr1	72225292	72226941	72226116	Marchf4	72427112	0.0371602660559791	0.105511156886201	1.7846350512533	0.0140135176542994	0.051269663883182
764	chr1-72161253-72161869	chr1	72161253	72161869	72161561	Smarcal1	72583251	6.05651616851492e-06	0.165088878969023	4.37554342499411	0.0137307730461745	0.0345918417946115
765	chr1-72236274-72237483	chr1	72236274	72237483	72236878	Smarcal1	72583251	0.0234593857240011	0.0820093339735064	1.98703271626622	0.0161796941943925	0.033129620483961
766	chr1-72293643-72294704	chr1	72293643	72294704	72294174	Smarcal1	72583251	0.0304318662668467	0.0849985233497135	1.8744840928181	0.0237110219584894	0.0326956636367527
767	chr1-72718511-72719397	chr1	72718511	72719397	72718954	Rpl37a	72711290	0.0394567469725608	0.087572219154697	1.75702531747065	0.0220533773436653	0.0372896401432339
768	chr1-72790456-72792708	chr1	72790456	72792708	72791582	Rpl37a	72711290	0.011953254430467	0.0991009575633949	2.25862841318732	0.0212582379653908	0.0344645976927894
769	chr1-72809022-72810518	chr1	72809022	72810518	72809770	Igfbp2	72824503	0.028353914480418	0.122784394178486	1.90555604935955	0.0387413924754062	0.0441041877153527
770	chr1-72823849-72826101	chr1	72823849	72826101	72824975	Gm29185	73269064	0.000395959869757749	0.0583899651958321	3.35560365258045	-0.000101067216296952	0.0174308525284712
771	chr1-72853564-72855292	chr1	72853564	72855292	72854428	Gm29185	73269064	0.00811040428518383	0.0471341268314858	2.40390904482249	-0.000728794615727853	0.0199104544118673
772	chr1-73683337-73684649	chr1	73683337	73684649	73683993	Gm29185	73269064	1.52918541944139e-08	0.126304117782872	5.53806195253101	0.00112572196767776	0.0226032855695998
773	chr1-73630376-73631135	chr1	73630376	73631135	73630756	6030407O03Rik	73618088	0.000824695553168498	0.155190237339423	3.14702809843931	0.0128932617034771	0.0452163028688922
774	chr1-73966074-73966804	chr1	73966074	73966804	73966439	6030407O03Rik	73618088	0.00132876360767691	0.0654227456543742	3.00480321959199	-0.00346196685606124	0.0229248664475902
775	chr1-74047736-74048063	chr1	74047736	74048063	74047900	6030407O03Rik	73618088	4.39574890354179e-07	0.16742966198618	4.91692329653254	0.00701528819482867	0.0326249494077885
776	chr1-74014442-74014866	chr1	74014442	74014866	74014654	Tns1	73910231	0.0458920536261003	0.139626807311353	1.68606070672861	0.0517925811806707	0.0520943438039685
777	chr1-74027414-74028256	chr1	74027414	74028256	74027835	Tns1	73910231	0.00771863283112228	0.0964443581574792	2.42195491460282	0.0219532254365022	0.0307566141185551
778	chr1-74392078-74392966	chr1	74392078	74392966	74392522	Tns1	73910231	0.0441366565625551	0.170011353869737	1.70457716525296	0.0806241578625269	0.0524395127597197
779	chr1-73936679-73936899	chr1	73936679	73936899	73936789	Rufy4	74125541	0.00312167341779452	0.108967548897075	2.73471942288178	0.0119781145362383	0.0354659544044308
780	chr1-74074929-74075302	chr1	74074929	74075302	74075116	Rufy4	74125541	0.0158908671005464	0.0521037248749218	2.14714506952716	0.0006553088687788	0.0239613134372298
781	chr1-74077329-74077804	chr1	74077329	74077804	74077566	Rufy4	74125541	0.0150827814327135	0.0883628317159642	2.16790963201173	0.00978622267618104	0.0362453341594629
782	chr1-74229716-74230503	chr1	74229716	74230503	74230110	Rufy4	74125541	0.0259674803867536	0.103869881503085	1.94367246774287	0.0109229086061045	0.0478202857937875
783	chr1-74318879-74319274	chr1	74318879	74319274	74319076	Rufy4	74125541	1.73800639056401e-14	0.265630372340195	7.5792339269399	0.00629148771006204	0.0342170313160978
784	chr1-74378781-74380055	chr1	74378781	74380055	74379418	Rufy4	74125541	0.00919862235689053	0.126812231730904	2.3575244305068	0.0168895897714672	0.0466263002567515
785	chr1-74404084-74405007	chr1	74404084	74405007	74404546	Rufy4	74125541	0.028271354557436	0.0860616993921702	1.90682919739814	0.00941973262362427	0.0401934094952624
786	chr1-73931952-73933198	chr1	73931952	73933198	73932575	Arpc2	74236084	0.0152763831895084	0.0996307484021766	2.16284937756715	0.020620944724217	0.0365304234762907
787	chr1-74043500-74045068	chr1	74043500	74045068	74044284	Arpc2	74236084	0.0491216490909996	0.0789032879770849	1.65343040962996	0.0191119710326382	0.0361619797218003
788	chr1-74061909-74062192	chr1	74061909	74062192	74062050	Arpc2	74236084	0.0406519966359993	0.0658751857071124	1.74316960389281	0.0073677440571654	0.0335638262159284
789	chr1-74248856-74250382	chr1	74248856	74250382	74249619	Arpc2	74236084	0.036942577536564	0.0695334184343893	1.7873238893333	0.0142067792924323	0.0309550157484856
790	chr1-74719035-74719572	chr1	74719035	74719572	74719304	Arpc2	74236084	0.0390103279077684	0.0816999114235413	1.76228796747377	0.021489131423303	0.0341662549546599
791	chr1-74303619-74304740	chr1	74303619	74304740	74304180	Aamp	74279840	0.00194952324476782	0.140265650499256	2.88621584945942	0.0347314852903245	0.0365648900544626
792	chr1-74414809-74415674	chr1	74414809	74415674	74415242	Aamp	74279840	0.044614624518671	0.125190172837914	1.69947750755971	0.0349940639588685	0.0530728464941901
793	chr1-74008294-74009323	chr1	74008294	74009323	74008808	Tmbim1	74288247	0.00388481312723643	0.0902838519076418	2.66192034481991	0.0139444699197055	0.0286783119323959
794	chr1-74036731-74037456	chr1	74036731	74037456	74037094	Tmbim1	74288247	0.0463157187031934	0.0431650298569947	1.68167727287199	0.00653591197272671	0.0217813004166443
795	chr1-74057765-74060379	chr1	74057765	74060379	74059072	Tmbim1	74288247	0.0393614435300755	0.0627682215894621	1.75814472732788	0.0123086817069387	0.0287004471805996
796	chr1-74197964-74198665	chr1	74197964	74198665	74198314	Tmbim1	74288247	0.0287756104332931	0.074619001571073	1.89910082351746	0.0115360939363308	0.0332172504237567
797	chr1-74368312-74368560	chr1	74368312	74368560	74368436	Tmbim1	74288247	0.0322228431640849	0.0510658127850304	1.84908398628931	0.00609456854610126	0.0243208229438925
798	chr1-73954180-73954884	chr1	73954180	73954884	73954532	Gm29358	74295603	0.000466453516175045	0.0758934463604751	3.31001580530346	-0.000775962200281526	0.023162852708411
799	chr1-74196105-74197372	chr1	74196105	74197372	74196738	Gm37931	74307848	0.0410906847374068	0.0527853244981303	1.73816712782713	0.00297574414980641	0.0286563815129737
800	chr1-74235912-74237322	chr1	74235912	74237322	74236617	Gm37931	74307848	0.0393809074169057	0.0891902438493535	1.75791593044436	0.0165266814057157	0.0413350611284751
801	chr1-74400581-74400879	chr1	74400581	74400879	74400730	Gm37931	74307848	0.00402070108232815	0.116771644674562	2.65032648278067	0.0068530083689067	0.0414736210877427
802	chr1-74012934-74013992	chr1	74012934	74013992	74013463	Slc11a1	74375195	0.0366325644383842	0.0713877561195957	1.79117554738958	0.0110923896859775	0.0336624550963145
803	chr1-74199138-74199274	chr1	74199138	74199274	74199206	Slc11a1	74375195	0.0262729822421925	0.115731782188436	1.93863363848142	0.0188632707853366	0.0499674149257923
804	chr1-74361798-74362667	chr1	74361798	74362667	74362232	Slc11a1	74375195	0.043397861301375	0.0904755482570038	1.71254802274142	0.0171642029644118	0.0428083442444063
805	chr1-73908955-73909595	chr1	73908955	73909595	73909275	Ctdsp1	74391509	2.33920360073689e-11	0.248399780749984	6.58082635452402	0.0148344712536348	0.0354917903791495
806	chr1-73962903-73963331	chr1	73962903	73963331	73963117	Ctdsp1	74391509	0.0373602410961072	0.0707263957552829	1.78217632559873	0.00874868315620952	0.0347764201043641
807	chr1-73986425-73988135	chr1	73986425	73988135	73987280	Ctdsp1	74391509	0.000663122099597317	0.101510955993175	3.21023949795492	0.00489176057880172	0.0300971922736372
808	chr1-74081513-74083277	chr1	74081513	74083277	74082395	Ctdsp1	74391509	0.0327951531631555	0.0934590328208895	1.84121330512217	0.0213842066353776	0.0391452885904112
809	chr1-74124231-74125566	chr1	74124231	74125566	74124898	Ctdsp1	74391509	0.00285682606830001	0.138815118642227	2.76377729497935	0.0239226536467989	0.0415708115136993
810	chr1-73928889-73930495	chr1	73928889	73930495	73929692	Vil1	74409376	0.0247863965441075	0.0585032426738795	1.96363191848165	0.00105846569316683	0.0292543507976439
811	chr1-74528706-74529164	chr1	74528706	74529164	74528935	Usp37	74435511	0.0423243597527392	0.0800914754045732	1.72432759984767	0.0189267141144941	0.0354716593850743
812	chr1-74900512-74901805	chr1	74900512	74901805	74901158	Usp37	74435511	0.0138843748437896	0.0842136966026615	2.20053796133286	0.01294087363565	0.0323888177433857
813	chr1-74066262-74066384	chr1	74066262	74066384	74066323	Gm37733	74500340	0.0325468459396826	0.0861003982191889	1.84461411756542	0.0170984224856407	0.0374072685861362
814	chr1-74748736-74749388	chr1	74748736	74749388	74749062	Gm37733	74500340	0.0048375355825391	0.105278647875717	2.58723098134801	0.0196529880664219	0.0330954833281574
815	chr1-74759797-74760379	chr1	74759797	74760379	74760088	Gm37733	74500340	0.0452984730896771	0.0812707344487648	1.69225719156445	0.0130925808782187	0.0402882930032149
816	chr1-74190203-74191179	chr1	74190203	74191179	74190691	Cnot9	74506058	0.0270469853266274	0.0853961772894015	1.92608332280418	0.0190374961529925	0.0344526533980875
817	chr1-74352609-74353206	chr1	74352609	74353206	74352908	Cnot9	74506058	0.0343482425813648	0.0531319093290972	1.82041069352715	0.00544328200839964	0.0261966310625752
818	chr1-74784176-74784703	chr1	74784176	74784703	74784440	Cnot9	74506058	0.000296278876042125	0.117913591557489	3.43499820572793	0.0179559972592149	0.0290997515316289
819	chr1-74816399-74817473	chr1	74816399	74817473	74816936	Cnot9	74506058	0.00937173930998431	0.0866326680595168	2.35059388298749	0.0145732326265234	0.0306558423190523
820	chr1-74951444-74951880	chr1	74951444	74951880	74951662	Cnot9	74506058	0.0440176540433202	0.0803956304859642	1.70585377469126	0.0160180767400365	0.037739198224994
821	chr1-74112987-74113491	chr1	74112987	74113491	74113239	Plcd4	74542888	0.0490525894162011	0.138738758922264	1.65410993010808	0.035437865957453	0.0624510445675526
822	chr1-74386636-74387365	chr1	74386636	74387365	74387000	Plcd4	74542888	0.0273668748779917	0.143713089818868	1.92098380088158	0.0483307000061892	0.0496528860727017
823	chr1-74697169-74699346	chr1	74697169	74699346	74698258	Plcd4	74542888	0.0359154426564449	0.133096679697207	1.80018846041975	0.0329562528609191	0.0556277462266025
824	chr1-74807580-74808532	chr1	74807580	74808532	74808056	Plcd4	74542888	0.0331600365407511	0.138980097665263	1.83625417924444	0.0306732595796478	0.0589824869072212
825	chr1-74068574-74070481	chr1	74068574	74070481	74069528	Zfp142	74565127	0.0356133556650705	0.0744730144284214	1.8040293158953	0.0185329206681553	0.0310084172509716
826	chr1-74295404-74296381	chr1	74295404	74296381	74295892	Zfp142	74565127	0.0384447111472856	0.0572920931052523	1.76902668000333	0.00579066432211798	0.0291128615330083
827	chr1-74182892-74183230	chr1	74182892	74183230	74183061	Bcs1l	74588289	0.00879712943164372	0.0704269767530529	2.37404808871635	0.00667645617847992	0.0268530872974199
828	chr1-74312946-74314000	chr1	74312946	74314000	74313473	Bcs1l	74588289	0.0390723587245416	0.0477326835581684	1.76155378883016	0.00356415381694344	0.025073619676727
829	chr1-74339993-74341034	chr1	74339993	74341034	74340514	Bcs1l	74588289	0.0488773506746672	0.0596970300416037	1.65583764807032	0.010597434574489	0.0296524212529739
830	chr1-74363394-74363671	chr1	74363394	74363671	74363532	Bcs1l	74588289	0.0494677289927218	0.0550400319196574	1.65003656340365	0.0125668099117941	0.0257407762651337
831	chr1-74192821-74193051	chr1	74192821	74193051	74192936	Rnf25	74593748	0.00850598091038368	0.0963554027827977	2.38644910678768	0.014496005929728	0.0343017567901366
832	chr1-74511436-74511624	chr1	74511436	74511624	74511530	Rnf25	74593748	0.0301377590385605	0.0942066848702246	1.87877283262316	0.0226074761376373	0.0381095614591253
833	chr1-74803071-74803721	chr1	74803071	74803721	74803396	Stk36	74601445	0.000173615911997468	0.0851260473522327	3.57724715653853	1.18532275718393e-06	0.023796192520241
834	chr1-74961796-74963464	chr1	74961796	74963464	74962630	Stk36	74601445	0.0340619137831667	0.0480084894636011	1.82418685905795	0.00154423312213998	0.0254712153586373
835	chr1-74452634-74453318	chr1	74452634	74453318	74452976	Ttll4	74661745	0.0497278235894054	0.0897525584498183	1.64749838848688	0.0249052808216363	0.0393610567884925
836	chr1-74331999-74333421	chr1	74331999	74333421	74332710	Cyp27a1	74713574	0.0377618974429758	0.220178054567762	1.77727019587486	0.0968581976547761	0.0693872305962358
837	chr1-74396704-74398339	chr1	74396704	74398339	74397522	Cyp27a1	74713574	0.0199188806246935	0.217786230222035	2.05542719279144	0.0868161667421028	0.0637191450707936
838	chr1-75124116-75125655	chr1	75124116	75125655	75124886	Cyp27a1	74713574	0.0430281430682335	0.174050873311232	1.71657810333269	0.0737300978632934	0.0584423017240919
839	chr1-74721152-74722255	chr1	74721152	74722255	74721704	Prkag3	74738922	0.045726731643135	0.179211346750994	1.68778002553917	0.0295583551455223	0.0886685405330974
840	chr1-74740661-74741552	chr1	74740661	74741552	74741106	Prkag3	74738922	0.0429224390064276	0.155611217483183	1.71773546173999	0.0341116748251742	0.0707323946930309
841	chr1-75133605-75134414	chr1	75133605	75134414	75134010	Prkag3	74738922	0.0319303018201562	0.314908181415048	1.85315180256607	0.0457850592615459	0.145224542199319
842	chr1-74307273-74307528	chr1	74307273	74307528	74307400	Wnt6	74771892	0.0231844353003574	0.130759418844214	1.99201993553148	0.0201608644463479	0.0555208070085693
843	chr1-74343363-74343647	chr1	74343363	74343647	74343505	Wnt6	74771892	0.0219688968255905	0.106792567229828	2.01468377172828	0.0134197778871249	0.0463461266988833
844	chr1-74964573-74964726	chr1	74964573	74964726	74964650	Wnt6	74771892	0.00093807168884584	0.197429305912596	3.10916905152582	0.0165718005264358	0.0581690806736305
845	chr1-74970957-74972264	chr1	74970957	74972264	74971610	Wnt6	74771892	0.00530858828398714	0.169797357353826	2.55505255662753	0.0212864018579812	0.0581244229636779
846	chr1-75016849-75017500	chr1	75016849	75017500	75017174	Wnt6	74771892	0.00178780946621865	0.179698548990066	2.9133602041118	0.0211935409072396	0.0544062515370118
847	chr1-75236054-75237372	chr1	75236054	75237372	75236713	Wnt6	74771892	0.0477982042096027	0.103096767339044	1.66658773978495	0.0225178168203074	0.0483496599639779
848	chr1-74587596-74588582	chr1	74587596	74588582	74588089	Cfap65	74902071	0.00480832074757645	0.144244329993309	2.58931738212963	0.0276802758811007	0.0450172910114007
849	chr1-74712403-74714284	chr1	74712403	74714284	74713344	Cfap65	74902071	0.0471950236928132	0.0924848755306466	1.67268132577749	0.0180856527448799	0.044479017992973
850	chr1-74758146-74758924	chr1	74758146	74758924	74758535	Cfap65	74902071	0.0278623291445676	0.114862607309134	1.91318277158588	0.0188134756769874	0.0502038451624404
851	chr1-74505508-74506802	chr1	74505508	74506802	74506155	Ihh	74945315	0.03377247100796	0.0848188075523912	1.82803071524453	0.0145101327599506	0.0384614296718945
852	chr1-75537390-75537919	chr1	75537390	75537919	75537654	Slc23a3	75125541	6.35040785926491e-05	0.171165726810688	3.83218889754459	0.0100812278903265	0.0420345925597701
853	chr1-75014233-75015726	chr1	75014233	75015726	75014980	Cnppd1	75134554	0.0147612858221245	0.148693164630117	2.17643737511299	0.0417679118056407	0.0491285685713451
854	chr1-75147300-75148151	chr1	75147300	75148151	75147726	Cnppd1	75134554	0.0432608373588022	0.12634393687172	1.71403839445087	0.0436558536680205	0.0482416750239659
855	chr1-75587913-75588695	chr1	75587913	75588695	75588304	Cnppd1	75134554	0.0398044300637219	0.115909055899973	1.75296007693802	0.0337159837990609	0.0468881597374898
856	chr1-74750714-74751320	chr1	74750714	74751320	74751017	Retreg2	75142778	0.000474935881795136	0.132374815426163	3.30496820090921	0.0218775361976483	0.0334336890739575
857	chr1-74880886-74881388	chr1	74880886	74881388	74881137	Retreg2	75142778	0.0115687753678871	0.118398181208823	2.27115575576392	0.0278011628018546	0.0398902709235352
858	chr1-75447567-75447748	chr1	75447567	75447748	75447658	Retreg2	75142778	0.00278129235195444	0.117101648805766	2.77250978490891	0.01066023018743	0.0383917197326799
859	chr1-74893466-74893707	chr1	74893466	74893707	74893586	Zfand2b	75168646	0.0107309671186381	0.117883032191567	2.29975799838564	0.0162986354626389	0.0441717766826934
860	chr1-75251351-75252353	chr1	75251351	75252353	75251852	Zfand2b	75168646	0.0332451606092527	0.10209903788333	1.83510373109864	0.025595058947249	0.0416891849978853
861	chr1-74737293-74737766	chr1	74737293	74737766	74737530	Abcb6	75171717	0.00359647499790098	0.133443346614704	2.68777660783265	0.0111473532073088	0.0455008028014691
862	chr1-75191373-75192742	chr1	75191373	75192742	75192058	Abcb6	75171717	0.00729966460442023	0.0441623794001927	2.44216853771451	-0.00284982775521577	0.0192501895055141
863	chr1-74787916-74788405	chr1	74787916	74788405	74788160	Atg9a	75180860	0.0284881410816318	0.0933500742113392	1.90349272430895	0.0210925393785901	0.0379604996173452
864	chr1-74926482-74926968	chr1	74926482	74926968	74926725	Atg9a	75180860	0.00171462751539411	0.128727463345571	2.92638568991359	0.023620903133578	0.0359168514848418
865	chr1-75009988-75010833	chr1	75009988	75010833	75010410	Atg9a	75180860	0.0168813989633114	0.104318687856037	2.12289325351115	0.018530920943889	0.0404107774944687
866	chr1-74973786-74973989	chr1	74973786	74973989	74973888	Ankzf1	75192151	1.65201425198804e-06	0.245227261520704	4.65095411038125	0.0380607081266747	0.0445428074492542
867	chr1-75214508-75215210	chr1	75214508	75215210	75214859	Ankzf1	75192151	0.0300474410034631	0.137930336596282	1.88009683318191	0.0437646632388239	0.0500855443695899
868	chr1-74723808-74724375	chr1	74723808	74724375	74724092	Glb1l	75198236	0.0381311083228444	0.0878716776008426	1.77279780879949	0.0134760099549027	0.0419651171028464
869	chr1-74948953-74950594	chr1	74948953	74950594	74949774	Glb1l	75198236	0.0240008090933688	0.0722213485209127	1.97735410217771	0.0117858406479585	0.0305638265834101
870	chr1-75692877-75693779	chr1	75692877	75693779	75693328	Glb1l	75198236	0.000505412413447629	0.100769693803824	3.28749639661441	0.00763074655780846	0.0283312697595451
871	chr1-75652609-75654212	chr1	75652609	75654212	75653410	Stk16	75210838	0.0113081822865709	0.102447935191044	2.2798537384766	0.0231504456010004	0.0347818319446361
872	chr1-75023997-75025465	chr1	75023997	75025465	75024731	Tuba4a	75214228	0.0476285060135355	0.102343079618782	1.66829584662598	0.0333130249070681	0.0413775859067939
873	chr1-75048143-75048818	chr1	75048143	75048818	75048480	Tuba4a	75214228	0.0460671886103175	0.10688133189017	1.68424475467196	0.0235257229876185	0.0494913869681531
874	chr1-75148522-75149412	chr1	75148522	75149412	75148967	Tuba4a	75214228	0.0321489562054858	0.109606320514103	1.8501085046629	0.0332847322466415	0.0412524930700579
875	chr1-75216006-75217728	chr1	75216006	75217728	75216867	Tuba4a	75214228	0.0266160692051652	0.138225375805918	1.93303295360412	0.0467287179875917	0.0473332115977287
876	chr1-74915871-74916062	chr1	74915871	74916062	74915966	Dnajb2	75236406	0.0265338261081285	0.0793037803029564	1.93437000028302	0.0132760370961677	0.0341339780895734
877	chr1-75007137-75007356	chr1	75007137	75007356	75007246	Dnajb2	75236406	0.0494298456608801	0.100885449343865	1.65040714209972	0.0288818659832204	0.0436277700961945
878	chr1-75168313-75169868	chr1	75168313	75169868	75169090	Dnajb2	75236406	0.0396195143831831	0.115186844902228	1.75511856879717	0.0385693039644765	0.0436537692095979
879	chr1-75234706-75235228	chr1	75234706	75235228	75234967	Ptprn	75247027	0.0351580218898422	0.198455575342734	1.80986939148787	0.0315241166588451	0.0922339807883354
880	chr1-75559299-75559963	chr1	75559299	75559963	75559631	Ptprn	75247027	0.00448615223951634	0.228088341433699	2.61310761802989	0.0259585600281837	0.0773522605846245
881	chr1-75140889-75143211	chr1	75140889	75143211	75142050	Gm28294	75252322	0.0243995218891698	0.0667963137177471	1.97034325898776	0.00396616724778304	0.0318879191142777
882	chr1-74895098-74895410	chr1	74895098	74895410	74895254	Dnpep	75307896	0.000545742146253177	0.148405410554636	3.26581786236418	0.0185463477433995	0.0397631062980435
883	chr1-75179315-75180744	chr1	75179315	75180744	75180030	Dnpep	75307896	0.032632612227597	0.0914796051148129	1.84343705226269	0.022247033099266	0.0375562441530449
884	chr1-75212637-75212949	chr1	75212637	75212949	75212793	Dnpep	75307896	0.0394832958549145	0.0864213814868733	1.75671387284275	0.0138786110396586	0.0412945850594465
885	chr1-75254237-75254529	chr1	75254237	75254529	75254383	Dnpep	75307896	0.0278234084613488	0.107742867257493	1.91379138343189	0.0216847976419948	0.0449673200331665
886	chr1-75445596-75446035	chr1	75445596	75446035	75445816	Dnpep	75307896	0.0249391436564199	0.0888582552932375	1.96100630578381	0.015816393410859	0.0372471325905215
887	chr1-75044733-75045925	chr1	75044733	75045925	75045329	Gmppa	75435930	0.00156618792730835	0.140820640217668	2.95443947856331	0.0221132970731856	0.0401793111707971
888	chr1-75316822-75318082	chr1	75316822	75318082	75317452	Gmppa	75435930	0.0390097489821238	0.0879563755258633	1.76229482394413	0.0337402829667486	0.0307644849332165
889	chr1-75210529-75211180	chr1	75210529	75211180	75210854	Chpf	75474569	1.68858787748399e-05	0.098926568454574	4.14641764275256	0.00375569627787217	0.0229525533548337
890	chr1-75467418-75467989	chr1	75467418	75467989	75467704	Chpf	75474569	7.43764631333911e-09	0.22159435072016	5.66299565674431	0.00673508523532624	0.0379409200550857
891	chr1-75521095-75522162	chr1	75521095	75522162	75521628	Chpf	75474569	0.0156531131532489	0.102401785217216	2.1531584701496	0.00625723354719014	0.0446527986689924
892	chr1-75218623-75219866	chr1	75218623	75219866	75219244	Stk11ip	75521529	0.0378008507224534	0.0114442344930302	1.77679666108588	-0.00515721542506749	0.00934347203689127
893	chr1-75435513-75436691	chr1	75435513	75436691	75436102	Stk11ip	75521529	0.0343990042890212	0.0416258148331108	1.81974393930646	0.00203665681907547	0.0217553454411413
894	chr1-75538693-75539395	chr1	75538693	75539395	75539044	Slc4a3	75546266	2.67935873671463e-21	0.377236918007361	9.40189873412737	0.00637684472717728	0.0394452316247591
895	chr1-75660108-75661371	chr1	75660108	75661371	75660740	Slc4a3	75546266	0.0448476046550971	0.114414620700069	1.69700767607319	0.0133948586630028	0.0595281703562015
896	chr1-76911215-76911941	chr1	76911215	76911941	76911578	Epha4	77367185	0.0300056210209553	0.0357377450118263	1.88071100346093	-0.000579341136023686	0.0193102959896648
897	chr1-78488294-78489636	chr1	78488294	78489636	78488965	Pax3	78101267	8.77605344438938e-16	0.0594736912641259	7.95752048574841	-0.00346584876635479	0.00790944115609916
898	chr1-78657162-78659416	chr1	78657162	78659416	78658289	Farsb	78417975	0.0491719568882137	0.091505922944534	1.65293588060225	0.0361433525056708	0.0334934773263509
899	chr1-78686919-78687319	chr1	78686919	78687319	78687119	4833412K13Rik	78465448	0.0124718227098106	0.102288014321767	2.24227436611208	0.0178730998405096	0.0376470050931485
900	chr1-78908041-78908401	chr1	78908041	78908401	78908221	4833412K13Rik	78465448	0.0284947331431879	0.0565673557414213	1.9033915999845	0.00481562999841792	0.0271892162093312
901	chr1-78140576-78141119	chr1	78140576	78141119	78140848	Mogat1	78510991	5.21182926825217e-07	0.154756540664687	4.88346703058895	0.00729691642849725	0.0301956833766944
902	chr1-78142817-78143603	chr1	78142817	78143603	78143210	Mogat1	78510991	0.0265580717185544	0.0892276226333384	1.93397547383045	0.00961513510412438	0.0411652001829852
903	chr1-78322276-78322683	chr1	78322276	78322683	78322480	Mogat1	78510991	2.8404305007682e-17	0.22159435072016	8.37166737357028	0.000722184193067713	0.0263832945900831
904	chr1-78525334-78525755	chr1	78525334	78525755	78525544	Acsl3	78657825	0.0282545589103751	0.085297347348447	1.90708858004613	0.0152054252236185	0.0367533647142563
905	chr1-78536940-78539055	chr1	78536940	78539055	78537998	Acsl3	78657825	0.0305401841683686	0.116640712896259	1.8729132272787	0.0376857431241466	0.0421562348015623
906	chr1-78601811-78602557	chr1	78601811	78602557	78602184	Acsl3	78657825	0.0273503479177416	0.0747158187176205	1.9212460442082	0.0126030964592103	0.0323293950015698
907	chr1-78811991-78812402	chr1	78811991	78812402	78812196	Acsl3	78657825	0.0342657784959826	0.085297347348447	1.82149558632622	0.0181341407467456	0.036872560716528
908	chr1-78510374-78512121	chr1	78510374	78512121	78511248	Utp14b	78658038	0.0453906393093058	0.0745172511476791	1.69129078776497	0.0197414945560949	0.0323869537916481
909	chr1-78412667-78413041	chr1	78412667	78413041	78412854	Gm29536	78791623	0.00801466560587579	0.107904814189902	2.40824701976943	0.0194294277794538	0.0367385013597646
910	chr1-80036337-80037132	chr1	80036337	80037132	80036734	Ap1s3	79606876	0.0163103797977491	0.0786244468661825	2.13672015614135	0.00996624265168204	0.0321325204974379
911	chr1-79415786-79416747	chr1	79415786	79416747	79416266	Mrpl44	79776018	1.86175904859345e-08	0.239196022785751	5.50348708942095	0.00672474345881379	0.0422407240263731
912	chr1-79741118-79741440	chr1	79741118	79741440	79741279	Serpine2	79794197	0.0332335341699786	0.100969946033789	1.83526071875533	0.0256862041314332	0.0410207340749997
913	chr1-79755021-79755655	chr1	79755021	79755655	79755338	Serpine2	79794197	0.000314872374953588	0.131210360981975	3.41846906913688	0.0118834985540063	0.0349065210229025
914	chr1-79850125-79850972	chr1	79850125	79850972	79850548	Serpine2	79794197	0.00146183212086298	0.121689793241814	2.97565199854688	0.00992328914956084	0.0375603411107324
915	chr1-79714282-79714771	chr1	79714282	79714771	79714526	Fam124b	80198706	4.94315520811883e-11	0.499518999407661	6.46867938852282	0.0118836010804187	0.075384072859205
916	chr1-79745970-79746575	chr1	79745970	79746575	79746272	Fam124b	80198706	0.0197197818427363	0.140620388733292	2.05957107623662	0.0195406129275182	0.0587888309380504
917	chr1-80330727-80331774	chr1	80330727	80331774	80331250	Gm37902	80274731	0.00258048592227182	0.0816751435833605	2.79681097163577	0.00472039337648027	0.0275151774600883
918	chr1-80340623-80341417	chr1	80340623	80341417	80341020	Dock10	80501073	0.0139618172814828	0.150506642597821	2.19835757373963	0.06002222215778	0.0411600103281278
919	chr1-80665317-80665720	chr1	80665317	80665720	80665518	Dock10	80501073	4.17591104142209e-05	0.167499243390222	3.9340735133555	0.0225999472807516	0.0368318730236133
920	chr1-81949725-81951327	chr1	81949725	81951327	81950526	Irs1	82233101	0.0118202569028034	0.117841119653139	2.26292174300311	0.035253998295248	0.0364957920499231
921	chr1-82316100-82317076	chr1	82316100	82317076	82316588	Irs1	82233101	0.0145415995668523	0.116282942148658	2.18235694734773	0.047459733775196	0.0315361831423153
922	chr1-82183636-82184971	chr1	82183636	82184971	82184304	Rhbdd1	82316452	0.0212232362538309	0.140712680960216	2.02911604023201	0.0383225723922595	0.0504604500372732
923	chr1-82238195-82238849	chr1	82238195	82238849	82238522	Rhbdd1	82316452	0.0397353804885538	0.112692681518798	1.75376512615186	0.0338048588821335	0.0449819770391725
924	chr1-82032325-82033158	chr1	82032325	82033158	82032742	Gm19552	82352217	0.00660308923482915	0.12550034742398	2.47816033686848	0.00765196180475769	0.0475547864542697
925	chr1-82158467-82160046	chr1	82158467	82160046	82159256	Gm19552	82352217	0.0306405546616006	0.09389729134875	1.87146173195078	0.00491425876142725	0.0475473428433763
926	chr1-82290191-82291843	chr1	82290191	82291843	82291017	Gm19552	82352217	0.00217169969474504	0.0934669764943324	2.85208127391578	0.00557853408053357	0.0308155462530463
927	chr1-82167784-82169593	chr1	82167784	82169593	82168688	Col4a4	82448423	0.0163098871957074	0.0680621359422513	2.13673226193716	0.00635725308443578	0.0288781537851045
928	chr1-82258459-82259377	chr1	82258459	82259377	82258918	Col4a4	82448423	0.0107364458110643	0.0675567419210339	2.29956474036365	0.0077263867402668	0.0260181216604085
929	chr1-82586565-82587468	chr1	82586565	82587468	82587016	Col4a4	82448423	0.000207153670253575	0.0902809698826073	3.53079843483102	0.00320942343602186	0.0246605826001372
930	chr1-82815689-82816463	chr1	82815689	82816463	82816076	Col4a3	82586921	0.0112929885223227	0.0658222006690149	2.28036622496597	0.00630916455206314	0.0260980168296607
931	chr1-82839128-82839968	chr1	82839128	82839968	82839548	Col4a3	82586921	0.0353378020631274	0.0472413724810838	1.80755617596044	0.00594495405984126	0.0228465477147894
932	chr1-82247211-82248232	chr1	82247211	82248232	82247722	Mff	82724890	0.0226410210808094	0.088646694294957	2.00202500618901	0.0236550981342695	0.0324629292640073
933	chr1-82261377-82262603	chr1	82261377	82262603	82261990	Gm28941	82739691	0.00757862065398997	0.075077244529916	2.42860007703414	0.00332260182787815	0.0295456808144658
934	chr1-84362416-84363422	chr1	84362416	84363422	84362919	Pid1	84036296	0.0184780757456208	0.131768208297	2.08624814150027	0.0374811783194908	0.04519454234706
935	chr1-84068570-84069275	chr1	84068570	84069275	84068922	Gm37058	84132867	0.000403605422060333	0.123256286095702	3.35031027997804	0.0172676659222179	0.0316354639768405
936	chr1-84090417-84091127	chr1	84090417	84091127	84090772	Gm37058	84132867	0.0222539415056837	0.101144048508931	2.00927589305812	0.0195169593911853	0.0406251273903004
937	chr1-84093463-84093822	chr1	84093463	84093822	84093642	Gm37058	84132867	0.0265504559160394	0.101946722591546	1.93409936633235	0.0209494514093556	0.0418785469827161
938	chr1-84119072-84119713	chr1	84119072	84119713	84119392	Gm37058	84132867	0.00158637674004955	0.130173619523594	2.95048509931077	0.023683712415746	0.0360923385556917
939	chr1-84151827-84151941	chr1	84151827	84151941	84151884	Gm37058	84132867	9.16402301081589e-05	0.170556169465929	3.74101242288805	0.0244728591337789	0.0390491379922694
940	chr1-84170421-84170669	chr1	84170421	84170669	84170545	Gm37058	84132867	0.00437191593079959	0.120562763503409	2.62191077802817	0.0155526935088944	0.0400509700309056
941	chr1-84174991-84175815	chr1	84174991	84175815	84175403	Gm37058	84132867	5.1218749906351e-05	0.170556169465929	3.88474463870096	0.0163549854308772	0.0396940335534167
942	chr1-84044163-84044470	chr1	84044163	84044470	84044316	Dner	84369839	0.0150755349680585	0.106571914632664	2.16810011727092	0.0211221947426274	0.0394122573996243
943	chr1-84056760-84057638	chr1	84056760	84057638	84057199	Dner	84369839	0.00594604947395749	0.0947934827372763	2.51533007175666	0.00726119339780418	0.0347995240554419
944	chr1-84080093-84080402	chr1	84080093	84080402	84080248	Dner	84369839	0.00341579985958512	0.106571914632664	2.70494355234916	0.00867395918132336	0.0361922360140638
945	chr1-84106885-84107308	chr1	84106885	84107308	84107096	Dner	84369839	0.000613188089244964	0.133350152766106	3.23267355083854	0.0197005758229662	0.0351565276096806
946	chr1-84140977-84141409	chr1	84140977	84141409	84141193	Dner	84369839	0.0100485249264901	0.106571914632664	2.32453104154473	0.012148169249413	0.0406205568760671
947	chr1-84167752-84169830	chr1	84167752	84169830	84168791	Dner	84369839	0.00131619745140285	0.131373387871531	3.00769233537775	0.0151283046295133	0.0386492600571854
948	chr1-84197909-84198219	chr1	84197909	84198219	84198064	Dner	84369839	0.00708970930208283	0.106571914632664	2.45268565998484	0.0150076747566148	0.037332235993346
949	chr1-84240967-84242313	chr1	84240967	84242313	84241640	Dner	84369839	0.0364722564032473	0.0936001976250651	1.79317771140683	0.019030739172839	0.0415850910804167
950	chr1-84283167-84283557	chr1	84283167	84283557	84283362	Dner	84369839	0.0440500080914822	0.0920298376152217	1.70550641876814	0.0167666684215682	0.0441295138883235
951	chr1-84299480-84300068	chr1	84299480	84300068	84299774	Dner	84369839	4.20942297943099e-34	0.106571914632664	12.118596526263	-0.00350574713336821	0.00908336716446299
952	chr1-84838703-84838824	chr1	84838703	84838824	84838764	Dner	84369839	0.0400642986063922	0.0812137519500139	1.74994040757704	0.0202248945735832	0.0348519624510388
953	chr1-84839289-84840583	chr1	84839289	84840583	84839936	Dner	84369839	0.0383089467596275	0.0785658152363929	1.77065618013766	0.0214693205330109	0.032245952288119
954	chr1-84284135-84285995	chr1	84284135	84285995	84285065	Trip12	84721189	0.0292309911504877	0.137921952274499	1.89221769032745	0.0419468972769246	0.0507209373890619
955	chr1-84359669-84359964	chr1	84359669	84359964	84359816	Trip12	84721189	0.00495809371121266	0.122675336748885	2.57873831433313	0.0204142267655116	0.0396554816807067
956	chr1-84419454-84420205	chr1	84419454	84420205	84419830	Trip12	84721189	0.0327173386539773	0.130154039805074	1.84227676053683	0.0491267030509605	0.0439821738458573
957	chr1-84870927-84872705	chr1	84870927	84872705	84871816	Trip12	84721189	0.0499907425614712	0.127397246987777	1.64494339341792	0.0553720430076395	0.0437858252559567
958	chr1-84361434-84361793	chr1	84361434	84361793	84361614	Gm38374	84807158	0.0182131570698618	0.0716880982996631	2.09213641882357	0.00737249973477919	0.0307415893085257
959	chr1-84866009-84866775	chr1	84866009	84866775	84866392	Gm38374	84807158	0.00855341515832862	0.106668287635413	2.38440357795849	0.0130795165249286	0.0392503903179908
960	chr1-84778301-84778415	chr1	84778301	84778415	84778358	Gm37738	84819968	1.3100637827964e-10	0.262267662598702	6.31973468433193	0.0100313647038374	0.0399124821679962
961	chr1-84789445-84790847	chr1	84789445	84790847	84790146	Gm37738	84819968	0.0101349555788159	0.0892253795432547	2.32131385224292	0.00534019045284045	0.0361369441746801
962	chr1-84422487-84422662	chr1	84422487	84422662	84422574	Fbxo36	84839841	0.0249380221258543	0.0690025236726368	1.96102553488045	0.0102652223932075	0.0299523388322478
963	chr1-84433395-84433821	chr1	84433395	84433821	84433608	Fbxo36	84839841	0.013618389341602	0.0796942926741979	2.20810752345282	0.0100039238933382	0.0315611300811496
964	chr1-85287200-85287306	chr1	85287200	85287306	85287253	Fbxo36	84839841	0.0021325139187057	0.183534753379194	2.85786426986514	0.0466341618697421	0.0479031117583174
965	chr1-85649823-85650400	chr1	85649823	85650400	85650112	Sp100	85649988	0.0227466302819356	0.0569076461614985	2.0000648607276	0.0023699870189145	0.0272679452619071
966	chr1-85735670-85736753	chr1	85735670	85736753	85736212	Sp100	85649988	0.0251384364821033	0.060071554105337	1.95760080391173	0.0057250147167599	0.0277618088835989
967	chr1-86017985-86019068	chr1	86017985	86019068	86018526	Sp100	85649988	4.06235141752449e-05	0.079755135259812	3.94069159341481	-0.0122883016027608	0.0233571784750637
968	chr1-85933220-85933694	chr1	85933220	85933694	85933457	A630001G21Rik	85717083	0.0231915287343982	0.0791252575565523	1.99189064642336	0.0113578565021018	0.0340216473108771
969	chr1-85526419-85527038	chr1	85526419	85527038	85526728	Itm2c	85894281	0.0484173739315778	0.0361191211578627	1.66039633051523	-0.00364560532769133	0.023948936621183
970	chr1-85680181-85680405	chr1	85680181	85680405	85680293	Itm2c	85894281	0.0138445696554882	0.0488565909709825	2.20166275736069	-0.00249489855833462	0.0233239579302673
971	chr1-85703400-85703865	chr1	85703400	85703865	85703632	Itm2c	85894281	0.0133347760331828	0.0549580703073209	2.21632061635139	0.00141607919306353	0.0241580530899905
972	chr1-85581355-85581814	chr1	85581355	85581814	85581584	2810459M11Rik	86045863	0.00019275975277093	0.139313039988688	3.54980301526425	0.0175546441519463	0.0343000429356721
973	chr1-85982045-85982266	chr1	85982045	85982266	85982156	2810459M11Rik	86045863	0.00437878612445963	0.130396879282246	2.62137557977928	0.0223166398909495	0.0412303525770988
974	chr1-86487127-86488201	chr1	86487127	86488201	86487664	2810459M11Rik	86045863	0.0415211705207987	0.133336445867163	1.73330011110653	0.0636640954009541	0.0401963572377146
975	chr1-86527742-86528864	chr1	86527742	86528864	86528303	2810459M11Rik	86045863	0.0148658053006184	0.15831350949534	2.17364760161623	0.0642850586269744	0.0432583693872227
976	chr1-86037970-86041344	chr1	86037970	86041344	86039657	Gm22786	86087301	0.00687696001783085	0.0496646631188947	2.46362689464101	-0.000144262067031317	0.0202177226163071
977	chr1-86059035-86059873	chr1	86059035	86059873	86059454	Gm22786	86087301	0.0195165149048712	0.0921426481074809	2.0638385166024	0.00733005493167096	0.041094587824358
978	chr1-86522508-86522688	chr1	86522508	86522688	86522598	Gm22786	86087301	7.04248868732603e-06	0.145203064708219	4.34253229387265	0.00569485906618912	0.0321260030325802
979	chr1-85813509-85814556	chr1	85813509	85814556	85814032	Gm37914	86120883	0.0499418033917332	0.0508472836364342	1.6454181615327	0.00476917691239458	0.0280038884955044
980	chr1-85935444-85936234	chr1	85935444	85936234	85935839	Gm37914	86120883	0.000736640233320938	0.139993120347169	3.17989574490144	0.0133278239089881	0.0398331601409488
981	chr1-86600261-86600375	chr1	86600261	86600375	86600318	Gm37914	86120883	0.00127613486624227	0.163838113160477	3.01707462296171	0.0182675894693448	0.0482488973203561
982	chr1-86064280-86065656	chr1	86064280	86065656	86064968	Gm21972	86133637	0.0363725970224221	0.101977474111497	1.79442603793011	0.0264014281838337	0.0421171139574196
983	chr1-86358833-86360075	chr1	86358833	86360075	86359454	Gm21972	86133637	0.0323103412565505	0.104830502647636	1.84787324029817	0.0327680504478884	0.0389975083940929
984	chr1-86045519-86047661	chr1	86045519	86047661	86046590	Armc9	86154780	0.0342444679312022	0.0940303127246043	1.82177629579775	0.0229567967033421	0.0390133059614433
985	chr1-86520386-86520619	chr1	86520386	86520619	86520502	Armc9	86154780	0.00377996774835159	0.115997474542095	2.67111671574258	0.0150749261579118	0.0377829047264698
986	chr1-86594833-86596593	chr1	86594833	86596593	86595713	Armc9	86154780	0.00852573442295757	0.10415742409285	2.38559605385935	0.0277828651151686	0.0320148747958083
987	chr1-86440440-86443238	chr1	86440440	86443238	86441839	Gm16341	86275509	0.027515228286083	0.0842451315816127	1.9186356816556	0.0103338576613431	0.038522828813697
988	chr1-86532118-86532642	chr1	86532118	86532642	86532380	Gm16341	86275509	0.0111349118106865	0.101153763452546	2.28573402185732	0.00948194410984508	0.0401060746640203
989	chr1-86711739-86713727	chr1	86711739	86713727	86712733	Gm16341	86275509	9.95456619634174e-05	0.135461723502305	3.72016670125151	0.0055573552554099	0.0349189643042593
990	chr1-86052974-86053697	chr1	86052974	86053697	86053336	Ncl	86344719	0.0433110249795063	0.074921532533016	1.71349207572832	0.0188754895505786	0.0327086677413522
991	chr1-86430096-86430336	chr1	86430096	86430336	86430216	Ncl	86344719	0.0378988715914655	0.0585412136253425	1.77560683178258	0.0133445107007879	0.0254542290081079
992	chr1-86582177-86583285	chr1	86582177	86583285	86582731	Ncl	86344719	0.0281360449805796	0.0842370106164499	1.90892250042627	0.0209164970276947	0.0331708142025753
993	chr1-86627860-86628421	chr1	86627860	86628421	86628140	Ncl	86344719	0.00769104277811343	0.0546835649407612	2.42325593221795	0.000444088931784376	0.0223828920783174
994	chr1-86478973-86479736	chr1	86478973	86479736	86479354	C130036L24Rik	86359574	0.0186603399352529	0.0743996239674156	2.08223861374062	0.00808679627284345	0.0318468917332414
995	chr1-86617801-86619478	chr1	86617801	86619478	86618640	Ptma	86526726	0.0479599565563894	0.0987136973229967	1.66496412626871	0.024105215224648	0.0448108646434029
996	chr1-86669381-86670853	chr1	86669381	86670853	86670117	Ptma	86526726	0.0153678412446818	0.118311468177612	2.16047803131442	0.0342974004957736	0.0388867956369476
997	chr1-86389206-86389682	chr1	86389206	86389682	86389444	Pde6d	86542994	0.00734518151984391	0.0738841337387177	2.43992373115442	0.00960562247904253	0.026344475623942
998	chr1-86175621-86176793	chr1	86175621	86176793	86176207	Cops7b	86582904	0.00157758601898563	0.121714477267495	2.95220126463211	0.0208871249042226	0.0341532786301536
999	chr1-86470055-86471364	chr1	86470055	86471364	86470710	Cops7b	86582904	0.0411166879120636	0.0864168723467518	1.73787196914003	0.024986281257775	0.0353481684380784
1000	chr1-86509468-86509860	chr1	86509468	86509860	86509664	Cops7b	86582904	0.000314747636215032	0.164123761574658	3.41857689897416	0.0308964838176149	0.0389715608845957
1001	chr1-87017967-87018236	chr1	87017967	87018236	87018102	Dis3l2	86703808	0.00816286175757051	0.0724836718121986	2.40155121652946	0.00356538611594753	0.0286974040869496
1002	chr1-87032133-87033060	chr1	87032133	87033060	87032596	Dis3l2	86703808	0.0146001660453848	0.131257031673162	2.18077135758162	0.0392518833741629	0.0421892684802263
1003	chr1-86703280-86704511	chr1	86703280	86704511	86703896	Gm37485	86801075	0.0371951384408639	0.0398495534887667	1.78420551264027	-0.000753093633738492	0.0227567098267852
1004	chr1-87019871-87020623	chr1	87019871	87020623	87020247	Gm37485	86801075	5.28029866813016e-14	0.0752498846260202	7.4336941805849	-0.00332449221299249	0.0105700308527933
1005	chr1-87028580-87029015	chr1	87028580	87029015	87028798	Gm37485	86801075	0.000206216452493279	0.0413733958321538	3.53199772414446	-0.00303387071493043	0.0125728468745944
1006	chr1-87173863-87175110	chr1	87173863	87175110	87174486	Gm37485	86801075	0.0406968136118979	0.0397766560988622	1.74265654097018	0.00017544296761868	0.0227246231257919
1007	chr1-87326390-87327804	chr1	87326390	87327804	87327097	Gm38010	86834995	0.0331786836488239	0.0662579115930829	1.83600195646594	0.0024180865582734	0.0347711094805654
1008	chr1-86501250-86501856	chr1	86501250	86501856	86501553	Gm38021	86893573	0.0247871042376491	0.0962359126150279	1.96361972248707	0.0211738832961821	0.0382263574047699
1009	chr1-86525058-86526958	chr1	86525058	86526958	86526008	Gm38021	86893573	0.0469305192280864	0.0736281568253637	1.67537316436442	0.018646117086428	0.0328177870509189
1010	chr1-87186971-87187416	chr1	87186971	87187416	87187194	Gm38021	86893573	3.67901870419672e-08	0.2241000228362	5.38220139322438	0.0164320649113355	0.0385842042600443
1011	chr1-87293798-87295525	chr1	87293798	87295525	87294662	Gm38021	86893573	0.014612359685046	0.113175424544857	2.18044192370582	0.0192320051762917	0.0430845776478659
1012	chr1-86472270-86472471	chr1	86472270	86472471	86472370	Gm37967	86917992	0.0452862059813997	0.0432710101135321	1.6923859368893	0.0020356043828096	0.0243652495757058
1013	chr1-86607871-86608658	chr1	86607871	86608658	86608264	Gm37967	86917992	0.0320892219188391	0.103289305097912	1.85093820365678	0.0234903767245641	0.0431126918314692
1014	chr1-86951658-86952606	chr1	86951658	86952606	86952132	Gm37967	86917992	0.0243958024013578	0.0792270861575328	1.97040821529057	0.00933414645971266	0.0354712993761616
1015	chr1-87023165-87024122	chr1	87023165	87024122	87023644	Gm37967	86917992	0.0193974645875802	0.082761484584775	2.06635545038121	0.0150536488540017	0.0327667903013889
1016	chr1-87040837-87042593	chr1	87040837	87042593	87041715	Gm37967	86917992	0.00113359768126859	0.15029350197684	3.05279662459759	0.0186882214022855	0.0431097438703118
1017	chr1-87217981-87218213	chr1	87217981	87218213	87218097	Gm37967	86917992	0.000848776399816466	0.13195917769135	3.13860297167633	0.0150643780064584	0.0372442136644185
1018	chr1-86490627-86491107	chr1	86490627	86491107	86490867	Gm28375	86929387	8.30916530122536e-06	0.179192248329517	4.3060662488003	0.0122920306658693	0.0387593241767118
1019	chr1-86503755-86505120	chr1	86503755	86505120	86504438	Gm28375	86929387	0.0140090439559929	0.0994993698596629	2.19703302191562	0.0198635190058185	0.0362469976825424
1020	chr1-86746871-86747657	chr1	86746871	86747657	86747264	Gm28375	86929387	0.0339457261764025	0.100069944437682	1.82572661319552	0.019539979251835	0.0441084467980107
1021	chr1-86915667-86915856	chr1	86915667	86915856	86915762	Gm28375	86929387	0.000390950808303716	0.132266445541713	3.35912333700422	0.0121375203208088	0.035761987033212
1022	chr1-87197184-87197742	chr1	87197184	87197742	87197463	Gm28375	86929387	0.0439798750703905	0.0665378194258524	1.70625963374264	0.0119710558703172	0.031980340199366
1023	chr1-87349494-87349645	chr1	87349494	87349645	87349570	Gm28375	86929387	1.53012691120888e-06	0.23441446723729	4.66673380345769	0.0144242084689168	0.0471400915572638
1024	chr1-86633152-86635030	chr1	86633152	86635030	86634091	Gm37447	87036723	0.0204275458694236	0.0698433144315663	2.04499763021106	0.00889266843284026	0.0298047514081645
1025	chr1-86878408-86880183	chr1	86878408	86880183	86879296	Gm37447	87036723	0.0158880871375243	0.0746643013503976	2.14721493469001	0.00906236213847931	0.0305521064296198
1026	chr1-87358913-87360535	chr1	87358913	87360535	87359724	Eif4e2	87213914	0.0491913406064883	0.0736254086770126	1.65274544518719	0.0190084714789234	0.0330461883027023
1027	chr1-87258111-87258928	chr1	87258111	87258928	87258520	Gigyf2	87326998	0.0286297658941581	0.14820025114987	1.90132442457257	0.0560168949098784	0.0484837595565601
1028	chr1-87573092-87575231	chr1	87573092	87575231	87574162	Gigyf2	87326998	0.0428328429490311	0.139472821634137	1.71871825771196	0.0598015282416927	0.0463550631611412
1029	chr1-87583437-87584531	chr1	87583437	87584531	87583984	Ngef	87476834	0.0258001348558801	0.154090095560243	1.9464536559151	0.0484217679049645	0.0542876154971181
1030	chr1-87213404-87214857	chr1	87213404	87214857	87214130	Neu2	87509889	0.0435212211646609	0.0773279401008676	1.71120951766899	0.023341112254285	0.0315489291575023
1031	chr1-87350600-87351472	chr1	87350600	87351472	87351036	Neu2	87509889	0.0411845474117455	0.0788913642833653	1.73710241697412	0.0146869976723778	0.0369606109482168
1032	chr1-87532371-87532632	chr1	87532371	87532632	87532502	Neu2	87509889	0.00139078964850559	0.144456838431847	2.99089850286003	0.0167377730627059	0.0427025742421585
1033	chr1-87797806-87799137	chr1	87797806	87799137	87798472	Neu2	87509889	0.00826649349258616	0.127387289739293	2.39693210257609	0.0157125136241148	0.046590713185057
1034	chr1-87908446-87909355	chr1	87908446	87909355	87908900	Neu2	87509889	0.0484024328365475	0.0778816273121411	1.66054498658894	0.0150412554587081	0.0378432215693948
1035	chr1-87922812-87923024	chr1	87922812	87923024	87922918	Neu2	87509889	6.08413428306325e-05	0.113286985373131	3.84271107544334	0.00512742974917023	0.0281466791284801
1036	chr1-87600659-87601121	chr1	87600659	87601121	87600890	Inpp5d	87620312	0.0310006158781663	0.0292198343538664	1.86628693463278	-0.00373131472375155	0.0176559930127259
1037	chr1-87381104-87381384	chr1	87381104	87381384	87381244	Atg16l1	87755870	0.0391152709528243	0.094766315936185	1.76104644730803	0.0201366994756349	0.0423779943877291
1038	chr1-88070242-88071443	chr1	88070242	88071443	88070842	Atg16l1	87755870	0.013551189918916	0.130270810842352	2.21004009370304	0.0433642948641697	0.0393235019698514
1039	chr1-88108959-88109934	chr1	88108959	88109934	88109446	Atg16l1	87755870	0.03802994522418	0.132151126027665	1.77401970814138	0.0502735049600896	0.0461537268677574
1040	chr1-87553280-87553955	chr1	87553280	87553955	87553618	Gm25395	87776938	2.55482233585951e-10	0.208441134917155	6.21569968708746	0.0108734107541417	0.0317852750469013
1041	chr1-87601892-87602059	chr1	87601892	87602059	87601976	Gm25395	87776938	1.85762893817276e-12	0.18737505358461	6.94761021738377	0.00372966459416718	0.0264328860204247
1042	chr1-87852768-87854285	chr1	87852768	87854285	87853526	Gm25395	87776938	0.0416499122900605	0.0503877674961394	1.73185251831655	0.00810488328666071	0.0244148296476076
1043	chr1-88119361-88119519	chr1	88119361	88119519	88119440	Gm25395	87776938	0.0310793156917395	0.0643097455015718	1.86516249111521	0.00527162819742859	0.0316530691483311
1044	chr1-87338633-87339943	chr1	87338633	87339943	87339288	Sag	87803680	0.0165407807660085	0.0518819247767329	2.13109202580225	0.00453046355901134	0.022219341372598
1045	chr1-87991785-87993366	chr1	87991785	87993366	87992576	Sag	87803680	0.0226669966416321	0.0777216346963162	2.00154217677789	0.00464671191780193	0.0365093094846251
1046	chr1-88042318-88042601	chr1	88042318	88042601	88042460	Sag	87803680	0.0473738299805467	0.0431525506551844	1.67086847305554	0.0044165721533782	0.0231831404604631
1047	chr1-87534422-87534707	chr1	87534422	87534707	87534564	4833421G17Rik	87865073	0.00143520257266302	0.145614449587415	2.98128607465693	0.0232081715945567	0.0410582127738091
1048	chr1-87755562-87756647	chr1	87755562	87756647	87756104	4833421G17Rik	87865073	0.039448467899483	0.0837162718321859	1.75712247404881	0.0188667391498996	0.0369066662341744
1049	chr1-87896844-87897195	chr1	87896844	87897195	87897020	4833421G17Rik	87865073	0.0207501905719501	0.101541776786354	2.03849573208737	0.0145807330216438	0.0426594190980544
1050	chr1-88026465-88027188	chr1	88026465	88027188	88026826	4833421G17Rik	87865073	0.00398150903957172	0.0916719508178366	2.65363385388794	0.0103909050432268	0.0306300907548048
1051	chr1-88044430-88045581	chr1	88044430	88045581	88045006	4833421G17Rik	87865073	0.0186237364050229	0.11328234369982	2.08304115043015	0.0204621500631484	0.0445599423792009
1052	chr1-87472088-87473861	chr1	87472088	87473861	87472974	Usp40	87945119	0.0469103528200859	0.112106046017845	1.67557889479918	0.0402796445252752	0.0428666186447626
1053	chr1-87626350-87626690	chr1	87626350	87626690	87626520	Usp40	87945119	0.0103676185863352	0.0704095626485477	2.31277092454047	0.00370670766889522	0.0288410989051611
1054	chr1-87906296-87906977	chr1	87906296	87906977	87906636	Usp40	87945119	0.041908943858971	0.125289547466418	1.72895087420383	0.048692986978774	0.0443023348034202
1055	chr1-88065714-88066333	chr1	88065714	88066333	88066024	Usp40	87945119	0.0433201920921985	0.114986380068896	1.71339234209092	0.0446707279106727	0.0410388504902587
1056	chr1-88123090-88124463	chr1	88123090	88124463	88123776	Usp40	87945119	0.0386781579104979	0.133078597306753	1.76623568930041	0.0520374218157175	0.0458835567540451
1057	chr1-88133604-88135401	chr1	88133604	88135401	88134502	Usp40	87945119	0.0396688739214751	0.124119267525513	1.75454160250552	0.0443952748425581	0.0454386448113328
1058	chr1-88199883-88200840	chr1	88199883	88200840	88200362	Usp40	87945119	0.0154611666903346	0.145654172879598	2.15807072576958	0.0504993214012003	0.0440925546795807
1059	chr1-88219194-88219318	chr1	88219194	88219318	88219256	Usp40	87945119	0.0154796581136201	0.0642347067005675	2.15759522566938	0.0108641537907999	0.0247361285725916
1060	chr1-87972457-87972646	chr1	87972457	87972646	87972552	Gm20528	88055393	2.6879548446297e-14	0.296695630016259	7.52245020042767	0.0106015899084403	0.0380320284594976
1061	chr1-88259264-88261097	chr1	88259264	88261097	88260180	Gm20528	88055393	0.0407680384859797	0.0843409971269227	1.74184210408146	0.0247410669807131	0.034216608960454
1062	chr1-88318258-88318941	chr1	88318258	88318941	88318600	Gm20528	88055393	0.00873002102318573	0.0954171083059677	2.37687419211643	0.00824889395911617	0.036673465779539
1063	chr1-87778834-87780189	chr1	87778834	87780189	87779512	Ugt1a9	88070800	0.0371296155874596	0.13184043742437	1.78501285872954	0.0449581650907991	0.0486731912930916
1064	chr1-87941176-87941318	chr1	87941176	87941318	87941247	Ugt1a9	88070800	0.0363012769855063	0.0275351606265714	1.79532110740477	0.00117847628460723	0.0146807633649806
1065	chr1-88114838-88115668	chr1	88114838	88115668	88115253	Ugt1a9	88070800	0.0408551601288746	0.0197710289784408	1.74084746035319	-0.00353159892139568	0.0133857953844553
1066	chr1-87942620-87943348	chr1	87942620	87943348	87942984	Ugt1a8	88087813	0.0430996343398766	0.0789677709297989	1.7157966437729	0.0152848434493765	0.0371156615275739
1067	chr1-88077155-88077282	chr1	88077155	88077282	88077218	Ugt1a8	88087813	0.00155394749725224	0.105760018912661	2.95685969753839	0.00520228640556365	0.0340082867613952
1068	chr1-88140255-88141354	chr1	88140255	88141354	88140804	Ugt1a8	88087813	0.0476530829552449	0.0836589098225829	1.66804816451257	0.0137102290680872	0.041934449042085
1069	chr1-88144099-88144582	chr1	88144099	88144582	88144340	Ugt1a8	88087813	0.000334863061436868	0.154451642191378	3.40168161447825	0.014242439395027	0.0412176148995226
1070	chr1-88145388-88146129	chr1	88145388	88146129	88145758	Ugt1a8	88087813	0.00159366343671361	0.141997350869257	2.94906911429719	0.014527929491965	0.0432236127526873
1071	chr1-88418714-88419480	chr1	88418714	88419480	88419097	Ugt1a8	88087813	0.0466489025665286	0.0864485110875427	1.67825255908324	0.0117480184336483	0.044510876655359
1072	chr1-88566497-88567470	chr1	88566497	88567470	88566984	Ugt1a8	88087813	0.0268723929802426	0.114862607309134	1.92888785435165	0.0146029043878101	0.0519779844614262
1073	chr1-87985960-87986063	chr1	87985960	87986063	87986012	Ugt1a7c	88095062	0.029887588753952	0.0987748285291644	1.88244826828127	0.0237653153123962	0.0398467859545772
1074	chr1-88159627-88159757	chr1	88159627	88159757	88159692	Ugt1a7c	88095062	0.0358788862180173	0.0987748285291644	1.80065184261941	0.0191416662524152	0.0442246304321143
1075	chr1-88171558-88172702	chr1	88171558	88172702	88172130	Ugt1a7c	88095062	0.028998833799404	0.0710823206422807	1.8957155529282	0.0101520751268406	0.032141027392704
1076	chr1-88276838-88278472	chr1	88276838	88278472	88277655	Ugt1a7c	88095062	0.0264251718552881	0.0936117995747023	1.93614173898894	0.0194202131144011	0.0383192950011214
1077	chr1-88406290-88408607	chr1	88406290	88408607	88407448	Ugt1a7c	88095062	0.048238676209181	0.0853288292104784	1.66217668969941	0.0214549738386648	0.0384278372856767
1078	chr1-88514127-88514461	chr1	88514127	88514461	88514294	Ugt1a7c	88095062	0.00325343071023578	0.139778389906487	2.72108202241601	0.0257812782146812	0.0418940372810187
1079	chr1-88575622-88576492	chr1	88575622	88576492	88576057	Ugt1a7c	88095062	0.0250705564279175	0.0545459712031173	1.9587581838769	0.0030411009024709	0.0262946548096635
1080	chr1-87620218-87620640	chr1	87620218	87620640	87620429	Gm15373	88097918	0.000215557210959782	0.0845403726311078	3.52026586830881	-0.00152954027366236	0.0244498330877831
1081	chr1-87924681-87925798	chr1	87924681	87925798	87925240	Gm15373	88097918	0.0347476726166102	0.0845403726311078	1.81518590366437	0.0118580728021482	0.0400412429835608
1082	chr1-87890812-87893103	chr1	87890812	87893103	87891958	Gm15372	88126776	0.0136676811323289	0.0975063202705798	2.20669517929689	0.0160242651148796	0.0369249255267158
1083	chr1-88267566-88268954	chr1	88267566	88268954	88268260	Gm15372	88126776	0.0395393577171307	0.0866041861508953	1.75605677103913	0.0137384108304716	0.041493974751913
1084	chr1-88007672-88009831	chr1	88007672	88009831	88008752	Gm15370	88129581	0.0197405325869052	0.061962909259636	2.05913753336242	0.00303504616911375	0.0286177402605534
1085	chr1-88072163-88073020	chr1	88072163	88073020	88072592	Gm15370	88129581	0.0108667755659485	0.0802700817398056	2.29499255205548	0.00571681132239159	0.0324851905731204
1086	chr1-88146494-88147866	chr1	88146494	88147866	88147180	Gm15370	88129581	0.0378271832516805	0.0674626425158401	1.77647677576277	0.00751901251789367	0.0337429854506307
1087	chr1-88152996-88154174	chr1	88152996	88154174	88153585	Gm15370	88129581	3.49669465602507e-08	0.160824110195839	5.39134081699365	0.00324785451297121	0.0292276561678652
1088	chr1-88206494-88207291	chr1	88206494	88207291	88206892	Gm15370	88129581	0.022482569848362	0.0765520605094662	2.00498042564274	0.00505966940054865	0.0356574010372192
1089	chr1-88287160-88288639	chr1	88287160	88288639	88287900	Gm15370	88129581	0.0369508550284488	0.0979495579688884	1.78722141111154	0.0141875526320338	0.0468671675574655
1090	chr1-88285454-88286132	chr1	88285454	88286132	88285793	Gm15371	88153788	0.0497435417622852	0.106551110096093	1.64734533989238	0.0179808791963017	0.0537654302075955
1091	chr1-88558793-88560098	chr1	88558793	88560098	88559446	Gm15371	88153788	0.0410228047369165	0.0870975181030409	1.73893833938838	0.0111848715955112	0.0436545936034912
1092	chr1-87803855-87803963	chr1	87803855	87803963	87803909	Ugt1a5	88166012	0.00318521843644211	0.11452387413787	2.72807890016011	0.0121174457420641	0.0375379276566363
1093	chr1-87893683-87894503	chr1	87893683	87894503	87894093	Ugt1a5	88166012	0.0472388258682965	0.0731641150043616	1.67223672284508	0.0130626011433367	0.0359407929750344
1094	chr1-88102141-88102496	chr1	88102141	88102496	88102318	Ugt1a5	88166012	0.00484896090065392	0.0512736974438864	2.58641808732962	-0.00132195410679129	0.0203353246748211
1095	chr1-88279010-88279880	chr1	88279010	88279880	88279445	Ugt1a5	88166012	0.0435580573967721	0.0660347885435945	1.71081042325758	0.0113875299575975	0.0319423226811667
1096	chr1-88284233-88284907	chr1	88284233	88284907	88284570	Ugt1a5	88166012	0.0270012288187777	0.0739634518309958	1.926816859393	0.0147541494569026	0.0307290763444668
1097	chr1-87900889-87901714	chr1	87900889	87901714	87901302	Gm15368	88186662	0.0151122520986508	0.0730604786774581	2.16713575640218	0.00787823979809843	0.0300775983630917
1098	chr1-87929687-87930053	chr1	87929687	87930053	87929870	Gm15368	88186662	0.0368139942385344	0.0843068573849751	1.78891821105764	0.0168172419901411	0.0377264958105229
1099	chr1-88301224-88302396	chr1	88301224	88302396	88301810	Gm15368	88186662	0.0277485306210006	0.100400902029567	1.91496426349589	0.0201721245988454	0.0418957047711473
1100	chr1-87881616-87881932	chr1	87881616	87881932	87881774	Gm15376	88191901	0.00612670951249812	0.0915423392845445	2.50476091730371	0.00760756478390024	0.0335100942851652
1101	chr1-88421852-88422626	chr1	88421852	88422626	88422239	Gm15376	88191901	0.00108192060354601	0.10074549048557	3.06677160953937	0.00850305063329459	0.0300780271883793
1102	chr1-88178033-88180241	chr1	88178033	88180241	88179137	Ugt1a2	88200601	0.00252942028972606	0.128059804715384	2.80326294864588	0.0158845214287358	0.040015969012409
1103	chr1-88194895-88196592	chr1	88194895	88196592	88195744	Ugt1a2	88200601	0.0334034778421492	0.0829674597691576	1.83297051719886	0.0146896155794068	0.0372498321981156
1104	chr1-88310530-88310858	chr1	88310530	88310858	88310694	Ugt1a2	88200601	0.00220428292852738	0.140757109802044	2.84734426509654	0.0131921761252008	0.0448013734203362
1105	chr1-88456821-88456943	chr1	88456821	88456943	88456882	Ugt1a2	88200601	0.00500655622037707	0.174158709024668	2.57537615614346	0.0186387675989805	0.0603872723814346
1106	chr1-88625232-88625446	chr1	88625232	88625446	88625339	Ugt1a2	88200601	0.0427234204638477	0.0527912621359223	1.71992078973063	0.00350065463614879	0.0286586497436857
1107	chr1-87766351-87766481	chr1	87766351	87766481	87766416	Ugt1a1	88211959	0.00654627569498328	0.180047361316598	2.48124183111687	0.0208832456516833	0.0641469580549796
1108	chr1-88063871-88064133	chr1	88063871	88064133	88064002	Ugt1a1	88211959	0.00339521886214149	0.257037693866826	2.70695052023914	0.0312133186231039	0.0834239021198556
1109	chr1-88120386-88121344	chr1	88120386	88121344	88120865	Ugt1a1	88211959	0.00151901351001431	0.169670080005311	2.96386381687856	0.0258288806719492	0.0485316492998824
1110	chr1-88211736-88214580	chr1	88211736	88214580	88213158	Ugt1a1	88211959	0.0130769788623489	0.129559551285409	2.2239180602327	0.0274363505035714	0.0459203972520249
1111	chr1-88237256-88237700	chr1	88237256	88237700	88237478	Ugt1a1	88211959	0.0422722914079507	0.0916719508178366	1.72490506403688	0.0174378281355377	0.04303664255502
1112	chr1-88424650-88424862	chr1	88424650	88424862	88424756	Ugt1a1	88211959	0.0032591814486002	0.180047361316598	2.72049818876425	0.0176323895161986	0.0597004520977732
1113	chr1-88491560-88492045	chr1	88491560	88492045	88491802	Ugt1a1	88211959	0.0469102141974608	0.124898152977761	1.67558030922274	0.0192198764029977	0.0630696577138606
1114	chr1-88013676-88016043	chr1	88013676	88016043	88014860	Mroh2a	88226986	0.0475576617276604	0.0844133634812626	1.66901037621609	0.0174282570933603	0.0401346254897277
1115	chr1-88050731-88051099	chr1	88050731	88051099	88050915	Mroh2a	88226986	0.00572296102096371	0.0996650002491142	2.52878161747886	0.0124128378178679	0.0345036367822995
1116	chr1-88295904-88296577	chr1	88295904	88296577	88296240	Mroh2a	88226986	2.72380363720529e-05	0.139742496752071	4.03554338027883	0.00883869286169212	0.0324377144674218
1117	chr1-88309198-88309925	chr1	88309198	88309925	88309562	Trpm8	88277661	0.0272901601292781	0.111195644381753	1.92220219890108	0.0249999653699839	0.0448421498326486
1118	chr1-88422928-88423326	chr1	88422928	88423326	88423127	Trpm8	88277661	3.22543646341712e-06	0.202576700034125	4.51104599670039	0.0203951438035967	0.0403856569770702
1119	chr1-88121653-88122106	chr1	88121653	88122106	88121880	Spp2	88406961	0.0133344076108417	0.0872277261242708	2.21633138311202	0.0121147272127683	0.0338906895800184
1120	chr1-88129283-88130522	chr1	88129283	88130522	88129902	Spp2	88406961	0.0268784426589131	0.116974128514942	1.92879042242934	0.0309366222203928	0.044606975073105
1121	chr1-88252606-88254032	chr1	88252606	88254032	88253319	Spp2	88406961	0.0348484529528557	0.0997042906532289	1.81387543199927	0.0316640236030251	0.0375109921276177
1122	chr1-88860686-88861770	chr1	88860686	88861770	88861228	Spp2	88406961	0.0293640580144863	0.121979194865295	1.89022319321314	0.0321003491893737	0.0475493296234177
1123	chr1-88705509-88706242	chr1	88705509	88706242	88705876	Gm29538	88443969	8.03756941798539e-06	0.187339675045501	4.3134157870037	0.0033848316876498	0.042647139168013
1124	chr1-88024170-88025995	chr1	88024170	88025995	88025082	Gm28888	88459683	1.61080939435677e-23	0.0944771579411077	9.92559919475595	-0.0025959229785055	0.00978007261978706
1125	chr1-88269509-88270208	chr1	88269509	88270208	88269858	Gm28888	88459683	0.0368542320477435	0.0519874732196687	1.78841880819488	0.00447034106576034	0.0265693538539047
1126	chr1-88245986-88247115	chr1	88245986	88247115	88246550	Arl4c	88673125	0.015905388434373	0.0393019947308603	2.14678029415029	-0.00441444391431052	0.0203637227173608
1127	chr1-88701732-88702604	chr1	88701732	88702604	88702168	Arl4c	88673125	0.0245788663320954	0.0579222267446454	1.96722104648047	0.00529118650404181	0.0267540042512077
1128	chr1-89322759-89322875	chr1	89322759	89322875	89322817	Sh3bp4	89070415	0.00298358964965328	0.0764702982478555	2.74957946046512	0.00155628694646916	0.0272456251505144
1129	chr1-89497942-89498258	chr1	89497942	89498258	89498100	Sh3bp4	89070415	0.0203587967736291	0.0561585987928657	2.04639428865655	0.00133537926658037	0.0267901546784889
1130	chr1-89078682-89079535	chr1	89078682	89079535	89079108	Agap1	89454806	0.0379985643053916	0.110973138562513	1.77439928162563	0.042239795629414	0.0387361196799675
1131	chr1-89555141-89555898	chr1	89555141	89555898	89555520	Agap1	89454806	0.00822231043697142	0.130755070172923	2.39889519064407	0.0357650895558616	0.039597386741835
1132	chr1-89943207-89943490	chr1	89943207	89943490	89943348	Gm37297	89483438	0.0220754644429783	0.0656925318159225	2.01265507275014	0.00591871261089086	0.0296989881745387
1133	chr1-89669250-89670836	chr1	89669250	89670836	89670043	Gm28499	89568765	0.029059844254032	0.0977898363517564	1.89479407476203	0.00525841046489225	0.0488345552265279
1134	chr1-89456202-89457072	chr1	89456202	89457072	89456637	4933400F21Rik	89650529	0.000140632340268721	0.152135528248695	3.63197105072829	0.00798429114541978	0.0396895336140881
1135	chr1-89495833-89496701	chr1	89495833	89496701	89496267	4933400F21Rik	89650529	0.00236374952468381	0.0688039768831931	2.82503812573921	0.00194149662417818	0.0236678151879878
1136	chr1-90060708-90060960	chr1	90060708	90060960	90060834	4933400F21Rik	89650529	7.68379074704079e-16	0.314908181415048	7.973954758578	0.00679469224781174	0.0386399846118743
1137	chr1-89580915-89581491	chr1	89580915	89581491	89581203	Gm37521	89825481	2.03462511734848e-10	0.369223658743687	6.2513479980449	0.00821435562179333	0.0577490332060859
1138	chr1-89821963-89823221	chr1	89821963	89823221	89822592	Gm37521	89825481	0.0308952562099487	0.0618367457586026	1.86779599146178	0.00306322062097118	0.0314667797801804
1139	chr1-89706129-89706443	chr1	89706129	89706443	89706286	Asb18	89950220	9.67938662256267e-247	0.377236918007361	33.5271930351552	-0.00168962229261181	0.0113020657560759
1140	chr1-89621983-89622457	chr1	89621983	89622457	89622220	Iqca	90042132	1.32803779358469e-05	0.129584489839768	4.20111164587654	0.00605315127932243	0.0294044407702646
1141	chr1-89709138-89710567	chr1	89709138	89710567	89709852	Ackr3	90203980	0.0176547886800393	0.0188013104922812	2.10479016847425	-0.00745675754330604	0.0124753851613729
1142	chr1-89900215-89900320	chr1	89900215	89900320	89900268	Ackr3	90203980	0.0384934132155713	0.0313213316901405	1.768443280785	-0.00464241083715184	0.0203363845015873
1143	chr1-89940268-89940687	chr1	89940268	89940687	89940478	Ackr3	90203980	0.025826343091923	0.034660821376909	1.94601709483657	-0.00478540329229674	0.0202702354331161
1144	chr1-90205383-90205531	chr1	90205383	90205531	90205457	Ackr3	90203980	4.84443852794592e-08	0.107837752840696	5.33246439599403	-0.00500029241767223	0.0211605810895123
1145	chr1-90240088-90240858	chr1	90240088	90240858	90240473	Ackr3	90203980	0.0184828310064015	0.0366595021475553	2.08614310623431	-0.00405073507885279	0.0195145947105681
1146	chr1-90412562-90413051	chr1	90412562	90413051	90412806	Ackr3	90203980	0.016621644496691	0.0433012200112268	2.12913262766881	-0.005557349846853	0.0229476403785964
1147	chr1-90592493-90593102	chr1	90592493	90593102	90592798	Ackr3	90203980	0.0241373681912666	0.055085338368139	1.9749419471985	-0.00403067752397161	0.0299330397918622
1148	chr1-90234411-90235271	chr1	90234411	90235271	90234841	Cops8	90602981	0.025075621694535	0.0808730687936116	1.95867172858292	0.00952449463091629	0.0364270199653698
1149	chr1-90650797-90651509	chr1	90650797	90651509	90651153	Cops8	90602981	0.0387323504750447	0.0665782429120614	1.76558974965172	0.0129026334847955	0.0304009521112443
1150	chr1-91098887-91099114	chr1	91098887	91099114	91099000	Cops8	90602981	0.0360805884919799	0.0766112924306321	1.79809990700598	0.0147760335810182	0.0343892230952706
1151	chr1-90602793-90603795	chr1	90602793	90603795	90603294	Col6a3	90765923	0.0220749171580251	0.0694245586470316	2.01266547012693	0.00808376570206481	0.0304773912284083
1152	chr1-90909239-90909764	chr1	90909239	90909764	90909502	Col6a3	90765923	0.0209602973997933	0.0577169674755284	2.03430756621851	0.001738598796559	0.0275171609291241
1153	chr1-91064416-91065587	chr1	91064416	91065587	91065002	Col6a3	90765923	0.00672654951790378	0.0501891544008601	2.4715440120066	0.00162472191288666	0.0196494305794477
1154	chr1-91101444-91102667	chr1	91101444	91102667	91102056	Col6a3	90765923	0.0210719526868037	0.0883685311834808	2.03209632494055	0.00949230628591838	0.0388151998158208
1155	chr1-91017170-91017481	chr1	91017170	91017481	91017326	Mlph	90915085	0.0313438567860061	0.0495696677617336	1.86139997888118	-0.00160691872908382	0.0274936000168958
1156	chr1-90928638-90928780	chr1	90928638	90928780	90928709	Rab17	90958133	0.0355651237917178	0.112469352437002	1.80464502516382	0.0163798872063493	0.053245632182944
1157	chr1-91052621-91054140	chr1	91052621	91054140	91053380	Rab17	90958133	0.0238346379134509	0.0946803372310769	1.98030492418726	0.0250657479691565	0.035153469756932
1158	chr1-91074782-91075168	chr1	91074782	91075168	91074975	Rab17	90958133	0.0396896333022877	0.0898326220189182	1.75429911937056	0.01733146761798	0.0413277038108253
1159	chr1-91309546-91309910	chr1	91309546	91309910	91309728	Rab17	90958133	0.0142286050403064	0.112469352437002	2.19092514086138	0.0105206867364947	0.0465322451229097
1160	chr1-91436262-91437138	chr1	91436262	91437138	91436700	Rab17	90958133	0.0154106485087287	0.111856013250718	2.15937227537359	0.0249885015793239	0.0402281314167404
1161	chr1-91299178-91300356	chr1	91299178	91300356	91299767	Lrrfip1	90998737	0.0159394211499914	0.138989511153763	2.14592651105553	0.0383215027758406	0.0469112096147256
1162	chr1-91494114-91495352	chr1	91494114	91495352	91494733	Rbm44	91145089	0.0017379623898648	0.129246751614111	2.92217831340235	0.00739979730292445	0.0416973029169181
1163	chr1-91529766-91531001	chr1	91529766	91531001	91530384	Rbm44	91145089	0.0111451892515669	0.0860620288609458	2.28538302450493	0.0049661297309222	0.0354845985379589
1164	chr1-91539758-91541202	chr1	91539758	91541202	91540480	Rbm44	91145089	0.0374329977109723	0.0614628967216615	1.78128443822146	0.00791922368432298	0.0300590247623786
1165	chr1-91455600-91457079	chr1	91455600	91457079	91456340	Ramp1	91179822	0.038258212990904	0.0489571971803804	1.77126631627611	0.00499656164863991	0.0248187610907449
1166	chr1-90798875-90799783	chr1	90798875	90799783	90799329	Ube2f	91250304	2.25804179464617e-05	0.157937496028015	4.07935495889006	0.0157950945418726	0.034844332723823
1167	chr1-90968956-90970189	chr1	90968956	90970189	90969572	Ube2f	91250304	0.0159364319942538	0.117257537068023	2.14600143774843	0.0281085847778469	0.0415418884265572
1168	chr1-91057036-91058413	chr1	91057036	91058413	91057724	Ube2f	91250304	0.0466732539011884	0.0843987946155571	1.67800302846298	0.0254587821987025	0.0351250929927358
1169	chr1-91245001-91245550	chr1	91245001	91245550	91245276	Ube2f	91250304	0.00130882337046924	0.100287447787694	3.00939948963237	0.00655666938974128	0.0311460072751602
1170	chr1-90967582-90968184	chr1	90967582	90968184	90967883	Gm7785	91296045	0.0159012907506243	0.125060459782684	2.14688319888765	0.0109419145943545	0.0531554512362184
1171	chr1-91095542-91096194	chr1	91095542	91096194	91095868	Gm7785	91296045	0.00136340873012542	0.119170187773681	2.996965304323	0.009668417589273	0.036537550176659
1172	chr1-91397845-91399143	chr1	91397845	91399143	91398494	Gm7785	91296045	0.0276539079859347	0.052590648783557	1.91645020239612	0.00325874280106911	0.0257412928970493
1173	chr1-91445741-91446745	chr1	91445741	91446745	91446243	Scly	91298338	0.0456210255981762	0.116208673900889	1.68888196967979	0.0455983343820464	0.0418089249494626
1174	chr1-91463446-91463786	chr1	91463446	91463786	91463616	Scly	91298338	0.0233779879823986	0.144476970140729	1.98850400991779	0.0433367779770178	0.0508624532106889
1175	chr1-91458878-91459791	chr1	91458878	91459791	91459334	Gm17090	91305092	0.0264950006839855	0.0875879500055781	1.93500239839883	0.0101209753950872	0.0400345625796603
1176	chr1-91249819-91251588	chr1	91249819	91251588	91250704	Espnl	91322075	0.0174695695671669	0.0444232669849123	2.10906305684361	-0.00148556808273694	0.0217674075313593
1177	chr1-91412337-91414597	chr1	91412337	91414597	91413467	Ilkap	91373861	0.0149271364719576	0.104854198056479	2.1720184283027	0.0361261222558845	0.0316424920272436
1178	chr1-91514448-91515320	chr1	91514448	91515320	91514884	Ilkap	91373861	0.0268740145344026	0.0489700620123153	1.92886173693048	0.00207650236950418	0.0243115194546996
1179	chr1-91257533-91258336	chr1	91257533	91258336	91257934	Hes6	91411483	0.0242205953803831	0.0975057946715636	1.97347745427794	0.0208108992364301	0.0388628181532454
1180	chr1-91322715-91323055	chr1	91322715	91323055	91322885	Hes6	91411483	2.5206390381926e-05	0.206641567151634	4.05370500633531	0.0281868626035784	0.0440226174004174
1181	chr1-91316849-91318408	chr1	91316849	91318408	91317628	Per2	91415982	0.0392803109984544	0.162574298274756	1.75909942839286	0.0569927130646995	0.060020248716991
1182	chr1-91380456-91381880	chr1	91380456	91381880	91381168	Per2	91415982	0.0448747882677221	0.131529373351401	1.6967201750462	0.0494908875546071	0.0483512172503991
1183	chr1-91288241-91288414	chr1	91288241	91288414	91288328	Traf3ip1	91494647	0.000163534601826143	0.129695691370926	3.5928593064849	0.01641039588325	0.0315306795574217
1184	chr1-91442047-91443233	chr1	91442047	91443233	91442640	Traf3ip1	91494647	0.0498299532520156	0.0679615213701861	1.64650463551051	0.0164024163894146	0.0313142786657173
1185	chr1-91419970-91421536	chr1	91419970	91421536	91420753	Twist2	91801461	0.00944467899548643	0.136711525803815	2.34770731333531	0.016329948442859	0.0512762288029567
1186	chr1-91439701-91440483	chr1	91439701	91440483	91440092	Twist2	91801461	0.0036710749129191	0.121314971480358	2.68091347108977	0.0098380455112774	0.0415816948854248
1187	chr1-91872118-91872878	chr1	91872118	91872878	91872498	Twist2	91801461	0.0272554427348978	0.132266445541713	1.92275452623487	0.0235460529792668	0.0565440835421369
1188	chr1-91921145-91921959	chr1	91921145	91921959	91921552	Twist2	91801461	0.00259088227369125	0.163609741230837	2.79551157941398	0.0174807219469043	0.0522727290274955
1189	chr1-92130020-92130975	chr1	92130020	92130975	92130498	Twist2	91801461	0.0397565373563023	0.11091974007869	1.75351833738924	0.0243662493974635	0.0493599005129846
1190	chr1-91482555-91484212	chr1	91482555	91484212	91483384	Gm29101	91822515	1.4897831219825e-05	0.0823969163209793	4.17502248397092	-0.000148754332300995	0.0197713116444753
1191	chr1-91464628-91465914	chr1	91464628	91465914	91465271	Hdac4	91928779	0.036121915065872	0.0970874267061635	1.79757848634579	0.0285261955358969	0.038140883244348
1192	chr1-91557354-91557632	chr1	91557354	91557632	91557493	Hdac4	91928779	0.0296267765203336	0.0546040611848455	1.88630732294096	0.00442828820826292	0.0265999990385199
1193	chr1-92015450-92016746	chr1	92015450	92016746	92016098	Hdac4	91928779	0.0153866350457761	0.1149159199286	2.15999224273514	0.0332147606672138	0.0378247466101687
1194	chr1-91822052-91824263	chr1	91822052	91824263	91823158	Gm37036	92019592	0.0162061445087443	0.0863810739771258	2.13928876524486	0.00595540366931733	0.0375945835898423
1195	chr1-91988355-91989693	chr1	91988355	91989693	91989024	Gm37036	92019592	0.0352114484250454	0.0774906119228412	1.80918094561947	0.00492857458103483	0.0401076727662312
1196	chr1-91893731-91894783	chr1	91893731	91894783	91894257	Gm29099	92324510	5.04915139072842e-12	0.169701556076489	6.80509435746442	0.000473669227733135	0.0248678237154981
1197	chr1-92112574-92113869	chr1	92112574	92113869	92113222	Gm29099	92324510	3.08058457074174e-68	0.2487951737103	17.4167177166809	-0.000815873934795869	0.0143316927853766
1198	chr1-92742964-92743351	chr1	92742964	92743351	92743158	Cops9	92637145	0.000213015195011482	0.0555409106384576	3.52341085204537	0.00210812858897222	0.0151650727925945
1199	chr1-92696643-92697256	chr1	92696643	92697256	92696950	Gpc1	92831645	0.0012311407749076	0.106718417924362	3.02793854560256	0.0086718093855693	0.032380646787295
1200	chr1-92919794-92921549	chr1	92919794	92921549	92920672	Dusp28	92906981	0.0295754030413327	0.0769321648444987	1.88707078110418	0.00740512955688841	0.0368438937128411
1201	chr1-92910191-92910794	chr1	92910191	92910794	92910492	5033417F24Rik	92908378	0.0443371031476737	0.0481311072399755	1.70243311737085	0.00159355959281802	0.0273359036383337
1202	chr1-93235395-93236739	chr1	93235395	93236739	93236067	5033417F24Rik	92908378	0.0251320213894511	0.068824282292602	1.9577100714527	0.00477015155544515	0.032718905455508
1203	chr1-92709183-92710971	chr1	92709183	92710971	92710077	Rnpepl1	92910783	0.00967899143495616	0.115435151269883	2.3385645194776	0.023113179804668	0.0394780518973403
1204	chr1-93062396-93063508	chr1	93062396	93063508	93062952	Rnpepl1	92910783	0.0375150282201044	0.0700265000684926	1.7802805631717	0.00996037250417031	0.0337396974425819
1205	chr1-92647766-92649053	chr1	92647766	92649053	92648410	9430060I03Rik	92933526	0.000643624966183967	0.121555800192761	3.21880722416758	0.00811471556556641	0.0352432055500099
1206	chr1-92665340-92667388	chr1	92665340	92667388	92666364	Capn10	92934376	0.035698307324351	0.106246558904411	1.80294651635268	0.0289289933707767	0.0428840039526221
1207	chr1-92774577-92775142	chr1	92774577	92775142	92774860	Capn10	92934376	0.00789170387130127	0.113881380529531	2.41388581662869	0.0245235175773422	0.0370182642180601
1208	chr1-92833930-92834676	chr1	92833930	92834676	92834303	Capn10	92934376	0.0212145366494451	0.0917809054654771	2.02928693456322	0.0222572620020503	0.0342601345720441
1209	chr1-93123016-93124475	chr1	93123016	93124475	93123746	Capn10	92934376	0.0410685894772079	0.0944863120477359	1.73841804733522	0.0250852541272303	0.0399219612491305
1210	chr1-93138287-93138891	chr1	93138287	93138891	93138589	Capn10	92934376	0.0445143173311079	0.112894708919169	1.70054406792316	0.0341387816288632	0.0463121943005501
1211	chr1-92473285-92474501	chr1	92473285	92474501	92473893	Gpr35	92950865	0.0347298300830026	0.0647278567855861	1.81541823963402	0.0102538815490077	0.030006294994348
1212	chr1-92718020-92719050	chr1	92718020	92719050	92718535	Gpr35	92950865	0.000774673832385629	0.172364596170035	3.16527814230954	0.0142712184611369	0.0499461249852582
1213	chr1-92980918-92981329	chr1	92980918	92981329	92981124	Gpr35	92950865	0.017977749455012	0.0512403119428592	2.09743032578408	0.000294210993249012	0.0242897703553348
1214	chr1-93134887-93135881	chr1	93134887	93135881	93135384	Gpr35	92950865	0.0133221884005058	0.0853369431870417	2.21668862251004	0.00636099587849489	0.035627894015678
1215	chr1-93431896-93432988	chr1	93431896	93432988	93432442	Gpr35	92950865	0.0468917645995013	0.0739521553518845	1.67576858796546	0.00809421691527426	0.0393001389986477
1216	chr1-93444558-93446318	chr1	93444558	93446318	93445438	Aqp12	93006334	0.0380246587057289	0.0771789965957688	1.77408363426449	0.00754743140889513	0.0392493137538816
1217	chr1-93624566-93625000	chr1	93624566	93625000	93624783	Agxt	93135240	0.0134149388157222	0.0646000664374596	2.21398402864387	0.00681303338142719	0.0261009258912444
1218	chr1-93635023-93636397	chr1	93635023	93636397	93635710	Sned1	93235841	0.0496112879601334	0.131009105933043	1.64863430697252	0.0646317314776264	0.0402620363865341
1219	chr1-93692907-93694315	chr1	93692907	93694315	93693611	Sned1	93235841	0.0484496389096015	0.0964451839019003	1.66007543598915	0.0315365948756214	0.0390997828286059
1220	chr1-92936586-92936790	chr1	92936586	92936790	92936688	Mterf4	93299211	0.0167907640328983	0.115424883623482	2.12506094247691	0.018690465176661	0.0455207737873486
1221	chr1-93161868-93162099	chr1	93161868	93162099	93161984	Mterf4	93299211	5.93628323105721e-08	0.127879252953112	5.29544694082995	0.00124095345565984	0.0239145630033645
1222	chr1-93439389-93439562	chr1	93439389	93439562	93439476	Mterf4	93299211	0.0213264132096085	0.0766045596907985	2.02709374527649	0.0115037077179518	0.0321153632507346
1223	chr1-93456687-93457148	chr1	93456687	93457148	93456918	Mterf4	93299211	0.0446128033972151	0.0766045596907985	1.69949685421145	0.0143559859987623	0.0366276486701228
1224	chr1-92911432-92912211	chr1	92911432	92912211	92911822	Gm28535	93305964	0.0161140433452941	0.0745453536979285	2.14157016504226	0.00266434978513678	0.0335646270601521
1225	chr1-93029164-93030324	chr1	93029164	93030324	93029744	Gm28535	93305964	0.0312139044821715	0.0633129726882403	1.86324496709703	0.0036648983908075	0.0320130070660358
1226	chr1-93511535-93512696	chr1	93511535	93512696	93512116	Gm28535	93305964	0.00683784506560743	0.0730035929419498	2.46567094707787	0.00399548710736582	0.0279875568621058
1227	chr1-92934044-92935080	chr1	92934044	92935080	92934562	Pask	93308770	0.0188536437343591	0.0895829537235286	2.0780224932514	0.017922257462798	0.0344850435899787
1228	chr1-93160402-93161369	chr1	93160402	93161369	93160886	Pask	93308770	0.00573272972743308	0.0809984261832851	2.52818293353423	0.00401702637550392	0.0304492996874108
1229	chr1-93223907-93224452	chr1	93223907	93224452	93224180	Pask	93308770	0.0213235454119735	0.124776836733204	2.02714984294643	0.021710392650657	0.0508430318760954
1230	chr1-93641723-93642565	chr1	93641723	93642565	93642144	Pask	93308770	2.20418361271197e-07	0.124776836733204	5.05042129357109	0.000482011300536468	0.0246107835777755
1231	chr1-92901243-92902061	chr1	92901243	92902061	92901652	Ppp1r7	93342854	0.00657890404379477	0.119997231220295	2.47946923382178	0.0233819003173455	0.0389661341972087
1232	chr1-92922359-92922534	chr1	92922359	92922534	92922446	Ppp1r7	93342854	0.022786386369435	0.0851426376657366	1.99932895994296	0.0218289227757592	0.0316674825196268
1233	chr1-93667874-93669310	chr1	93667874	93669310	93668592	Ppp1r7	93342854	0.0381281379088033	0.0605587942612949	1.77283364926901	0.00721098430477107	0.0300918306568249
1234	chr1-92906780-92907733	chr1	92906780	92907733	92907256	Ano7	93373930	0.0323978418552653	0.05487501596156	1.84666516250647	0.00646315568073014	0.0262158301698401
1235	chr1-93153010-93153236	chr1	93153010	93153236	93153123	Hdlbp	93405940	0.00154661356089964	0.13583486823493	2.95831812831587	0.0202019008059222	0.0390874011561548
1236	chr1-93801648-93802141	chr1	93801648	93802141	93801894	Hdlbp	93405940	0.0352516671811249	0.129552162785315	1.8086632582381	0.0501212020673471	0.0439169427234041
1237	chr1-93132686-93133032	chr1	93132686	93133032	93132859	Septin2	93478964	0.0314594637322466	0.0998691103703443	1.85976396673663	0.0255891999438523	0.039940504147326
1238	chr1-93824695-93825974	chr1	93824695	93825974	93825334	Septin2	93478964	0.0293367271123981	0.0843342677897375	1.89063223404814	0.0214139152272076	0.0332800591407497
1239	chr1-93128168-93128966	chr1	93128168	93128966	93128567	Farp2	93512079	0.0165761526637816	0.13911745877045	2.13023392769119	0.0434065337775927	0.0449297721478841
1240	chr1-93404299-93404438	chr1	93404299	93404438	93404368	Farp2	93512079	0.0424854533823316	0.132408372450285	1.7225446222865	0.0527468083862842	0.0462464443784676
1241	chr1-93142719-93143399	chr1	93142719	93143399	93143059	Stk25	93619751	0.0463297734702265	0.0662749144474828	1.68153240855194	0.0130027222482116	0.0316807406912526
1242	chr1-93677825-93679096	chr1	93677825	93679096	93678460	Stk25	93619751	0.0281410669602018	0.073828185916832	1.90884465843684	0.0117494624548539	0.0325216214884739
1243	chr1-93226079-93226691	chr1	93226079	93226691	93226385	Bok	93685660	0.00740730566568244	0.0619033337790331	2.43687959425002	-0.00296334123795586	0.0266187443852565
1244	chr1-93229246-93229401	chr1	93229246	93229401	93229324	Bok	93685660	0.0152849243044603	0.0437160045158511	2.16262740612	-0.00401326314114492	0.0220700373637768
1245	chr1-93300379-93300961	chr1	93300379	93300961	93300670	Bok	93685660	0.000738419518966624	0.0619033337790331	3.17919656562462	-0.0053379778042008	0.0211504102358084
1246	chr1-93342594-93343887	chr1	93342594	93343887	93343240	Thap4	93701935	0.0214299662414079	0.0761880171715106	2.02507238057004	0.0177690695958391	0.0288478318781016
1247	chr1-93721045-93721714	chr1	93721045	93721714	93721380	Thap4	93701935	0.0306748478314612	0.0437577420714088	1.87096670805231	0.000230249046135258	0.0232647074038992
1248	chr1-93754030-93755395	chr1	93754030	93755395	93754712	Thap4	93701935	0.0137047435465485	0.0846277065147921	2.20563613183244	0.024159311735407	0.0274153990799688
1249	chr1-93453768-93454641	chr1	93453768	93454641	93454204	Atg4b	93751500	0.00735242467329526	0.0871425301678718	2.43956764429488	0.011955785082715	0.0308197008846985
1250	chr1-93521376-93521784	chr1	93521376	93521784	93521580	Atg4b	93751500	0.0105016007956135	0.0719500490385418	2.30792691833249	0.00616403454588743	0.0285043750606218
1251	chr1-93305455-93306214	chr1	93305455	93306214	93305834	Dtymk	93792576	0.00389350818526682	0.131597387871835	2.66116769392982	0.0372299743115368	0.0354609045403462
1252	chr1-93687983-93688546	chr1	93687983	93688546	93688264	Ing5	93803965	0.0376784457171465	0.0485652783325191	1.77828601874306	0.0035211103257134	0.0253301029935803
1253	chr1-93803540-93804591	chr1	93803540	93804591	93804066	Ing5	93803965	0.0246945505831902	0.0479662897923752	1.96521722494314	0.00269757326851784	0.0230349683227345
1254	chr1-94035008-94035861	chr1	94035008	94035861	94035434	Ing5	93803965	0.0257261558289939	0.0481315748095045	1.9476879597009	0.0022580202314146	0.0235528254665262
1255	chr1-93464928-93465261	chr1	93464928	93465261	93465094	D2hgdh	93824909	3.10615260791472e-05	0.146958300376986	4.00459792961884	0.0156588957056743	0.032787162900973
1256	chr1-93566966-93568030	chr1	93566966	93568030	93567498	D2hgdh	93824909	0.000187759850889891	0.115069139503333	3.55671602427785	0.0088763449150534	0.0298569787026618
1257	chr1-93685463-93687488	chr1	93685463	93687488	93686476	D2hgdh	93824909	0.0444612265647796	0.0602448743194925	1.70110936267893	0.0133587841013645	0.0275620669939122
1258	chr1-93794626-93794835	chr1	93794626	93794835	93794730	D2hgdh	93824909	0.000208240923461622	0.101004009266664	3.52941348915918	0.00406411569080328	0.0274662897599327
1259	chr1-95666038-95666439	chr1	95666038	95666439	95666238	Fam174a	95313623	0.00834933256234817	0.0505456565063175	2.39327620230852	-0.00421454742251569	0.022880854234882
1260	chr1-96872013-96872669	chr1	96872013	96872669	96872341	Gm7135	97346475	0.00140003760950106	0.121526271291418	2.9888740590941	0.00950977187148281	0.0374778251626591
1261	chr1-97710282-97711109	chr1	97710282	97711109	97710696	Gm7135	97346475	0.00313545238041255	0.113030816080626	2.73326924217641	0.0067888234749685	0.0388699331065755
1262	chr1-97614117-97615124	chr1	97614117	97615124	97614620	D1Ertd622e	97606318	7.3279447008887e-13	0.122968135415282	7.07770727104626	-0.00343451182729474	0.0178592646462886
1263	chr1-97688890-97689018	chr1	97688890	97689018	97688954	D1Ertd622e	97606318	0.0427422916795361	0.0734685711718796	1.71971322119496	0.0126264847775658	0.0353792048839614
1264	chr1-98094897-98096102	chr1	98094897	98096102	98095500	D1Ertd622e	97606318	0.0432776198040857	0.0665811220759139	1.71385565175207	0.0147532051356697	0.0302405379865338
1265	chr1-97926835-97927105	chr1	97926835	97927105	97926970	Ppip5k2	97706048	0.00912277738356302	0.121002703513863	2.36059682250525	0.0299072080586635	0.0385900271434415
1266	chr1-98051241-98051784	chr1	98051241	98051784	98051512	Ppip5k2	97706048	0.00631689328256986	0.121055841166239	2.4939288509238	0.0279486572744574	0.0373335365430706
1267	chr1-97769181-97770901	chr1	97769181	97770901	97770041	Gin1	97770172	0.0157093486591955	0.161224876543445	2.15172909356015	0.0480719895035915	0.052586957799895
1268	chr1-98080549-98080777	chr1	98080549	98080777	98080663	Pam	97795114	0.0246218873121068	0.068586060901564	1.96647493734607	0.00820854328618259	0.030703425946972
1269	chr1-104939094-104939776	chr1	104939094	104939776	104939435	Cdh20	104768529	7.71772488529669e-05	0.118532700551787	3.78395700810147	0.00468792491962876	0.03008617047932
1270	chr1-105304980-105305962	chr1	105304980	105305962	105305471	Rnf152	105276914	0.0322303795313389	0.144107850714973	1.84897959585105	0.0494362258133165	0.0512020928268173
1271	chr1-105691195-105691932	chr1	105691195	105691932	105691564	Rnf152	105276914	0.0493159813805357	0.098534073884548	1.65152234088244	0.0317109517773056	0.0404615308270898
1272	chr1-105178474-105180082	chr1	105178474	105180082	105179278	Gm28403	105382260	0.0363819426966378	0.0598720228549828	1.79430885580087	0.00714546901352805	0.0293854392297033
1273	chr1-105175574-105176105	chr1	105175574	105176105	105175840	Pign	105518422	0.0102255702472285	0.130538691093692	2.31796652358333	0.030663720985546	0.0430873220523261
1274	chr1-105971367-105972599	chr1	105971367	105972599	105971983	Pign	105518422	0.00640063921195534	0.0827181426563988	2.48925036072141	0.0163015773350309	0.026681352092732
1275	chr1-105329610-105330472	chr1	105329610	105330472	105330041	Gm28404	105564126	9.9697122880672e-13	0.201631668388916	7.03490679408335	0.000899149254991923	0.0285337851672389
1276	chr1-105663152-105664719	chr1	105663152	105664719	105663936	Gm28404	105564126	0.0197897461696987	0.069876402787688	2.05811086437731	0.00233645679258076	0.0328164761015155
1277	chr1-105694133-105696495	chr1	105694133	105696495	105695314	Gm28404	105564126	2.72729780380652e-06	0.118532700551787	4.54649773721508	0.00139902124536089	0.0257634966685754
1278	chr1-105953711-105954895	chr1	105953711	105954895	105954303	Gm28404	105564126	0.001537347839066	0.0658506973683768	2.96016975820128	0.000386098702504371	0.0221151501478927
1279	chr1-105980989-105981602	chr1	105980989	105981602	105981296	Gm28404	105564126	0.00400448691726786	0.0500394791197309	2.65169126115545	-0.00256061707151191	0.019836433057566
1280	chr1-105991134-105992098	chr1	105991134	105992098	105991616	Gm28404	105564126	0.0464130458677446	0.0394323083913632	1.68067483212702	0.00258013079388564	0.0219270122292713
1281	chr1-105355669-105357428	chr1	105355669	105357428	105356548	Relch	105663861	0.0159083740794794	0.142913928671093	2.14670533024591	0.0345714898097163	0.0504691712154857
1282	chr1-105413337-105414075	chr1	105413337	105414075	105413706	Relch	105663861	0.0307459492271279	0.142257316187942	1.86994181355075	0.0457223791987776	0.0516245672938127
1283	chr1-105436177-105436939	chr1	105436177	105436939	105436558	Relch	105663861	0.00572295178125328	0.149578943771084	2.52878218417204	0.043716438289091	0.0418630383212122
1284	chr1-106034521-106034749	chr1	106034521	106034749	106034635	Relch	105663861	0.024941599120773	0.0701741535502632	1.96096420838253	0.00154003157665987	0.0350001910693796
1285	chr1-105908062-105909533	chr1	105908062	105909533	105908798	Gm37566	105708573	0.00578836900327994	0.0879654994559677	2.52479019573768	0.00636714746788094	0.0323188644053831
1286	chr1-106172504-106172749	chr1	106172504	106172749	106172626	Gm37566	105708573	0.000391889268369723	0.11864662237775	3.35846074107172	0.0130014353580178	0.0314564305390749
1287	chr1-106199703-106200556	chr1	106199703	106200556	106200130	Gm37566	105708573	0.0408517847063435	0.0424390868502257	1.74088596455985	0.00131539411823141	0.0236222782934502
1288	chr1-106001249-106001914	chr1	106001249	106001914	106001582	Tnfrsf11a	105780718	0.0223545032049095	0.050101427972184	2.00738197672706	-0.000577362455403356	0.025246211740038
1289	chr1-106199270-106199381	chr1	106199270	106199381	106199326	Tnfrsf11a	105780718	0.0171266675669493	0.0977898363517564	2.11707674321497	0.0079875022263584	0.0424180816369581
1290	chr1-106200890-106201702	chr1	106200890	106201702	106201296	Tnfrsf11a	105780718	0.0150107724106223	0.0449110663720594	2.16980601094292	0.000215410009313974	0.0205989181232484
1291	chr1-106231924-106232899	chr1	106231924	106232899	106232412	Gm7160	105979350	0.00213622598372539	0.122427021141709	2.85731233379507	0.0203179110400413	0.0357360687853285
1292	chr1-106243147-106244778	chr1	106243147	106244778	106243962	Gm7160	105979350	0.00144134394905066	0.0831727720277445	2.97997831470032	0.00207335070815209	0.0272147689530244
1293	chr1-105674545-105675097	chr1	105674545	105675097	105674821	Zcchc2	105990406	0.018487853326738	0.0883553406781167	2.08603219708161	0.0215501359283731	0.0320250113316588
1294	chr1-106222963-106223252	chr1	106222963	106223252	106223108	Zcchc2	105990406	0.000638571818475404	0.163499642553468	3.2210668287766	0.0352984091295023	0.0398008610931734
1295	chr1-105977459-105978344	chr1	105977459	105978344	105977902	Gm20753	106152625	0.0293032960702009	0.0581544860558677	1.89113300154683	0.0051813208208763	0.0280113377492025
1296	chr1-106192829-106194742	chr1	106192829	106194742	106193786	Gm20753	106152625	0.00520960615262089	0.1098480506342	2.56159706063377	0.0117090042612504	0.0383116641883829
1297	chr1-106351131-106351278	chr1	106351131	106351278	106351204	Gm20753	106152625	2.09109861719148e-23	0.407593521332809	9.89953387045184	0.00234229303445237	0.0409363949456198
1298	chr1-106549117-106549373	chr1	106549117	106549373	106549245	Gm20753	106152625	5.31146845565623e-07	0.103903576963853	4.87973334679858	-0.000925622898105861	0.0214825672658392
1299	chr1-105924497-105927513	chr1	105924497	105927513	105926005	Phlpp1	106171752	0.0362317312025339	0.132017941982636	1.79619529719766	0.0512869402613803	0.0449455590086491
1300	chr1-106171058-106171938	chr1	106171058	106171938	106171498	Phlpp1	106171752	0.0402445996467778	0.134119149795946	1.74785465014762	0.059102551755207	0.042919242761063
1301	chr1-105843608-105844667	chr1	105843608	105844667	105844138	Gm38235	106219314	0.0264316659143949	0.0937467779912944	1.93603567463233	0.021799515890449	0.0371621572079289
1302	chr1-106188754-106189069	chr1	106188754	106189069	106188912	Gm38235	106219314	0.0366882405445016	0.0844549207960116	1.79048185869629	0.00992245670818573	0.0416270423103283
1303	chr1-106209653-106209931	chr1	106209653	106209931	106209792	Gm38235	106219314	9.50061814069454e-06	0.185450768030013	4.27631494610229	0.00782250607990445	0.0415376940634391
1304	chr1-106151882-106152169	chr1	106151882	106152169	106152026	Bcl2	106538178	0.0146675106517165	0.0611510489158191	2.17895486562166	-0.00174135233252432	0.0288635630965215
1305	chr1-106154974-106155986	chr1	106154974	106155986	106155480	Bcl2	106538178	0.0478656117588778	0.0258387724132425	1.66591059259798	-0.00808332713213012	0.0203624970608244
1306	chr1-106220581-106220743	chr1	106220581	106220743	106220662	Bcl2	106538178	0.00120082726248822	0.0950535271925625	3.03546455267488	0.00295226505136292	0.0303417353564676
1307	chr1-106713745-106714686	chr1	106713745	106714686	106714216	D630008O14Rik	106541943	0.0378844946251153	0.0752242102645588	1.77578118975652	0.00880915162033359	0.0374004742404843
1308	chr1-106256940-106258184	chr1	106256940	106258184	106257562	Kdsr	106720459	0.0138131749964429	0.0969275227446617	2.20255186160783	0.0146691811597355	0.037346835286266
1309	chr1-106395230-106395901	chr1	106395230	106395901	106395566	Kdsr	106720459	0.00191499751401505	0.0993180773430515	2.89183461424411	0.0120354171086303	0.0301824522759701
1310	chr1-106726754-106727065	chr1	106726754	106727065	106726910	Kdsr	106720459	0.0136573267302475	0.0911499523267086	2.20699149606028	0.0144514079198621	0.0347525328229681
1311	chr1-118388241-118390162	chr1	118388241	118390162	118389202	Tsn	118294778	0.0343300105190672	0.0743409876971273	1.82065036903173	0.0218044036026122	0.0288559434519301
1312	chr1-118681900-118684323	chr1	118681900	118684323	118683112	Tsn	118294778	0.0422934519004638	0.0788048765015119	1.72467031413567	0.0209827797530369	0.033526463738928
1313	chr1-118741069-118741701	chr1	118741069	118741701	118741385	Tsn	118294778	0.0376931116451648	0.0846963576053706	1.77810736362222	0.0209371705859155	0.035857894930242
1314	chr1-118334646-118336245	chr1	118334646	118336245	118335446	Nifk	118321839	0.0439796120534573	0.0910605247860992	1.70626246031571	0.0201645070169024	0.0415504762122463
1315	chr1-118343738-118343979	chr1	118343738	118343979	118343858	Nifk	118321839	0.000467030410277083	0.124561234134251	3.30966982852498	0.0074597073171523	0.0353816340856233
1316	chr1-118479306-118479514	chr1	118479306	118479514	118479410	Nifk	118321839	0.0197978637667349	0.0670020255483584	2.05794172741315	0.00417706344062613	0.0305280568788038
1317	chr1-118594976-118596189	chr1	118594976	118596189	118595582	Nifk	118321839	0.0242065997974567	0.0825551437619495	1.97372342921585	0.0142913287516396	0.034586312347435
1318	chr1-118748237-118748486	chr1	118748237	118748486	118748362	Nifk	118321839	0.00864278583846956	0.124561234134251	2.380576496639	0.0161241152088939	0.0455507811147649
1319	chr1-118310781-118311617	chr1	118310781	118311617	118311199	Tfcp2l1	118627945	0.0368897332706446	0.0877372315500519	1.78797856251766	0.0248592502337775	0.0351670778578775
1320	chr1-118321236-118322584	chr1	118321236	118322584	118321910	Tfcp2l1	118627945	0.0364615967149423	0.0894710110870962	1.79331110051202	0.0256718864792071	0.0355761610964619
1321	chr1-118458594-118459877	chr1	118458594	118459877	118459236	Tfcp2l1	118627945	0.0205973426592247	0.0729361926181359	2.04156514866735	0.0104460335165605	0.0306089468378545
1322	chr1-118613289-118614532	chr1	118613289	118614532	118613910	Tfcp2l1	118627945	0.00947626280364885	0.103156353363855	2.34646343718432	0.0192271842436054	0.035768368596854
1323	chr1-118723423-118724034	chr1	118723423	118724034	118723728	Tfcp2l1	118627945	0.0197956613455328	0.0379111682992293	2.05798761089245	-0.00120125349107413	0.0190051784487382
1324	chr1-119008879-119009033	chr1	119008879	119009033	119008956	Tfcp2l1	118627945	0.00251319634438497	0.0792583173674561	2.80533744848578	0.00211449533469248	0.0274989456524751
1325	chr1-118349710-118350490	chr1	118349710	118350490	118350100	Gli2	118834132	6.64914796434711e-07	0.276281307631815	4.83524318591601	0.00871813848607105	0.0553360314792638
1326	chr1-118627534-118628452	chr1	118627534	118628452	118627993	Gli2	118834132	0.000612485593530986	0.111200465392047	3.23300103542641	0.003875227631828	0.033196784221278
1327	chr1-119219685-119220208	chr1	119219685	119220208	119219946	Inhbb	119415465	0.00135079668874554	0.0459881928002147	2.99979728911857	-0.00547764520235045	0.0171564385997853
1328	chr1-119234448-119234849	chr1	119234448	119234849	119234648	Inhbb	119415465	0.0440615134347693	0.0310403811011027	1.7053829459698	-0.00577277228610733	0.0215864439563018
1329	chr1-119421693-119422278	chr1	119421693	119422278	119421986	Inhbb	119415465	0.00131422189646774	0.0735173462217585	3.00814883182647	0.00197278942857086	0.0237835827922608
1330	chr1-119019000-119019357	chr1	119019000	119019357	119019178	Ralb	119470305	0.000113679780915243	0.128848315804278	3.68649986571859	0.0063470162958575	0.033229704047349
1331	chr1-119173098-119174100	chr1	119173098	119174100	119173599	Ralb	119470305	0.0397419161633057	0.0828476261613564	1.75368887798871	0.0149873587240468	0.0386957277821925
1332	chr1-119293472-119294606	chr1	119293472	119294606	119294039	Ralb	119470305	0.0296702578221312	0.0634047316485613	1.88566200794079	0.00621096871085153	0.0303308666647886
1333	chr1-119301671-119302915	chr1	119301671	119302915	119302293	Ralb	119470305	0.00639634589951023	0.085544174119547	2.48948888656162	0.00929631943565035	0.0306279152702735
1334	chr1-119499248-119499730	chr1	119499248	119499730	119499489	Ralb	119470305	0.0180540044754201	0.0723892512152652	2.09570904558933	0.0091178774849719	0.0301909150334849
1335	chr1-119022082-119022718	chr1	119022082	119022718	119022400	Gm27184	119520090	5.19942462554303e-17	0.173821087249357	8.30014032872513	0.000510998026180153	0.0208803806151789
1336	chr1-119087373-119087957	chr1	119087373	119087957	119087665	Gm27184	119520090	0.000676815602744742	0.173821087249357	3.20435996599091	0.00967838320173478	0.0512248017668836
1337	chr1-119189532-119190034	chr1	119189532	119190034	119189783	Gm27184	119520090	0.00139477142016737	0.140620388733292	2.99002536240771	0.0211705030529586	0.0399494556742309
1338	chr1-119223833-119224175	chr1	119223833	119224175	119224004	Gm27184	119520090	0.00192442452680097	0.163504017599107	2.89029137376882	0.0214589078277118	0.0491456020872299
1339	chr1-119548574-119549256	chr1	119548574	119549256	119548915	Gm27184	119520090	0.0179565376036877	0.154756540664687	2.09791024071426	0.0215490849315947	0.0634953074483016
1340	chr1-119602295-119603053	chr1	119602295	119603053	119602674	Gm27184	119520090	0.000847880142429217	0.248073217726397	3.13891258093369	0.0245894233666203	0.0711978395694283
1341	chr1-120013102-120013365	chr1	120013102	120013365	120013234	Gm27184	119520090	0.00502678511881669	0.499518999407661	2.57398131533646	0.0637784403655489	0.169286605324543
1342	chr1-119031177-119031715	chr1	119031177	119031715	119031446	Tmem185b	119526160	0.0419554497038254	0.0941972920696325	1.72843145925161	0.0168906916497112	0.0447264483680447
1343	chr1-119146410-119147362	chr1	119146410	119147362	119146886	Tmem185b	119526160	0.0431232551371795	0.0848675666263191	1.71553867878874	0.0121732785422943	0.0423740303747338
1344	chr1-119238474-119238759	chr1	119238474	119238759	119238616	Tmem185b	119526160	0.0310645954706074	0.0368608464020058	1.86537263074243	-0.00597664078010716	0.0229645736600431
1345	chr1-119292261-119292920	chr1	119292261	119292920	119292590	Tmem185b	119526160	0.0247242129839791	0.113172107807355	1.96470469734049	0.0197187458379517	0.0475661111290189
1346	chr1-119423477-119423989	chr1	119423477	119423989	119423733	Tmem185b	119526160	0.0339662070110995	0.0576060155596727	1.82545488049361	0.00124811766017113	0.0308733447765426
1347	chr1-119894989-119895429	chr1	119894989	119895429	119895209	Tmem185b	119526160	0.00120497744095264	0.154756540664687	3.03442397339245	0.0135023265351142	0.0465505859985849
1348	chr1-119248332-119249451	chr1	119248332	119249451	119248892	Epb41l5	119545037	0.0473561842882011	0.137611708574348	1.67104713227937	0.056762474811646	0.0483823778521558
1349	chr1-119278393-119279349	chr1	119278393	119279349	119278871	Epb41l5	119545037	0.0451340739362891	0.125453798592159	1.69398492399178	0.051811481900503	0.0434728288597293
1350	chr1-119289887-119290571	chr1	119289887	119290571	119290229	Epb41l5	119545037	0.0439687590619101	0.128404121072875	1.70637910641992	0.0457752272292372	0.0484235264794104
1351	chr1-119295039-119295612	chr1	119295039	119295612	119295326	Epb41l5	119545037	0.0128988582550234	0.167713698664723	2.22924336692594	0.0535547901473587	0.0512097109768622
1352	chr1-119504256-119505317	chr1	119504256	119505317	119504786	Gm37219	119630744	0.0313860090897539	0.0604953968164833	1.86080288335917	0.010133498931626	0.0270646065390563
1353	chr1-119522667-119523122	chr1	119522667	119523122	119522894	Gm37219	119630744	0.0266005160620202	0.0686742399090958	1.93328554006576	0.0046013740880841	0.0331419567845276
1354	chr1-120098278-120099118	chr1	120098278	120099118	120098698	Gm37219	119630744	0.00089624971212947	0.0901741732451858	3.12261847924761	0.00331462916648373	0.0278162524996107
1355	chr1-119220880-119221612	chr1	119220880	119221612	119221246	Ptpn4	119652467	0.0414529641234217	0.157663498469278	1.73406850884738	0.0670325615561722	0.0522649113634775
1356	chr1-119540871-119541760	chr1	119540871	119541760	119541316	Ptpn4	119652467	0.0298450953093116	0.15181465645427	1.88307510374944	0.0479720975840698	0.0551452030051463
1357	chr1-119557559-119558540	chr1	119557559	119558540	119558050	Ptpn4	119652467	0.0105166007945359	0.144438979495425	2.30738796442979	0.0405160483757377	0.045039210016582
1358	chr1-120037102-120037882	chr1	120037102	120037882	120037492	Ptpn4	119652467	0.041782601818888	0.170890832481434	1.73036432434851	0.0743855005195212	0.0557716838032059
1359	chr1-120120010-120121752	chr1	120120010	120121752	120120881	Ptpn4	119652467	0.0448345535401674	0.152387302460228	1.69714575794576	0.062666841260686	0.0528655012567334
1360	chr1-119636905-119638058	chr1	119636905	119638058	119637482	Gm37745	119790763	0.0484001950446352	0.0484184932140055	1.66056725460685	0.00331351776622829	0.0271623900342755
1361	chr1-120093112-120094205	chr1	120093112	120094205	120093658	Gm37745	119790763	0.0225381907843753	0.0809984261832851	2.00394099389829	0.00762672112104093	0.0366137053364597
1362	chr1-119641572-119641728	chr1	119641572	119641728	119641650	Tmem177	119907890	0.000460418840531933	0.179698548990066	3.31365889876219	0.0136094639419724	0.0501225654548016
1363	chr1-119906988-119907833	chr1	119906988	119907833	119907410	Tmem177	119907890	1.80377815195208e-05	0.110631458168548	4.13127567611397	0.00170925480031759	0.0263652711432431
1364	chr1-120264649-120265783	chr1	120264649	120265783	120265216	Tmem177	119907890	0.02382058304327	0.0845332889080921	1.98055529904026	0.0105160167788065	0.0373719795479343
1365	chr1-119525679-119526609	chr1	119525679	119526609	119526144	Sctr	120006894	0.0214523463624348	0.0671182985892643	2.0246366040789	0.00831375715534679	0.0290444918932355
1366	chr1-119589172-119590847	chr1	119589172	119590847	119590010	Sctr	120006894	0.00919200205790969	0.101781515550727	2.35779172602574	0.00544076947056496	0.040860583662558
1367	chr1-119836767-119837913	chr1	119836767	119837913	119837340	Sctr	120006894	0.0472671741643162	0.0606698229919928	1.67194915671545	0.00621928757390703	0.0325671000217818
1368	chr1-119997063-119998122	chr1	119997063	119998122	119997592	Sctr	120006894	0.000104427058466919	0.165878541402122	3.70805885948502	0.00688349090077404	0.0428782434493044
1369	chr1-120072705-120074247	chr1	120072705	120074247	120073476	Sctr	120006894	0.036361569528637	0.0618445065386708	1.79456433950305	0.00292458626848044	0.0328324368055294
1370	chr1-120016395-120016769	chr1	120016395	120016769	120016582	Tmem37	120067377	0.00438830932252119	0.104072547542108	2.6206349481175	0.00990349616446686	0.0359336776170549
1371	chr1-120032980-120033635	chr1	120032980	120033635	120033308	Tmem37	120067377	0.0491471810329408	0.0757978836400939	1.65317937839879	0.0123356443315082	0.0383879935461407
1372	chr1-120082982-120083571	chr1	120082982	120083571	120083276	Tmem37	120067377	0.00128979548079924	0.118629206400941	3.01384554595065	0.0100353660899818	0.0360316541293446
1373	chr1-120124933-120125257	chr1	120124933	120125257	120125095	Tmem37	120067377	0.0136577202035104	0.0829004329004329	2.20698023230949	0.00977484748772563	0.0331337745314489
1374	chr1-119648102-119649375	chr1	119648102	119649375	119648738	Dbi	120113280	0.0247082826839514	0.131378378613109	1.96497988798207	0.0417413478628092	0.0456172764406011
1375	chr1-119912568-119913672	chr1	119912568	119913672	119913120	Dbi	120113280	0.0388578534260687	0.120943298779805	1.76409665920338	0.0404647114596319	0.0456202821428817
1376	chr1-120115744-120116480	chr1	120115744	120116480	120116112	Dbi	120113280	0.0165361975752002	0.154610216248739	2.13120332579331	0.0519493936841192	0.0481703558370742
1377	chr1-120126424-120126624	chr1	120126424	120126624	120126524	Dbi	120113280	0.00405729374525171	0.160159507174626	2.64726442448582	0.0466645650660563	0.0428725370457142
1378	chr1-119818484-119818813	chr1	119818484	119818813	119818648	3110009E18Rik	120121187	0.00471676958590879	0.06701962620197	2.5959295996257	0.00403591855245622	0.0242624868018745
1379	chr1-120105576-120106123	chr1	120105576	120106123	120105850	3110009E18Rik	120121187	0.0376531709517925	0.0507970969653522	1.77859404020896	0.0063224457783065	0.0250055100723381
1380	chr1-120136153-120136754	chr1	120136153	120136754	120136454	3110009E18Rik	120121187	0.0118771645381254	0.0519148709312557	2.26107958870881	0.000390612463504411	0.0227874590195979
1381	chr1-120147153-120147437	chr1	120147153	120147437	120147295	3110009E18Rik	120121187	0.0250953348262733	0.06701962620197	1.95833539898549	0.0105647826538808	0.028827974808266
1382	chr1-120269810-120270619	chr1	120269810	120270619	120270214	3110009E18Rik	120121187	0.0405427985139658	0.0583634936713464	1.74442162428276	0.0110962734012449	0.0270962132159626
1383	chr1-120024552-120025513	chr1	120024552	120025513	120025032	Steap3	120190757	0.0287837633477787	0.103133633963171	1.89897679789181	0.0255003664416716	0.0408816303641444
1384	chr1-120063864-120064772	chr1	120063864	120064772	120064318	Steap3	120190757	0.0253994194966079	0.102020135738008	1.95317519713848	0.0230139869076322	0.0404501085955444
1385	chr1-120161492-120163168	chr1	120161492	120163168	120162330	Steap3	120190757	7.20769992105344e-05	0.144676854032332	3.80093004574255	0.00917243695811606	0.0356503317460409
1386	chr1-120654711-120655599	chr1	120654711	120655599	120655155	Marco	120474538	0.0192807957054842	0.11515814098631	2.06883480197862	0.0124022585298089	0.0496684811944511
1387	chr1-120849151-120850013	chr1	120849151	120850013	120849582	Gm38283	121300137	0.00899340096853138	0.0789107251402442	2.36588970698721	0.00439360589301063	0.0314964467815897
1388	chr1-120882882-120883411	chr1	120882882	120883411	120883146	Insig2	121304353	0.00196214772894384	0.144615608918074	2.8841838724205	0.0236329563353282	0.0419469277737877
1389	chr1-121243273-121244510	chr1	121243273	121244510	121243892	Insig2	121304353	0.00239290928112421	0.162761909523096	2.82110734465284	0.0366157029998774	0.0447151388132455
1390	chr1-121315239-121315573	chr1	121315239	121315573	121315406	Gm37174	121328092	2.20262448231154e-34	0.332049636285837	12.1715703457268	0.000353665657625831	0.0272516989350239
1391	chr1-121430809-121431996	chr1	121430809	121431996	121431402	Gm37174	121328092	0.035135547243685	0.0487486506880364	1.81015925271599	0.00400924304927257	0.0247157301611093
1392	chr1-121567342-121568294	chr1	121567342	121568294	121567818	Gm37174	121328092	0.0163711036131308	0.081138986916446	2.13523024880999	0.00441439501880283	0.035932701843468
1393	chr1-120976370-120976586	chr1	120976370	120976586	120976478	Ccdc93	121431049	0.0465836510420734	0.0444691987468528	1.67892171379781	0.00228477682521181	0.0251259016873501
1394	chr1-121280520-121280723	chr1	121280520	121280723	121280622	Ccdc93	121431049	6.97066106790878e-06	0.138332398640929	4.34478329439257	0.0110437523671805	0.0292968918468337
1395	chr1-121286869-121287634	chr1	121286869	121287634	121287252	Ccdc93	121431049	2.31362188407286e-06	0.138332398640929	4.58101512328459	0.00640348809172327	0.0287990558858084
1396	chr1-121301610-121302338	chr1	121301610	121302338	121301974	Ccdc93	121431049	0.0159778909775083	0.0444691987468528	2.14496329326828	-0.00165484559081368	0.0215034189547306
1397	chr1-121329455-121329739	chr1	121329455	121329739	121329597	Ccdc93	121431049	0.0148514593045987	0.0771015960331752	2.17402951598986	0.0116964193810431	0.0300847693976006
1398	chr1-121335674-121336479	chr1	121335674	121336479	121336076	Ddx18	121553835	0.00822628249951857	0.0961588797824588	2.3987183302023	0.0146996112454881	0.0339594972495586
1399	chr1-125532982-125533702	chr1	125532982	125533702	125533342	Actr3	125392905	0.00540408006245561	0.0581536029504359	2.5488408816944	-0.00311587858934631	0.024038174363812
1400	chr1-125744474-125744604	chr1	125744474	125744604	125744539	Actr3	125392905	0.0331006256881724	0.0335534689803199	1.83705855674681	-0.00362632553872279	0.020238763964543
1401	chr1-125539545-125539672	chr1	125539545	125539672	125539608	Slc35f5	125560595	0.0400342466670463	0.0636462727535009	1.75028879539481	0.0102645583888519	0.0304988036860556
1402	chr1-125714747-125714940	chr1	125714747	125714940	125714844	Slc35f5	125560595	0.0445638046453539	0.0636462727535009	1.70001763056145	0.0127499141590667	0.029938723975248
1403	chr1-125717931-125718379	chr1	125717931	125718379	125718155	Slc35f5	125560595	0.0349148867652175	0.0863374572454628	1.81301327720942	0.0213442480527465	0.0358481705620786
1404	chr1-125482567-125482763	chr1	125482567	125482763	125482665	Gpr39	125676995	0.0262837185588487	0.105877958101855	1.93845745076124	0.0279819780004892	0.0401845189177484
1405	chr1-125519036-125519903	chr1	125519036	125519903	125519470	Gpr39	125676995	0.00341516015153556	0.145568457201128	2.70500577002344	0.0355763307165357	0.0406624369173303
1406	chr1-125542361-125542765	chr1	125542361	125542765	125542563	Gpr39	125676995	0.00484380947103312	0.132938305842914	2.58678439212478	0.0301593298945739	0.0397323318716632
1407	chr1-126366405-126367583	chr1	126366405	126367583	126366994	Nckap5	125913620	0.0208631451535838	0.121754576943023	2.03623971251469	0.0396529972394545	0.0403201937370016
1408	chr1-126377568-126378203	chr1	126377568	126378203	126377886	Gm37161	125919266	1.37212897008952e-07	0.363702418976051	5.14021396104755	0.0151773097947806	0.067803619036559
1409	chr1-125967504-125968321	chr1	125967504	125968321	125967912	Gm38177	126323635	0.000109730195155323	0.114268514914401	3.69549315840669	0.00145886315320028	0.030526278070513
1410	chr1-126603888-126605135	chr1	126603888	126605135	126604512	Gm38177	126323635	0.000273332120143979	0.119040502806622	3.45678330817465	0.0062377490383854	0.0326322895338793
1411	chr1-126621844-126622975	chr1	126621844	126622975	126622410	Gm38177	126323635	0.000344000498533156	0.130515980578489	3.39431661956881	0.00740405089389289	0.0362700194126957
1412	chr1-127354907-127356115	chr1	127354907	127356115	127355511	Mgat5	127205015	0.0275976718099261	0.100160737555124	1.91733533515202	0.030964872864255	0.036089599676304
1413	chr1-127045326-127046701	chr1	127045326	127046701	127046014	Gm37772	127242091	0.00872325773157169	0.0993858555480796	2.37716006676725	0.00760084025630329	0.0386112052675513
1414	chr1-127397023-127398687	chr1	127397023	127398687	127397855	Gm37772	127242091	1.35920530358775e-07	0.116771644674562	5.14199174755548	0.00145631301479371	0.0224261992864126
1415	chr1-127409431-127410116	chr1	127409431	127410116	127409774	Gm37772	127242091	1.16652843788386e-08	0.163504017599107	5.58529362826447	0.00575923638468274	0.0282428806278249
1416	chr1-126829925-126831120	chr1	126829925	126831120	126830522	Gm37510	127270524	0.000171597049198138	0.081910504482899	3.58030445346775	-0.000263704228230205	0.0229517377025125
1417	chr1-127204499-127206364	chr1	127204499	127206364	127205432	Gm37510	127270524	0.0379592946391522	0.0358936889433709	1.77487463527383	-0.00175578216440469	0.0212124678326743
1418	chr1-127270323-127271370	chr1	127270323	127271370	127270846	Gm38301	127406776	0.0322723868600367	0.0795905528733816	1.84839809768328	0.00528756306750972	0.0401985859534268
1419	chr1-127222096-127222925	chr1	127222096	127222925	127222510	Tmem163	127486546	0.012862547472793	0.122342217665944	2.23033675329491	0.0260616129944245	0.0431686401299186
1420	chr1-127416936-127417083	chr1	127416936	127417083	127417010	Tmem163	127486546	0.00682610017704407	0.109713636690186	2.46628672254141	0.0147653998362868	0.0384984584258148
1421	chr1-127721353-127721874	chr1	127721353	127721874	127721614	Tmem163	127486546	0.0416583720533275	0.0775543873598796	1.73175752238762	0.0147179657523154	0.0362847689674995
1422	chr1-127811888-127812331	chr1	127811888	127812331	127812110	Tmem163	127486546	0.0214549945757356	0.113730041046793	2.02458506459278	0.0285200553164393	0.0420876293224518
1423	chr1-127278005-127278524	chr1	127278005	127278524	127278264	Acmsd	127729413	2.36532580341181e-63	0.263102195671618	16.7606945817189	-0.00116825223037239	0.0157672730454879
1424	chr1-127282409-127282932	chr1	127282409	127282932	127282670	Acmsd	127729413	9.88963168139264e-06	0.305771859032595	4.26736811299801	0.0183179237684869	0.0673609418387296
1425	chr1-127352492-127352644	chr1	127352492	127352644	127352568	Acmsd	127729413	0.0476782632352125	0.0829299967493124	1.66779450814493	0.0109947412911398	0.0431319656629553
1426	chr1-127458960-127459439	chr1	127458960	127459439	127459200	Acmsd	127729413	6.9950343596187e-05	0.233800697174378	3.80834377822935	0.0216582922203711	0.0557046362691135
1427	chr1-127989688-127990787	chr1	127989688	127990787	127990238	Acmsd	127729413	0.00589343969677792	0.17980267137629	2.51846142469175	0.0244114372177111	0.0617008593560643
1428	chr1-127496842-127497285	chr1	127496842	127497285	127497064	2900009J06Rik	127753616	0.0435194790463808	0.0511852131576162	1.71122839903424	0.00624053119960882	0.0262645722706406
1429	chr1-127677311-127678210	chr1	127677311	127678210	127677760	2900009J06Rik	127753616	0.0152894792858957	0.0972411454487512	2.16250907217372	0.0208769766254691	0.0353127622935343
1430	chr1-127781674-127781951	chr1	127781674	127781951	127781812	2900009J06Rik	127753616	0.0410816356546648	0.069698115696936	1.73826987832642	0.00784953603786764	0.0355805392650624
1431	chr1-127811385-127811539	chr1	127811385	127811539	127811462	2900009J06Rik	127753616	0.000230100098254388	0.069698115696936	3.50291273935172	0.000726367558683993	0.0196898276578299
1432	chr1-127827072-127827560	chr1	127827072	127827560	127827316	2900009J06Rik	127753616	0.0308395052808413	0.0587940735149883	1.86859623083338	0.00960200150180478	0.0263256829921166
1433	chr1-127899411-127899773	chr1	127899411	127899773	127899592	2900009J06Rik	127753616	1.62977915972033e-06	0.151881104393713	4.65374755979987	0.0107469356868965	0.0303269927930698
1434	chr1-128157046-128157649	chr1	128157046	128157649	128157348	2900009J06Rik	127753616	0.0184654248583295	0.0587940735149883	2.08652768925713	0.00628981665557299	0.0251634603891159
1435	chr1-127755648-127756565	chr1	127755648	127756565	127756106	Ccnt2	127774164	0.0373144707072593	0.116069742952655	1.78273812943257	0.0436121234097434	0.0406440061760358
1436	chr1-127868488-127869315	chr1	127868488	127869315	127868902	Ccnt2	127774164	0.00961606775479142	0.16339825220704	2.34100061349248	0.0597478693224819	0.0442761024013254
1437	chr1-127315134-127315766	chr1	127315134	127315766	127315450	Map3k19	127814791	6.36450785430152e-19	0.356599122414709	8.80809533587457	0.00885813258035067	0.0394797032246053
1438	chr1-127750133-127751417	chr1	127750133	127751417	127750775	Map3k19	127814791	0.02474320479567	0.0696206333588615	1.96437681440727	0.00702830961394104	0.0318637052147284
1439	chr1-127715451-127715646	chr1	127715451	127715646	127715548	Rab3gap1	127868773	0.0262607743145327	0.0472643620699978	1.93883404913633	0.00405555119009967	0.022285976924712
1440	chr1-127732174-127733153	chr1	127732174	127733153	127732664	Rab3gap1	127868773	0.0316575764266242	0.107436738106692	1.85697189417956	0.0356647092529368	0.0386500350806143
1441	chr1-128198056-128198274	chr1	128198056	128198274	128198165	Rab3gap1	127868773	0.0181746615628201	0.120032631051907	2.09299811163741	0.0292735872646889	0.0433631751899742
1442	chr1-127731002-127731703	chr1	127731002	127731703	127731352	Zranb3	127954184	0.0470812324061472	0.110134587691656	1.67383788332058	0.0338617895435906	0.045567613750475
1443	chr1-127773464-127774840	chr1	127773464	127774840	127774152	Zranb3	127954184	0.0233748614542822	0.122361091682118	1.9885606089602	0.0465638244948124	0.0381166492214382
1444	chr1-128416606-128417773	chr1	128416606	128417773	128417190	Gm38026	128097591	0.0137719222399354	0.0450543211112685	2.2037228029854	-0.000777220778095984	0.0207973261552117
1445	chr1-127702046-127703024	chr1	127702046	127703024	127702535	R3hdm1	128103301	0.0267911583706224	0.0929559364786975	1.9301979397681	0.0220437151703411	0.036738315717442
1446	chr1-127728831-127729622	chr1	127728831	127729622	127729226	Gm37868	128143614	0.00128324577014412	0.0658506973683768	3.01538983436858	-0.000944218013298945	0.0221513366598129
1447	chr1-127696575-127697125	chr1	127696575	127697125	127696850	Gm37407	128163214	0.000431930639083889	0.132796698139754	3.33147800037173	0.0137166427294318	0.0357439116803519
1448	chr1-128095402-128095743	chr1	128095402	128095743	128095572	Gm37407	128163214	0.0297093941369665	0.106668287635413	1.88508184850483	0.0136903534650548	0.0493230223632489
1449	chr1-128399449-128399989	chr1	128399449	128399989	128399719	Gm37407	128163214	0.0355768364044057	0.0798960869225016	1.80449544362337	0.0121486480134445	0.0375437018411209
1450	chr1-128613154-128614536	chr1	128613154	128614536	128613845	Gm37407	128163214	0.0287312870398865	0.107188752659903	1.89977560158699	0.0195720786513394	0.0461194858673688
1451	chr1-127793151-127793679	chr1	127793151	127793679	127793415	Ubxn4	128243964	0.00492752406007724	0.138125034658945	2.58087421857449	0.0373505201664572	0.0390466585962293
1452	chr1-128058423-128058998	chr1	128058423	128058998	128058710	Ubxn4	128243964	0.0260443786400205	0.0800546727155498	1.94239948771031	0.0133648592382103	0.034333726866842
1453	chr1-127945023-127945270	chr1	127945023	127945270	127945146	Dars	128363707	0.00661869231139897	0.0998046810972631	2.47731814962335	0.0140952830077873	0.0345976547673164
1454	chr1-127952316-127952687	chr1	127952316	127952687	127952502	Dars	128363707	0.0328887204986995	0.108349122441298	1.83993731407224	0.0300352679521279	0.0425633275058934
1455	chr1-128082823-128083518	chr1	128082823	128083518	128083170	Dars	128363707	0.0247501215335557	0.0876947525905295	1.96425745326727	0.0159885887277103	0.0365054813683135
1456	chr1-128102299-128103889	chr1	128102299	128103889	128103094	Dars	128363707	0.0475282946891173	0.111050009834302	1.66930681971694	0.0399803249829199	0.0425743692004043
1457	chr1-128767587-128768230	chr1	128767587	128768230	128767908	Dars	128363707	0.00248799076974752	0.106488307667183	2.80858454245499	0.0112417891933093	0.0339126407035688
1458	chr1-130512608-130513465	chr1	130512608	130513465	130513036	Gm15675	130429781	0.0164279625204701	0.0524651046970159	2.13383945402303	0.00167801194953461	0.0238008031259006
1459	chr1-130309513-130310128	chr1	130309513	130310128	130309820	Gm16083	130462576	0.0131422561351943	0.0316903270335789	2.22198214509953	-0.00450345363396515	0.0162889610735026
1460	chr1-130373319-130374336	chr1	130373319	130374336	130373828	Gm16083	130462576	0.0489542585209753	0.0374799532558306	1.65507878803688	0.000998281462233276	0.0220422568745921
1461	chr1-130550379-130551300	chr1	130550379	130551300	130550840	Gm16083	130462576	0.0487096069548303	0.0355908871308513	1.65749611388844	-0.00249844124870935	0.0229800408341255
1462	chr1-130821471-130822873	chr1	130821471	130822873	130822172	Gm16083	130462576	0.0392319142475978	0.0468114760064268	1.75966968599668	0.00330262384341832	0.0247255791863943
1463	chr1-130637816-130638566	chr1	130637816	130638566	130638191	C4bp	130634773	0.0386417765178522	0.136575195009942	1.7666697453059	0.0478049739694022	0.0502472073665185
1464	chr1-130644070-130644305	chr1	130644070	130644305	130644188	C4bp	130634773	0.0228606946231726	0.108007089900027	1.99795638113285	0.0233221260244871	0.0423857921400284
1465	chr1-130659451-130662102	chr1	130659451	130662102	130660776	C4bp	130634773	0.0035714505943502	0.17489221280963	2.69010746941757	0.0535979593748443	0.0450889991621958
1466	chr1-130797082-130798866	chr1	130797082	130798866	130797974	C4bp	130634773	0.0412173982326107	0.131268846283491	1.73673024560219	0.0567056954790661	0.0429330640110843
1467	chr1-130428561-130429148	chr1	130428561	130429148	130428854	Gm29427	130670209	0.0249647391183332	0.0493438387688209	1.96056765817755	0.00182872292354042	0.0242353869539235
1468	chr1-130731848-130732062	chr1	130731848	130732062	130731955	Pfkfb2	130689182	0.0130950404432524	0.115461414680534	2.22338157725966	0.0124129012696444	0.0463476510126967
1469	chr1-130987511-130987762	chr1	130987511	130987762	130987636	Pfkfb2	130689182	0.0200787580845706	0.0775994827658593	2.05212499725148	0.00933502863243371	0.0332652514953309
1470	chr1-130678132-130680681	chr1	130678132	130680681	130679406	Yod1	130717327	0.0489744357328418	0.0844896367284741	1.65487985452665	0.0245672108192818	0.0362095325200101
1471	chr1-130715328-130717862	chr1	130715328	130717862	130716595	Gm37163	130727132	0.0486664393430057	0.0514196188475283	1.6579236462696	0.00500590654222507	0.0279950843392191
1472	chr1-130685074-130685249	chr1	130685074	130685249	130685162	AA986860	130731976	0.0203181362268306	0.0855653889703301	2.04722220216873	0.010232684309522	0.0367975223114541
1473	chr1-130733304-130734478	chr1	130733304	130734478	130733891	AA986860	130731976	0.0402068307154637	0.0725789335147496	1.7482909390335	0.0141887337588548	0.0333984455631706
1474	chr1-130840528-130841940	chr1	130840528	130841940	130841234	AA986860	130731976	0.0141073553516172	0.097176380074506	2.19428801236208	0.0180296891689875	0.0360694177152796
1475	chr1-131184384-131186077	chr1	131184384	131186077	131185230	AA986860	130731976	0.0460933207677936	0.0863225119615217	1.68397426941469	0.0193229173239331	0.0397865904809082
1476	chr1-131214387-131215128	chr1	131214387	131215128	131214758	AA986860	130731976	0.0420037203808382	0.106346259736856	1.72789282596537	0.0171618722262607	0.0516145366022736
1477	chr1-130633468-130634463	chr1	130633468	130634463	130633966	Gm28856	130766384	0.00272231307019721	0.155726170173445	2.77947847741575	0.0203630931554137	0.0487008905152187
1478	chr1-130740035-130741830	chr1	130740035	130741830	130740932	Gm28856	130766384	0.0311295702034763	0.1253694362246	1.86444569892569	0.0245612432537416	0.0540687202791399
1479	chr1-130835234-130835838	chr1	130835234	130835838	130835536	Gm28856	130766384	0.0464500177557554	0.0649603871166527	1.68029447497008	0.00767307514729064	0.0340936144364708
1480	chr1-131120993-131121108	chr1	131120993	131121108	131121050	Gm28856	130766384	8.51506003697629e-17	0.346294240070559	8.24133392240687	0.0172694242506458	0.0399237330895363
1481	chr1-131159726-131160292	chr1	131159726	131160292	131160009	Gm28856	130766384	0.00422410892684586	0.222451139225585	2.63361115207776	0.0156805128247175	0.0785122079384187
1482	chr1-130443652-130443894	chr1	130443652	130443894	130443773	Pigr	130826684	0.0466144462955163	0.0789119223657527	1.67860581465864	0.0183487604636941	0.0360794424594406
1483	chr1-131083317-131084757	chr1	131083317	131084757	131084037	Pigr	130826684	0.0423963213080059	0.121328546342163	1.72353045520299	0.0467147426937916	0.0432912591843835
1484	chr1-131230744-131231548	chr1	131230744	131231548	131231146	Pigr	130826684	0.00137610054649778	0.202489199529881	2.9941394660535	0.0562139418274349	0.0488538557942485
1485	chr1-131256700-131257176	chr1	131256700	131257176	131256938	Pigr	130826684	0.0190591251767924	0.0722598056825794	2.07358090243574	0.00789701907996669	0.0310394383585462
1486	chr1-130663389-130664292	chr1	130663389	130664292	130663840	Fcmr	130865669	2.90685082533309e-47	0.129584489839768	14.3919457202953	-0.00269909660246642	0.00919150120582309
1487	chr1-130763717-130764616	chr1	130763717	130764616	130764166	Fcmr	130865669	0.0351863646167818	0.0718067237772426	1.809504064796	0.0021125241966929	0.0385156358233474
1488	chr1-130766904-130767420	chr1	130766904	130767420	130767162	Fcmr	130865669	2.01843345464418e-06	0.134790034198554	4.60947519535283	0.00173348820708982	0.0288658774269158
1489	chr1-130831817-130832713	chr1	130831817	130832713	130832265	Fcmr	130865669	0.00859736222210684	0.116771644674562	2.38251729124324	0.0122888456582664	0.0438539520364927
1490	chr1-131207673-131208714	chr1	131207673	131208714	131208194	Fcmr	130865669	0.0196434292055774	0.0813410027806219	2.06116964465667	0.0069525259303524	0.0360904193612169
1491	chr1-130646758-130646873	chr1	130646758	130646873	130646816	Mapkapk2	131053700	0.0310838670716954	0.0371710133026206	1.86509753421418	-0.000677265943888911	0.0202929222478738
1492	chr1-130649146-130649815	chr1	130649146	130649815	130649480	Mapkapk2	131053700	0.0254576120098871	0.0371710133026206	1.95219359771419	-0.00133307987395292	0.0197235014097258
1493	chr1-130775445-130776128	chr1	130775445	130776128	130775786	Mapkapk2	131053700	0.0128099464418071	0.0371710133026206	2.23192541427806	-0.0029493102672607	0.0179756560471169
1494	chr1-130826460-130827901	chr1	130826460	130827901	130827180	Mapkapk2	131053700	0.0461812147666031	0.110651182180649	1.68306541081558	0.0385696297457299	0.042827540731165
1495	chr1-130878139-130878603	chr1	130878139	130878603	130878371	Mapkapk2	131053700	0.0401577951656851	0.0371710133026206	1.74885787154642	0.00150001773666038	0.0203967378632194
1496	chr1-131137764-131139565	chr1	131137764	131139565	131138664	Mapkapk2	131053700	0.0320449508922192	0.104745686970015	1.8515539437476	0.0356094697250203	0.0373395641420315
1497	chr1-131473526-131474198	chr1	131473526	131474198	131473862	Mapkapk2	131053700	0.0425935060270122	0.104177252467279	1.72135176145204	0.0334872030577393	0.041066591380433
1498	chr1-131489091-131489922	chr1	131489091	131489922	131489506	Mapkapk2	131053700	0.0287726489540626	0.103678778709679	1.89914588204114	0.0336565985151203	0.0368703535924799
1499	chr1-131198494-131199789	chr1	131198494	131199789	131199142	Gm25549	131073658	0.0023379253140537	0.172289956148043	2.828556091962	0.011570104177027	0.056820457769156
1500	chr1-131089821-131090742	chr1	131089821	131090742	131090282	Gm37084	131086252	0.0452620350268188	0.0759804815097833	1.69263969716743	0.0188439662671961	0.0337558638960216
1501	chr1-131485998-131486707	chr1	131485998	131486707	131486352	Gm37084	131086252	0.031705702941674	0.0855349299381905	1.85629581081325	0.0178948218957684	0.0364382161767572
1502	chr1-131555008-131555466	chr1	131555008	131555466	131555237	Gm37084	131086252	0.0196556015019713	0.0711424242235819	2.06091444447551	0.00935909653823472	0.0299785989908332
1503	chr1-130681705-130682117	chr1	130681705	130682117	130681911	Eif2d	131153181	0.00133069930000601	0.121501654147893	3.00436040132613	0.0158617062309006	0.0351622088582858
1504	chr1-130703735-130704095	chr1	130703735	130704095	130703915	Eif2d	131153181	0.0173277563450087	0.0998717350948781	2.11236082191846	0.0215329872834013	0.0370858742496129
1505	chr1-130776826-130777059	chr1	130776826	130777059	130776942	Eif2d	131153181	0.000947433621379605	0.0609573724196331	3.10623396709873	-0.000986169519282517	0.0199416858469202
1506	chr1-131048261-131049632	chr1	131048261	131049632	131048946	Eif2d	131153181	0.0226744293832957	0.0926633070930311	2.00140410403254	0.0177592995367634	0.0374257289696504
1507	chr1-131053213-131053645	chr1	131053213	131053645	131053429	Eif2d	131153181	0.000252854938096065	0.137488764251869	3.47771363735586	0.0175032371720356	0.0345012670942798
1508	chr1-131075009-131076029	chr1	131075009	131076029	131075519	Eif2d	131153181	0.0444790151618668	0.0814622584048399	1.70091989441221	0.0222483486565195	0.0348128738706904
1509	chr1-131175389-131175699	chr1	131175389	131175699	131175544	Eif2d	131153181	0.010443330895141	0.0862343864596857	2.31002695620656	0.0155676430032028	0.0305913068532019
1510	chr1-131459777-131460192	chr1	131459777	131460192	131459984	Eif2d	131153181	0.00370103092110031	0.0609573724196331	2.67819270460942	0.000819873368481134	0.0224545078282267
1511	chr1-130760980-130762211	chr1	130760980	130762211	130761596	Rassf5	131176410	0.0450535665742197	0.104161177240137	1.69483285379493	0.0346763499172816	0.0409980412919604
1512	chr1-130829726-130830341	chr1	130829726	130830341	130830034	Rassf5	131176410	0.0478254587016038	0.100538509347146	1.66631386089143	0.0361245432600328	0.0386565626073909
1513	chr1-131103889-131104052	chr1	131103889	131104052	131103970	Rassf5	131176410	0.00100483614728634	0.100388112041828	3.08879918502578	0.00602275755243053	0.0305508221275348
1514	chr1-131244442-131246617	chr1	131244442	131246617	131245530	Rassf5	131176410	0.0192188237328765	0.151722977870133	2.07015696870857	0.0501638715307208	0.0490586500804177
1515	chr1-131437120-131437394	chr1	131437120	131437394	131437257	Rassf5	131176410	0.0125277000005741	0.111681780137845	2.24054751030687	0.0253251442751649	0.038542648823748
1516	chr1-131125624-131126902	chr1	131125624	131126902	131126263	Ikbke	131254343	0.0376514473131841	0.101900601004709	1.77861505219682	0.0329517973637766	0.0387654448081788
1517	chr1-131546552-131548023	chr1	131546552	131548023	131547288	Ikbke	131254343	0.01263471589174	0.115825659495268	2.2372587771616	0.035571979025351	0.0358714339571099
1518	chr1-131164463-131164645	chr1	131164463	131164645	131164554	Srgap2	131285251	0.0378485806751042	0.0462846372309606	1.77621697549045	5.36936903812686e-05	0.0260277568441851
1519	chr1-131278296-131278406	chr1	131278296	131278406	131278351	Srgap2	131285251	0.0158295512690186	0.0851763849126561	2.1486884794486	0.00594854458095521	0.03687265096336
1520	chr1-131071937-131072960	chr1	131071937	131072960	131072448	Gm38262	131341302	0.0359282779596354	0.0458569580949221	1.80002585429631	-0.0006213612939313	0.025820917670665
1521	chr1-131060099-131061212	chr1	131060099	131061212	131060656	Gm29488	131406812	0.00651352574334706	0.0517172269046218	2.48302890941557	-0.00154682794091924	0.0214512423289014
1522	chr1-131119008-131119429	chr1	131119008	131119429	131119218	Gm29488	131406812	0.00282050976312916	0.0592533100948859	2.76794950309879	-0.00197457518937182	0.0221203042959099
1523	chr1-131187060-131187317	chr1	131187060	131187317	131187188	Gm29488	131406812	0.000834062250482929	0.0449837790467911	3.14372442279591	-0.00378915046621425	0.0155143781558399
1524	chr1-131242815-131243183	chr1	131242815	131243183	131242999	Gm29488	131406812	0.0212603881428868	0.0424840606482993	2.02838689761633	0.00042204766236495	0.0207366814661264
1525	chr1-131511707-131512544	chr1	131511707	131512544	131512126	Gm29488	131406812	0.0380107086462735	0.0410629435902863	1.77425235726831	-0.000818669778853751	0.0236052178246066
1526	chr1-131526371-131528411	chr1	131526371	131528411	131527391	Gm29488	131406812	0.0238428579224094	0.0354454068941267	1.9801585496449	-0.00648457981007217	0.0211750653561141
1527	chr1-131091258-131091727	chr1	131091258	131091727	131091492	Gm24273	131498639	0.0305776660845182	0.0541262630744092	1.87237072566003	0.00123181005577121	0.0282499893283646
1528	chr1-131345514-131345860	chr1	131345514	131345860	131345687	Gm24273	131498639	2.99456961686544e-16	0.141794451838792	8.08953815266438	-0.00384427180439562	0.0180033422050454
1529	chr1-131570150-131571027	chr1	131570150	131571027	131570588	Gm24273	131498639	0.00459852540671301	0.105956471935853	2.60464122998922	0.00543318465813627	0.0385939092571814
1530	chr1-131095807-131098008	chr1	131095807	131098008	131096908	Fam72a	131527903	0.017915825756014	0.0821342267824689	2.09883269606082	0.0154264516593339	0.0317832742211111
1531	chr1-131802685-131803096	chr1	131802685	131803096	131802890	Fam72a	131527903	0.0477996141016593	0.0603981101587886	1.66657356879069	0.00773926132884694	0.0315970742702659
1532	chr1-131962949-131964384	chr1	131962949	131964384	131963666	Avpr1b	131599239	8.66916175737612e-05	0.145304113771404	3.75493967181861	0.00390204090486459	0.0376576150950661
1533	chr1-131437980-131438826	chr1	131437980	131438826	131438403	Ctse	131638306	0.0145914739726973	0.0676995304557541	2.18100633467375	0.00771999194437704	0.0275008547924962
1534	chr1-131478454-131479432	chr1	131478454	131479432	131478943	Ctse	131638306	0.0186219647267271	0.0435113069428817	2.08308002874087	0.000175024387225919	0.0208039450994356
1535	chr1-132138030-132140352	chr1	132138030	132140352	132139191	Ctse	131638306	0.0241632433007746	0.0656701797702112	1.97448618653326	0.0112475959364762	0.0275629093811431
1536	chr1-131237896-131239352	chr1	131237896	131239352	131238624	Rab7b	131688695	0.000521628157517321	0.0775994827658593	3.2785939477535	0.000838007249157442	0.0234129254003226
1537	chr1-131465564-131466628	chr1	131465564	131466628	131466096	Rab7b	131688695	2.1898665562712e-17	0.25637480146362	8.40225825685112	0.00167046829199813	0.030313794861511
1538	chr1-131796760-131798001	chr1	131796760	131798001	131797380	Rab7b	131688695	0.0459589923718333	0.0611066942083863	1.68536597123721	0.00489271442994344	0.0333541680191732
1539	chr1-131770326-131771389	chr1	131770326	131771389	131770858	Pm20d1	131797381	0.0472186880228086	0.103050955043679	1.67244108590967	0.0301056087770678	0.0436160931952557
1540	chr1-131992497-131993926	chr1	131992497	131993926	131993212	Pm20d1	131797381	0.0385073241059507	0.114383889271295	1.76827675350834	0.0404034856695786	0.0418375706489021
1541	chr1-132237489-132237932	chr1	132237489	132237932	132237710	Pm20d1	131797381	0.0141908704974083	0.151213392415889	2.19196905705039	0.0502071949018246	0.0460801201500457
1542	chr1-131712382-131712908	chr1	131712382	131712908	131712645	Rab29	131867224	0.0151766921239534	0.0626766175114795	2.16544812138758	0.00150527300371775	0.02824881552395
1543	chr1-132110240-132111657	chr1	132110240	132111657	132110948	Rab29	131867224	0.0119420703430197	0.0912253849519797	2.25898784971448	0.0162794404480534	0.0331767807044199
1544	chr1-131974130-131974322	chr1	131974130	131974322	131974226	Nucks1	131910534	0.0481828988906964	0.0930141295000751	1.66273347754009	0.026699258649944	0.0398830430408124
1545	chr1-131980139-131980943	chr1	131980139	131980943	131980541	Nucks1	131910534	0.0229461819156552	0.123434741973044	1.99638195157054	0.0338326045363423	0.0448822618167894
1546	chr1-132067665-132068246	chr1	132067665	132068246	132067956	Nucks1	131910534	0.00851169390975677	0.127469443268437	2.386202213115	0.0394987939987985	0.0368663849132884
1547	chr1-131612646-131614996	chr1	131612646	131614996	131613821	Gm38067	131914529	0.0478228643876489	0.0648879032297826	1.66633992562772	0.0102953384967802	0.0327619616462332
1548	chr1-131795181-131795664	chr1	131795181	131795664	131795422	Gm38067	131914529	0.00822822041546315	0.121790520623005	2.39863206959519	0.0165008940295359	0.0438956970216938
1549	chr1-132006854-132008605	chr1	132006854	132008605	132007730	Gm38067	131914529	0.0479714245105593	0.0644656042099909	1.66484918145103	0.0150741888924593	0.029667201010054
1550	chr1-132246744-132246913	chr1	132246744	132246913	132246828	Gm38067	131914529	0.00124629666337328	0.0939253676609568	3.02423913109649	0.00193858717724363	0.0304165036216438
1551	chr1-132355049-132356309	chr1	132355049	132356309	132355679	Gm38067	131914529	0.00183168956166672	0.0992270832157562	2.90578086098463	0.00944736719134154	0.0308969328106843
1552	chr1-131937456-131939529	chr1	131937456	131939529	131938492	Gm29103	131962954	2.97703118203195e-06	0.125603240482729	4.52801405024069	0.00145370360510227	0.0274180988619123
1553	chr1-131968694-131970907	chr1	131968694	131970907	131969800	Gm29103	131962954	0.049387861256614	0.0489327299207327	1.65081810286904	0.00410068868958808	0.0271574688654243
1554	chr1-131623527-131624660	chr1	131623527	131624660	131624094	Slc45a3	131962967	0.00211178222835225	0.107354423391797	2.8609629210113	0.0105368688174678	0.0338408980638259
1555	chr1-131806687-131806805	chr1	131806687	131806805	131806746	Slc45a3	131962967	0.0218282782193338	0.130165866642601	2.0173734438802	0.0272111131077361	0.051034058095284
1556	chr1-132416748-132418193	chr1	132416748	132418193	132417470	Slc45a3	131962967	0.0034062892533178	0.109456782047037	2.70586963023819	0.0214798841695363	0.0325133542630271
1557	chr1-131726544-131727006	chr1	131726544	131727006	131726775	Mfsd4a	132022806	0.0151598137004652	0.0614856442251523	2.16588955840539	0.00430430278296732	0.026400857430738
1558	chr1-131812421-131813740	chr1	131812421	131813740	131813080	Mfsd4a	132022806	0.01326848128985	0.0928066394500399	2.21826216086636	0.0082506983295469	0.0381181010126725
1559	chr1-132019992-132020456	chr1	132019992	132020456	132020224	Mfsd4a	132022806	1.19918856152978e-14	0.352418824577097	7.62723738708491	0.0115980637764464	0.0446846929633732
1560	chr1-132317172-132318528	chr1	132317172	132318528	132317850	Mfsd4a	132022806	0.0357463852903625	0.0614856442251523	1.80233464685762	0.00609973014896345	0.0307300945319752
1561	chr1-131637877-131639270	chr1	131637877	131639270	131638574	Cdk18	132112237	0.0337208968048512	0.123098510794538	1.82871847316974	0.0301669731542713	0.0508178481290166
1562	chr1-131983021-131983419	chr1	131983021	131983419	131983220	Cdk18	132112237	0.0386723326096467	0.113159300063608	1.76630516692774	0.0317992732224782	0.0460622707584814
1563	chr1-132298020-132299920	chr1	132298020	132299920	132298970	Cdk18	132112237	0.0496867628157199	0.111902478500599	1.64789838137204	0.0365789632673655	0.0457088350135521
1564	chr1-132315841-132316684	chr1	132315841	132316684	132316262	Cdk18	132112237	0.0440038057896232	0.10354863148709	1.70600251369033	0.0367684210645233	0.0391442626178266
1565	chr1-132341792-132342366	chr1	132341792	132342366	132342079	Cdk18	132112237	0.0302885832622871	0.0504680480911898	1.87656916733808	0.00181796624250739	0.0259250139538916
1566	chr1-132483477-132483975	chr1	132483477	132483975	132483726	Cdk18	132112237	0.0423997735786689	0.0935422695668701	1.72349224065066	0.017851383177824	0.0439171611010392
1567	chr1-132367248-132368255	chr1	132367248	132368255	132367752	Gm29629	132139504	0.000538580926246211	0.07153544536556	3.26955659952097	0.000469936074714498	0.0217355189083613
1568	chr1-131866915-131868344	chr1	131866915	131868344	131867630	Lemd1	132191431	0.0207670305165857	0.0433731337287601	2.03815873267301	0.000244511029675262	0.0211605808751325
1569	chr1-132333518-132334851	chr1	132333518	132334851	132334184	Lemd1	132191431	0.0461249800227197	0.0403081482691138	1.68364673997165	-0.00146700701175841	0.0248123043207838
1570	chr1-132374144-132374801	chr1	132374144	132374801	132374472	Lemd1	132191431	0.0322688056968391	0.0439082604803448	1.84844764656804	-0.00112436166046719	0.0243624006470633
1571	chr1-132390118-132390929	chr1	132390118	132390929	132390524	Lemd1	132191431	0.000229653181921035	0.0586785632224398	3.50343057627031	-0.00547613732517432	0.0183119657007481
1572	chr1-132346288-132346740	chr1	132346288	132346740	132346514	Klhdc8a	132298626	0.027483948474084	0.0371641921287914	1.91912989484858	-0.00564760576988845	0.0223079209039458
1573	chr1-132388008-132388147	chr1	132388008	132388147	132388078	Klhdc8a	132298626	0.0464891002330283	0.0439412631334579	1.6798926687467	0.00188516423042385	0.0250349916309893
1574	chr1-131826674-131826884	chr1	131826674	131826884	131826779	Nuak2	132316126	0.00455363377699924	0.0342469484307331	2.6080010480574	-0.00572411029461998	0.0153263200392983
1575	chr1-131844712-131845552	chr1	131844712	131845552	131845132	Nuak2	132316126	0.0123082774740535	0.0903557617828224	2.24736742668119	0.0175200319743301	0.0324093554724396
1576	chr1-131910010-131911653	chr1	131910010	131911653	131910832	Nuak2	132316126	0.0407762594464073	0.0874187836257884	1.74174817399652	0.0276966645981964	0.0342886072276205
1577	chr1-132326624-132327447	chr1	132326624	132327447	132327036	Nuak2	132316126	0.0387879452706825	0.0979932312816161	1.76492786095321	0.0249250594637602	0.0414000897342018
1578	chr1-132476633-132477986	chr1	132476633	132477986	132477310	Nuak2	132316126	0.0123993326687281	0.0889401389876146	2.24452464072139	0.0177107441749509	0.0317347350616612
1579	chr1-132557912-132558680	chr1	132557912	132558680	132558296	Nuak2	132316126	0.0069793994156569	0.0686766871943929	2.45832191350181	-0.000328479985813434	0.0280700289092369
1580	chr1-131846301-131846567	chr1	131846301	131846567	131846434	F730311O21Rik	132342023	0.0428877980474583	0.0571191406615123	1.71811524816347	0.00462980880283382	0.0305505302480642
1581	chr1-132075614-132076126	chr1	132075614	132076126	132075870	F730311O21Rik	132342023	0.0046646217517784	0.0967640482378888	2.59974728646688	0.00343935344090172	0.0358976025411368
1582	chr1-132169845-132170734	chr1	132169845	132170734	132170290	F730311O21Rik	132342023	0.0155091920714022	0.0612575488676364	2.15683678118792	0.00266379255327075	0.0271665231349096
1583	chr1-132212126-132212569	chr1	132212126	132212569	132212348	F730311O21Rik	132342023	0.0430647122560763	0.068356607606954	1.71617824050465	0.0085089568641138	0.0348726311348882
1584	chr1-131940865-131941368	chr1	131940865	131941368	131941116	Tmcc2	132356315	0.0216296321225378	0.0312165099524642	2.02119808144145	-0.010125553931173	0.0204542366546051
1585	chr1-131989781-131990836	chr1	131989781	131990836	131990308	Tmcc2	132356315	0.00927665723472488	0.0387891920420727	2.35438638483993	-0.0106843151458355	0.0210133338803145
1586	chr1-132000634-132000881	chr1	132000634	132000881	132000758	Tmcc2	132356315	0.0262134013277649	0.040105875620568	1.93961248302652	-0.0039880192536275	0.0227333528011701
1587	chr1-132022152-132022716	chr1	132022152	132022716	132022434	Tmcc2	132356315	0.00493215631736343	0.0444688454534286	2.58054980471784	-0.008519713119449	0.020533825185626
1588	chr1-132306160-132307056	chr1	132306160	132307056	132306608	Tmcc2	132356315	0.0400707369184366	0.0296395637288394	1.74986579676972	-0.0104850556220248	0.0229301123691514
1589	chr1-132431844-132432030	chr1	132431844	132432030	132431937	Tmcc2	132356315	0.00847958547436406	0.040105875620568	2.38759170788577	-0.00430849867298171	0.0186021647448587
1590	chr1-131918852-131919734	chr1	131918852	131919734	131919293	Dstyk	132417555	4.1380970350154e-05	0.124854429790424	3.93625816163644	0.0136291734000331	0.0282565959403818
1591	chr1-132211088-132211206	chr1	132211088	132211206	132211147	Dstyk	132417555	0.0348152890982899	0.0359150720693632	1.81430632592119	-0.00104952625713869	0.020373956590673
1592	chr1-132125580-132126515	chr1	132125580	132126515	132126048	6030442K20Rik	132466433	0.0497536083685712	0.0629304142024467	1.64724734113617	0.00977619170393716	0.0322685131559217
1593	chr1-132328302-132329238	chr1	132328302	132329238	132328770	6030442K20Rik	132466433	0.0371471673660813	0.0666000927088131	1.78479647872161	0.00891362850353389	0.0323210320577269
1594	chr1-132758716-132759207	chr1	132758716	132759207	132758962	6030442K20Rik	132466433	0.0351229951616038	0.0783271242564555	1.81032120632494	0.0163103085878702	0.0342573546903773
1595	chr1-132150383-132150505	chr1	132150383	132150505	132150444	Tmem81	132506230	2.94830266382342e-05	0.177588319407601	4.01691070953532	0.0182450106509432	0.0396681231620135
1596	chr1-132377124-132377369	chr1	132377124	132377369	132377246	Tmem81	132506230	0.000435786975780468	0.147251880013875	3.32900322498533	0.0104057665516267	0.0411072336713797
1597	chr1-132647052-132648429	chr1	132647052	132648429	132647740	Tmem81	132506230	0.0245568988549145	0.104726653739547	1.96760244928953	0.0133399592825373	0.0464457108650217
1598	chr1-132319162-132319780	chr1	132319162	132319780	132319471	Cntn2	132509427	0.0384993884511587	0.104568536865084	1.76837174522815	0.0126594769083893	0.0519738342374596
1599	chr1-132151734-132152307	chr1	132151734	132152307	132152020	Nfasc	132564690	0.0333682055726174	0.0742745664411062	1.83344506435922	0.0116979871051472	0.0341305995758478
1600	chr1-132834070-132834183	chr1	132834070	132834183	132834126	Mdm4	132959484	0.0126179835319771	0.0384298210665208	2.23777138951763	-0.000777397194934349	0.0175206540065322
1601	chr1-133130775-133132092	chr1	133130775	133132092	133131434	Mdm4	132959484	0.0122201921394245	0.114842034410846	2.25013488381133	0.0366830847643319	0.0347352286339951
1602	chr1-133361769-133364300	chr1	133361769	133364300	133363034	Mdm4	132959484	0.0470222357908395	0.101734257887345	1.67443839845132	0.0372478409769739	0.0385122659454143
1603	chr1-133366929-133367138	chr1	133366929	133367138	133367034	Mdm4	132959484	0.0284539922044277	0.11115332196196	1.90401689081523	0.035500709436349	0.0397331625000548
1604	chr1-133381583-133382505	chr1	133381583	133382505	133382044	Mdm4	132959484	0.0470909775112892	0.0877956639690032	1.67373874784872	0.0308646509358575	0.0340142767838289
1605	chr1-132800356-132800654	chr1	132800356	132800654	132800505	Pik3c2b	133045667	0.00498426749202112	0.0619143256372199	2.57691885251051	-0.00316398125145541	0.0252543097448622
1606	chr1-133123858-133124669	chr1	133123858	133124669	133124264	Pik3c2b	133045667	0.0451470503805274	0.0359650232815732	1.69384836576906	-0.00562678206985491	0.0245546214123743
1607	chr1-133385452-133385835	chr1	133385452	133385835	133385644	Pik3c2b	133045667	0.0400108569919314	0.030888388480534	1.75056009563017	-0.00856459265522382	0.0225373474662437
1608	chr1-133418166-133418758	chr1	133418166	133418758	133418462	Pik3c2b	133045667	0.0203584889566278	0.0440040992225941	2.04640055103407	-0.00719362893528061	0.0250184296187781
1609	chr1-133414994-133415612	chr1	133414994	133415612	133415303	Gm28609	133050128	1.1511362192915e-07	0.0911834083699592	5.17311173372954	-0.00116872473170814	0.0178523368245685
1610	chr1-133408306-133408551	chr1	133408306	133408551	133408428	Ppp1r15b	133131143	0.0459272860882903	0.0347203934022425	1.68569493903363	-0.000643211569470753	0.0209786504976911
1611	chr1-133440322-133440819	chr1	133440322	133440819	133440570	Ppp1r15b	133131143	0.0446792925051914	0.0731705668894984	1.69879092030708	0.00936154752578974	0.0375614318401079
1612	chr1-133448406-133448591	chr1	133448406	133448591	133448498	Ppp1r15b	133131143	0.0288598348952565	0.0667288443153078	1.89782097033999	0.00867919722683641	0.0305875253755216
1613	chr1-132994866-132995165	chr1	132994866	132995165	132995016	Plekha6	133164210	0.0411050816501056	0.0708832961996136	1.73800369161663	0.0150727313932002	0.0321118793220172
1614	chr1-133255148-133256103	chr1	133255148	133256103	133255626	Plekha6	133164210	0.0165115034005195	0.150908027336272	2.13180346354421	0.0492536575015734	0.0476846818072497
1615	chr1-133181077-133181716	chr1	133181077	133181716	133181396	Gm19461	133250398	0.013433500601423	0.0703595559661892	2.21344470865077	0.00866646077695272	0.0278719838576144
1616	chr1-133257231-133257368	chr1	133257231	133257368	133257300	Gm19461	133250398	0.0411388672340818	0.0702059251152907	1.73762033409953	0.00991007815507332	0.0347002424965659
1617	chr1-133277664-133277876	chr1	133277664	133277876	133277770	Gm19461	133250398	0.0250259902840078	0.122179115551475	1.95951948229004	0.00880995505937663	0.0578555924126902
1618	chr1-133710654-133710925	chr1	133710654	133710925	133710790	Gm19461	133250398	0.0056675670311971	0.15148001611596	2.53219374391064	0.016156834995059	0.0534410850063596
1619	chr1-133057079-133058129	chr1	133057079	133058129	133057604	Golt1a	133309800	2.39779928522067e-05	0.0783288936572515	4.06537162469793	-0.0025129587997892	0.0198854766353734
1620	chr1-133073301-133073850	chr1	133073301	133073850	133073576	Golt1a	133309800	0.000203971283118132	0.0504792424239376	3.53489153912192	-0.0055003011635176	0.0158362832262063
1621	chr1-133076817-133077501	chr1	133076817	133077501	133077159	Golt1a	133309800	0.00259798250020019	0.0711676017146046	2.79462685962859	0.00201336412782754	0.0247454279445262
1622	chr1-133103202-133104678	chr1	133103202	133104678	133103940	Golt1a	133309800	0.030942083091183	0.0512541226730351	1.867124769385	0.000156695935735049	0.0273669052947815
1623	chr1-133237723-133238213	chr1	133237723	133238213	133237968	Golt1a	133309800	0.0336360838372176	0.0637898551798452	1.82985136469623	0.00418285835054594	0.0325747751862865
1624	chr1-133383036-133383213	chr1	133383036	133383213	133383124	Golt1a	133309800	0.00281583844129871	0.100004945277275	2.76848968200221	0.00721141231663512	0.0335177456372278
1625	chr1-133163755-133164935	chr1	133163755	133164935	133164345	Gm28040	133309827	0.0307269291639863	0.119559651567876	1.8702157867426	0.0162524530029261	0.0552381170650272
1626	chr1-133201578-133201765	chr1	133201578	133201765	133201672	Gm28040	133309827	1.38029755865356e-45	0.446639876732004	14.1224906001647	0.00234897837515398	0.0314598119365482
1627	chr1-133296117-133297032	chr1	133296117	133297032	133296574	Gm28040	133309827	0.00128961970442693	0.147845639351425	3.01388689670353	0.012818946919681	0.0448015128170305
1628	chr1-133306962-133307530	chr1	133306962	133307530	133307246	Gm28040	133309827	0.0390468503986266	0.0835546629458324	1.76185558297059	0.0122359342564129	0.0404793272381452
1629	chr1-133309370-133310778	chr1	133309370	133310778	133310074	Gm28040	133309827	0.000824552521685887	0.122803399364899	3.14707881338959	0.00998667751378901	0.0358480764355563
1630	chr1-133507970-133508877	chr1	133507970	133508877	133508424	Gm28040	133309827	0.00436879533924723	0.137552588331971	2.62215412497531	0.00951516244867815	0.0488290999616578
1631	chr1-133771996-133772977	chr1	133771996	133772977	133772486	Gm28040	133309827	0.0196668783850765	0.0503798458421888	2.06067813693629	0.000620747573536974	0.024146953071784
1632	chr1-133210242-133211211	chr1	133210242	133211211	133210726	Etnk2	133363572	0.0341869236295884	0.239660703015857	1.82253500547638	0.0943256572713243	0.0797433494049927
1633	chr1-133224794-133227318	chr1	133224794	133227318	133226056	Etnk2	133363572	0.0471367746008523	0.221618202474989	1.67327308117658	0.092775584854831	0.0770003528231985
1634	chr1-133254280-133254785	chr1	133254280	133254785	133254532	Etnk2	133363572	0.00318440313458035	0.30532195304712	2.72816334209231	0.0965365352150033	0.0765296617731079
1635	chr1-133371518-133372495	chr1	133371518	133372495	133372006	Etnk2	133363572	0.000930884915965956	0.356619721788238	3.11144050866822	0.10788395553832	0.0799423178932589
1636	chr1-133825681-133825846	chr1	133825681	133825846	133825764	Etnk2	133363572	0.00081087273969164	0.338150139727773	3.15196709468634	0.067584111079789	0.0858403722247325
1637	chr1-133145918-133146674	chr1	133145918	133146674	133146296	Sox13	133382303	0.0388035083497217	0.0762192179438599	1.76474271180532	0.0179784667323852	0.0330024035922465
1638	chr1-133356287-133356514	chr1	133356287	133356514	133356400	Sox13	133382303	0.0100985973142206	0.0795704736864295	2.32266427955708	0.00685510141230353	0.0313068801695234
1639	chr1-133397838-133398106	chr1	133397838	133398106	133397972	Sox13	133382303	0.0453768343544126	0.0529038741832553	1.69143543829557	0.00750326497960827	0.0268414674162181
1640	chr1-133685429-133686417	chr1	133685429	133686417	133685923	Sox13	133382303	0.0016442171022242	0.0901533338136608	2.93940466342481	0.0148473269748962	0.025619475867274
1641	chr1-133236745-133237409	chr1	133236745	133237409	133237077	Snrpe	133603871	0.0289089088605743	0.074970172130616	1.89707668598663	0.0190768750858174	0.029462855907551
1642	chr1-133285674-133286525	chr1	133285674	133286525	133286100	Snrpe	133603871	0.0167248580329615	0.0935594722247479	2.12664349045669	0.0179222127308676	0.0355664970801652
1643	chr1-133609793-133610696	chr1	133609793	133610696	133610244	Snrpe	133603871	0.0142030226288432	0.100325722672162	2.19163261075317	0.0267343024225455	0.0335783561024518
1644	chr1-133716440-133716765	chr1	133716440	133716765	133716602	Snrpe	133603871	0.0104772085251822	0.100730084151136	2.30880477306701	0.0196517864047159	0.0351170002298269
1645	chr1-133891586-133891806	chr1	133891586	133891806	133891696	Snrpe	133603871	0.00656859303502915	0.055047762176397	2.48002855725324	-0.00168034300650443	0.0228739725665622
1646	chr1-133287648-133288367	chr1	133287648	133288367	133288008	Zc3h11a	133619862	0.041088384098336	0.0649565465810824	1.7381932493775	0.00908668390042995	0.0321424920391683
1647	chr1-133316604-133317394	chr1	133316604	133317394	133316999	Zc3h11a	133619862	0.00776477642322267	0.109517562881733	2.41978811800534	0.0150689747973082	0.0390317595915299
1648	chr1-133328524-133329789	chr1	133328524	133329789	133329156	Zc3h11a	133619862	0.00970270538689581	0.098147669197611	2.33765002196614	0.0130284603337481	0.0364122978478494
1649	chr1-133375599-133376481	chr1	133375599	133376481	133376040	Zc3h11a	133619862	0.0434716178850536	0.081310155655314	1.7117473649686	0.0161720850232579	0.0380535539093708
1650	chr1-133541037-133541233	chr1	133541037	133541233	133541135	Zc3h11a	133619862	0.0349885890943805	0.0649587769921286	1.81205836834805	0.00909820065628912	0.0308271396283798
1651	chr1-133664383-133665250	chr1	133664383	133665250	133664816	Zc3h11a	133619862	0.00342556458903606	0.102964619228147	2.70399513715693	0.0127725778128035	0.0333551048875682
1652	chr1-133712756-133713491	chr1	133712756	133713491	133713124	Zc3h11a	133619862	0.0426582386936282	0.056178933015636	1.72063830855745	0.00881420094394572	0.0275274192351326
1653	chr1-133911550-133911656	chr1	133911550	133911656	133911603	Zc3h11a	133619862	0.0324495607208051	0.061905385429039	1.84595237087751	0.00776709536672807	0.0293281077650856
1654	chr1-133961458-133962200	chr1	133961458	133962200	133961829	Zc3h11a	133619862	0.0063454375492891	0.0554258842293186	2.49232808282785	-0.000301373503777678	0.0223595192451015
1655	chr1-133119733-133121584	chr1	133119733	133121584	133120658	Gm38394	133619940	0.0282529812783729	0.102716620595061	1.90711295071193	0.0294675785545917	0.0384083396912205
1656	chr1-133245515-133247769	chr1	133245515	133247769	133246642	Gm38394	133619940	0.035834441955123	0.12268548631004	1.8012157306138	0.0426716822698213	0.044422110400375
1657	chr1-133264756-133266051	chr1	133264756	133266051	133265404	Gm38394	133619940	0.0214872822895466	0.107283542513494	2.02395711368947	0.032926994670445	0.0367382032653374
1658	chr1-133347242-133348315	chr1	133347242	133348315	133347778	Gm38394	133619940	0.0465934472348827	0.0839347255980637	1.67882120582628	0.0228379444420622	0.0363926670356365
1659	chr1-133353190-133354067	chr1	133353190	133354067	133353628	Gm38394	133619940	0.0469685485961499	0.105889237964447	1.67498539527323	0.0330261490399856	0.0435007308899999
1660	chr1-133800754-133801522	chr1	133800754	133801522	133801138	Gm38394	133619940	0.020160176694118	0.0644909918403494	2.05045189608347	0.00793499922628772	0.0275822089374973
1661	chr1-133933224-133934976	chr1	133933224	133934976	133934100	Gm38394	133619940	0.0306576716907736	0.105322900102337	1.87121458932344	0.0312095331017318	0.0396070912569156
1662	chr1-134078173-134080001	chr1	134078173	134080001	134079087	Gm38394	133619940	0.0476429031821126	0.0878370514612355	1.66815074206799	0.0291957625511833	0.0351534711049886
1663	chr1-133693705-133695214	chr1	133693705	133695214	133694460	Atp2b4	133699457	0.0295904278044024	0.0357340500951193	1.88684738520504	-0.00780976821183487	0.0230775518191803
1664	chr1-133736374-133736499	chr1	133736374	133736499	133736436	Atp2b4	133699457	0.000382148149618236	0.0559981306402957	3.36541132330524	-0.0114831119991292	0.0200514101120781
1665	chr1-133892605-133893100	chr1	133892605	133893100	133892852	Atp2b4	133699457	0.0467430325899823	0.0559010319083152	1.67728857714586	0.0101498284537189	0.0272768825102526
1666	chr1-134045612-134046201	chr1	134045612	134046201	134045906	Atp2b4	133699457	0.0203563060211876	0.0450174731393746	2.04644496402822	-0.00395507116212638	0.0239305454885548
1667	chr1-134071514-134072118	chr1	134071514	134072118	134071816	Atp2b4	133699457	0.00446173500471959	0.0461271856842669	2.61497226930131	-0.00930284786870947	0.0211971783424635
1668	chr1-134086818-134087293	chr1	134086818	134087293	134087056	Atp2b4	133699457	3.77517129623162e-05	0.0939938175764061	3.95824204025094	0.00146591501783962	0.0233760092530118
1669	chr1-134105991-134107030	chr1	134105991	134107030	134106510	Atp2b4	133699457	0.0211343911442291	0.033189109906513	2.03086410130009	-0.0104074634529237	0.0214670067443349
1670	chr1-134196340-134196923	chr1	134196340	134196923	134196632	Atp2b4	133699457	0.019192131479975	0.0334061503536926	2.0707275624361	-0.0111631577595157	0.0215235016530977
1671	chr1-133302079-133302878	chr1	133302079	133302878	133302478	Gm37368	133775210	0.0138749176920766	0.0444421690892928	2.20080494492248	-0.00280157679827751	0.0214665756711277
1672	chr1-133323304-133323746	chr1	133323304	133323746	133323525	Gm37368	133775210	0.00499594730946276	0.0544851825296647	2.57610967880751	-0.00166477985174402	0.0217964176150298
1673	chr1-133917507-133918272	chr1	133917507	133918272	133917890	Gm37368	133775210	0.0442297878411909	0.0480627236741883	1.70358002595198	0.00171576165338985	0.0272056265715485
1674	chr1-134151548-134152269	chr1	134151548	134152269	134151908	Gm37368	133775210	0.00936721151421017	0.0410690646747978	2.35077371639836	-0.00367374488544931	0.0190332269108394
1675	chr1-134172821-134173591	chr1	134172821	134173591	134173206	Gm37368	133775210	0.00130459776967876	0.0559177968750697	3.01038171460375	-0.00397799275725024	0.0198964102597879
1676	chr1-134197824-134198000	chr1	134197824	134198000	134197912	Gm37368	133775210	0.0160476318485871	0.0572469239253747	2.14322216010988	-0.000501157124521427	0.0269445147240058
1677	chr1-134205205-134205949	chr1	134205205	134205949	134205577	Gm37368	133775210	0.0475849693255847	0.0350839927898017	1.66873485313465	-0.00429551552207644	0.023598421425612
1678	chr1-133423328-133424576	chr1	133423328	133424576	133423952	Optc	133897199	0.0111487557804833	0.128068395311182	2.28526128542844	0.0187278033610745	0.0478459914615884
1679	chr1-133451936-133453250	chr1	133451936	133453250	133452593	Optc	133897199	0.00829996410881312	0.134265795689823	2.39545110211766	0.0158046952037568	0.0494525229011534
1680	chr1-134340341-134340467	chr1	134340341	134340467	134340404	Optc	133897199	1.19712093040877e-08	0.407331488188298	5.58079319429007	0.00956688033947821	0.0712738483582922
1681	chr1-133886339-133886680	chr1	133886339	133886680	133886510	Gm15851	133906531	1.97860258122343e-26	0.2487951737103	10.5734370117854	0.00141419496879956	0.0233964583574636
1682	chr1-134237182-134238010	chr1	134237182	134238010	134237596	Gm15851	133906531	0.000986052217825782	0.180869221300019	3.09440144455853	0.00878404907663979	0.0556117799537577
1683	chr1-134357392-134358650	chr1	134357392	134358650	134358021	Gm15851	133906531	0.000168563014371834	0.152383321226677	3.58496297475096	0.00477009373694835	0.0411756630485096
1684	chr1-133617586-133619353	chr1	133617586	133619353	133618470	Btg2	134075170	0.0338219359797517	0.0422660935370499	1.82737189593989	-0.00196226814255923	0.0242032624983875
1685	chr1-134060886-134061444	chr1	134060886	134061444	134061165	Btg2	134075170	0.0346358861205028	0.0463242980420344	1.81664314710969	0.0033891054279275	0.0236343569635112
1686	chr1-134361264-134362373	chr1	134361264	134362373	134361818	Btg2	134075170	0.0430940476504558	0.0432781709382206	1.715857673241	-0.00136767678406014	0.0260195518652496
1687	chr1-133895984-133896785	chr1	133895984	133896785	133896384	Gm38140	134096405	0.0272171711652989	0.101785245897738	1.92336407828531	0.00868976620987182	0.0484024219537578
1688	chr1-133953424-133954291	chr1	133953424	133954291	133953858	Gm38140	134096405	0.000305007158841099	0.0933770993527658	3.42712227590749	0.00149546535899539	0.0268101417447793
1689	chr1-133660515-133661807	chr1	133660515	133661807	133661161	Chit1	134111242	0.00847868922487576	0.0782475161178344	2.38763055934115	0.00394447358278086	0.0311199914259586
1690	chr1-134092367-134093771	chr1	134092367	134093771	134093069	Chit1	134111242	0.0115537005987423	0.054734553947358	2.27165425460652	0.00125248265967674	0.0235432267825215
1691	chr1-134368766-134369197	chr1	134368766	134369197	134368982	Adora1	134199223	0.00434628612357309	0.141285817675415	2.62391403237731	0.027531778657946	0.0433528071475747
1692	chr1-134574490-134575693	chr1	134574490	134575693	134575092	Adora1	134199223	0.0304095994241434	0.112805700968563	1.87480758848967	0.031649098185695	0.0432879636721798
1693	chr1-133951710-133951888	chr1	133951710	133951888	133951799	Tmem183a	134346097	0.0468271668166307	0.0537160466163048	1.67642827898227	0.00805408538461958	0.0272376467303485
1694	chr1-134232880-134235324	chr1	134232880	134235324	134234102	Tmem183a	134346097	0.0348853687698517	0.122303036744518	1.81339618503942	0.04298450153545	0.0437403231921678
1695	chr1-133921626-133921794	chr1	133921626	133921794	133921710	Cyb5r1	134405559	0.000707223649011999	0.0766284701859036	3.19168656782012	0.0064071583597711	0.0220013182165606
1696	chr1-134242007-134242313	chr1	134242007	134242313	134242160	Cyb5r1	134405559	0.0379092855404371	0.0966067512129594	1.77548056936721	0.0222389198894556	0.0418860293976683
1697	chr1-134414270-134415948	chr1	134414270	134415948	134415109	Cyb5r1	134405559	0.0242454462301322	0.0774159722099232	1.97304099004287	0.0126355789149069	0.032832766081362
1698	chr1-134565215-134566327	chr1	134565215	134566327	134565771	Cyb5r1	134405559	0.0129733607063384	0.090135902683174	2.22700826510747	0.0106921325942793	0.0356728671974916
1699	chr1-134064995-134066070	chr1	134064995	134066070	134065532	Adipor1	134415378	0.0412179384301082	0.0697901788487803	1.7367241276421	0.0175006894160819	0.0301081148125065
1700	chr1-134674462-134674741	chr1	134674462	134674741	134674602	Adipor1	134415378	0.0167786848123488	0.0436941311646174	2.12535059295985	-0.000118438081938679	0.0206142786002854
1701	chr1-134591519-134591990	chr1	134591519	134591990	134591754	Klhl12	134455531	0.000276333952199964	0.105622194566658	3.45383866075193	0.00789205528770827	0.0282960928052364
1702	chr1-134874872-134875931	chr1	134874872	134875931	134875402	Klhl12	134455531	0.0435217965003993	0.0478494054098644	1.71120328221937	0.00302559266245713	0.0261943237329889
1703	chr1-134048851-134049310	chr1	134048851	134049310	134049080	Rabif	134494648	0.0261591005020238	0.0818206297792442	1.94050620345166	0.0187230064550854	0.0325160637012777
1704	chr1-134955285-134956233	chr1	134955285	134956233	134955759	Gm25612	134505338	0.00106324355821808	0.0947709511932207	3.07197334708297	0.00229317446623787	0.0301037041271196
1705	chr1-134450048-134450488	chr1	134450048	134450488	134450268	Gm29376	134519978	0.0137940651136729	0.0981164470631413	2.20309391171444	0.00940076280154718	0.0402686802364026
1706	chr1-134763687-134764974	chr1	134763687	134764974	134764330	Gm29376	134519978	0.0148720822602853	0.0805334241053558	2.17348059812617	0.00587332145533804	0.0343504803835768
1707	chr1-134494150-134496259	chr1	134494150	134496259	134495204	Kdm5b	134560171	0.0234284827108551	0.120075381361968	1.98759079284548	0.0383644843639393	0.041110522997065
1708	chr1-134556331-134557341	chr1	134556331	134557341	134556836	Kdm5b	134560171	0.0289937026224147	0.105985886893249	1.89579312565103	0.0371585901906117	0.0363052781294381
1709	chr1-134713410-134713814	chr1	134713410	134713814	134713612	Kdm5b	134560171	0.0455198743991563	0.0972953976635171	1.68993835492435	0.0285882632498855	0.0406565921256384
1710	chr1-134580426-134581349	chr1	134580426	134581349	134580888	Gm37949	134799895	2.11151468044501e-07	0.119559651567876	5.05861933451682	0.000445995147146008	0.0235466732212826
1711	chr1-134420269-134420912	chr1	134420269	134420912	134420590	Gm37677	134819916	0.00494520056066968	0.0531724424539174	2.57963772521028	-0.00444673945731871	0.0223361526109404
1712	chr1-134513131-134513997	chr1	134513131	134513997	134513564	Gm37677	134819916	0.0450556321817706	0.0723565630202549	1.69481108290655	0.0141324765179363	0.0343543224903073
1713	chr1-134646402-134646714	chr1	134646402	134646714	134646558	Gm37677	134819916	0.0455125430596968	0.0556965163418454	1.69001499402115	0.00991701070945138	0.0270882245390428
1714	chr1-135280798-135281020	chr1	135280798	135281020	135280909	Ube2t	134962565	1.23470743101195e-05	0.0857343211984344	4.21757701871921	0.00241214045457065	0.0197559357835194
1715	chr1-134635563-134637160	chr1	134635563	134637160	134636362	Lgr6	134983301	1.47689549982791e-09	0.108974752426895	5.93414588904217	-0.000596414833070514	0.0184645219899794
1716	chr1-135112658-135113119	chr1	135112658	135113119	135112888	Lgr6	134983301	9.89586815191244e-06	0.141484695938478	4.26722742948558	0.00184513899911772	0.0327237203188381
1717	chr1-135182038-135183243	chr1	135182038	135183243	135182640	Lgr6	134983301	0.00452161658547329	0.118532700551787	2.61041541867626	0.00650686329731584	0.0429149462008922
1718	chr1-135368106-135368712	chr1	135368106	135368712	135368409	Lgr6	134983301	0.00563451577540796	0.0875202847357904	2.53424374530204	0.00392663057399896	0.0329856409103334
1719	chr1-135515275-135516049	chr1	135515275	135516049	135515662	Ptprv	135108497	2.09371518319207e-23	0.363812212455602	9.89940880143159	0.00221974680732742	0.0365266727439302
1720	chr1-134913662-134913826	chr1	134913662	134913826	134913744	Arl8a	135146824	0.000793765526493897	0.0980627339199968	3.15818806743638	0.00434583718556507	0.0296742609158501
1721	chr1-135169211-135171121	chr1	135169211	135171121	135170166	Arl8a	135146824	0.0474768750463167	0.085897501665552	1.66982622525143	0.0180145001915016	0.04065273406748
1722	chr1-135123593-135123957	chr1	135123593	135123957	135123775	Gm15445	135152963	0.0298537467149235	0.0956970963644743	1.88294742388812	0.0178797283805796	0.0413274247579408
1723	chr1-135196025-135196177	chr1	135196025	135196177	135196101	Gm15445	135152963	0.00155105290825937	0.138710218819467	2.95743456593291	0.0144853992080656	0.0420042495757519
1724	chr1-135516644-135517353	chr1	135516644	135517353	135516998	Gm15445	135152963	0.00410870498568968	0.0926030468273774	2.64300385488198	0.0123545972075529	0.0303625927263007
1725	chr1-135562189-135562370	chr1	135562189	135562370	135562280	Gm15445	135152963	0.00447440397631166	0.138710218819467	2.61400365375719	0.0137097769877449	0.0478195360025817
1726	chr1-135669172-135670884	chr1	135669172	135670884	135670028	Gm26642	135248561	0.0282022511492822	0.0599160450700543	1.90789721517008	0.00252442490884423	0.0300810859751131
1727	chr1-135258235-135259332	chr1	135258235	135259332	135258784	Timm17a	135295213	0.0106960348814609	0.109691343843467	2.30099223904397	0.0232564422914815	0.0375641864780464
1728	chr1-135699176-135699762	chr1	135699176	135699762	135699469	Timm17a	135295213	0.0225368293966939	0.063736400504476	2.00396640937444	0.00585611394042863	0.028882862653429
1729	chr1-135728745-135730079	chr1	135728745	135730079	135729412	Timm17a	135295213	0.0486823833073033	0.0631179523533067	1.6577657018247	0.0131370809865695	0.0301495388110175
1730	chr1-135374981-135375500	chr1	135374981	135375500	135375240	Lmod1	135324807	0.00171801085590257	0.145875752371772	2.92577244076146	0.0264834818922627	0.0408070938177393
1731	chr1-135544642-135545182	chr1	135544642	135545182	135544912	Lmod1	135324807	0.00018237128263609	0.131892140561118	3.56436179923296	0.00904388096316413	0.0344657098570607
1732	chr1-135659223-135660262	chr1	135659223	135660262	135659742	Lmod1	135324807	0.0349240509116187	0.0498651142654947	1.81289445383627	0.00252317375445534	0.0261140081326075
1733	chr1-135631176-135632136	chr1	135631176	135632136	135631656	Ipo9	135382312	0.0032398306045137	0.0630477948259965	2.72246645145343	-0.000606528079901743	0.0233811229783623
1734	chr1-135787941-135788120	chr1	135787941	135788120	135788030	Ipo9	135382312	0.0105078181077361	0.0510490358494766	2.30770344733019	0.000717246151272812	0.0218103369202109
1735	chr1-135686853-135687050	chr1	135686853	135687050	135686952	Nav1	135434580	0.00671497695093915	0.0742656366084958	2.47215961454558	-0.00195103114197179	0.0308299946743031
1736	chr1-135865516-135865990	chr1	135865516	135865990	135865753	Nav1	135434580	0.0301169197329322	0.0400371624898267	1.87907803033712	-0.0103168173767798	0.026797173429553
1737	chr1-135916646-135916907	chr1	135916646	135916907	135916776	Nav1	135434580	0.0316673087385308	0.0235379593475702	1.85683510576546	-0.0113560941167193	0.0187922198131346
1738	chr1-135154058-135154929	chr1	135154058	135154929	135154494	2610012C04Rik	135480392	0.00114712898809625	0.0838567920991869	3.04923387745751	0.000787864156146156	0.0272425570754529
1739	chr1-135172018-135172197	chr1	135172018	135172197	135172108	Gm37333	135523088	0.0309911896263707	0.0511219280903442	1.8664217729431	0.00313222146978233	0.0257121446589688
1740	chr1-135345430-135345792	chr1	135345430	135345792	135345611	Gm37333	135523088	0.0074648990605987	0.0361021984249491	2.43407749909778	-0.00524889777716428	0.01698840575842
1741	chr1-135429981-135430862	chr1	135429981	135430862	135430422	Gm37333	135523088	0.0147150344788724	0.0408395270781347	2.17767731495418	-0.00360902999842173	0.0204109932960805
1742	chr1-135675579-135676023	chr1	135675579	135676023	135675801	Gm37333	135523088	0.0390332517619763	0.048143886229182	1.76201653677777	0.000855945520223576	0.0268373989244361
1743	chr1-135766064-135766637	chr1	135766064	135766637	135766350	Gm37333	135523088	0.0186178559178005	0.0511219280903442	2.08317020596102	0.00131592187620668	0.0239087550655328
1744	chr1-135313294-135314067	chr1	135313294	135314067	135313680	Csrp1	135720061	0.0492842729234585	0.0512886377675301	1.65183326277672	0.00701375060323972	0.026803484444831
1745	chr1-135540211-135540901	chr1	135540211	135540901	135540556	Csrp1	135720061	0.041934698884216	0.043601184035237	1.72866316359519	0.000408127055735167	0.0249863928896773
1746	chr1-135789812-135790083	chr1	135789812	135790083	135789948	Csrp1	135720061	0.0441986201351873	0.0522714946291383	1.70391354419748	0.00321575799301843	0.0287900385575164
1747	chr1-135818533-135819019	chr1	135818533	135819019	135818776	Csrp1	135720061	0.00155531601436758	0.0989646981985437	2.9565882484528	0.00358837070105305	0.0322589144928793
1748	chr1-135820661-135822819	chr1	135820661	135822819	135821740	Csrp1	135720061	0.049401286406215	0.0361593875050091	1.65068666161302	-0.000194279634592712	0.0220233603293781
1749	chr1-135917265-135917829	chr1	135917265	135917829	135917547	Csrp1	135720061	0.0239410833846062	0.0632376301106129	1.97841271253574	0.0063096730513173	0.028774560888426
1750	chr1-136116302-136116440	chr1	136116302	136116440	136116371	Csrp1	135720061	9.28425786929565e-13	0.118673785455654	7.04483218514589	-0.0009931412279806	0.0169864836434222
1751	chr1-136017528-136018964	chr1	136017528	136018964	136018246	Tnni1	135779434	0.00230920071082138	0.0963953558458362	2.83251074318118	0.00553570697582657	0.0320774242741143
1752	chr1-135510221-135510746	chr1	135510221	135510746	135510484	Tmem9	136008150	2.13720824785085e-05	0.0843344818915298	4.0921230874098	-0.00166402146562225	0.0210156198922127
1753	chr1-135548752-135549075	chr1	135548752	135549075	135548914	Tmem9	136008150	0.00294721467282949	0.0625551839964855	2.75359703699848	-0.00520944158821095	0.0246094924835343
1754	chr1-136466016-136466662	chr1	136466016	136466662	136466339	Tmem9	136008150	0.0112552413772439	0.0409515663305695	2.281642036837	-0.00253055617360636	0.0190573813955735
1755	chr1-135687587-135688589	chr1	135687587	135688589	135688088	Kif21b	136131389	0.033116876379467	0.0597291559638524	1.8368384167157	0.00828825883431364	0.0280051291727206
1756	chr1-135945658-135945921	chr1	135945658	135945921	135945790	Kif21b	136131389	3.76466929807792e-14	0.300543408389438	7.47829438787792	0.00408281072924267	0.0396428092133881
1757	chr1-136325854-136326506	chr1	136325854	136326506	136326180	Kif21b	136131389	0.0498974735975932	0.0483325428748664	1.64584853358921	0.00221741993598406	0.0280190564306158
1758	chr1-136345177-136346573	chr1	136345177	136346573	136345875	Kif21b	136131389	0.0413295340957613	0.0910045984795451	1.7354616519951	0.0235589990474282	0.0388632035485087
1759	chr1-136538082-136538879	chr1	136538082	136538879	136538480	Inava	136213531	0.0167633680567023	0.112469352437002	2.12571813365501	0.0100842603737679	0.0481649426808955
1760	chr1-136655204-136656127	chr1	136655204	136656127	136655666	Inava	136213531	5.68765785084705e-05	0.202178442003969	3.8592121489709	0.0101390901963981	0.049761284012018
1761	chr1-136007369-136008559	chr1	136007369	136008559	136007964	Gm26781	136259407	0.0468022187995756	0.103691833940276	1.67668325066398	0.0166861106500666	0.0518915682230109
1762	chr1-136227976-136229534	chr1	136227976	136229534	136228755	Gm26781	136259407	0.0253145209095245	0.0872014138381058	1.95461066273513	0.00880211030110136	0.0401099334162531
1763	chr1-136569206-136570392	chr1	136569206	136570392	136569799	Gm26781	136259407	0.00341596902359948	0.20189217194174	2.70492710129499	0.0159483233513251	0.068742646891073
1764	chr1-136685366-136687085	chr1	136685366	136687085	136686226	Gm26781	136259407	0.00403543893046585	0.0772414220447428	2.64909023729095	0.00403894468335946	0.0276330629779689
1765	chr1-136442788-136443203	chr1	136442788	136443203	136442996	Camsap2	136268123	0.0098575067602419	0.0717528258481078	2.33172783512501	0.00760105713623619	0.0275125457377542
1766	chr1-136717794-136718445	chr1	136717794	136718445	136718120	Camsap2	136268123	0.00130222092824821	0.101260896775849	3.01093548131717	0.00700824417700027	0.0313034447877365
1767	chr1-136001078-136002132	chr1	136001078	136002132	136001605	9230116N13Rik	136411916	7.14542773690833e-07	0.144456838431847	4.82090479207639	0.000415870565588991	0.0298784095680551
1768	chr1-136440622-136441539	chr1	136440622	136441539	136441080	9230116N13Rik	136411916	0	0.163874950182214	96.54523789021	-0.00320150350992476	0.001730550955627
1769	chr1-135944740-135945216	chr1	135944740	135945216	135944978	Ddx59	136415271	0.000200109261203096	0.104546670896711	3.53993966193105	0.00695783470275858	0.0275679377373109
1770	chr1-136051207-136051897	chr1	136051207	136051897	136051552	Ddx59	136415271	0.0104819380889369	0.0550385539884804	2.30863442145855	0.000996050339435986	0.0234088615965889
1771	chr1-136414879-136415687	chr1	136414879	136415687	136415283	Ddx59	136415271	0.0222872886667466	0.0674113572177278	2.00864705470831	0.00951138384442902	0.0288253594565457
1772	chr1-136506040-136506696	chr1	136506040	136506696	136506368	Ddx59	136415271	0.000719104858520015	0.116925096154911	3.18687086558658	0.014216450558295	0.0322286813393398
1773	chr1-136682485-136683685	chr1	136682485	136683685	136683085	Ddx59	136415271	0.0340479911704917	0.0668941381196297	1.82437113785118	0.00962970272088324	0.0313885887639041
1774	chr1-136841726-136843009	chr1	136841726	136843009	136842368	Ddx59	136415271	0.021842137312014	0.0819396397175811	2.01710770615647	0.0150343280648359	0.0331689336412437
1775	chr1-136525091-136525193	chr1	136525091	136525193	136525142	Gm37799	136541605	1.6970621637783e-15	0.20225628037999	7.87548911224354	0.00257264681375978	0.0253550770904876
1776	chr1-136838981-136839554	chr1	136838981	136839554	136839268	Gm37799	136541605	0.0383505832473142	0.0483213404459002	1.7701559420241	0.00215400781750459	0.0260809409681756
1777	chr1-136858713-136858954	chr1	136858713	136858954	136858834	Gm37799	136541605	3.76591825450561e-05	0.121643428078359	3.95882827527111	0.00194058003353904	0.0302369387408255
1778	chr1-136740661-136741340	chr1	136740661	136741340	136741000	Zfp281	136624901	0.0369655709793852	0.076162943995111	1.78703926886441	0.0106878562927989	0.0366388634223571
1779	chr1-136578292-136578457	chr1	136578292	136578457	136578374	Gm19705	136670769	0.000354097996764105	0.116247852354061	3.38638636553395	0.00785715708165079	0.0320077757150194
1780	chr1-136903375-136904440	chr1	136903375	136904440	136903908	Gm19705	136670769	0.0276042599400766	0.0835087694623448	1.91723156316995	0.0167360741262387	0.0348276632926406
1781	chr1-136915440-136915898	chr1	136915440	136915898	136915669	Gm19705	136670769	0.00964907336892192	0.0509510135139563	2.33972106784345	0.00176956496260028	0.0210202187035428
1782	chr1-136531419-136531938	chr1	136531419	136531938	136531678	Platr22	136696211	0.00240411216155303	0.0960550627084484	2.81960869688644	0.0138654354128078	0.0291493026625995
1783	chr1-136661680-136662395	chr1	136661680	136662395	136662038	Platr22	136696211	0.0124775312388026	0.135336626341206	2.24209764039045	0.0386293925050763	0.043132480982982
1784	chr1-136890711-136890921	chr1	136890711	136890921	136890816	Platr22	136696211	0.022327268504191	0.0876201659541817	2.00789418726946	0.0174595619787454	0.0349423811375478
1785	chr1-136925572-136926425	chr1	136925572	136926425	136925998	Platr22	136696211	0.00637485590922928	0.148326760059637	2.490684951122	0.0409338969159869	0.0431178030345716
1786	chr1-136959172-136961079	chr1	136959172	136961079	136960126	Platr22	136696211	0.0389250260865934	0.127047196136606	1.76329912881758	0.0403510934216053	0.0491669855092239
1787	chr1-136259805-136260792	chr1	136259805	136260792	136260298	Gm24086	136697374	0.0014666152317972	0.160559449914874	2.97464996071391	0.0131790793597463	0.0495454498853899
1788	chr1-136624254-136625061	chr1	136624254	136625061	136624658	Gm24086	136697374	0.0137608077784733	0.077421794522136	2.20403879941187	0.0118922429484465	0.0297315780426259
1789	chr1-136656808-136657028	chr1	136656808	136657028	136656918	Gm24086	136697374	0.00143461941854331	0.136327818290731	2.98141051837991	0.0125233492344647	0.0415254686642554
1790	chr1-136665138-136665689	chr1	136665138	136665689	136665414	Gm24086	136697374	0.00983169689507698	0.120958940097618	2.33270956596599	0.0191148193070147	0.0436591516905915
1791	chr1-136929749-136930474	chr1	136929749	136930474	136930112	Gm24086	136697374	0.0279461108577087	0.0953458241356114	1.91187505670021	0.0170608639865668	0.0409466925543555
1792	chr1-136933958-136934736	chr1	136933958	136934736	136934347	Gm24086	136697374	0.000191126266220618	0.1530482399505	3.55204290014392	0.0143566042210719	0.0390455970348242
1793	chr1-137019936-137021177	chr1	137019936	137021177	137020556	Gm24086	136697374	0.000323878364736821	0.138738758922264	3.41078699766457	0.0125445488775973	0.0369985607811553
1794	chr1-136910258-136912451	chr1	136910258	136912451	136911354	Nr5a2	136842571	0.0437634602703752	0.128471847002901	1.70859000948674	0.0484174183928201	0.0468540891410976
1795	chr1-136945683-136949809	chr1	136945683	136949809	136947746	Nr5a2	136842571	0.0181720340647699	0.13892938318616	2.09305698288241	0.0497519819343435	0.042606294038401
1796	chr1-138582612-138582899	chr1	138582612	138582899	138582756	Nek7	138482875	0.00374784043619622	0.136295399764472	2.67398050512605	0.0225855038495129	0.0425245792544024
1797	chr1-138603871-138604233	chr1	138603871	138604233	138604052	Nek7	138482875	0.047129718994296	0.0861741810986737	1.67334479922911	0.0207579651942279	0.0390930882473131
1798	chr1-138209464-138210798	chr1	138209464	138210798	138210131	Gm28501	138515615	0.000784367645158845	0.121146688389909	3.16165829536028	0.00729984443107889	0.0360085857873699
1799	chr1-138539861-138540494	chr1	138539861	138540494	138540178	Gm37101	138567697	0.0227807404675715	0.0800909254800157	1.99943340185312	0.0121802049429373	0.0339649825166155
1800	chr1-138982349-138982817	chr1	138982349	138982817	138982583	2310009B15Rik	138851983	0.0414749995269562	0.0660917603367165	1.7338201510571	0.00737973500543698	0.0338628117198217
1801	chr1-138510237-138511389	chr1	138510237	138511389	138510813	Gm37045	138960441	0.0308518760791019	0.0944771579411077	1.8684185591825	0.00847271283490205	0.0460306095138744
1802	chr1-138567963-138568896	chr1	138567963	138568896	138568430	Gm37045	138960441	2.15157145374721e-06	0.171165726810688	4.59617646950628	0.00337631386649129	0.0365063034584093
1803	chr1-138586976-138587823	chr1	138586976	138587823	138587400	Gm37045	138960441	2.35493565030189e-06	0.233658051187038	4.57731271521789	0.00700594496268783	0.0495164128661813
1804	chr1-138625538-138626633	chr1	138625538	138626633	138626086	Dennd1b	138963435	0.0308445666877279	0.123472317668587	1.86852353085899	0.0431391468046378	0.0429928601578907
1805	chr1-138617739-138618351	chr1	138617739	138618351	138618045	Gm37423	138968510	0.0410679262796523	0.0570305783779537	1.73842558047085	0.00916250799269521	0.0275353002872251
1806	chr1-139096187-139097048	chr1	139096187	139097048	139096618	Gm37423	138968510	0.00950641049408582	0.0836095534390486	2.34527949727913	0.00971087913897396	0.0315095383666671
1807	chr1-138618996-138620263	chr1	138618996	138620263	138619630	4930596I21Rik	138977656	2.14976172649682e-06	0.136485827501952	4.59635188923907	0.00579199988650857	0.0284342519382432
1808	chr1-138606654-138607494	chr1	138606654	138607494	138607074	Gm37470	139030185	0.0406366134961804	0.0663679024519407	1.74334581528112	0.0068837868423354	0.0341206633177441
1809	chr1-138928293-138929311	chr1	138928293	138929311	138928802	Gm37718	139155152	0.0280958250239964	0.0974254353731838	1.90954633787076	0.0160601277893879	0.0426097581242895
1810	chr1-139421660-139423293	chr1	139421660	139423293	139422476	Crb1	139197056	0.00681107016147416	0.0929453273192809	2.46707610128441	0.0143427421486081	0.0318606244573285
1811	chr1-139454257-139455409	chr1	139454257	139455409	139454833	Zbtb41	139422288	0.0362252887945295	0.0666699203099166	1.79627634770287	0.00999901580690379	0.0315491013259096
1812	chr1-139570805-139571810	chr1	139570805	139571810	139571308	Zbtb41	139422288	0.0338490006069608	0.0863741549812368	1.82701176016419	0.0125234740320516	0.0404215684646433
1813	chr1-139777212-139777989	chr1	139777212	139777989	139777600	Zbtb41	139422288	0.00073007311574448	0.0774339490511198	3.1824898706159	-0.00255770992989017	0.0251349296409636
1814	chr1-139843538-139844490	chr1	139843538	139844490	139844014	Zbtb41	139422288	0.0179971581794801	0.0770456937305975	2.09699162915345	0.00551759122644745	0.0341098655377207
1815	chr1-139579806-139580159	chr1	139579806	139580159	139579982	Aspm	139454772	1.27364390619506e-14	0.12550034742398	7.61946524608212	-0.00418252229297918	0.0170199437268437
1816	chr1-139032504-139032874	chr1	139032504	139032874	139032689	F13b	139501702	0.0448930342950433	0.0759608104727833	1.69652727890008	0.0167108193446462	0.0349242784746444
1817	chr1-139551417-139551592	chr1	139551417	139551592	139551504	F13b	139501702	0.0355829861251837	0.0433570999439197	1.80441692182526	0.00678984121616249	0.0202654155397565
1818	chr1-139806606-139807796	chr1	139806606	139807796	139807201	F13b	139501702	0.0450047403153308	0.111209968380764	1.69534770209682	0.0476392211892806	0.037497173655209
1819	chr1-139817810-139818350	chr1	139817810	139818350	139818080	F13b	139501702	0.0270800786970874	0.0992913421029765	1.92555343796798	0.0273817213963858	0.0373449104494738
1820	chr1-139858687-139860848	chr1	139858687	139860848	139859768	F13b	139501702	0.0311362533137607	0.114323995163347	1.86435044824967	0.0336198693791565	0.0432880662860132
1821	chr1-139500657-139503560	chr1	139500657	139503560	139502108	Cfhr1	139547053	0.0241237527520981	0.110152734526973	1.97518193251524	0.0296737210676316	0.0407451142269499
1822	chr1-139867708-139868164	chr1	139867708	139868164	139867936	Cfhr1	139547053	0.0299181252942651	0.0771055028556398	1.88199826956124	0.0123443818865452	0.0344108291790261
1823	chr1-139834834-139836267	chr1	139834834	139836267	139835550	Cfh	140084708	0.0374520069604406	0.155264592873291	1.78105164653579	0.0617555902655958	0.0525021286101241
1824	chr1-140010690-140010824	chr1	140010690	140010824	140010757	Cfh	140084708	0.00234269175046566	0.191808931927117	2.82790413396541	0.0554526120985214	0.0482181549900671
1825	chr1-140065982-140066650	chr1	140065982	140066650	140066316	Cfh	140084708	0.0354583299561434	0.143654702616056	1.80601075324321	0.0619769946206633	0.0452254826549158
1826	chr1-140147448-140148772	chr1	140147448	140148772	140148110	Cfh	140084708	0.0238445011286615	0.148059078612097	1.98012929399033	0.0576098315152975	0.0456784551247801
1827	chr1-140180271-140181364	chr1	140180271	140181364	140180818	Cfh	140084708	0.0340859212661946	0.12394758389551	1.82386924300791	0.0443658517447249	0.0436334635587911
1828	chr1-139779559-139779785	chr1	139779559	139779785	139779672	Kcnt2	140246158	0.0081036273792373	0.100099034429686	2.40421462610793	0.0108474767336724	0.0371229576289945
1829	chr1-140126944-140127628	chr1	140126944	140127628	140127286	Kcnt2	140246158	0.0110693716014913	0.100099034429686	2.28797901523038	0.0127644101910375	0.0381710774693685
1830	chr1-140156404-140157051	chr1	140156404	140157051	140156728	Kcnt2	140246158	0.00234582755161871	0.145338207635681	2.82747587051405	0.0240631054091629	0.0428916488700111
1831	chr1-140380434-140381696	chr1	140380434	140381696	140381065	Kcnt2	140246158	0.0423644626968358	0.0682143070803661	1.72388322964357	0.013924864811824	0.0314925288064708
1832	chr1-143739020-143740211	chr1	143739020	143740211	143739616	B3galt2	143640664	0.00309087055731866	0.123328604114007	2.73798225606647	0.0148062786618022	0.0396358760951628
1833	chr1-143662762-143664062	chr1	143662762	143664062	143663412	Ro60	143750790	0.0101689884980602	0.0719546935195822	2.3200536178468	0.00444060320985327	0.0291002284560938
1834	chr1-143702035-143703248	chr1	143702035	143703248	143702642	Gm29170	143777642	0.043347427388931	0.0579547049311937	1.71309613606565	0.00917157525566368	0.0284765861346036
1835	chr1-143557992-143558718	chr1	143557992	143558718	143558355	Rgs2	143999338	0	0.179698548990066	150.306374204509	-0.00320422823208069	0.00121686640496887
1836	chr1-143813882-143814334	chr1	143813882	143814334	143814108	Rgs1	144242296	8.06343752676048e-11	0.300543408389438	6.39431492165096	0.00915053491111534	0.045570616563109
1837	chr1-150404043-150404914	chr1	150404043	150404914	150404478	Odr4	150361305	0.000929252660662048	0.152222226866908	3.11195864492141	0.0298794690455524	0.0393137479577417
1838	chr1-150465567-150466704	chr1	150465567	150466704	150466136	Odr4	150361305	0.0168897415594893	0.0904107171734063	2.12269422668525	0.0227169369288912	0.0318905000039616
1839	chr1-150409547-150410234	chr1	150409547	150410234	150409890	Tpr	150392838	0.0139805191664126	0.117094983591802	2.19783258658386	0.0347649845677343	0.0374596316055331
1840	chr1-151080554-151080899	chr1	151080554	151080899	151080726	Gm8941	151136507	0.0365216647593541	0.0615117641839226	1.79255986042319	0.00323339827292567	0.0325112523144631
1841	chr1-151144465-151144941	chr1	151144465	151144941	151144703	Gm8941	151136507	2.31210433336588e-08	0.138016523326824	5.46518630710113	0.000678917807243525	0.0251295377325257
1842	chr1-151483355-151484278	chr1	151483355	151484278	151483816	Gm8941	151136507	0.0436926285734646	0.126909585176763	1.7093547513796	0.016955997211179	0.0643246159855594
1843	chr1-151296251-151297320	chr1	151296251	151297320	151296786	C730036E19Rik	151138034	0.027943586492981	0.118737585974677	1.91191441074295	0.0316627075391485	0.0455432931235097
1844	chr1-151338364-151339333	chr1	151338364	151339333	151338848	C730036E19Rik	151138034	0.0347310443890713	0.10076648686379	1.81540242447919	0.0277326611814742	0.0402301025367793
1845	chr1-151122014-151122336	chr1	151122014	151122336	151122175	Gm10138	151339604	6.96636449330568e-06	0.303021891133666	4.34491864470382	0.02605220848307	0.0637456544757643
1846	chr1-151328522-151329315	chr1	151328522	151329315	151328918	Gm10138	151339604	0.0414948244278508	0.0905558752514364	1.73359679887098	0.0180919358226556	0.0417997653641109
1847	chr1-151366824-151367537	chr1	151366824	151367537	151367180	Gm10138	151339604	0.0488971152054814	0.102562101129046	1.65564253775536	0.025230626059488	0.0467078329446646
1848	chr1-151019472-151019801	chr1	151019472	151019801	151019636	Ivns1abp	151344477	0.0478768093568552	0.115328500934647	1.66579818031174	0.0421231619543848	0.0439461033428209
1849	chr1-151024814-151025904	chr1	151024814	151025904	151025359	Ivns1abp	151344477	0.019817587247958	0.0897356861386649	2.05753101720931	0.022235648936464	0.0328063278937847
1850	chr1-151078865-151079661	chr1	151078865	151079661	151079263	Ivns1abp	151344477	0.030429358292251	0.0866291840263408	1.87452051920672	0.0248733120027153	0.0329448898482904
1851	chr1-151118620-151119296	chr1	151118620	151119296	151118958	Ivns1abp	151344477	0.0306793000510188	0.12338633741671	1.87090247361952	0.0255598110993203	0.0522884157227773
1852	chr1-151127901-151128425	chr1	151127901	151128425	151128163	Ivns1abp	151344477	0.0157133864654162	0.134658891403476	2.15162663085575	0.0403268339093939	0.0438422057718091
1853	chr1-151129884-151132999	chr1	151129884	151132999	151131442	Ivns1abp	151344477	0.0114371382945227	0.140732097157251	2.27552797293442	0.0422494078865246	0.0432790501554361
1854	chr1-151138424-151138562	chr1	151138424	151138562	151138493	Ivns1abp	151344477	0.00659667148723898	0.139760846579683	2.47850725017686	0.0285107273557099	0.0448859365717146
1855	chr1-151153001-151153917	chr1	151153001	151153917	151153459	Ivns1abp	151344477	0.0499971088649956	0.103177388640357	1.64488165995394	0.0357070342746162	0.041018363818118
1856	chr1-151327721-151327839	chr1	151327721	151327839	151327780	Ivns1abp	151344477	0.0351121867572531	0.0954602720683727	1.81046070013742	0.0155266869309474	0.0441509639680984
1857	chr1-151343040-151345440	chr1	151343040	151345440	151344240	Ivns1abp	151344477	0.026158994310554	0.124976284278512	1.94050795274325	0.0487644784886195	0.0392741527712648
1858	chr1-151754564-151755877	chr1	151754564	151755877	151755220	Ivns1abp	151344477	0.0403436223120241	0.104749117972594	1.74671236389898	0.0456945758569131	0.0338089678279146
1859	chr1-151427927-151429454	chr1	151427927	151429454	151428690	Swt1	151367699	0.0490886292831858	0.0857021159776351	1.65375521649344	0.0307351949377179	0.0332376403059619
1860	chr1-151464696-151465601	chr1	151464696	151465601	151465148	Swt1	151367699	0.0379755912232206	0.0986171380255454	1.77467731879455	0.0317685404801362	0.0376680294707413
1861	chr1-151699178-151699753	chr1	151699178	151699753	151699466	Trmt1l	151428542	0.0114711488260378	0.0890751719209404	2.27439417024347	0.0197386638501546	0.0304857042714647
1862	chr1-151141496-151141699	chr1	151141496	151141699	151141598	Gm37893	151445305	0.00948647239700326	0.0911782368639318	2.34606212452418	0.0107938235206663	0.0342635484810824
1863	chr1-151208674-151208802	chr1	151208674	151208802	151208738	Gm37893	151445305	0.00272486515059004	0.0820843792253024	2.77917412852103	0.00157337616414707	0.0289693985831684
1864	chr1-151218503-151218837	chr1	151218503	151218837	151218670	Gm37893	151445305	0.0390184407906898	0.0836436815262191	1.76219189175676	0.0175001065850805	0.0375348310536142
1865	chr1-151264343-151265076	chr1	151264343	151265076	151264710	Gm37893	151445305	0.0348007319199167	0.0804144655623824	1.81449557199812	0.0194373275062358	0.0336055590309315
1866	chr1-151289326-151290051	chr1	151289326	151290051	151289688	Gm37893	151445305	0.000845963773078886	0.0911782368639318	3.13957559587566	0.00398023605927429	0.0277738178750039
1867	chr1-150976369-150976681	chr1	150976369	150976681	150976525	Rnf2	151458004	0.0473562658024767	0.0457043972119972	1.67104630684045	0.00565112580226568	0.0239689775476437
1868	chr1-151167018-151167978	chr1	151167018	151167978	151167498	Rnf2	151458004	0.0383736901440497	0.0893614364980833	1.76987851715464	0.0211940699753678	0.0385152799257123
1869	chr1-151352891-151353319	chr1	151352891	151353319	151353105	Rnf2	151458004	0.0434513124614883	0.0815110322575401	1.71196767915296	0.0214910785388693	0.0350590460611775
1870	chr1-151365494-151365968	chr1	151365494	151365968	151365731	Rnf2	151458004	0.00986969313593089	0.122605898028443	2.33126508142737	0.0313722704178178	0.0391348149712626
1871	chr1-151489920-151491024	chr1	151489920	151491024	151490472	Rnf2	151458004	0.0165915051687274	0.084258149960284	2.12986197402299	0.0145718663321661	0.0327186852847985
1872	chr1-151036578-151036977	chr1	151036578	151036977	151036778	Gm36527	151496557	0.00127005519642977	0.0677447181993183	3.01852190322171	0.00170713192583875	0.0218774580376563
1873	chr1-151165949-151166525	chr1	151165949	151166525	151166237	Gm36527	151496557	0.000155227801727815	0.073533871686711	3.60641574110439	-0.000369443597217438	0.0204921785476949
1874	chr1-151177414-151178984	chr1	151177414	151178984	151178199	Gm36527	151496557	0.0172927019671848	0.0674909970794946	2.11317953841142	0.00539875224192309	0.0293833267400692
1875	chr1-151466696-151467515	chr1	151466696	151467515	151467106	Gm36527	151496557	0.000106789689114748	0.0932322920835445	3.70238832816709	0.00160394388817107	0.0247484434569658
1876	chr1-151975162-151975886	chr1	151975162	151975886	151975524	Gm36527	151496557	0.00327963369611355	0.0946506781250493	2.71842929012369	0.00758244962151319	0.0320288737396492
1877	chr1-151034787-151035797	chr1	151034787	151035797	151035292	Gm19503	151520447	0.00242072226341835	0.0855653889703301	2.81739829604179	0.00128154666262183	0.029915487074057
1878	chr1-151123899-151124642	chr1	151123899	151124642	151124270	Gm19503	151520447	3.95164231815973e-07	0.109934287079467	4.93774065940062	-0.00169439790375193	0.0226072393597052
1879	chr1-151150826-151151846	chr1	151150826	151151846	151151336	Gm19503	151520447	0	0.124898152977761	99.3352964855232	-0.00275443965150597	0.00128506781723725
1880	chr1-151500065-151501414	chr1	151500065	151501414	151500740	2810414N06Rik	151748949	0.0186761263693656	0.0922313059605961	2.08189290784412	0.0125232723564984	0.0382863274589079
1881	chr1-151564329-151564666	chr1	151564329	151564666	151564498	2810414N06Rik	151748949	0.00425069579922507	0.113067436019362	2.63147981914704	0.0113258374915195	0.0386632638363995
1882	chr1-151947704-151948243	chr1	151947704	151948243	151947974	2810414N06Rik	151748949	0.000763896311009069	0.118532700551787	3.1693519656137	0.00767967092446631	0.0349765601391184
1883	chr1-152168109-152168683	chr1	152168109	152168683	152168396	Edem3	151755371	7.72534798631323e-05	0.0613497646153594	3.78371142086171	-0.0101398367168259	0.0188940416909237
1884	chr1-151620425-151621049	chr1	151620425	151621049	151620737	1700025G04Rik	151852403	0.0367704034993202	0.031694298161229	1.7894597320424	-0.00448169297790438	0.0202161526696351
1885	chr1-152369346-152369635	chr1	152369346	152369635	152369490	Tsen15	152370735	0.0357938281477308	0.0470433961874499	1.80173152087524	0.0037644876093465	0.024020731211429
1886	chr1-152399512-152401021	chr1	152399512	152401021	152400266	Tsen15	152370735	0.0214894233798876	0.0805307070939085	2.02391550068087	0.0179123545410083	0.0309392128929467
1887	chr1-152578905-152579257	chr1	152578905	152579257	152579081	Tsen15	152370735	0.000492376865656684	0.0701572465587861	3.29484673484709	-0.000612828120498123	0.0214790187145286
1888	chr1-152624618-152625610	chr1	152624618	152625610	152625114	Tsen15	152370735	0.00504303292096145	0.0507253531951282	2.57286459796214	-0.00128876109929063	0.0202164211578087
1889	chr1-152455627-152456265	chr1	152455627	152456265	152455946	Colgalt2	152399830	0.000198207429584256	0.105050689171407	3.54245912093803	0.00188703784597387	0.0291220442645831
1890	chr1-152518696-152519462	chr1	152518696	152519462	152519079	Rgl1	152516760	0.0182502089127612	0.0355206703065478	2.09130850592161	-0.0118424632271021	0.0226476071796866
1891	chr1-152594618-152595422	chr1	152594618	152595422	152595020	Rgl1	152516760	0.0254169773250208	0.0544423953645859	1.95287883098478	-0.000350967364300615	0.0280577380734143
1892	chr1-152528729-152529030	chr1	152528729	152529030	152528880	Arpc5	152766542	0.0394935691850584	0.066324157415115	1.75659340223985	0.00382293492485648	0.0355809274989662
1893	chr1-153274831-153276068	chr1	153274831	153276068	153275450	Ncf2	152800194	0.0325307204498878	0.0615117641839226	1.84483571109818	0.00277409620629376	0.0318389695213911
1894	chr1-152599446-152600048	chr1	152599446	152600048	152599747	Smg7	152836995	0.0155178066274981	0.067161893587101	2.1566157892983	0.0103232829785961	0.0263554643764332
1895	chr1-152622755-152623325	chr1	152622755	152623325	152623040	Smg7	152836995	0.000681163379490378	0.0733489543533361	3.20251611888091	-0.00252207644235725	0.0236910691404125
1896	chr1-152795911-152796477	chr1	152795911	152796477	152796194	Smg7	152836995	0.0472359821080175	0.106870724963923	1.67226557768401	0.0368522508494742	0.041870427191009
1897	chr1-152904523-152904810	chr1	152904523	152904810	152904666	Smg7	152836995	0.0484008323163262	0.0784787762868179	1.66056091310342	0.0218973631065119	0.0340736751863929
1898	chr1-152581251-152581632	chr1	152581251	152581632	152581442	Gm28791	152878520	0.000200900025473509	0.121192857161453	3.53889867276269	0.0117640201264549	0.0309217208950409
1899	chr1-152778635-152779562	chr1	152778635	152779562	152779098	Gm28791	152878520	0.0207298700938404	0.0661210041777425	2.0389026920878	0.00706445172470282	0.0289648705071682
1900	chr1-152817063-152817501	chr1	152817063	152817501	152817282	Gm28791	152878520	0.000841101013706018	0.113807391711217	3.14126420777516	0.00557971894332275	0.0344535402339009
1901	chr1-152609652-152610078	chr1	152609652	152610078	152609865	Nmnat2	152954993	0.00938301454094369	0.105758969433222	2.35014638736703	0.0126103167471825	0.039635255568228
1902	chr1-152682438-152683231	chr1	152682438	152683231	152682834	Nmnat2	152954993	0.0142759852068045	0.0605277686382533	2.18961775292868	0.00608626913646028	0.024863471913751
1903	chr1-152687233-152688349	chr1	152687233	152688349	152687791	Nmnat2	152954993	9.00817044913474e-05	0.10713732252622	3.74532080128312	0.00426177422139414	0.0274677534350546
1904	chr1-153101582-153101684	chr1	153101582	153101684	153101633	Nmnat2	152954993	0.000986833236678552	0.0898619791176564	3.0941665634953	0.00552892843115362	0.0272554980334467
1905	chr1-153153901-153154959	chr1	153153901	153154959	153154430	Nmnat2	152954993	0.0417866349926243	0.0437645587623543	1.73031914982041	0.00445385479261389	0.0227187591224546
1906	chr1-153307497-153309140	chr1	153307497	153309140	153308318	Lamc1	153218922	0.00756429315869851	0.112974338328509	2.42928616181999	0.022882083031454	0.037085896553891
1907	chr1-153486472-153487983	chr1	153486472	153487983	153487228	Lamc1	153218922	0.0461901156376941	0.0905656874382336	1.68297344978734	0.0301848173029316	0.0358774941713619
1908	chr1-153481056-153482292	chr1	153481056	153482292	153481674	Gm38009	153283850	0.000408498845155507	0.0915549907954828	3.3469709586687	0.00357288016583482	0.0262870851633096
1909	chr1-153751762-153752587	chr1	153751762	153752587	153752174	Shcbp1l	153425162	0.00294438587992246	0.0923026660535307	2.75391134382482	0.00458413441914914	0.0318523440600495
1910	chr1-153506273-153506602	chr1	153506273	153506602	153506438	Dhx9	153455758	0.028568736510605	0.0885357326163422	1.90225769826517	0.0120680476132096	0.0401983837799
1911	chr1-153637884-153639082	chr1	153637884	153639082	153638483	Dhx9	153455758	0.0443092842627968	0.102331208544138	1.70273021053975	0.0308881479129676	0.0419579450631367
1912	chr1-153894894-153895385	chr1	153894894	153895385	153895140	Dhx9	153455758	0.00106536994889044	0.147641262306384	3.0713769191056	0.0276408772157786	0.0390705498710168
1913	chr1-153515371-153515698	chr1	153515371	153515698	153515534	Npl	153503015	3.21701629107558e-08	0.088776159622786	5.40629908311201	-0.00578330910707857	0.0174906099859044
1914	chr1-153532318-153532590	chr1	153532318	153532590	153532454	Npl	153503015	0.00318999951855292	0.07563684568123	2.72758410803318	0.00195542855992687	0.0270134354076559
1915	chr1-153549542-153549876	chr1	153549542	153549876	153549709	Npl	153503015	0.00718145989538967	0.0599777517436097	2.44805633184245	-0.00170407952566566	0.0251962466986421
1916	chr1-153962054-153962589	chr1	153962054	153962589	153962322	Npl	153503015	0.00502046899201454	0.0684023225916039	2.57441629287878	0.00257367942068454	0.0255703179602347
1917	chr1-153661383-153662189	chr1	153661383	153662189	153661786	Rgs8	153653025	0.000703579859570993	0.179462446755743	3.19317842118071	0.0206468395321939	0.049735901436045
1918	chr1-153862591-153863245	chr1	153862591	153863245	153862918	Rgs8	153653025	0.0301942698857246	0.140757109802044	1.87794609432053	0.0240549562806925	0.0621435055427273
1919	chr1-153988265-153988725	chr1	153988265	153988725	153988495	Rgs8	153653025	0.0146429317126269	0.146819518092626	2.1796170023	0.0282925908026192	0.0543797039410748
1920	chr1-153990597-153991330	chr1	153990597	153991330	153990964	Rgs8	153653025	0.00203694656021162	0.164817459887038	2.87238268029904	0.0252603100628099	0.0485858485296601
1921	chr1-154077697-154078101	chr1	154077697	154078101	154077899	Rgs8	153653025	0.018305271081613	0.2487951737103	2.09008079917288	0.0443332219295132	0.0978249031624521
1922	chr1-153701491-153703297	chr1	153701491	153703297	153702394	Gm29529	153690391	0.0317476441341682	0.118039309083318	1.8557073102683	0.0131598921608036	0.056517219252292
1923	chr1-153985412-153986241	chr1	153985412	153986241	153985826	Gm29529	153690391	0.00353066591554476	0.135461723502305	2.69393790682883	0.0074488586025806	0.0475188624708931
1924	chr1-153453271-153453763	chr1	153453271	153453763	153453517	Rgs16	153740349	0.000885592925050981	0.22191169446375	3.12613771890313	0.0309547277736948	0.0610839904894069
1925	chr1-153678677-153679999	chr1	153678677	153679999	153679338	Rgs16	153740349	0.0398177216873304	0.106706282645861	1.75280524018255	0.0293138687253038	0.0441534587793091
1926	chr1-153689558-153691796	chr1	153689558	153691796	153690677	Rgs16	153740349	0.0178486268871047	0.163381777586404	2.10035921650936	0.0407284946667667	0.0583963361864729
1927	chr1-153739762-153741510	chr1	153739762	153741510	153740636	Rgs16	153740349	0.01736448389272	0.13243828770715	2.11150454369719	0.0314729980710354	0.0478167522478199
1928	chr1-154117431-154118889	chr1	154117431	154118889	154118160	Rgs16	153740349	0.00631564559048866	0.13390324171459	2.4939989676964	0.0222098266053351	0.0447848682200623
1929	chr1-153542860-153543322	chr1	153542860	153543322	153543091	Rnasel	153749426	0.0339181554713388	0.0525423832329097	1.8260926248907	0.00168667097486465	0.0278494702650087
1930	chr1-153559274-153560112	chr1	153559274	153560112	153559693	Rnasel	153749426	0.0402127391656835	0.0311378224003666	1.74822266544299	-0.00381437473971993	0.0199929893548371
1931	chr1-153660133-153660739	chr1	153660133	153660739	153660436	Rnasel	153749426	3.84394010209681e-05	0.0868355712052286	3.95392722395416	-0.00213107636084105	0.0225008308263949
1932	chr1-154033845-154034754	chr1	154033845	154034754	154034300	Rnasel	153749426	0.00202112930581443	0.0658414867536034	2.87484501777444	-0.003123259047042	0.0239890308431425
1933	chr1-153451171-153451523	chr1	153451171	153451523	153451347	Teddm2	153849542	2.50786654952476e-15	0.192998719419334	7.82651655001655	-0.000218285839770865	0.0246874844030959
1934	chr1-154182303-154183022	chr1	154182303	154183022	154182662	Teddm2	153849542	0.00346607535539162	0.09144393752811	2.70008622568452	0.00715902059053287	0.0312156390176797
1935	chr1-153749240-153749823	chr1	153749240	153749823	153749532	Gm38352	153889741	0.0119226897827053	0.0719729378851407	2.25961139810926	0.00168991780638469	0.0311040297183691
1936	chr1-153910018-153910979	chr1	153910018	153910979	153910498	Gm38352	153889741	0.0153437173506905	0.0893847694842773	2.16110234215758	0.00584031564737278	0.0386582588927724
1937	chr1-154148673-154151036	chr1	154148673	154151036	154149854	Gm38352	153889741	0.0147017310676028	0.132773041756496	2.17803458333619	0.0136405485252133	0.0546972459219644
1938	chr1-154180876-154181376	chr1	154180876	154181376	154181126	Gm38352	153889741	0.00129159761981523	0.140620388733292	3.01342189627506	0.00945261248649998	0.0435278499863992
1939	chr1-153721085-153722595	chr1	153721085	153722595	153721840	Glul	153899944	0.0102404287563706	0.0830026650888989	2.31742011754994	0.0137377974832261	0.0298887832556239
1940	chr1-153770103-153771467	chr1	153770103	153771467	153770785	Glul	153899944	0.00104230296767785	0.14459697061352	3.07790609444096	0.0253758716119484	0.0387344822562644
1941	chr1-153855805-153856325	chr1	153855805	153856325	153856065	Glul	153899944	0.0182997639964356	0.0164350596746318	2.09020344749081	-0.000682709304796351	0.00818952289069143
1942	chr1-153899512-153900668	chr1	153899512	153900668	153900090	Glul	153899944	0.0229988845818967	0.0963010242785721	1.99541378068169	0.0288860236583424	0.0337849729579389
1943	chr1-153911695-153912139	chr1	153911695	153912139	153911917	Glul	153899944	1.76325508834708e-05	0.202262999173126	4.13649501168383	0.0250420238455254	0.0428432706499166
1944	chr1-154143653-154144047	chr1	154143653	154144047	154143850	Glul	153899944	0.000141802442774154	0.0467827707143864	3.6298327816664	0.00250922897705882	0.0121971298405108
1945	chr1-153697235-153698749	chr1	153697235	153698749	153697992	A830008E24Rik	154037597	0.00491167659521335	0.142563893750029	2.5819861331596	0.00992580487189046	0.0513705659277993
1946	chr1-153918492-153919278	chr1	153918492	153919278	153918885	Cacna1e	154390731	1.21238060424026e-05	0.140807166238287	4.22169122622664	0.00694181985604376	0.0317089382450862
1947	chr1-154786159-154786695	chr1	154786159	154786695	154786427	Cacna1e	154390731	0.0255311806302806	0.0502034641739999	1.95095531800073	0.0065486606293975	0.0223761165321502
1948	chr1-155204368-155205150	chr1	155204368	155205150	155204759	Gm29282	155011332	1.23904464993991e-05	0.103869881503085	4.21678600824362	0.0011864435437565	0.0243511142748499
1949	chr1-155223959-155224792	chr1	155223959	155224792	155224376	Gm29282	155011332	0.0383553285765062	0.0825578089132177	1.77009895777297	0.00955433305241337	0.0412425958109443
1950	chr1-155035639-155036321	chr1	155035639	155036321	155035980	Gm9530	155063447	5.187371637373e-05	0.154706547454352	3.88165631211691	0.00533909845284224	0.0384803385439477
1951	chr1-155532646-155533873	chr1	155532646	155533873	155533260	Gm9530	155063447	0.0136364056018643	0.0535110824821847	2.20759079776659	0.000675697136350912	0.0239335049771394
1952	chr1-155324500-155324913	chr1	155324500	155324913	155324706	Ier5	155096361	0	0.211075765380606	239.529197092299	-0.00294425739258046	0.000893502860491436
1953	chr1-155006471-155006999	chr1	155006471	155006999	155006735	Mr1	155127277	0.00359130534720225	0.0909298268411551	2.68825693173544	0.00544752394913746	0.0317984125263032
1954	chr1-155074610-155076248	chr1	155074610	155076248	155075429	Mr1	155127277	0.000406535720828757	0.0544449667545914	3.34830613272254	-0.00267939230058059	0.0170606739022168
1955	chr1-155139740-155140686	chr1	155139740	155140686	155140213	Mr1	155127277	0.000175492604148744	0.118732601942758	3.57443483722729	0.00213644428139642	0.0326194665649034
1956	chr1-155569377-155569773	chr1	155569377	155569773	155569575	Mr1	155127277	0.000689316689709161	0.112118235467567	3.19908746139084	0.00428808780312178	0.0337065331804229
1957	chr1-155083262-155084618	chr1	155083262	155084618	155083940	Stx6	155158715	0.0164792652315651	0.0959887281116374	2.13258809881663	0.0285508585190095	0.0316225480344982
1958	chr1-155107981-155109137	chr1	155107981	155109137	155108559	Stx6	155158715	0.0424527757737917	0.0858925412446672	1.72290585404218	0.026667983917684	0.0343748076472281
1959	chr1-155113967-155114209	chr1	155113967	155114209	155114088	Stx6	155158715	0.0165003030405624	0.0620446287822547	2.13207591701784	0.00490945561147041	0.0267979074829098
1960	chr1-155165184-155165457	chr1	155165184	155165457	155165320	Stx6	155158715	0.016999362035911	0.111516670605952	2.12008682206852	0.0256531647192337	0.0404999950912122
1961	chr1-155322593-155322829	chr1	155322593	155322829	155322711	Stx6	155158715	0.0451644755202129	0.0257798155632699	1.69366504116231	-0.00226794397164154	0.0165603934976795
1962	chr1-155050289-155050911	chr1	155050289	155050911	155050600	BC034090	155212471	0.0163615160484206	0.0496981834537355	2.13546517241206	-0.00122355260706337	0.0238457347460654
1963	chr1-155145607-155147344	chr1	155145607	155147344	155146476	BC034090	155212471	5.57763917013577e-06	0.0805602029751313	4.39347546645374	-0.00269916859507776	0.0189506854438891
1964	chr1-155218014-155218471	chr1	155218014	155218471	155218242	BC034090	155212471	0.000403953104116765	0.0911834083699592	3.35007178180909	0.000995755668431282	0.0269211105240334
1965	chr1-155274623-155277000	chr1	155274623	155277000	155275812	BC034090	155212471	0.018338551518522	0.0560166153317571	2.08934027870888	-0.000568050245352098	0.0270825514415852
1966	chr1-155219032-155219301	chr1	155219032	155219301	155219166	Xpr1	155275701	0.00362607253393521	0.0872609286844612	2.68503850520781	0.00872484581684184	0.0292495182900706
1967	chr1-155408228-155408893	chr1	155408228	155408893	155408560	Xpr1	155275701	0.0399175695966259	0.10389490884068	1.75164343344913	0.0344563781522631	0.0396419324632107
1968	chr1-155777456-155778614	chr1	155777456	155778614	155778035	Gm5532	155520173	0.00826570543056948	0.064315043623826	2.3969670359855	0.0034773020439588	0.0253811340191644
1969	chr1-156183415-156184656	chr1	156183415	156184656	156184036	Lhx4	155698031	0.00234306269899826	0.17981459441306	2.82785344563042	0.0138276150933699	0.0586971646554641
1970	chr1-155576366-155576596	chr1	155576366	155576596	155576481	Qsox1	155776029	0.000412570125907259	0.132877984358191	3.34422084117472	0.016784110174293	0.0347147750395329
1971	chr1-155794614-155796109	chr1	155794614	155796109	155795362	Qsox1	155776029	0.0466689352349288	0.134244657882005	1.67804727465696	0.0492897036952801	0.0506272710368617
1972	chr1-155809740-155810849	chr1	155809740	155810849	155810294	Qsox1	155776029	0.0100647497152296	0.142086541779692	2.32392527360684	0.0406274838838155	0.043658485515073
1973	chr1-156035426-156036784	chr1	156035426	156036784	156036105	Qsox1	155776029	0.0468623612770241	0.101215580844904	1.67606877265448	0.0425892243595613	0.0349784910033812
1974	chr1-155825819-155827731	chr1	155825819	155827731	155826775	Cep350	155844964	0.0209541599064494	0.136099732808524	2.03442940302596	0.0454296543660825	0.0445678175450967
1975	chr1-155416599-155417776	chr1	155416599	155417776	155417188	Gm37383	155881802	0.0284388242630118	0.0668595505502795	1.90424987826384	0.0128278478136069	0.0283742713356163
1976	chr1-155972425-155974142	chr1	155972425	155974142	155973284	Gm37383	155881802	0.0366436857874042	0.0487815439024065	1.79103691359404	0.00547672989188897	0.02417862729787
1977	chr1-156044180-156044499	chr1	156044180	156044499	156044340	Gm37383	155881802	0.00116331303965446	0.0561131966458147	3.04502288187754	-0.000305970429076097	0.0185283228611087
1978	chr1-156352334-156353116	chr1	156352334	156353116	156352725	Gm37383	155881802	0.0371124565330955	0.0561131966458147	1.78522447801665	0.00439280547872814	0.0289713656764033
1979	chr1-155812038-155813377	chr1	155812038	155813377	155812708	Gm9694	155973318	0.00155769788687409	0.0829952130145098	2.95611631649584	0.00219096418180418	0.0273345972152038
1980	chr1-155805552-155806711	chr1	155805552	155806711	155806132	Tor1aip1	156004599	0.0450128100878433	0.102253961695397	1.69526257941041	0.0353317445861428	0.0394760185956145
1981	chr1-155862601-155863127	chr1	155862601	155863127	155862864	Tor1aip1	156004599	0.0213694291948546	0.0844328075356311	2.026253063852	0.0148635699314644	0.0343339333300808
1982	chr1-155627398-155628291	chr1	155627398	155628291	155627844	Tor1aip2	156035403	0.0346033840661335	0.107067245057219	1.81706756710035	0.0355372848160296	0.0393656028737202
1983	chr1-155808152-155808840	chr1	155808152	155808840	155808496	Tor1aip2	156035403	0.00948069353788678	0.145217524605973	2.34628923008986	0.03941811703246	0.0450922274273324
1984	chr1-155784637-155785269	chr1	155784637	155785269	155784953	Fam163a	156075966	0.0374487459110557	0.0916719508178366	1.78109157524585	0.0163174891845611	0.042308022047027
1985	chr1-156818966-156819974	chr1	156818966	156819974	156819470	Axdnd1	156323509	0.0184640295975106	0.101206832730569	2.08655853044215	0.0102789390188845	0.0435779262288017
1986	chr1-156040610-156041149	chr1	156040610	156041149	156040880	Soat1	156424525	0.0134936574828229	0.0672404661517503	2.21170123725458	0.00324916036652007	0.0289330695789019
1987	chr1-156420633-156421554	chr1	156420633	156421554	156421094	Soat1	156424525	0.0475730361964959	0.0408142797794059	1.66885523819882	0.00156441797966222	0.0235190332278944
1988	chr1-156604924-156605862	chr1	156604924	156605862	156605393	Soat1	156424525	0.00515023928830677	0.0639619845308576	2.56557555396564	0.00188948159594157	0.0241943772963419
1989	chr1-156474019-156474462	chr1	156474019	156474462	156474240	Abl2	156558786	0.0201928044936718	0.061602321338912	2.04978302325856	0.00960543027894793	0.025367022006702
1990	chr1-156521998-156522458	chr1	156521998	156522458	156522228	Abl2	156558786	0.0287928776260589	0.134448299993442	1.89883818216012	0.0416331359940771	0.0488799755931695
1991	chr1-156657405-156659300	chr1	156657405	156659300	156658352	Abl2	156558786	0.0409556524688629	0.129523869839214	1.73970230193959	0.0477191658364151	0.0470222427777413
1992	chr1-156930337-156930848	chr1	156930337	156930848	156930592	Abl2	156558786	0.0429980975105939	0.0775739874128106	1.71690683956339	0.0128995665143237	0.0376691497803885
1993	chr1-156938515-156940311	chr1	156938515	156940311	156939413	Gm38043	156583108	0.0239222564793803	0.0837614199255946	1.97874687072164	0.0168063018081035	0.0338371315240907
1994	chr1-156530754-156531424	chr1	156530754	156531424	156531089	Tor3a	156653617	0.0415805448932704	0.0516962409505561	1.73263204515177	0.000758342380013839	0.0293991437553495
1995	chr1-156633163-156633373	chr1	156633163	156633373	156633268	Tor3a	156653617	0.00666160307530029	0.0879102069387301	2.47501102879187	0.00985606224489064	0.0315368876283109
1996	chr1-156717994-156719616	chr1	156717994	156719616	156718805	Fam20b	156678532	0.045689112869819	0.10263323889996	1.68817195160188	0.0355420425603116	0.0397419210027667
1997	chr1-156505670-156506402	chr1	156505670	156506402	156506036	Ralgps2	156804166	0.0499799948948026	0.0628011175612231	1.64504762678749	0.00787098841201888	0.0333912090171357
1998	chr1-156673356-156674949	chr1	156673356	156674949	156674152	Ralgps2	156804166	0.0114422592650884	0.0889362227782079	2.27535706895997	0.0192999104484717	0.0306045645668994
1999	chr1-156751953-156752758	chr1	156751953	156752758	156752356	Ralgps2	156804166	0.0334745562364667	0.0844236730376139	1.83201549253777	0.018064417567467	0.0362219947049812
[truncated: 38,958 more rows]
