# Supplementary material for: Flexible and high-throughput simultaneous profiling of gene expression and chromatin accessibility in single cells
Source: eLife. 2026 Jul 20;15:RP110034. doi: 10.7554/eLife.110034 (PMC13384510; doi:10.7554/eLife.110034)
Supplement: Supplementary file 2. [file elife-110034-supp2.zip › 581705_file02.txt]

021_A001C014D021	Kupffer_Cells	F	PWD	M021_2_PWD_F_Liv
021_A001C024D021	LSECs	F	PWD	M021_2_PWD_F_Liv
021_A001C052D021	Hepatocytes	F	PWD	M021_2_PWD_F_Liv
021_A001C065D021	Hepatocytes	F	PWD	M021_2_PWD_F_Liv
021_A001C067D021	Hepatocytes	F	PWD	M021_2_PWD_F_Liv
021_A001C068D021	Hepatocytes	F	PWD	M021_2_PWD_F_Liv
021_A001C070D021	Hepatocytes	F	PWD	M021_2_PWD_F_Liv
021_A001C083D021	Hepatocytes	F	PWD	M021_2_PWD_F_Liv
021_A001C089D021	Hepatocytes	F	PWD	M021_2_PWD_F_Liv
021_A001C104D021	Hepatocytes	F	PWD	M021_2_PWD_F_Liv
021_A001C107D021	LSECs	F	PWD	M021_2_PWD_F_Liv
021_A001C115D021	Kupffer_Cells	F	PWD	M021_2_PWD_F_Liv
021_A001C130D021	Hepatocytes	F	PWD	M021_2_PWD_F_Liv
021_A001C131D021	Hepatocytes	F	PWD	M021_2_PWD_F_Liv
021_A001C144D021	Hepatocytes	F	PWD	M021_2_PWD_F_Liv
021_A001C148D021	Hepatocytes	F	PWD	M021_2_PWD_F_Liv
021_A001C189D021	Hepatocytes	F	PWD	M021_2_PWD_F_Liv
021_A002C001D021	Hepatocytes	F	PWD	M021_2_PWD_F_Liv
021_A002C020D021	Hepatocytes	F	PWD	M021_2_PWD_F_Liv
021_A002C021D021	HSCs	F	PWD	M021_2_PWD_F_Liv
021_A002C035D021	Hepatocytes	F	PWD	M021_2_PWD_F_Liv
021_A002C044D021	Hepatocytes	F	PWD	M021_2_PWD_F_Liv
021_A002C056D021	Hepatocytes	F	PWD	M021_2_PWD_F_Liv
021_A002C083D021	Hepatocytes	F	PWD	M021_2_PWD_F_Liv
021_A002C087D021	Hepatocytes	F	PWD	M021_2_PWD_F_Liv
021_A002C101D021	Hepatocytes	F	PWD	M021_2_PWD_F_Liv
021_A002C114D021	Hepatocytes	F	PWD	M021_2_PWD_F_Liv
021_A002C131D021	Hepatocytes	F	PWD	M021_2_PWD_F_Liv
021_A002C168D021	Hepatocytes	F	PWD	M021_2_PWD_F_Liv
021_A002C187D021	Hepatocytes	F	PWD	M021_2_PWD_F_Liv
021_A003C014D021	Hepatocytes	F	PWD	M021_2_PWD_F_Liv
021_A003C038D021	B_Cells	F	PWD	M021_2_PWD_F_Liv
021_A003C053D021	Hepatocytes	F	PWD	M021_2_PWD_F_Liv
021_A003C057D021	Hepatocytes	F	PWD	M021_2_PWD_F_Liv
021_A003C061D021	Hepatocytes	F	PWD	M021_2_PWD_F_Liv
021_A003C068D021	Hepatocytes	F	PWD	M021_2_PWD_F_Liv
021_A003C097D021	Hepatocytes	F	PWD	M021_2_PWD_F_Liv
021_A003C100D021	Hepatocytes	F	PWD	M021_2_PWD_F_Liv
021_A003C117D021	Hepatocytes	F	PWD	M021_2_PWD_F_Liv
021_A003C123D021	Hepatocytes	F	PWD	M021_2_PWD_F_Liv
021_A003C125D021	Hepatocytes	F	PWD	M021_2_PWD_F_Liv
021_A003C168D021	Hepatocytes	F	PWD	M021_2_PWD_F_Liv
021_A004C015D021	Hepatocytes	F	PWD	M021_2_PWD_F_Liv
021_A004C017D021	B_Cells	F	PWD	M021_2_PWD_F_Liv
021_A004C018D021	LSECs	F	PWD	M021_2_PWD_F_Liv
021_A004C029D021	Hepatocytes	F	PWD	M021_2_PWD_F_Liv
021_A004C045D021	Hepatocytes	F	PWD	M021_2_PWD_F_Liv
021_A004C071D021	Hepatocytes	F	PWD	M021_2_PWD_F_Liv
021_A004C086D021	Hepatocytes	F	PWD	M021_2_PWD_F_Liv
021_A004C089D021	Hepatocytes	F	PWD	M021_2_PWD_F_Liv
021_A004C131D021	Hepatocytes	F	PWD	M021_2_PWD_F_Liv
021_A004C133D021	Hepatocytes	F	PWD	M021_2_PWD_F_Liv
021_A004C142D021	Hepatocytes	F	PWD	M021_2_PWD_F_Liv
021_A004C162D021	Hepatocytes	F	PWD	M021_2_PWD_F_Liv
021_A004C165D021	Hepatocytes	F	PWD	M021_2_PWD_F_Liv
021_A004C173D021	Hepatocytes	F	PWD	M021_2_PWD_F_Liv
021_A005C001D021	Hepatocytes	F	PWD	M021_2_PWD_F_Liv
021_A005C007D021	Hepatocytes	F	PWD	M021_2_PWD_F_Liv
021_A005C009D021	Hepatocytes	F	PWD	M021_2_PWD_F_Liv
021_A005C019D021	Hepatocytes	F	PWD	M021_2_PWD_F_Liv
021_A005C046D021	Hepatocytes	F	PWD	M021_2_PWD_F_Liv
021_A005C048D021	Hepatocytes	F	PWD	M021_2_PWD_F_Liv
021_A005C052D021	Hepatocytes	F	PWD	M021_2_PWD_F_Liv
021_A005C078D021	Hepatocytes	F	PWD	M021_2_PWD_F_Liv
021_A005C089D021	Hepatocytes	F	PWD	M021_2_PWD_F_Liv
021_A005C109D021	Hepatocytes	F	PWD	M021_2_PWD_F_Liv
021_A005C122D021	Hepatocytes	F	PWD	M021_2_PWD_F_Liv
021_A005C128D021	LSECs	F	PWD	M021_2_PWD_F_Liv
021_A005C167D021	Kupffer_Cells	F	PWD	M021_2_PWD_F_Liv
021_A005C183D021	Hepatocytes	F	PWD	M021_2_PWD_F_Liv
021_A006C041D021	Hepatocytes	F	PWD	M021_2_PWD_F_Liv
021_A006C075D021	Hepatocytes	F	PWD	M021_2_PWD_F_Liv
021_A006C076D021	Hepatocytes	F	PWD	M021_2_PWD_F_Liv
021_A006C081D021	Hepatocytes	F	PWD	M021_2_PWD_F_Liv
021_A006C082D021	Hepatocytes	F	PWD	M021_2_PWD_F_Liv
021_A006C085D021	HSCs	F	PWD	M021_2_PWD_F_Liv
021_A006C089D021	Hepatocytes	F	PWD	M021_2_PWD_F_Liv
021_A006C091D021	Hepatocytes	F	PWD	M021_2_PWD_F_Liv
021_A006C097D021	Hepatocytes	F	PWD	M021_2_PWD_F_Liv
021_A006C107D021	Hepatocytes	F	PWD	M021_2_PWD_F_Liv
021_A006C108D021	Hepatocytes	F	PWD	M021_2_PWD_F_Liv
021_A006C111D021	Hepatocytes	F	PWD	M021_2_PWD_F_Liv
021_A006C122D021	Hepatocytes	F	PWD	M021_2_PWD_F_Liv
021_A006C128D021	Hepatocytes	F	PWD	M021_2_PWD_F_Liv
021_A006C133D021	Hepatocytes	F	PWD	M021_2_PWD_F_Liv
021_A006C139D021	Monocytes	F	PWD	M021_2_PWD_F_Liv
021_A006C166D021	Hepatocytes	F	PWD	M021_2_PWD_F_Liv
021_A006C175D021	Hepatocytes	F	PWD	M021_2_PWD_F_Liv
021_A007C001D021	Hepatocytes	F	PWD	M021_2_PWD_F_Liv
021_A007C011D021	Hepatocytes	F	PWD	M021_2_PWD_F_Liv
021_A007C034D021	Hepatocytes	F	PWD	M021_2_PWD_F_Liv
021_A007C048D021	Hepatocytes	F	PWD	M021_2_PWD_F_Liv
021_A007C051D021	Hepatocytes	F	PWD	M021_2_PWD_F_Liv
021_A007C066D021	Hepatocytes	F	PWD	M021_2_PWD_F_Liv
021_A007C067D021	Hepatocytes	F	PWD	M021_2_PWD_F_Liv
021_A007C070D021	Hepatocytes	F	PWD	M021_2_PWD_F_Liv
021_A007C079D021	Hepatocytes	F	PWD	M021_2_PWD_F_Liv
021_A007C080D021	Hepatocytes	F	PWD	M021_2_PWD_F_Liv
021_A007C090D021	Hepatocytes	F	PWD	M021_2_PWD_F_Liv
021_A007C092D021	Hepatocytes	F	PWD	M021_2_PWD_F_Liv
021_A007C095D021	Hepatocytes	F	PWD	M021_2_PWD_F_Liv
021_A007C101D021	Hepatocytes	F	PWD	M021_2_PWD_F_Liv
021_A007C105D021	Hepatocytes	F	PWD	M021_2_PWD_F_Liv
021_A007C111D021	Hepatocytes	F	PWD	M021_2_PWD_F_Liv
021_A007C114D021	Hepatocytes	F	PWD	M021_2_PWD_F_Liv
021_A007C123D021	Hepatocytes	F	PWD	M021_2_PWD_F_Liv
021_A007C139D021	Hepatocytes	F	PWD	M021_2_PWD_F_Liv
021_A007C155D021	Hepatocytes	F	PWD	M021_2_PWD_F_Liv
021_A007C169D021	Hepatocytes	F	PWD	M021_2_PWD_F_Liv
021_A007C192D021	Hepatocytes	F	PWD	M021_2_PWD_F_Liv
021_A008C058D021	Hepatocytes	F	PWD	M021_2_PWD_F_Liv
021_A008C064D021	Hepatocytes	F	PWD	M021_2_PWD_F_Liv
021_A008C072D021	Hepatocytes	F	PWD	M021_2_PWD_F_Liv
021_A008C079D021	Hepatocytes	F	PWD	M021_2_PWD_F_Liv
021_A008C089D021	Hepatocytes	F	PWD	M021_2_PWD_F_Liv
021_A008C102D021	Hepatocytes	F	PWD	M021_2_PWD_F_Liv
021_A008C107D021	Hepatocytes	F	PWD	M021_2_PWD_F_Liv
021_A008C147D021	LSECs	F	PWD	M021_2_PWD_F_Liv
021_A008C172D021	Hepatocytes	F	PWD	M021_2_PWD_F_Liv
021_A008C186D021	Hepatocytes	F	PWD	M021_2_PWD_F_Liv
021_A009C001D021	Hepatocytes	F	PWD	M021_2_PWD_F_Liv
021_A009C003D021	Hepatocytes	F	PWD	M021_2_PWD_F_Liv
021_A009C023D021	LSECs	F	PWD	M021_2_PWD_F_Liv
021_A009C032D021	Hepatocytes	F	PWD	M021_2_PWD_F_Liv
021_A009C040D021	Hepatocytes	F	PWD	M021_2_PWD_F_Liv
021_A009C050D021	Hepatocytes	F	PWD	M021_2_PWD_F_Liv
021_A009C071D021	Hepatocytes	F	PWD	M021_2_PWD_F_Liv
021_A009C080D021	Hepatocytes	F	PWD	M021_2_PWD_F_Liv
021_A009C107D021	Hepatocytes	F	PWD	M021_2_PWD_F_Liv
021_A009C125D021	Hepatocytes	F	PWD	M021_2_PWD_F_Liv
021_A009C151D021	Hepatocytes	F	PWD	M021_2_PWD_F_Liv
021_A009C175D021	Hepatocytes	F	PWD	M021_2_PWD_F_Liv
021_A010C006D021	Hepatocytes	F	PWD	M021_2_PWD_F_Liv
021_A010C029D021	Hepatocytes	F	PWD	M021_2_PWD_F_Liv
021_A010C046D021	Hepatocytes	F	PWD	M021_2_PWD_F_Liv
021_A010C052D021	Hepatocytes	F	PWD	M021_2_PWD_F_Liv
021_A010C070D021	Hepatocytes	F	PWD	M021_2_PWD_F_Liv
021_A010C094D021	Hepatocytes	F	PWD	M021_2_PWD_F_Liv
021_A010C116D021	Hepatocytes	F	PWD	M021_2_PWD_F_Liv
021_A010C125D021	Hepatocytes	F	PWD	M021_2_PWD_F_Liv
021_A010C131D021	Hepatocytes	F	PWD	M021_2_PWD_F_Liv
021_A010C145D021	Hepatocytes	F	PWD	M021_2_PWD_F_Liv
021_A010C158D021	Hepatocytes	F	PWD	M021_2_PWD_F_Liv
021_A010C159D021	Hepatocytes	F	PWD	M021_2_PWD_F_Liv
021_A010C179D021	Hepatocytes	F	PWD	M021_2_PWD_F_Liv
021_A011C025D021	Hepatocytes	F	PWD	M021_2_PWD_F_Liv
021_A011C076D021	Hepatocytes	F	PWD	M021_2_PWD_F_Liv
021_A011C108D021	Hepatocytes	F	PWD	M021_2_PWD_F_Liv
021_A011C110D021	Hepatocytes	F	PWD	M021_2_PWD_F_Liv
021_A011C146D021	Hepatocytes	F	PWD	M021_2_PWD_F_Liv
021_A011C170D021	Hepatocytes	F	PWD	M021_2_PWD_F_Liv
021_A011C174D021	Hepatocytes	F	PWD	M021_2_PWD_F_Liv
021_A011C176D021	LSECs	F	PWD	M021_2_PWD_F_Liv
021_A011C188D021	Hepatocytes	F	PWD	M021_2_PWD_F_Liv
021_A012C009D021	B_Cells	F	PWD	M021_2_PWD_F_Liv
021_A012C023D021	Hepatocytes	F	PWD	M021_2_PWD_F_Liv
021_A012C029D021	Hepatocytes	F	PWD	M021_2_PWD_F_Liv
021_A012C042D021	Hepatocytes	F	PWD	M021_2_PWD_F_Liv
021_A012C064D021	Hepatocytes	F	PWD	M021_2_PWD_F_Liv
021_A012C079D021	LSECs	F	PWD	M021_2_PWD_F_Liv
021_A012C088D021	Hepatocytes	F	PWD	M021_2_PWD_F_Liv
021_A012C102D021	Hepatocytes	F	PWD	M021_2_PWD_F_Liv
021_A012C112D021	Hepatocytes	F	PWD	M021_2_PWD_F_Liv
021_A012C114D021	Hepatocytes	F	PWD	M021_2_PWD_F_Liv
021_A012C116D021	Hepatocytes	F	PWD	M021_2_PWD_F_Liv
021_A012C121D021	Hepatocytes	F	PWD	M021_2_PWD_F_Liv
021_A012C123D021	LSECs	F	PWD	M021_2_PWD_F_Liv
021_A012C134D021	Hepatocytes	F	PWD	M021_2_PWD_F_Liv
021_A012C140D021	Hepatocytes	F	PWD	M021_2_PWD_F_Liv
021_A012C144D021	Hepatocytes	F	PWD	M021_2_PWD_F_Liv
021_A012C161D021	Hepatocytes	F	PWD	M021_2_PWD_F_Liv
021_A012C179D021	Hepatocytes	F	PWD	M021_2_PWD_F_Liv
021_A012C182D021	Hepatocytes	F	PWD	M021_2_PWD_F_Liv
021_A013C001D021	Hepatocytes	F	PWD	M021_2_PWD_F_Liv
021_A013C004D021	Hepatocytes	F	PWD	M021_2_PWD_F_Liv
021_A013C013D021	Hepatocytes	F	PWD	M021_2_PWD_F_Liv
021_A013C014D021	Hepatocytes	F	PWD	M021_2_PWD_F_Liv
021_A013C024D021	Hepatocytes	F	PWD	M021_2_PWD_F_Liv
021_A013C035D021	Hepatocytes	F	PWD	M021_2_PWD_F_Liv
021_A013C039D021	Hepatocytes	F	PWD	M021_2_PWD_F_Liv
021_A013C059D021	Hepatocytes	F	PWD	M021_2_PWD_F_Liv
021_A013C069D021	Hepatocytes	F	PWD	M021_2_PWD_F_Liv
021_A013C071D021	Hepatocytes	F	PWD	M021_2_PWD_F_Liv
021_A013C086D021	Hepatocytes	F	PWD	M021_2_PWD_F_Liv
021_A013C093D021	Hepatocytes	F	PWD	M021_2_PWD_F_Liv
021_A013C097D021	Hepatocytes	F	PWD	M021_2_PWD_F_Liv
021_A013C105D021	Hepatocytes	F	PWD	M021_2_PWD_F_Liv
021_A013C107D021	Hepatocytes	F	PWD	M021_2_PWD_F_Liv
021_A013C112D021	Hepatocytes	F	PWD	M021_2_PWD_F_Liv
021_A013C123D021	Hepatocytes	F	PWD	M021_2_PWD_F_Liv
021_A013C126D021	Hepatocytes	F	PWD	M021_2_PWD_F_Liv
021_A013C143D021	Hepatocytes	F	PWD	M021_2_PWD_F_Liv
021_A013C144D021	LSECs	F	PWD	M021_2_PWD_F_Liv
021_A013C145D021	Hepatocytes	F	PWD	M021_2_PWD_F_Liv
021_A013C151D021	Hepatocytes	F	PWD	M021_2_PWD_F_Liv
021_A013C154D021	Hepatocytes	F	PWD	M021_2_PWD_F_Liv
021_A013C175D021	Hepatocytes	F	PWD	M021_2_PWD_F_Liv
021_A013C185D021	Hepatocytes	F	PWD	M021_2_PWD_F_Liv
021_A014C017D021	Hepatocytes	F	PWD	M021_2_PWD_F_Liv
021_A014C041D021	Hepatocytes	F	PWD	M021_2_PWD_F_Liv
021_A014C071D021	Hepatocytes	F	PWD	M021_2_PWD_F_Liv
021_A014C101D021	B_Cells	F	PWD	M021_2_PWD_F_Liv
021_A014C102D021	Neurons	F	PWD	M021_2_PWD_F_Liv
021_A014C109D021	Hepatocytes	F	PWD	M021_2_PWD_F_Liv
021_A014C114D021	Hepatocytes	F	PWD	M021_2_PWD_F_Liv
021_A014C115D021	Hepatocytes	F	PWD	M021_2_PWD_F_Liv
021_A014C130D021	Hepatocytes	F	PWD	M021_2_PWD_F_Liv
021_A014C137D021	Hepatocytes	F	PWD	M021_2_PWD_F_Liv
021_A014C144D021	Hepatocytes	F	PWD	M021_2_PWD_F_Liv
021_A014C155D021	Hepatocytes	F	PWD	M021_2_PWD_F_Liv
021_A015C009D021	LSECs	F	PWD	M021_2_PWD_F_Liv
021_A015C023D021	Hepatocytes	F	PWD	M021_2_PWD_F_Liv
021_A015C029D021	Hepatocytes	F	PWD	M021_2_PWD_F_Liv
021_A015C039D021	Hepatocytes	F	PWD	M021_2_PWD_F_Liv
021_A015C057D021	Hepatocytes	F	PWD	M021_2_PWD_F_Liv
021_A015C067D021	Hepatocytes	F	PWD	M021_2_PWD_F_Liv
021_A015C069D021	Hepatocytes	F	PWD	M021_2_PWD_F_Liv
021_A015C073D021	Hepatocytes	F	PWD	M021_2_PWD_F_Liv
021_A015C081D021	Hepatocytes	F	PWD	M021_2_PWD_F_Liv
021_A015C083D021	Hepatocytes	F	PWD	M021_2_PWD_F_Liv
021_A015C089D021	Hepatocytes	F	PWD	M021_2_PWD_F_Liv
021_A015C111D021	LSECs	F	PWD	M021_2_PWD_F_Liv
021_A015C122D021	Hepatocytes	F	PWD	M021_2_PWD_F_Liv
021_A015C135D021	Hepatocytes	F	PWD	M021_2_PWD_F_Liv
021_A015C140D021	Hepatocytes	F	PWD	M021_2_PWD_F_Liv
021_A015C152D021	Hepatocytes	F	PWD	M021_2_PWD_F_Liv
021_A015C175D021	Hepatocytes	F	PWD	M021_2_PWD_F_Liv
021_A015C182D021	Hepatocytes	F	PWD	M021_2_PWD_F_Liv
021_A015C186D021	Hepatocytes	F	PWD	M021_2_PWD_F_Liv
021_A016C003D021	Hepatocytes	F	PWD	M021_2_PWD_F_Liv
021_A016C012D021	Hepatocytes	F	PWD	M021_2_PWD_F_Liv
021_A016C023D021	Hepatocytes	F	PWD	M021_2_PWD_F_Liv
021_A016C032D021	Hepatocytes	F	PWD	M021_2_PWD_F_Liv
021_A016C044D021	Hepatocytes	F	PWD	M021_2_PWD_F_Liv
021_A016C074D021	Hepatocytes	F	PWD	M021_2_PWD_F_Liv
021_A016C084D021	Hepatocytes	F	PWD	M021_2_PWD_F_Liv
021_A016C095D021	Hepatocytes	F	PWD	M021_2_PWD_F_Liv
021_A016C109D021	Monocytes	F	PWD	M021_2_PWD_F_Liv
021_A016C120D021	Hepatocytes	F	PWD	M021_2_PWD_F_Liv
021_A016C126D021	LSECs	F	PWD	M021_2_PWD_F_Liv
021_A016C152D021	Hepatocytes	F	PWD	M021_2_PWD_F_Liv
021_A016C164D021	Hepatocytes	F	PWD	M021_2_PWD_F_Liv
021_A016C175D021	Monocytes	F	PWD	M021_2_PWD_F_Liv
021_A017C004D021	Hepatocytes	F	PWD	M021_2_PWD_F_Liv
021_A017C021D021	Hepatocytes	F	PWD	M021_2_PWD_F_Liv
021_A017C022D021	Hepatocytes	F	PWD	M021_2_PWD_F_Liv
021_A017C042D021	Hepatocytes	F	PWD	M021_2_PWD_F_Liv
021_A017C050D021	Hepatocytes	F	PWD	M021_2_PWD_F_Liv
021_A017C051D021	Hepatocytes	F	PWD	M021_2_PWD_F_Liv
021_A017C054D021	Hepatocytes	F	PWD	M021_2_PWD_F_Liv
021_A017C063D021	LSECs	F	PWD	M021_2_PWD_F_Liv
021_A017C064D021	Hepatocytes	F	PWD	M021_2_PWD_F_Liv
021_A017C108D021	Hepatocytes	F	PWD	M021_2_PWD_F_Liv
021_A017C117D021	Hepatocytes	F	PWD	M021_2_PWD_F_Liv
021_A017C118D021	LSECs	F	PWD	M021_2_PWD_F_Liv
021_A017C127D021	Hepatocytes	F	PWD	M021_2_PWD_F_Liv
021_A017C132D021	LSECs	F	PWD	M021_2_PWD_F_Liv
021_A017C168D021	Hepatocytes	F	PWD	M021_2_PWD_F_Liv
021_A017C178D021	Hepatocytes	F	PWD	M021_2_PWD_F_Liv
021_A018C006D021	Hepatocytes	F	PWD	M021_2_PWD_F_Liv
021_A018C013D021	Hepatocytes	F	PWD	M021_2_PWD_F_Liv
021_A018C017D021	Hepatocytes	F	PWD	M021_2_PWD_F_Liv
021_A018C020D021	Hepatocytes	F	PWD	M021_2_PWD_F_Liv
021_A018C025D021	Hepatocytes	F	PWD	M021_2_PWD_F_Liv
021_A018C044D021	HSCs	F	PWD	M021_2_PWD_F_Liv
021_A018C079D021	LSECs	F	PWD	M021_2_PWD_F_Liv
021_A018C081D021	Hepatocytes	F	PWD	M021_2_PWD_F_Liv
021_A018C107D021	Hepatocytes	F	PWD	M021_2_PWD_F_Liv
021_A018C115D021	Hepatocytes	F	PWD	M021_2_PWD_F_Liv
021_A018C132D021	Hepatocytes	F	PWD	M021_2_PWD_F_Liv
021_A018C144D021	B_Cells	F	PWD	M021_2_PWD_F_Liv
021_A018C182D021	Hepatocytes	F	PWD	M021_2_PWD_F_Liv
021_A019C005D021	Hepatocytes	F	PWD	M021_2_PWD_F_Liv
021_A019C011D021	Hepatocytes	F	PWD	M021_2_PWD_F_Liv
021_A019C022D021	Hepatocytes	F	PWD	M021_2_PWD_F_Liv
021_A019C040D021	Hepatocytes	F	PWD	M021_2_PWD_F_Liv
021_A019C043D021	Hepatocytes	F	PWD	M021_2_PWD_F_Liv
021_A019C048D021	Hepatocytes	F	PWD	M021_2_PWD_F_Liv
021_A019C058D021	Hepatocytes	F	PWD	M021_2_PWD_F_Liv
021_A019C079D021	Hepatocytes	F	PWD	M021_2_PWD_F_Liv
021_A019C086D021	Hepatocytes	F	PWD	M021_2_PWD_F_Liv
021_A019C098D021	Hepatocytes	F	PWD	M021_2_PWD_F_Liv
021_A019C107D021	HSCs	F	PWD	M021_2_PWD_F_Liv
021_A019C146D021	Hepatocytes	F	PWD	M021_2_PWD_F_Liv
021_A019C182D021	Hepatocytes	F	PWD	M021_2_PWD_F_Liv
021_A019C189D021	Kupffer_Cells	F	PWD	M021_2_PWD_F_Liv
021_A019C190D021	Hepatocytes	F	PWD	M021_2_PWD_F_Liv
021_A020C001D021	Hepatocytes	F	PWD	M021_2_PWD_F_Liv
021_A020C008D021	Hepatocytes	F	PWD	M021_2_PWD_F_Liv
021_A020C014D021	Hepatocytes	F	PWD	M021_2_PWD_F_Liv
021_A020C020D021	B_Cells	F	PWD	M021_2_PWD_F_Liv
021_A020C028D021	Hepatocytes	F	PWD	M021_2_PWD_F_Liv
021_A020C034D021	Hepatocytes	F	PWD	M021_2_PWD_F_Liv
021_A020C049D021	Hepatocytes	F	PWD	M021_2_PWD_F_Liv
021_A020C071D021	Hepatocytes	F	PWD	M021_2_PWD_F_Liv
021_A020C079D021	HSCs	F	PWD	M021_2_PWD_F_Liv
021_A020C089D021	Hepatocytes	F	PWD	M021_2_PWD_F_Liv
021_A020C102D021	Hepatocytes	F	PWD	M021_2_PWD_F_Liv
021_A020C121D021	Hepatocytes	F	PWD	M021_2_PWD_F_Liv
021_A020C124D021	Hepatocytes	F	PWD	M021_2_PWD_F_Liv
021_A020C129D021	Hepatocytes	F	PWD	M021_2_PWD_F_Liv
021_A020C148D021	Hepatocytes	F	PWD	M021_2_PWD_F_Liv
021_A020C149D021	LSECs	F	PWD	M021_2_PWD_F_Liv
021_A020C150D021	Hepatocytes	F	PWD	M021_2_PWD_F_Liv
021_A020C182D021	Hepatocytes	F	PWD	M021_2_PWD_F_Liv
021_A020C185D021	Hepatocytes	F	PWD	M021_2_PWD_F_Liv
021_A021C012D021	Hepatocytes	F	PWD	M021_2_PWD_F_Liv
021_A021C021D021	Hepatocytes	F	PWD	M021_2_PWD_F_Liv
021_A021C032D021	Hepatocytes	F	PWD	M021_2_PWD_F_Liv
021_A021C043D021	LSECs	F	PWD	M021_2_PWD_F_Liv
021_A021C052D021	Hepatocytes	F	PWD	M021_2_PWD_F_Liv
021_A021C055D021	Hepatocytes	F	PWD	M021_2_PWD_F_Liv
021_A021C070D021	Hepatocytes	F	PWD	M021_2_PWD_F_Liv
021_A021C089D021	Hepatocytes	F	PWD	M021_2_PWD_F_Liv
021_A021C114D021	Hepatocytes	F	PWD	M021_2_PWD_F_Liv
021_A021C125D021	Hepatocytes	F	PWD	M021_2_PWD_F_Liv
021_A021C132D021	Hepatocytes	F	PWD	M021_2_PWD_F_Liv
021_A021C137D021	Hepatocytes	F	PWD	M021_2_PWD_F_Liv
021_A021C155D021	Hepatocytes	F	PWD	M021_2_PWD_F_Liv
021_A021C179D021	Hepatocytes	F	PWD	M021_2_PWD_F_Liv
021_A021C181D021	HSCs	F	PWD	M021_2_PWD_F_Liv
021_A021C183D021	Hepatocytes	F	PWD	M021_2_PWD_F_Liv
021_A021C190D021	Hepatocytes	F	PWD	M021_2_PWD_F_Liv
021_A022C005D021	LSECs	F	PWD	M021_2_PWD_F_Liv
021_A022C011D021	Hepatocytes	F	PWD	M021_2_PWD_F_Liv
021_A022C045D021	Hepatocytes	F	PWD	M021_2_PWD_F_Liv
021_A022C047D021	HSCs	F	PWD	M021_2_PWD_F_Liv
021_A022C054D021	Hepatocytes	F	PWD	M021_2_PWD_F_Liv
021_A022C058D021	Hepatocytes	F	PWD	M021_2_PWD_F_Liv
021_A022C069D021	Hepatocytes	F	PWD	M021_2_PWD_F_Liv
021_A022C072D021	Hepatocytes	F	PWD	M021_2_PWD_F_Liv
021_A022C085D021	Hepatocytes	F	PWD	M021_2_PWD_F_Liv
021_A022C096D021	Hepatocytes	F	PWD	M021_2_PWD_F_Liv
021_A022C101D021	Hepatocytes	F	PWD	M021_2_PWD_F_Liv
021_A022C107D021	Hepatocytes	F	PWD	M021_2_PWD_F_Liv
021_A022C111D021	Hepatocytes	F	PWD	M021_2_PWD_F_Liv
021_A022C119D021	Hepatocytes	F	PWD	M021_2_PWD_F_Liv
021_A022C134D021	Hepatocytes	F	PWD	M021_2_PWD_F_Liv
021_A022C141D021	Hepatocytes	F	PWD	M021_2_PWD_F_Liv
021_A022C181D021	Hepatocytes	F	PWD	M021_2_PWD_F_Liv
021_A023C001D021	Hepatocytes	F	PWD	M021_2_PWD_F_Liv
021_A023C016D021	LSECs	F	PWD	M021_2_PWD_F_Liv
021_A023C025D021	Hepatocytes	F	PWD	M021_2_PWD_F_Liv
021_A023C030D021	HSCs	F	PWD	M021_2_PWD_F_Liv
021_A023C062D021	Hepatocytes	F	PWD	M021_2_PWD_F_Liv
021_A023C070D021	Hepatocytes	F	PWD	M021_2_PWD_F_Liv
021_A023C101D021	Hepatocytes	F	PWD	M021_2_PWD_F_Liv
021_A023C108D021	Hepatocytes	F	PWD	M021_2_PWD_F_Liv
021_A023C143D021	Hepatocytes	F	PWD	M021_2_PWD_F_Liv
021_A023C145D021	Hepatocytes	F	PWD	M021_2_PWD_F_Liv
021_A023C169D021	Hepatocytes	F	PWD	M021_2_PWD_F_Liv
021_A024C005D021	Hepatocytes	F	PWD	M021_2_PWD_F_Liv
021_A024C047D021	Hepatocytes	F	PWD	M021_2_PWD_F_Liv
021_A024C051D021	Hepatocytes	F	PWD	M021_2_PWD_F_Liv
021_A024C071D021	Hepatocytes	F	PWD	M021_2_PWD_F_Liv
021_A024C073D021	Hepatocytes	F	PWD	M021_2_PWD_F_Liv
021_A024C084D021	Hepatocytes	F	PWD	M021_2_PWD_F_Liv
021_A024C085D021	Hepatocytes	F	PWD	M021_2_PWD_F_Liv
021_A024C097D021	Hepatocytes	F	PWD	M021_2_PWD_F_Liv
021_A024C120D021	Hepatocytes	F	PWD	M021_2_PWD_F_Liv
021_A024C124D021	Hepatocytes	F	PWD	M021_2_PWD_F_Liv
021_A024C129D021	Hepatocytes	F	PWD	M021_2_PWD_F_Liv
021_A024C144D021	Hepatocytes	F	PWD	M021_2_PWD_F_Liv
021_A024C161D021	HSCs	F	PWD	M021_2_PWD_F_Liv
021_A024C188D021	Hepatocytes	F	PWD	M021_2_PWD_F_Liv
021_A025C030D021	Monocytes	F	PWD	M021_2_PWD_F_Liv
021_A025C032D021	Hepatocytes	F	PWD	M021_2_PWD_F_Liv
021_A025C037D021	Hepatocytes	F	PWD	M021_2_PWD_F_Liv
021_A025C053D021	Hepatocytes	F	PWD	M021_2_PWD_F_Liv
021_A025C072D021	Hepatocytes	F	PWD	M021_2_PWD_F_Liv
021_A025C115D021	Hepatocytes	F	PWD	M021_2_PWD_F_Liv
021_A025C131D021	Hepatocytes	F	PWD	M021_2_PWD_F_Liv
021_A025C176D021	Hepatocytes	F	PWD	M021_2_PWD_F_Liv
021_A025C181D021	Hepatocytes	F	PWD	M021_2_PWD_F_Liv
021_A026C028D021	LSECs	F	PWD	M021_2_PWD_F_Liv
021_A026C042D021	Hepatocytes	F	PWD	M021_2_PWD_F_Liv
021_A026C066D021	Hepatocytes	F	PWD	M021_2_PWD_F_Liv
021_A026C112D021	Hepatocytes	F	PWD	M021_2_PWD_F_Liv
021_A026C117D021	Hepatocytes	F	PWD	M021_2_PWD_F_Liv
021_A026C135D021	Hepatocytes	F	PWD	M021_2_PWD_F_Liv
021_A026C139D021	Hepatocytes	F	PWD	M021_2_PWD_F_Liv
021_A026C160D021	Hepatocytes	F	PWD	M021_2_PWD_F_Liv
021_A026C163D021	Hepatocytes	F	PWD	M021_2_PWD_F_Liv
021_A026C167D021	Hepatocytes	F	PWD	M021_2_PWD_F_Liv
021_A026C175D021	Hepatocytes	F	PWD	M021_2_PWD_F_Liv
021_A026C186D021	Hepatocytes	F	PWD	M021_2_PWD_F_Liv
021_A027C003D021	Hepatocytes	F	PWD	M021_2_PWD_F_Liv
021_A027C006D021	Hepatocytes	F	PWD	M021_2_PWD_F_Liv
021_A027C009D021	Hepatocytes	F	PWD	M021_2_PWD_F_Liv
021_A027C013D021	Hepatocytes	F	PWD	M021_2_PWD_F_Liv
021_A027C035D021	Hepatocytes	F	PWD	M021_2_PWD_F_Liv
021_A027C052D021	Hepatocytes	F	PWD	M021_2_PWD_F_Liv
021_A027C053D021	Hepatocytes	F	PWD	M021_2_PWD_F_Liv
021_A027C057D021	Hepatocytes	F	PWD	M021_2_PWD_F_Liv
021_A027C072D021	Hepatocytes	F	PWD	M021_2_PWD_F_Liv
021_A027C076D021	LSECs	F	PWD	M021_2_PWD_F_Liv
021_A027C097D021	Hepatocytes	F	PWD	M021_2_PWD_F_Liv
021_A027C109D021	Hepatocytes	F	PWD	M021_2_PWD_F_Liv
021_A027C110D021	Hepatocytes	F	PWD	M021_2_PWD_F_Liv
021_A027C124D021	Hepatocytes	F	PWD	M021_2_PWD_F_Liv
021_A027C128D021	Hepatocytes	F	PWD	M021_2_PWD_F_Liv
021_A027C143D021	Hepatocytes	F	PWD	M021_2_PWD_F_Liv
021_A027C150D021	Hepatocytes	F	PWD	M021_2_PWD_F_Liv
021_A028C015D021	Hepatocytes	F	PWD	M021_2_PWD_F_Liv
021_A028C028D021	LSECs	F	PWD	M021_2_PWD_F_Liv
021_A028C033D021	Kupffer_Cells	F	PWD	M021_2_PWD_F_Liv
021_A028C041D021	Hepatocytes	F	PWD	M021_2_PWD_F_Liv
021_A028C042D021	Hepatocytes	F	PWD	M021_2_PWD_F_Liv
021_A028C046D021	Hepatocytes	F	PWD	M021_2_PWD_F_Liv
021_A028C060D021	Hepatocytes	F	PWD	M021_2_PWD_F_Liv
021_A028C065D021	LSECs	F	PWD	M021_2_PWD_F_Liv
021_A028C091D021	Kupffer_Cells	F	PWD	M021_2_PWD_F_Liv
021_A028C095D021	Hepatocytes	F	PWD	M021_2_PWD_F_Liv
021_A028C098D021	HSCs	F	PWD	M021_2_PWD_F_Liv
021_A028C103D021	Hepatocytes	F	PWD	M021_2_PWD_F_Liv
021_A028C112D021	Hepatocytes	F	PWD	M021_2_PWD_F_Liv
021_A028C113D021	LSECs	F	PWD	M021_2_PWD_F_Liv
021_A028C123D021	HSCs	F	PWD	M021_2_PWD_F_Liv
021_A028C130D021	Hepatocytes	F	PWD	M021_2_PWD_F_Liv
021_A028C134D021	Kupffer_Cells	F	PWD	M021_2_PWD_F_Liv
021_A028C151D021	HSCs	F	PWD	M021_2_PWD_F_Liv
021_A028C173D021	Monocytes	F	PWD	M021_2_PWD_F_Liv
021_A028C181D021	Hepatocytes	F	PWD	M021_2_PWD_F_Liv
021_A029C001D021	Hepatocytes	F	PWD	M021_2_PWD_F_Liv
021_A029C009D021	HSCs	F	PWD	M021_2_PWD_F_Liv
021_A029C018D021	Hepatocytes	F	PWD	M021_2_PWD_F_Liv
021_A029C039D021	Hepatocytes	F	PWD	M021_2_PWD_F_Liv
021_A029C043D021	Hepatocytes	F	PWD	M021_2_PWD_F_Liv
021_A029C045D021	Hepatocytes	F	PWD	M021_2_PWD_F_Liv
021_A029C057D021	Neurons	F	PWD	M021_2_PWD_F_Liv
021_A029C097D021	Hepatocytes	F	PWD	M021_2_PWD_F_Liv
021_A029C098D021	Hepatocytes	F	PWD	M021_2_PWD_F_Liv
021_A029C106D021	Hepatocytes	F	PWD	M021_2_PWD_F_Liv
021_A029C114D021	Hepatocytes	F	PWD	M021_2_PWD_F_Liv
021_A029C126D021	Hepatocytes	F	PWD	M021_2_PWD_F_Liv
021_A029C156D021	Hepatocytes	F	PWD	M021_2_PWD_F_Liv
021_A029C172D021	Hepatocytes	F	PWD	M021_2_PWD_F_Liv
021_A030C006D021	Kupffer_Cells	F	PWD	M021_2_PWD_F_Liv
021_A030C019D021	Hepatocytes	F	PWD	M021_2_PWD_F_Liv
021_A030C048D021	Hepatocytes	F	PWD	M021_2_PWD_F_Liv
021_A030C086D021	Hepatocytes	F	PWD	M021_2_PWD_F_Liv
021_A030C096D021	Hepatocytes	F	PWD	M021_2_PWD_F_Liv
021_A030C136D021	Hepatocytes	F	PWD	M021_2_PWD_F_Liv
021_A030C144D021	LSECs	F	PWD	M021_2_PWD_F_Liv
021_A030C158D021	Hepatocytes	F	PWD	M021_2_PWD_F_Liv
021_A030C175D021	Hepatocytes	F	PWD	M021_2_PWD_F_Liv
021_A031C006D021	Hepatocytes	F	PWD	M021_2_PWD_F_Liv
021_A031C016D021	Hepatocytes	F	PWD	M021_2_PWD_F_Liv
021_A031C018D021	Hepatocytes	F	PWD	M021_2_PWD_F_Liv
021_A031C031D021	Hepatocytes	F	PWD	M021_2_PWD_F_Liv
021_A031C032D021	Hepatocytes	F	PWD	M021_2_PWD_F_Liv
021_A031C061D021	LSECs	F	PWD	M021_2_PWD_F_Liv
021_A031C072D021	Hepatocytes	F	PWD	M021_2_PWD_F_Liv
021_A031C106D021	Hepatocytes	F	PWD	M021_2_PWD_F_Liv
021_A031C108D021	Hepatocytes	F	PWD	M021_2_PWD_F_Liv
021_A031C113D021	Hepatocytes	F	PWD	M021_2_PWD_F_Liv
021_A031C125D021	Hepatocytes	F	PWD	M021_2_PWD_F_Liv
021_A031C137D021	Hepatocytes	F	PWD	M021_2_PWD_F_Liv
021_A031C157D021	Hepatocytes	F	PWD	M021_2_PWD_F_Liv
021_A031C161D021	Hepatocytes	F	PWD	M021_2_PWD_F_Liv
021_A031C170D021	Hepatocytes	F	PWD	M021_2_PWD_F_Liv
021_A032C020D021	Hepatocytes	F	PWD	M021_2_PWD_F_Liv
021_A032C040D021	Hepatocytes	F	PWD	M021_2_PWD_F_Liv
021_A032C043D021	Hepatocytes	F	PWD	M021_2_PWD_F_Liv
021_A032C048D021	Hepatocytes	F	PWD	M021_2_PWD_F_Liv
021_A032C083D021	LSECs	F	PWD	M021_2_PWD_F_Liv
021_A032C097D021	Hepatocytes	F	PWD	M021_2_PWD_F_Liv
021_A032C116D021	Hepatocytes	F	PWD	M021_2_PWD_F_Liv
021_A032C135D021	Hepatocytes	F	PWD	M021_2_PWD_F_Liv
021_A032C144D021	Hepatocytes	F	PWD	M021_2_PWD_F_Liv
021_A032C153D021	Hepatocytes	F	PWD	M021_2_PWD_F_Liv
021_A032C183D021	Hepatocytes	F	PWD	M021_2_PWD_F_Liv
021_A033C022D021	Hepatocytes	F	PWD	M021_2_PWD_F_Liv
021_A033C051D021	Hepatocytes	F	PWD	M021_2_PWD_F_Liv
021_A033C053D021	Hepatocytes	F	PWD	M021_2_PWD_F_Liv
021_A033C058D021	Hepatocytes	F	PWD	M021_2_PWD_F_Liv
021_A033C068D021	LSECs	F	PWD	M021_2_PWD_F_Liv
021_A033C075D021	Hepatocytes	F	PWD	M021_2_PWD_F_Liv
021_A033C081D021	Hepatocytes	F	PWD	M021_2_PWD_F_Liv
021_A033C099D021	Hepatocytes	F	PWD	M021_2_PWD_F_Liv
021_A033C105D021	Hepatocytes	F	PWD	M021_2_PWD_F_Liv
021_A033C152D021	Hepatocytes	F	PWD	M021_2_PWD_F_Liv
021_A033C160D021	Hepatocytes	F	PWD	M021_2_PWD_F_Liv
021_A033C167D021	Hepatocytes	F	PWD	M021_2_PWD_F_Liv
021_A033C179D021	Hepatocytes	F	PWD	M021_2_PWD_F_Liv
021_A033C182D021	Hepatocytes	F	PWD	M021_2_PWD_F_Liv
021_A034C011D021	Hepatocytes	F	PWD	M021_2_PWD_F_Liv
021_A034C035D021	Hepatocytes	F	PWD	M021_2_PWD_F_Liv
021_A034C042D021	Hepatocytes	F	PWD	M021_2_PWD_F_Liv
021_A034C055D021	Hepatocytes	F	PWD	M021_2_PWD_F_Liv
021_A034C075D021	Hepatocytes	F	PWD	M021_2_PWD_F_Liv
021_A034C078D021	Hepatocytes	F	PWD	M021_2_PWD_F_Liv
021_A034C081D021	Hepatocytes	F	PWD	M021_2_PWD_F_Liv
021_A034C162D021	Hepatocytes	F	PWD	M021_2_PWD_F_Liv
021_A034C180D021	Hepatocytes	F	PWD	M021_2_PWD_F_Liv
021_A034C189D021	Hepatocytes	F	PWD	M021_2_PWD_F_Liv
021_A035C005D021	Hepatocytes	F	PWD	M021_2_PWD_F_Liv
021_A035C045D021	Hepatocytes	F	PWD	M021_2_PWD_F_Liv
021_A035C055D021	Hepatocytes	F	PWD	M021_2_PWD_F_Liv
021_A035C056D021	Hepatocytes	F	PWD	M021_2_PWD_F_Liv
021_A035C100D021	Hepatocytes	F	PWD	M021_2_PWD_F_Liv
021_A035C104D021	Hepatocytes	F	PWD	M021_2_PWD_F_Liv
021_A035C106D021	Hepatocytes	F	PWD	M021_2_PWD_F_Liv
021_A035C111D021	Hepatocytes	F	PWD	M021_2_PWD_F_Liv
021_A035C112D021	Hepatocytes	F	PWD	M021_2_PWD_F_Liv
021_A035C135D021	Hepatocytes	F	PWD	M021_2_PWD_F_Liv
021_A035C150D021	Hepatocytes	F	PWD	M021_2_PWD_F_Liv
021_A035C153D021	Hepatocytes	F	PWD	M021_2_PWD_F_Liv
021_A035C157D021	Hepatocytes	F	PWD	M021_2_PWD_F_Liv
021_A035C159D021	Hepatocytes	F	PWD	M021_2_PWD_F_Liv
021_A035C164D021	Hepatocytes	F	PWD	M021_2_PWD_F_Liv
021_A035C171D021	Hepatocytes	F	PWD	M021_2_PWD_F_Liv
021_A036C009D021	Hepatocytes	F	PWD	M021_2_PWD_F_Liv
021_A036C015D021	Hepatocytes	F	PWD	M021_2_PWD_F_Liv
021_A036C060D021	Hepatocytes	F	PWD	M021_2_PWD_F_Liv
021_A036C066D021	Hepatocytes	F	PWD	M021_2_PWD_F_Liv
021_A036C078D021	Hepatocytes	F	PWD	M021_2_PWD_F_Liv
021_A036C085D021	Hepatocytes	F	PWD	M021_2_PWD_F_Liv
021_A036C097D021	Hepatocytes	F	PWD	M021_2_PWD_F_Liv
021_A036C105D021	Hepatocytes	F	PWD	M021_2_PWD_F_Liv
021_A036C110D021	Hepatocytes	F	PWD	M021_2_PWD_F_Liv
021_A036C121D021	Hepatocytes	F	PWD	M021_2_PWD_F_Liv
021_A036C123D021	Hepatocytes	F	PWD	M021_2_PWD_F_Liv
021_A036C155D021	Hepatocytes	F	PWD	M021_2_PWD_F_Liv
021_A036C164D021	Hepatocytes	F	PWD	M021_2_PWD_F_Liv
021_A036C170D021	HSCs	F	PWD	M021_2_PWD_F_Liv
021_A036C176D021	Hepatocytes	F	PWD	M021_2_PWD_F_Liv
021_A037C001D021	Hepatocytes	F	PWD	M021_2_PWD_F_Liv
021_A037C005D021	Hepatocytes	F	PWD	M021_2_PWD_F_Liv
021_A037C006D021	Hepatocytes	F	PWD	M021_2_PWD_F_Liv
021_A037C014D021	Hepatocytes	F	PWD	M021_2_PWD_F_Liv
021_A037C022D021	Hepatocytes	F	PWD	M021_2_PWD_F_Liv
021_A037C025D021	LSECs	F	PWD	M021_2_PWD_F_Liv
021_A037C026D021	Hepatocytes	F	PWD	M021_2_PWD_F_Liv
021_A037C035D021	Hepatocytes	F	PWD	M021_2_PWD_F_Liv
021_A037C083D021	Hepatocytes	F	PWD	M021_2_PWD_F_Liv
021_A037C098D021	Hepatocytes	F	PWD	M021_2_PWD_F_Liv
021_A037C114D021	Hepatocytes	F	PWD	M021_2_PWD_F_Liv
021_A037C119D021	Hepatocytes	F	PWD	M021_2_PWD_F_Liv
021_A037C123D021	LSECs	F	PWD	M021_2_PWD_F_Liv
021_A037C124D021	Hepatocytes	F	PWD	M021_2_PWD_F_Liv
021_A037C126D021	Hepatocytes	F	PWD	M021_2_PWD_F_Liv
021_A037C131D021	Hepatocytes	F	PWD	M021_2_PWD_F_Liv
021_A037C132D021	Hepatocytes	F	PWD	M021_2_PWD_F_Liv
021_A037C143D021	Hepatocytes	F	PWD	M021_2_PWD_F_Liv
021_A037C146D021	Hepatocytes	F	PWD	M021_2_PWD_F_Liv
021_A037C148D021	Hepatocytes	F	PWD	M021_2_PWD_F_Liv
021_A037C161D021	Hepatocytes	F	PWD	M021_2_PWD_F_Liv
021_A037C172D021	Hepatocytes	F	PWD	M021_2_PWD_F_Liv
021_A037C181D021	Hepatocytes	F	PWD	M021_2_PWD_F_Liv
021_A037C188D021	Hepatocytes	F	PWD	M021_2_PWD_F_Liv
021_A038C018D021	Hepatocytes	F	PWD	M021_2_PWD_F_Liv
021_A038C042D021	Hepatocytes	F	PWD	M021_2_PWD_F_Liv
021_A038C057D021	Hepatocytes	F	PWD	M021_2_PWD_F_Liv
021_A038C081D021	HSCs	F	PWD	M021_2_PWD_F_Liv
021_A038C090D021	Hepatocytes	F	PWD	M021_2_PWD_F_Liv
021_A038C141D021	Hepatocytes	F	PWD	M021_2_PWD_F_Liv
021_A038C157D021	Hepatocytes	F	PWD	M021_2_PWD_F_Liv
021_A038C158D021	Hepatocytes	F	PWD	M021_2_PWD_F_Liv
021_A038C184D021	Hepatocytes	F	PWD	M021_2_PWD_F_Liv
021_A038C190D021	Neurons	F	PWD	M021_2_PWD_F_Liv
021_A039C003D021	Hepatocytes	F	PWD	M021_2_PWD_F_Liv
021_A039C008D021	Hepatocytes	F	PWD	M021_2_PWD_F_Liv
021_A039C012D021	Hepatocytes	F	PWD	M021_2_PWD_F_Liv
021_A039C022D021	Hepatocytes	F	PWD	M021_2_PWD_F_Liv
021_A039C024D021	Hepatocytes	F	PWD	M021_2_PWD_F_Liv
021_A039C029D021	Hepatocytes	F	PWD	M021_2_PWD_F_Liv
021_A039C035D021	Hepatocytes	F	PWD	M021_2_PWD_F_Liv
021_A039C045D021	LSECs	F	PWD	M021_2_PWD_F_Liv
021_A039C067D021	LSECs	F	PWD	M021_2_PWD_F_Liv
021_A039C071D021	Hepatocytes	F	PWD	M021_2_PWD_F_Liv
021_A039C090D021	Hepatocytes	F	PWD	M021_2_PWD_F_Liv
021_A039C098D021	Hepatocytes	F	PWD	M021_2_PWD_F_Liv
021_A039C114D021	Hepatocytes	F	PWD	M021_2_PWD_F_Liv
021_A039C116D021	Kupffer_Cells	F	PWD	M021_2_PWD_F_Liv
021_A039C168D021	Hepatocytes	F	PWD	M021_2_PWD_F_Liv
021_A039C177D021	Hepatocytes	F	PWD	M021_2_PWD_F_Liv
021_A039C183D021	LSECs	F	PWD	M021_2_PWD_F_Liv
021_A039C188D021	Hepatocytes	F	PWD	M021_2_PWD_F_Liv
021_A040C018D021	Hepatocytes	F	PWD	M021_2_PWD_F_Liv
021_A040C019D021	Hepatocytes	F	PWD	M021_2_PWD_F_Liv
021_A040C038D021	Hepatocytes	F	PWD	M021_2_PWD_F_Liv
021_A040C086D021	Hepatocytes	F	PWD	M021_2_PWD_F_Liv
021_A040C109D021	LSECs	F	PWD	M021_2_PWD_F_Liv
021_A040C132D021	Hepatocytes	F	PWD	M021_2_PWD_F_Liv
021_A040C177D021	HSCs	F	PWD	M021_2_PWD_F_Liv
021_A041C026D021	Hepatocytes	F	PWD	M021_2_PWD_F_Liv
021_A041C036D021	Hepatocytes	F	PWD	M021_2_PWD_F_Liv
021_A041C054D021	Hepatocytes	F	PWD	M021_2_PWD_F_Liv
021_A041C117D021	Hepatocytes	F	PWD	M021_2_PWD_F_Liv
021_A041C140D021	Hepatocytes	F	PWD	M021_2_PWD_F_Liv
021_A041C148D021	Hepatocytes	F	PWD	M021_2_PWD_F_Liv
021_A041C152D021	Hepatocytes	F	PWD	M021_2_PWD_F_Liv
021_A041C178D021	Hepatocytes	F	PWD	M021_2_PWD_F_Liv
021_A042C006D021	Hepatocytes	F	PWD	M021_2_PWD_F_Liv
021_A042C021D021	Hepatocytes	F	PWD	M021_2_PWD_F_Liv
021_A042C027D021	B_Cells	F	PWD	M021_2_PWD_F_Liv
021_A042C032D021	Hepatocytes	F	PWD	M021_2_PWD_F_Liv
021_A042C052D021	LSECs	F	PWD	M021_2_PWD_F_Liv
021_A042C117D021	Hepatocytes	F	PWD	M021_2_PWD_F_Liv
021_A042C118D021	Hepatocytes	F	PWD	M021_2_PWD_F_Liv
021_A042C134D021	Hepatocytes	F	PWD	M021_2_PWD_F_Liv
021_A042C142D021	Hepatocytes	F	PWD	M021_2_PWD_F_Liv
021_A042C190D021	Hepatocytes	F	PWD	M021_2_PWD_F_Liv
021_A043C011D021	B_Cells	F	PWD	M021_2_PWD_F_Liv
021_A043C014D021	Hepatocytes	F	PWD	M021_2_PWD_F_Liv
021_A043C029D021	Hepatocytes	F	PWD	M021_2_PWD_F_Liv
021_A043C032D021	Hepatocytes	F	PWD	M021_2_PWD_F_Liv
021_A043C035D021	Hepatocytes	F	PWD	M021_2_PWD_F_Liv
021_A043C059D021	Hepatocytes	F	PWD	M021_2_PWD_F_Liv
021_A043C078D021	Hepatocytes	F	PWD	M021_2_PWD_F_Liv
021_A043C103D021	Hepatocytes	F	PWD	M021_2_PWD_F_Liv
021_A043C121D021	Hepatocytes	F	PWD	M021_2_PWD_F_Liv
021_A043C153D021	Hepatocytes	F	PWD	M021_2_PWD_F_Liv
021_A043C155D021	Hepatocytes	F	PWD	M021_2_PWD_F_Liv
021_A043C159D021	Hepatocytes	F	PWD	M021_2_PWD_F_Liv
021_A043C160D021	Hepatocytes	F	PWD	M021_2_PWD_F_Liv
021_A043C168D021	Hepatocytes	F	PWD	M021_2_PWD_F_Liv
021_A043C174D021	Hepatocytes	F	PWD	M021_2_PWD_F_Liv
021_A043C184D021	Hepatocytes	F	PWD	M021_2_PWD_F_Liv
021_A043C186D021	Hepatocytes	F	PWD	M021_2_PWD_F_Liv
021_A044C062D021	Hepatocytes	F	PWD	M021_2_PWD_F_Liv
021_A044C101D021	Hepatocytes	F	PWD	M021_2_PWD_F_Liv
021_A044C116D021	Hepatocytes	F	PWD	M021_2_PWD_F_Liv
021_A044C127D021	Hepatocytes	F	PWD	M021_2_PWD_F_Liv
021_A044C163D021	Hepatocytes	F	PWD	M021_2_PWD_F_Liv
021_A044C172D021	LSECs	F	PWD	M021_2_PWD_F_Liv
021_A044C174D021	Hepatocytes	F	PWD	M021_2_PWD_F_Liv
021_A044C187D021	Hepatocytes	F	PWD	M021_2_PWD_F_Liv
021_A045C003D021	Hepatocytes	F	PWD	M021_2_PWD_F_Liv
021_A045C016D021	Hepatocytes	F	PWD	M021_2_PWD_F_Liv
021_A045C020D021	Hepatocytes	F	PWD	M021_2_PWD_F_Liv
021_A045C040D021	Hepatocytes	F	PWD	M021_2_PWD_F_Liv
021_A045C053D021	Hepatocytes	F	PWD	M021_2_PWD_F_Liv
021_A045C071D021	Hepatocytes	F	PWD	M021_2_PWD_F_Liv
021_A045C075D021	Hepatocytes	F	PWD	M021_2_PWD_F_Liv
021_A045C089D021	Hepatocytes	F	PWD	M021_2_PWD_F_Liv
021_A045C090D021	Hepatocytes	F	PWD	M021_2_PWD_F_Liv
021_A045C130D021	Hepatocytes	F	PWD	M021_2_PWD_F_Liv
021_A045C144D021	Hepatocytes	F	PWD	M021_2_PWD_F_Liv
021_A045C156D021	LSECs	F	PWD	M021_2_PWD_F_Liv
021_A045C161D021	Hepatocytes	F	PWD	M021_2_PWD_F_Liv
021_A045C168D021	Hepatocytes	F	PWD	M021_2_PWD_F_Liv
021_A045C173D021	Hepatocytes	F	PWD	M021_2_PWD_F_Liv
021_A045C180D021	Hepatocytes	F	PWD	M021_2_PWD_F_Liv
021_A046C029D021	Hepatocytes	F	PWD	M021_2_PWD_F_Liv
021_A046C033D021	Hepatocytes	F	PWD	M021_2_PWD_F_Liv
021_A046C048D021	Hepatocytes	F	PWD	M021_2_PWD_F_Liv
021_A046C057D021	Hepatocytes	F	PWD	M021_2_PWD_F_Liv
021_A046C065D021	Hepatocytes	F	PWD	M021_2_PWD_F_Liv
021_A046C089D021	Hepatocytes	F	PWD	M021_2_PWD_F_Liv
021_A046C095D021	Hepatocytes	F	PWD	M021_2_PWD_F_Liv
021_A046C102D021	Kupffer_Cells	F	PWD	M021_2_PWD_F_Liv
021_A046C107D021	B_Cells	F	PWD	M021_2_PWD_F_Liv
021_A046C136D021	Hepatocytes	F	PWD	M021_2_PWD_F_Liv
021_A046C150D021	Hepatocytes	F	PWD	M021_2_PWD_F_Liv
021_A046C167D021	Hepatocytes	F	PWD	M021_2_PWD_F_Liv
021_A046C173D021	Hepatocytes	F	PWD	M021_2_PWD_F_Liv
021_A046C183D021	Hepatocytes	F	PWD	M021_2_PWD_F_Liv
021_A046C188D021	Hepatocytes	F	PWD	M021_2_PWD_F_Liv
021_A047C001D021	LSECs	F	PWD	M021_2_PWD_F_Liv
021_A047C010D021	Hepatocytes	F	PWD	M021_2_PWD_F_Liv
021_A047C033D021	LSECs	F	PWD	M021_2_PWD_F_Liv
021_A047C036D021	Hepatocytes	F	PWD	M021_2_PWD_F_Liv
021_A047C041D021	Hepatocytes	F	PWD	M021_2_PWD_F_Liv
021_A047C070D021	Hepatocytes	F	PWD	M021_2_PWD_F_Liv
021_A047C089D021	Hepatocytes	F	PWD	M021_2_PWD_F_Liv
021_A047C095D021	Hepatocytes	F	PWD	M021_2_PWD_F_Liv
021_A047C148D021	Hepatocytes	F	PWD	M021_2_PWD_F_Liv
021_A047C152D021	Hepatocytes	F	PWD	M021_2_PWD_F_Liv
021_A047C161D021	Hepatocytes	F	PWD	M021_2_PWD_F_Liv
021_A047C184D021	Hepatocytes	F	PWD	M021_2_PWD_F_Liv
021_A048C007D021	Hepatocytes	F	PWD	M021_2_PWD_F_Liv
021_A048C026D021	Hepatocytes	F	PWD	M021_2_PWD_F_Liv
021_A048C032D021	Hepatocytes	F	PWD	M021_2_PWD_F_Liv
021_A048C034D021	Hepatocytes	F	PWD	M021_2_PWD_F_Liv
021_A048C041D021	Hepatocytes	F	PWD	M021_2_PWD_F_Liv
021_A048C053D021	Hepatocytes	F	PWD	M021_2_PWD_F_Liv
021_A048C071D021	Hepatocytes	F	PWD	M021_2_PWD_F_Liv
021_A048C084D021	Hepatocytes	F	PWD	M021_2_PWD_F_Liv
021_A048C086D021	Hepatocytes	F	PWD	M021_2_PWD_F_Liv
021_A048C108D021	Hepatocytes	F	PWD	M021_2_PWD_F_Liv
021_A048C113D021	Hepatocytes	F	PWD	M021_2_PWD_F_Liv
021_A048C115D021	Hepatocytes	F	PWD	M021_2_PWD_F_Liv
021_A048C134D021	Hepatocytes	F	PWD	M021_2_PWD_F_Liv
021_A049C022D021	Hepatocytes	F	PWD	M021_2_PWD_F_Liv
021_A049C023D021	Hepatocytes	F	PWD	M021_2_PWD_F_Liv
021_A049C024D021	Hepatocytes	F	PWD	M021_2_PWD_F_Liv
021_A049C028D021	Hepatocytes	F	PWD	M021_2_PWD_F_Liv
021_A049C032D021	Hepatocytes	F	PWD	M021_2_PWD_F_Liv
021_A049C068D021	Hepatocytes	F	PWD	M021_2_PWD_F_Liv
021_A049C072D021	Hepatocytes	F	PWD	M021_2_PWD_F_Liv
021_A049C109D021	Hepatocytes	F	PWD	M021_2_PWD_F_Liv
021_A049C133D021	Hepatocytes	F	PWD	M021_2_PWD_F_Liv
021_A049C144D021	B_Cells	F	PWD	M021_2_PWD_F_Liv
021_A050C020D021	Hepatocytes	F	PWD	M021_2_PWD_F_Liv
021_A050C055D021	Hepatocytes	F	PWD	M021_2_PWD_F_Liv
021_A050C067D021	Hepatocytes	F	PWD	M021_2_PWD_F_Liv
021_A050C079D021	Hepatocytes	F	PWD	M021_2_PWD_F_Liv
021_A050C098D021	Hepatocytes	F	PWD	M021_2_PWD_F_Liv
021_A050C120D021	Hepatocytes	F	PWD	M021_2_PWD_F_Liv
021_A050C121D021	Hepatocytes	F	PWD	M021_2_PWD_F_Liv
021_A050C159D021	Hepatocytes	F	PWD	M021_2_PWD_F_Liv
021_A051C002D021	Hepatocytes	F	PWD	M021_2_PWD_F_Liv
021_A051C004D021	Hepatocytes	F	PWD	M021_2_PWD_F_Liv
021_A051C023D021	Hepatocytes	F	PWD	M021_2_PWD_F_Liv
021_A051C024D021	Hepatocytes	F	PWD	M021_2_PWD_F_Liv
021_A051C033D021	Hepatocytes	F	PWD	M021_2_PWD_F_Liv
021_A051C044D021	Hepatocytes	F	PWD	M021_2_PWD_F_Liv
021_A051C052D021	Hepatocytes	F	PWD	M021_2_PWD_F_Liv
021_A051C091D021	Hepatocytes	F	PWD	M021_2_PWD_F_Liv
021_A051C100D021	Hepatocytes	F	PWD	M021_2_PWD_F_Liv
021_A051C132D021	LSECs	F	PWD	M021_2_PWD_F_Liv
021_A051C136D021	Hepatocytes	F	PWD	M021_2_PWD_F_Liv
021_A051C148D021	Hepatocytes	F	PWD	M021_2_PWD_F_Liv
021_A051C150D021	Hepatocytes	F	PWD	M021_2_PWD_F_Liv
021_A051C157D021	B_Cells	F	PWD	M021_2_PWD_F_Liv
021_A051C178D021	Hepatocytes	F	PWD	M021_2_PWD_F_Liv
021_A051C180D021	Hepatocytes	F	PWD	M021_2_PWD_F_Liv
021_A051C182D021	Hepatocytes	F	PWD	M021_2_PWD_F_Liv
021_A051C185D021	Hepatocytes	F	PWD	M021_2_PWD_F_Liv
021_A052C038D021	Hepatocytes	F	PWD	M021_2_PWD_F_Liv
021_A052C044D021	B_Cells	F	PWD	M021_2_PWD_F_Liv
021_A052C058D021	Hepatocytes	F	PWD	M021_2_PWD_F_Liv
021_A052C075D021	Hepatocytes	F	PWD	M021_2_PWD_F_Liv
021_A052C079D021	Hepatocytes	F	PWD	M021_2_PWD_F_Liv
021_A052C081D021	Hepatocytes	F	PWD	M021_2_PWD_F_Liv
021_A052C086D021	Hepatocytes	F	PWD	M021_2_PWD_F_Liv
021_A052C089D021	Hepatocytes	F	PWD	M021_2_PWD_F_Liv
021_A052C097D021	Hepatocytes	F	PWD	M021_2_PWD_F_Liv
021_A052C134D021	Hepatocytes	F	PWD	M021_2_PWD_F_Liv
021_A052C145D021	Hepatocytes	F	PWD	M021_2_PWD_F_Liv
021_A052C155D021	Hepatocytes	F	PWD	M021_2_PWD_F_Liv
021_A053C002D021	Hepatocytes	F	PWD	M021_2_PWD_F_Liv
021_A053C022D021	Hepatocytes	F	PWD	M021_2_PWD_F_Liv
021_A053C026D021	Hepatocytes	F	PWD	M021_2_PWD_F_Liv
021_A053C034D021	Hepatocytes	F	PWD	M021_2_PWD_F_Liv
021_A053C110D021	Hepatocytes	F	PWD	M021_2_PWD_F_Liv
021_A053C118D021	Hepatocytes	F	PWD	M021_2_PWD_F_Liv
021_A053C131D021	Hepatocytes	F	PWD	M021_2_PWD_F_Liv
021_A053C149D021	Hepatocytes	F	PWD	M021_2_PWD_F_Liv
021_A053C179D021	Hepatocytes	F	PWD	M021_2_PWD_F_Liv
021_A054C019D021	Hepatocytes	F	PWD	M021_2_PWD_F_Liv
021_A054C050D021	Kupffer_Cells	F	PWD	M021_2_PWD_F_Liv
021_A054C058D021	Hepatocytes	F	PWD	M021_2_PWD_F_Liv
021_A054C070D021	Hepatocytes	F	PWD	M021_2_PWD_F_Liv
021_A054C092D021	Hepatocytes	F	PWD	M021_2_PWD_F_Liv
021_A054C104D021	Hepatocytes	F	PWD	M021_2_PWD_F_Liv
021_A054C130D021	Hepatocytes	F	PWD	M021_2_PWD_F_Liv
021_A054C133D021	Hepatocytes	F	PWD	M021_2_PWD_F_Liv
021_A054C154D021	Hepatocytes	F	PWD	M021_2_PWD_F_Liv
021_A054C158D021	Hepatocytes	F	PWD	M021_2_PWD_F_Liv
021_A054C167D021	Hepatocytes	F	PWD	M021_2_PWD_F_Liv
021_A054C182D021	Hepatocytes	F	PWD	M021_2_PWD_F_Liv
021_A055C002D021	Hepatocytes	F	PWD	M021_2_PWD_F_Liv
021_A055C008D021	Hepatocytes	F	PWD	M021_2_PWD_F_Liv
021_A055C012D021	Hepatocytes	F	PWD	M021_2_PWD_F_Liv
021_A055C020D021	Hepatocytes	F	PWD	M021_2_PWD_F_Liv
021_A055C022D021	Hepatocytes	F	PWD	M021_2_PWD_F_Liv
021_A055C062D021	Hepatocytes	F	PWD	M021_2_PWD_F_Liv
021_A055C071D021	Hepatocytes	F	PWD	M021_2_PWD_F_Liv
021_A055C086D021	Hepatocytes	F	PWD	M021_2_PWD_F_Liv
021_A055C099D021	Hepatocytes	F	PWD	M021_2_PWD_F_Liv
021_A055C105D021	Hepatocytes	F	PWD	M021_2_PWD_F_Liv
021_A055C133D021	Hepatocytes	F	PWD	M021_2_PWD_F_Liv
021_A055C138D021	Hepatocytes	F	PWD	M021_2_PWD_F_Liv
021_A055C144D021	Hepatocytes	F	PWD	M021_2_PWD_F_Liv
021_A055C162D021	LSECs	F	PWD	M021_2_PWD_F_Liv
021_A055C173D021	Hepatocytes	F	PWD	M021_2_PWD_F_Liv
021_A056C016D021	LSECs	F	PWD	M021_2_PWD_F_Liv
021_A056C017D021	HSCs	F	PWD	M021_2_PWD_F_Liv
021_A056C023D021	Hepatocytes	F	PWD	M021_2_PWD_F_Liv
021_A056C033D021	Hepatocytes	F	PWD	M021_2_PWD_F_Liv
021_A056C036D021	Hepatocytes	F	PWD	M021_2_PWD_F_Liv
021_A056C041D021	Hepatocytes	F	PWD	M021_2_PWD_F_Liv
021_A056C042D021	Hepatocytes	F	PWD	M021_2_PWD_F_Liv
021_A056C059D021	Hepatocytes	F	PWD	M021_2_PWD_F_Liv
021_A056C085D021	Hepatocytes	F	PWD	M021_2_PWD_F_Liv
021_A056C127D021	Hepatocytes	F	PWD	M021_2_PWD_F_Liv
021_A056C133D021	Hepatocytes	F	PWD	M021_2_PWD_F_Liv
021_A056C166D021	Hepatocytes	F	PWD	M021_2_PWD_F_Liv
021_A056C186D021	Hepatocytes	F	PWD	M021_2_PWD_F_Liv
021_A056C191D021	Hepatocytes	F	PWD	M021_2_PWD_F_Liv
021_A057C011D021	Hepatocytes	F	PWD	M021_2_PWD_F_Liv
021_A057C016D021	Hepatocytes	F	PWD	M021_2_PWD_F_Liv
021_A057C017D021	Hepatocytes	F	PWD	M021_2_PWD_F_Liv
021_A057C030D021	Hepatocytes	F	PWD	M021_2_PWD_F_Liv
021_A057C042D021	Hepatocytes	F	PWD	M021_2_PWD_F_Liv
021_A057C053D021	LSECs	F	PWD	M021_2_PWD_F_Liv
021_A057C071D021	Hepatocytes	F	PWD	M021_2_PWD_F_Liv
021_A057C082D021	Hepatocytes	F	PWD	M021_2_PWD_F_Liv
021_A057C083D021	Hepatocytes	F	PWD	M021_2_PWD_F_Liv
021_A057C099D021	Hepatocytes	F	PWD	M021_2_PWD_F_Liv
021_A057C110D021	Hepatocytes	F	PWD	M021_2_PWD_F_Liv
021_A057C121D021	Hepatocytes	F	PWD	M021_2_PWD_F_Liv
021_A057C123D021	Hepatocytes	F	PWD	M021_2_PWD_F_Liv
021_A057C135D021	Hepatocytes	F	PWD	M021_2_PWD_F_Liv
021_A057C136D021	Hepatocytes	F	PWD	M021_2_PWD_F_Liv
021_A057C144D021	Hepatocytes	F	PWD	M021_2_PWD_F_Liv
021_A057C154D021	Hepatocytes	F	PWD	M021_2_PWD_F_Liv
021_A057C156D021	Hepatocytes	F	PWD	M021_2_PWD_F_Liv
021_A057C166D021	Hepatocytes	F	PWD	M021_2_PWD_F_Liv
021_A057C177D021	Hepatocytes	F	PWD	M021_2_PWD_F_Liv
021_A058C002D021	LSECs	F	PWD	M021_2_PWD_F_Liv
021_A058C019D021	Hepatocytes	F	PWD	M021_2_PWD_F_Liv
021_A058C021D021	Hepatocytes	F	PWD	M021_2_PWD_F_Liv
021_A058C028D021	Hepatocytes	F	PWD	M021_2_PWD_F_Liv
021_A058C076D021	Hepatocytes	F	PWD	M021_2_PWD_F_Liv
021_A058C104D021	B_Cells	F	PWD	M021_2_PWD_F_Liv
021_A058C115D021	Hepatocytes	F	PWD	M021_2_PWD_F_Liv
021_A058C190D021	Hepatocytes	F	PWD	M021_2_PWD_F_Liv
021_A059C017D021	Hepatocytes	F	PWD	M021_2_PWD_F_Liv
021_A059C041D021	Hepatocytes	F	PWD	M021_2_PWD_F_Liv
021_A059C071D021	Hepatocytes	F	PWD	M021_2_PWD_F_Liv
021_A059C111D021	Hepatocytes	F	PWD	M021_2_PWD_F_Liv
021_A059C134D021	LSECs	F	PWD	M021_2_PWD_F_Liv
021_A059C150D021	Hepatocytes	F	PWD	M021_2_PWD_F_Liv
021_A059C171D021	Hepatocytes	F	PWD	M021_2_PWD_F_Liv
021_A059C192D021	Hepatocytes	F	PWD	M021_2_PWD_F_Liv
021_A060C031D021	Hepatocytes	F	PWD	M021_2_PWD_F_Liv
021_A060C055D021	Hepatocytes	F	PWD	M021_2_PWD_F_Liv
021_A060C059D021	Hepatocytes	F	PWD	M021_2_PWD_F_Liv
021_A060C096D021	Hepatocytes	F	PWD	M021_2_PWD_F_Liv
021_A060C110D021	Hepatocytes	F	PWD	M021_2_PWD_F_Liv
021_A060C126D021	Hepatocytes	F	PWD	M021_2_PWD_F_Liv
021_A060C127D021	Hepatocytes	F	PWD	M021_2_PWD_F_Liv
021_A060C142D021	Hepatocytes	F	PWD	M021_2_PWD_F_Liv
021_A060C148D021	Hepatocytes	F	PWD	M021_2_PWD_F_Liv
021_A060C176D021	Hepatocytes	F	PWD	M021_2_PWD_F_Liv
021_A060C190D021	B_Cells	F	PWD	M021_2_PWD_F_Liv
021_A061C008D021	Hepatocytes	F	PWD	M021_2_PWD_F_Liv
021_A061C015D021	Hepatocytes	F	PWD	M021_2_PWD_F_Liv
021_A061C037D021	HSCs	F	PWD	M021_2_PWD_F_Liv
021_A061C052D021	Hepatocytes	F	PWD	M021_2_PWD_F_Liv
021_A061C100D021	Hepatocytes	F	PWD	M021_2_PWD_F_Liv
021_A061C106D021	Hepatocytes	F	PWD	M021_2_PWD_F_Liv
021_A061C133D021	Hepatocytes	F	PWD	M021_2_PWD_F_Liv
021_A061C155D021	HSCs	F	PWD	M021_2_PWD_F_Liv
021_A061C157D021	Hepatocytes	F	PWD	M021_2_PWD_F_Liv
021_A061C172D021	Hepatocytes	F	PWD	M021_2_PWD_F_Liv
021_A061C175D021	Hepatocytes	F	PWD	M021_2_PWD_F_Liv
021_A061C191D021	Hepatocytes	F	PWD	M021_2_PWD_F_Liv
021_A062C004D021	B_Cells	F	PWD	M021_2_PWD_F_Liv
021_A062C008D021	Hepatocytes	F	PWD	M021_2_PWD_F_Liv
021_A062C021D021	Hepatocytes	F	PWD	M021_2_PWD_F_Liv
021_A062C025D021	Hepatocytes	F	PWD	M021_2_PWD_F_Liv
021_A062C037D021	Hepatocytes	F	PWD	M021_2_PWD_F_Liv
021_A062C045D021	Hepatocytes	F	PWD	M021_2_PWD_F_Liv
021_A062C050D021	HSCs	F	PWD	M021_2_PWD_F_Liv
021_A062C139D021	HSCs	F	PWD	M021_2_PWD_F_Liv
021_A062C161D021	Hepatocytes	F	PWD	M021_2_PWD_F_Liv
021_A062C162D021	Hepatocytes	F	PWD	M021_2_PWD_F_Liv
021_A062C169D021	Hepatocytes	F	PWD	M021_2_PWD_F_Liv
021_A062C172D021	Hepatocytes	F	PWD	M021_2_PWD_F_Liv
021_A062C177D021	Hepatocytes	F	PWD	M021_2_PWD_F_Liv
021_A062C189D021	Hepatocytes	F	PWD	M021_2_PWD_F_Liv
021_A062C192D021	Hepatocytes	F	PWD	M021_2_PWD_F_Liv
021_A063C020D021	Hepatocytes	F	PWD	M021_2_PWD_F_Liv
021_A063C036D021	Hepatocytes	F	PWD	M021_2_PWD_F_Liv
021_A063C064D021	Hepatocytes	F	PWD	M021_2_PWD_F_Liv
021_A063C079D021	Hepatocytes	F	PWD	M021_2_PWD_F_Liv
021_A063C116D021	Hepatocytes	F	PWD	M021_2_PWD_F_Liv
021_A063C117D021	Hepatocytes	F	PWD	M021_2_PWD_F_Liv
021_A063C118D021	Hepatocytes	F	PWD	M021_2_PWD_F_Liv
021_A063C131D021	LSECs	F	PWD	M021_2_PWD_F_Liv
021_A063C160D021	Hepatocytes	F	PWD	M021_2_PWD_F_Liv
021_A063C161D021	Hepatocytes	F	PWD	M021_2_PWD_F_Liv
021_A063C164D021	Hepatocytes	F	PWD	M021_2_PWD_F_Liv
021_A063C186D021	Hepatocytes	F	PWD	M021_2_PWD_F_Liv
021_A063C192D021	B_Cells	F	PWD	M021_2_PWD_F_Liv
021_A064C019D021	Hepatocytes	F	PWD	M021_2_PWD_F_Liv
021_A064C031D021	Hepatocytes	F	PWD	M021_2_PWD_F_Liv
021_A064C041D021	Hepatocytes	F	PWD	M021_2_PWD_F_Liv
021_A064C074D021	Hepatocytes	F	PWD	M021_2_PWD_F_Liv
021_A064C085D021	Hepatocytes	F	PWD	M021_2_PWD_F_Liv
021_A064C124D021	Hepatocytes	F	PWD	M021_2_PWD_F_Liv
021_A064C129D021	Hepatocytes	F	PWD	M021_2_PWD_F_Liv
021_A064C134D021	Hepatocytes	F	PWD	M021_2_PWD_F_Liv
021_A064C159D021	Hepatocytes	F	PWD	M021_2_PWD_F_Liv
021_A064C164D021	Hepatocytes	F	PWD	M021_2_PWD_F_Liv
021_A064C168D021	Hepatocytes	F	PWD	M021_2_PWD_F_Liv
021_A065C009D021	Hepatocytes	F	PWD	M021_2_PWD_F_Liv
021_A065C010D021	Hepatocytes	F	PWD	M021_2_PWD_F_Liv
021_A065C022D021	Hepatocytes	F	PWD	M021_2_PWD_F_Liv
021_A065C030D021	Hepatocytes	F	PWD	M021_2_PWD_F_Liv
021_A065C037D021	Hepatocytes	F	PWD	M021_2_PWD_F_Liv
021_A065C050D021	Hepatocytes	F	PWD	M021_2_PWD_F_Liv
021_A065C071D021	Hepatocytes	F	PWD	M021_2_PWD_F_Liv
021_A065C082D021	Hepatocytes	F	PWD	M021_2_PWD_F_Liv
021_A065C096D021	Hepatocytes	F	PWD	M021_2_PWD_F_Liv
021_A065C165D021	Hepatocytes	F	PWD	M021_2_PWD_F_Liv
021_A065C179D021	Hepatocytes	F	PWD	M021_2_PWD_F_Liv
021_A066C023D021	Hepatocytes	F	PWD	M021_2_PWD_F_Liv
021_A066C035D021	Hepatocytes	F	PWD	M021_2_PWD_F_Liv
021_A066C055D021	Hepatocytes	F	PWD	M021_2_PWD_F_Liv
021_A066C056D021	Hepatocytes	F	PWD	M021_2_PWD_F_Liv
021_A066C111D021	Hepatocytes	F	PWD	M021_2_PWD_F_Liv
021_A066C134D021	Hepatocytes	F	PWD	M021_2_PWD_F_Liv
021_A066C157D021	LSECs	F	PWD	M021_2_PWD_F_Liv
021_A066C180D021	Hepatocytes	F	PWD	M021_2_PWD_F_Liv
021_A066C185D021	Hepatocytes	F	PWD	M021_2_PWD_F_Liv
021_A067C051D021	Hepatocytes	F	PWD	M021_2_PWD_F_Liv
021_A067C060D021	Hepatocytes	F	PWD	M021_2_PWD_F_Liv
021_A067C071D021	Hepatocytes	F	PWD	M021_2_PWD_F_Liv
021_A067C075D021	Hepatocytes	F	PWD	M021_2_PWD_F_Liv
021_A067C085D021	Hepatocytes	F	PWD	M021_2_PWD_F_Liv
021_A067C095D021	Hepatocytes	F	PWD	M021_2_PWD_F_Liv
021_A067C102D021	LSECs	F	PWD	M021_2_PWD_F_Liv
021_A067C114D021	Hepatocytes	F	PWD	M021_2_PWD_F_Liv
021_A067C146D021	LSECs	F	PWD	M021_2_PWD_F_Liv
021_A067C155D021	Hepatocytes	F	PWD	M021_2_PWD_F_Liv
021_A067C168D021	Hepatocytes	F	PWD	M021_2_PWD_F_Liv
021_A067C174D021	Hepatocytes	F	PWD	M021_2_PWD_F_Liv
021_A068C050D021	LSECs	F	PWD	M021_2_PWD_F_Liv
021_A068C065D021	Hepatocytes	F	PWD	M021_2_PWD_F_Liv
021_A068C077D021	Hepatocytes	F	PWD	M021_2_PWD_F_Liv
021_A068C079D021	Hepatocytes	F	PWD	M021_2_PWD_F_Liv
021_A068C085D021	Hepatocytes	F	PWD	M021_2_PWD_F_Liv
021_A068C095D021	LSECs	F	PWD	M021_2_PWD_F_Liv
021_A068C096D021	Hepatocytes	F	PWD	M021_2_PWD_F_Liv
021_A068C112D021	Hepatocytes	F	PWD	M021_2_PWD_F_Liv
021_A068C115D021	Hepatocytes	F	PWD	M021_2_PWD_F_Liv
021_A068C125D021	Hepatocytes	F	PWD	M021_2_PWD_F_Liv
021_A068C132D021	Hepatocytes	F	PWD	M021_2_PWD_F_Liv
021_A068C148D021	Hepatocytes	F	PWD	M021_2_PWD_F_Liv
021_A068C158D021	Hepatocytes	F	PWD	M021_2_PWD_F_Liv
021_A068C160D021	Hepatocytes	F	PWD	M021_2_PWD_F_Liv
021_A068C173D021	Hepatocytes	F	PWD	M021_2_PWD_F_Liv
021_A068C178D021	Kupffer_Cells	F	PWD	M021_2_PWD_F_Liv
021_A069C008D021	Hepatocytes	F	PWD	M021_2_PWD_F_Liv
021_A069C021D021	Hepatocytes	F	PWD	M021_2_PWD_F_Liv
021_A069C035D021	Hepatocytes	F	PWD	M021_2_PWD_F_Liv
021_A069C044D021	Hepatocytes	F	PWD	M021_2_PWD_F_Liv
021_A069C096D021	Hepatocytes	F	PWD	M021_2_PWD_F_Liv
021_A069C112D021	Hepatocytes	F	PWD	M021_2_PWD_F_Liv
021_A069C150D021	Hepatocytes	F	PWD	M021_2_PWD_F_Liv
021_A069C160D021	Hepatocytes	F	PWD	M021_2_PWD_F_Liv
021_A069C183D021	Hepatocytes	F	PWD	M021_2_PWD_F_Liv
021_A069C186D021	Hepatocytes	F	PWD	M021_2_PWD_F_Liv
021_A070C003D021	Neurons	F	PWD	M021_2_PWD_F_Liv
021_A070C028D021	Hepatocytes	F	PWD	M021_2_PWD_F_Liv
021_A070C032D021	LSECs	F	PWD	M021_2_PWD_F_Liv
021_A070C044D021	Hepatocytes	F	PWD	M021_2_PWD_F_Liv
021_A070C047D021	Hepatocytes	F	PWD	M021_2_PWD_F_Liv
021_A070C092D021	Hepatocytes	F	PWD	M021_2_PWD_F_Liv
021_A070C101D021	Hepatocytes	F	PWD	M021_2_PWD_F_Liv
021_A070C102D021	Hepatocytes	F	PWD	M021_2_PWD_F_Liv
021_A070C142D021	Hepatocytes	F	PWD	M021_2_PWD_F_Liv
021_A070C147D021	Hepatocytes	F	PWD	M021_2_PWD_F_Liv
021_A070C180D021	Hepatocytes	F	PWD	M021_2_PWD_F_Liv
021_A070C182D021	Hepatocytes	F	PWD	M021_2_PWD_F_Liv
021_A071C008D021	Hepatocytes	F	PWD	M021_2_PWD_F_Liv
021_A071C013D021	Hepatocytes	F	PWD	M021_2_PWD_F_Liv
021_A071C019D021	Hepatocytes	F	PWD	M021_2_PWD_F_Liv
021_A071C024D021	Hepatocytes	F	PWD	M021_2_PWD_F_Liv
021_A071C062D021	Hepatocytes	F	PWD	M021_2_PWD_F_Liv
021_A071C063D021	Hepatocytes	F	PWD	M021_2_PWD_F_Liv
021_A071C081D021	Hepatocytes	F	PWD	M021_2_PWD_F_Liv
021_A071C110D021	Hepatocytes	F	PWD	M021_2_PWD_F_Liv
021_A071C111D021	Hepatocytes	F	PWD	M021_2_PWD_F_Liv
021_A071C113D021	Hepatocytes	F	PWD	M021_2_PWD_F_Liv
021_A071C129D021	Hepatocytes	F	PWD	M021_2_PWD_F_Liv
021_A071C135D021	Hepatocytes	F	PWD	M021_2_PWD_F_Liv
021_A071C168D021	Hepatocytes	F	PWD	M021_2_PWD_F_Liv
021_A071C170D021	B_Cells	F	PWD	M021_2_PWD_F_Liv
021_A071C187D021	Hepatocytes	F	PWD	M021_2_PWD_F_Liv
021_A072C006D021	Hepatocytes	F	PWD	M021_2_PWD_F_Liv
021_A072C013D021	Hepatocytes	F	PWD	M021_2_PWD_F_Liv
021_A072C050D021	Hepatocytes	F	PWD	M021_2_PWD_F_Liv
021_A072C053D021	Hepatocytes	F	PWD	M021_2_PWD_F_Liv
021_A072C060D021	Hepatocytes	F	PWD	M021_2_PWD_F_Liv
021_A072C089D021	LSECs	F	PWD	M021_2_PWD_F_Liv
021_A072C094D021	Hepatocytes	F	PWD	M021_2_PWD_F_Liv
021_A072C103D021	Hepatocytes	F	PWD	M021_2_PWD_F_Liv
021_A072C115D021	Hepatocytes	F	PWD	M021_2_PWD_F_Liv
021_A072C119D021	Hepatocytes	F	PWD	M021_2_PWD_F_Liv
021_A072C125D021	Hepatocytes	F	PWD	M021_2_PWD_F_Liv
021_A072C134D021	Hepatocytes	F	PWD	M021_2_PWD_F_Liv
021_A072C147D021	Hepatocytes	F	PWD	M021_2_PWD_F_Liv
021_A072C150D021	Hepatocytes	F	PWD	M021_2_PWD_F_Liv
021_A072C152D021	Hepatocytes	F	PWD	M021_2_PWD_F_Liv
021_A072C168D021	Hepatocytes	F	PWD	M021_2_PWD_F_Liv
021_A072C172D021	Monocytes	F	PWD	M021_2_PWD_F_Liv
021_A072C182D021	Hepatocytes	F	PWD	M021_2_PWD_F_Liv
021_A073C013D021	Hepatocytes	F	PWD	M021_2_PWD_F_Liv
021_A073C015D021	Hepatocytes	F	PWD	M021_2_PWD_F_Liv
021_A073C032D021	Hepatocytes	F	PWD	M021_2_PWD_F_Liv
021_A073C038D021	Hepatocytes	F	PWD	M021_2_PWD_F_Liv
021_A073C050D021	Hepatocytes	F	PWD	M021_2_PWD_F_Liv
021_A073C054D021	LSECs	F	PWD	M021_2_PWD_F_Liv
021_A073C057D021	Hepatocytes	F	PWD	M021_2_PWD_F_Liv
021_A073C065D021	Hepatocytes	F	PWD	M021_2_PWD_F_Liv
021_A073C077D021	Hepatocytes	F	PWD	M021_2_PWD_F_Liv
021_A073C088D021	LSECs	F	PWD	M021_2_PWD_F_Liv
021_A073C089D021	Hepatocytes	F	PWD	M021_2_PWD_F_Liv
021_A073C098D021	Hepatocytes	F	PWD	M021_2_PWD_F_Liv
021_A073C100D021	Hepatocytes	F	PWD	M021_2_PWD_F_Liv
021_A073C125D021	Hepatocytes	F	PWD	M021_2_PWD_F_Liv
021_A073C128D021	Hepatocytes	F	PWD	M021_2_PWD_F_Liv
021_A073C142D021	Hepatocytes	F	PWD	M021_2_PWD_F_Liv
021_A073C145D021	Hepatocytes	F	PWD	M021_2_PWD_F_Liv
021_A073C161D021	HSCs	F	PWD	M021_2_PWD_F_Liv
021_A073C165D021	LSECs	F	PWD	M021_2_PWD_F_Liv
021_A073C170D021	LSECs	F	PWD	M021_2_PWD_F_Liv
021_A074C029D021	Hepatocytes	F	PWD	M021_2_PWD_F_Liv
021_A074C035D021	Hepatocytes	F	PWD	M021_2_PWD_F_Liv
021_A074C058D021	Hepatocytes	F	PWD	M021_2_PWD_F_Liv
021_A074C119D021	Hepatocytes	F	PWD	M021_2_PWD_F_Liv
021_A074C126D021	Hepatocytes	F	PWD	M021_2_PWD_F_Liv
021_A074C130D021	Hepatocytes	F	PWD	M021_2_PWD_F_Liv
021_A074C137D021	B_Cells	F	PWD	M021_2_PWD_F_Liv
021_A074C143D021	Hepatocytes	F	PWD	M021_2_PWD_F_Liv
021_A074C190D021	Hepatocytes	F	PWD	M021_2_PWD_F_Liv
021_A075C004D021	Hepatocytes	F	PWD	M021_2_PWD_F_Liv
021_A075C008D021	Hepatocytes	F	PWD	M021_2_PWD_F_Liv
021_A075C017D021	Hepatocytes	F	PWD	M021_2_PWD_F_Liv
021_A075C028D021	Hepatocytes	F	PWD	M021_2_PWD_F_Liv
021_A075C038D021	Hepatocytes	F	PWD	M021_2_PWD_F_Liv
021_A075C051D021	Hepatocytes	F	PWD	M021_2_PWD_F_Liv
021_A075C129D021	Hepatocytes	F	PWD	M021_2_PWD_F_Liv
021_A075C132D021	Hepatocytes	F	PWD	M021_2_PWD_F_Liv
021_A075C147D021	Hepatocytes	F	PWD	M021_2_PWD_F_Liv
021_A075C156D021	HSCs	F	PWD	M021_2_PWD_F_Liv
021_A075C185D021	Hepatocytes	F	PWD	M021_2_PWD_F_Liv
021_A075C190D021	Hepatocytes	F	PWD	M021_2_PWD_F_Liv
021_A076C008D021	Hepatocytes	F	PWD	M021_2_PWD_F_Liv
021_A076C018D021	Hepatocytes	F	PWD	M021_2_PWD_F_Liv
021_A076C024D021	Hepatocytes	F	PWD	M021_2_PWD_F_Liv
021_A076C034D021	Hepatocytes	F	PWD	M021_2_PWD_F_Liv
021_A076C036D021	Hepatocytes	F	PWD	M021_2_PWD_F_Liv
021_A076C049D021	Hepatocytes	F	PWD	M021_2_PWD_F_Liv
021_A076C080D021	Hepatocytes	F	PWD	M021_2_PWD_F_Liv
021_A076C095D021	Hepatocytes	F	PWD	M021_2_PWD_F_Liv
021_A076C102D021	Hepatocytes	F	PWD	M021_2_PWD_F_Liv
021_A076C115D021	Hepatocytes	F	PWD	M021_2_PWD_F_Liv
021_A076C135D021	Hepatocytes	F	PWD	M021_2_PWD_F_Liv
021_A076C153D021	Hepatocytes	F	PWD	M021_2_PWD_F_Liv
021_A076C158D021	Hepatocytes	F	PWD	M021_2_PWD_F_Liv
021_A076C161D021	Hepatocytes	F	PWD	M021_2_PWD_F_Liv
021_A076C187D021	Hepatocytes	F	PWD	M021_2_PWD_F_Liv
021_A076C190D021	Hepatocytes	F	PWD	M021_2_PWD_F_Liv
021_A076C191D021	LSECs	F	PWD	M021_2_PWD_F_Liv
021_A077C028D021	Hepatocytes	F	PWD	M021_2_PWD_F_Liv
021_A077C045D021	B_Cells	F	PWD	M021_2_PWD_F_Liv
021_A077C049D021	Hepatocytes	F	PWD	M021_2_PWD_F_Liv
021_A077C053D021	Hepatocytes	F	PWD	M021_2_PWD_F_Liv
021_A077C061D021	Hepatocytes	F	PWD	M021_2_PWD_F_Liv
021_A077C078D021	Hepatocytes	F	PWD	M021_2_PWD_F_Liv
021_A077C110D021	Hepatocytes	F	PWD	M021_2_PWD_F_Liv
021_A077C111D021	Hepatocytes	F	PWD	M021_2_PWD_F_Liv
021_A077C113D021	Hepatocytes	F	PWD	M021_2_PWD_F_Liv
021_A077C133D021	Hepatocytes	F	PWD	M021_2_PWD_F_Liv
021_A077C142D021	Hepatocytes	F	PWD	M021_2_PWD_F_Liv
021_A077C154D021	Hepatocytes	F	PWD	M021_2_PWD_F_Liv
021_A077C168D021	Hepatocytes	F	PWD	M021_2_PWD_F_Liv
021_A077C172D021	HSCs	F	PWD	M021_2_PWD_F_Liv
021_A077C173D021	Hepatocytes	F	PWD	M021_2_PWD_F_Liv
021_A078C002D021	Hepatocytes	F	PWD	M021_2_PWD_F_Liv
021_A078C026D021	Hepatocytes	F	PWD	M021_2_PWD_F_Liv
021_A078C053D021	B_Cells	F	PWD	M021_2_PWD_F_Liv
021_A078C064D021	Hepatocytes	F	PWD	M021_2_PWD_F_Liv
021_A078C085D021	Hepatocytes	F	PWD	M021_2_PWD_F_Liv
021_A078C089D021	Hepatocytes	F	PWD	M021_2_PWD_F_Liv
021_A078C119D021	Hepatocytes	F	PWD	M021_2_PWD_F_Liv
021_A078C126D021	Hepatocytes	F	PWD	M021_2_PWD_F_Liv
021_A078C129D021	Hepatocytes	F	PWD	M021_2_PWD_F_Liv
021_A078C139D021	LSECs	F	PWD	M021_2_PWD_F_Liv
021_A078C142D021	Hepatocytes	F	PWD	M021_2_PWD_F_Liv
021_A078C155D021	Hepatocytes	F	PWD	M021_2_PWD_F_Liv
021_A078C165D021	Hepatocytes	F	PWD	M021_2_PWD_F_Liv
021_A078C182D021	Hepatocytes	F	PWD	M021_2_PWD_F_Liv
021_A078C190D021	B_Cells	F	PWD	M021_2_PWD_F_Liv
021_A078C191D021	Hepatocytes	F	PWD	M021_2_PWD_F_Liv
021_A079C048D021	Hepatocytes	F	PWD	M021_2_PWD_F_Liv
021_A079C049D021	Hepatocytes	F	PWD	M021_2_PWD_F_Liv
021_A079C051D021	HSCs	F	PWD	M021_2_PWD_F_Liv
021_A079C070D021	Hepatocytes	F	PWD	M021_2_PWD_F_Liv
021_A079C072D021	Hepatocytes	F	PWD	M021_2_PWD_F_Liv
021_A079C085D021	Hepatocytes	F	PWD	M021_2_PWD_F_Liv
021_A079C102D021	Hepatocytes	F	PWD	M021_2_PWD_F_Liv
021_A079C108D021	Hepatocytes	F	PWD	M021_2_PWD_F_Liv
021_A079C113D021	Hepatocytes	F	PWD	M021_2_PWD_F_Liv
021_A079C116D021	Hepatocytes	F	PWD	M021_2_PWD_F_Liv
021_A079C132D021	Hepatocytes	F	PWD	M021_2_PWD_F_Liv
021_A079C140D021	Hepatocytes	F	PWD	M021_2_PWD_F_Liv
021_A079C156D021	Hepatocytes	F	PWD	M021_2_PWD_F_Liv
021_A079C173D021	Hepatocytes	F	PWD	M021_2_PWD_F_Liv
021_A080C022D021	Hepatocytes	F	PWD	M021_2_PWD_F_Liv
021_A080C039D021	Hepatocytes	F	PWD	M021_2_PWD_F_Liv
021_A080C049D021	Hepatocytes	F	PWD	M021_2_PWD_F_Liv
021_A080C053D021	B_Cells	F	PWD	M021_2_PWD_F_Liv
021_A080C057D021	Hepatocytes	F	PWD	M021_2_PWD_F_Liv
021_A080C093D021	Hepatocytes	F	PWD	M021_2_PWD_F_Liv
021_A080C111D021	Hepatocytes	F	PWD	M021_2_PWD_F_Liv
021_A080C120D021	Hepatocytes	F	PWD	M021_2_PWD_F_Liv
021_A080C130D021	Hepatocytes	F	PWD	M021_2_PWD_F_Liv
021_A080C131D021	Hepatocytes	F	PWD	M021_2_PWD_F_Liv
021_A080C137D021	Hepatocytes	F	PWD	M021_2_PWD_F_Liv
021_A080C138D021	Hepatocytes	F	PWD	M021_2_PWD_F_Liv
021_A080C159D021	Hepatocytes	F	PWD	M021_2_PWD_F_Liv
021_A080C185D021	Hepatocytes	F	PWD	M021_2_PWD_F_Liv
021_A081C024D021	LSECs	F	PWD	M021_2_PWD_F_Liv
021_A081C030D021	Hepatocytes	F	PWD	M021_2_PWD_F_Liv
021_A081C032D021	Hepatocytes	F	PWD	M021_2_PWD_F_Liv
021_A081C036D021	Hepatocytes	F	PWD	M021_2_PWD_F_Liv
021_A081C039D021	B_Cells	F	PWD	M021_2_PWD_F_Liv
021_A081C043D021	Hepatocytes	F	PWD	M021_2_PWD_F_Liv
021_A081C067D021	Hepatocytes	F	PWD	M021_2_PWD_F_Liv
021_A081C072D021	Hepatocytes	F	PWD	M021_2_PWD_F_Liv
021_A081C080D021	Hepatocytes	F	PWD	M021_2_PWD_F_Liv
021_A081C090D021	Hepatocytes	F	PWD	M021_2_PWD_F_Liv
021_A081C094D021	Hepatocytes	F	PWD	M021_2_PWD_F_Liv
021_A081C099D021	Hepatocytes	F	PWD	M021_2_PWD_F_Liv
021_A081C130D021	Hepatocytes	F	PWD	M021_2_PWD_F_Liv
021_A081C132D021	Hepatocytes	F	PWD	M021_2_PWD_F_Liv
021_A081C142D021	Hepatocytes	F	PWD	M021_2_PWD_F_Liv
021_A081C152D021	Hepatocytes	F	PWD	M021_2_PWD_F_Liv
021_A081C160D021	Hepatocytes	F	PWD	M021_2_PWD_F_Liv
021_A081C168D021	Hepatocytes	F	PWD	M021_2_PWD_F_Liv
021_A081C181D021	Hepatocytes	F	PWD	M021_2_PWD_F_Liv
021_A082C002D021	Hepatocytes	F	PWD	M021_2_PWD_F_Liv
021_A082C030D021	Hepatocytes	F	PWD	M021_2_PWD_F_Liv
021_A082C034D021	Hepatocytes	F	PWD	M021_2_PWD_F_Liv
021_A082C046D021	Hepatocytes	F	PWD	M021_2_PWD_F_Liv
021_A082C071D021	Hepatocytes	F	PWD	M021_2_PWD_F_Liv
021_A082C074D021	Hepatocytes	F	PWD	M021_2_PWD_F_Liv
021_A082C075D021	Kupffer_Cells	F	PWD	M021_2_PWD_F_Liv
021_A082C092D021	HSCs	F	PWD	M021_2_PWD_F_Liv
021_A082C099D021	Hepatocytes	F	PWD	M021_2_PWD_F_Liv
021_A082C125D021	Hepatocytes	F	PWD	M021_2_PWD_F_Liv
021_A082C131D021	LSECs	F	PWD	M021_2_PWD_F_Liv
021_A082C151D021	Hepatocytes	F	PWD	M021_2_PWD_F_Liv
021_A082C157D021	Hepatocytes	F	PWD	M021_2_PWD_F_Liv
021_A082C167D021	Hepatocytes	F	PWD	M021_2_PWD_F_Liv
021_A082C182D021	Hepatocytes	F	PWD	M021_2_PWD_F_Liv
021_A082C190D021	Hepatocytes	F	PWD	M021_2_PWD_F_Liv
021_A083C007D021	Hepatocytes	F	PWD	M021_2_PWD_F_Liv
021_A083C018D021	Hepatocytes	F	PWD	M021_2_PWD_F_Liv
021_A083C027D021	Monocytes	F	PWD	M021_2_PWD_F_Liv
021_A083C029D021	Hepatocytes	F	PWD	M021_2_PWD_F_Liv
021_A083C053D021	HSCs	F	PWD	M021_2_PWD_F_Liv
021_A083C059D021	Hepatocytes	F	PWD	M021_2_PWD_F_Liv
021_A083C068D021	Hepatocytes	F	PWD	M021_2_PWD_F_Liv
021_A083C077D021	Hepatocytes	F	PWD	M021_2_PWD_F_Liv
021_A083C078D021	Hepatocytes	F	PWD	M021_2_PWD_F_Liv
021_A083C151D021	LSECs	F	PWD	M021_2_PWD_F_Liv
021_A083C168D021	Hepatocytes	F	PWD	M021_2_PWD_F_Liv
021_A084C009D021	Hepatocytes	F	PWD	M021_2_PWD_F_Liv
021_A084C033D021	Hepatocytes	F	PWD	M021_2_PWD_F_Liv
021_A084C035D021	Hepatocytes	F	PWD	M021_2_PWD_F_Liv
021_A084C053D021	Hepatocytes	F	PWD	M021_2_PWD_F_Liv
021_A084C054D021	Hepatocytes	F	PWD	M021_2_PWD_F_Liv
021_A084C064D021	Hepatocytes	F	PWD	M021_2_PWD_F_Liv
021_A084C080D021	Hepatocytes	F	PWD	M021_2_PWD_F_Liv
021_A084C101D021	Hepatocytes	F	PWD	M021_2_PWD_F_Liv
021_A084C105D021	Hepatocytes	F	PWD	M021_2_PWD_F_Liv
021_A084C116D021	Hepatocytes	F	PWD	M021_2_PWD_F_Liv
021_A084C129D021	Hepatocytes	F	PWD	M021_2_PWD_F_Liv
021_A084C143D021	Hepatocytes	F	PWD	M021_2_PWD_F_Liv
021_A084C145D021	Hepatocytes	F	PWD	M021_2_PWD_F_Liv
021_A084C147D021	Hepatocytes	F	PWD	M021_2_PWD_F_Liv
021_A084C160D021	Hepatocytes	F	PWD	M021_2_PWD_F_Liv
021_A084C178D021	Hepatocytes	F	PWD	M021_2_PWD_F_Liv
021_A084C179D021	Hepatocytes	F	PWD	M021_2_PWD_F_Liv
021_A084C183D021	Hepatocytes	F	PWD	M021_2_PWD_F_Liv
021_A085C007D021	Hepatocytes	F	PWD	M021_2_PWD_F_Liv
021_A085C014D021	Hepatocytes	F	PWD	M021_2_PWD_F_Liv
021_A085C016D021	Hepatocytes	F	PWD	M021_2_PWD_F_Liv
021_A085C020D021	Hepatocytes	F	PWD	M021_2_PWD_F_Liv
021_A085C036D021	Hepatocytes	F	PWD	M021_2_PWD_F_Liv
021_A085C046D021	LSECs	F	PWD	M021_2_PWD_F_Liv
021_A085C048D021	Hepatocytes	F	PWD	M021_2_PWD_F_Liv
021_A085C116D021	Hepatocytes	F	PWD	M021_2_PWD_F_Liv
021_A085C128D021	Hepatocytes	F	PWD	M021_2_PWD_F_Liv
021_A085C151D021	Hepatocytes	F	PWD	M021_2_PWD_F_Liv
021_A085C162D021	Hepatocytes	F	PWD	M021_2_PWD_F_Liv
021_A085C166D021	Hepatocytes	F	PWD	M021_2_PWD_F_Liv
021_A085C170D021	LSECs	F	PWD	M021_2_PWD_F_Liv
021_A085C185D021	Hepatocytes	F	PWD	M021_2_PWD_F_Liv
021_A085C191D021	Hepatocytes	F	PWD	M021_2_PWD_F_Liv
021_A086C052D021	Hepatocytes	F	PWD	M021_2_PWD_F_Liv
021_A086C072D021	Hepatocytes	F	PWD	M021_2_PWD_F_Liv
021_A086C074D021	Hepatocytes	F	PWD	M021_2_PWD_F_Liv
021_A086C078D021	Hepatocytes	F	PWD	M021_2_PWD_F_Liv
021_A086C084D021	Hepatocytes	F	PWD	M021_2_PWD_F_Liv
021_A086C086D021	Hepatocytes	F	PWD	M021_2_PWD_F_Liv
021_A086C115D021	HSCs	F	PWD	M021_2_PWD_F_Liv
021_A086C116D021	Hepatocytes	F	PWD	M021_2_PWD_F_Liv
021_A086C117D021	Hepatocytes	F	PWD	M021_2_PWD_F_Liv
021_A086C125D021	Hepatocytes	F	PWD	M021_2_PWD_F_Liv
021_A086C129D021	Hepatocytes	F	PWD	M021_2_PWD_F_Liv
021_A086C139D021	Hepatocytes	F	PWD	M021_2_PWD_F_Liv
021_A086C144D021	HSCs	F	PWD	M021_2_PWD_F_Liv
021_A086C154D021	Hepatocytes	F	PWD	M021_2_PWD_F_Liv
021_A086C158D021	Hepatocytes	F	PWD	M021_2_PWD_F_Liv
021_A086C162D021	Hepatocytes	F	PWD	M021_2_PWD_F_Liv
021_A087C012D021	LSECs	F	PWD	M021_2_PWD_F_Liv
021_A087C013D021	Hepatocytes	F	PWD	M021_2_PWD_F_Liv
021_A087C018D021	Hepatocytes	F	PWD	M021_2_PWD_F_Liv
021_A087C032D021	Hepatocytes	F	PWD	M021_2_PWD_F_Liv
021_A087C043D021	Hepatocytes	F	PWD	M021_2_PWD_F_Liv
021_A087C056D021	Hepatocytes	F	PWD	M021_2_PWD_F_Liv
021_A087C080D021	B_Cells	F	PWD	M021_2_PWD_F_Liv
021_A087C120D021	Hepatocytes	F	PWD	M021_2_PWD_F_Liv
021_A087C124D021	Hepatocytes	F	PWD	M021_2_PWD_F_Liv
021_A087C130D021	Hepatocytes	F	PWD	M021_2_PWD_F_Liv
021_A087C131D021	Hepatocytes	F	PWD	M021_2_PWD_F_Liv
021_A087C140D021	Hepatocytes	F	PWD	M021_2_PWD_F_Liv
021_A087C165D021	Hepatocytes	F	PWD	M021_2_PWD_F_Liv
021_A087C173D021	Hepatocytes	F	PWD	M021_2_PWD_F_Liv
021_A088C049D021	Hepatocytes	F	PWD	M021_2_PWD_F_Liv
021_A088C052D021	Hepatocytes	F	PWD	M021_2_PWD_F_Liv
021_A088C061D021	Hepatocytes	F	PWD	M021_2_PWD_F_Liv
021_A088C103D021	Hepatocytes	F	PWD	M021_2_PWD_F_Liv
021_A088C107D021	Hepatocytes	F	PWD	M021_2_PWD_F_Liv
021_A088C135D021	Hepatocytes	F	PWD	M021_2_PWD_F_Liv
021_A088C147D021	Hepatocytes	F	PWD	M021_2_PWD_F_Liv
021_A088C150D021	Hepatocytes	F	PWD	M021_2_PWD_F_Liv
021_A088C164D021	Hepatocytes	F	PWD	M021_2_PWD_F_Liv
021_A088C180D021	Hepatocytes	F	PWD	M021_2_PWD_F_Liv
021_A088C185D021	Hepatocytes	F	PWD	M021_2_PWD_F_Liv
021_A089C011D021	Hepatocytes	F	PWD	M021_2_PWD_F_Liv
021_A089C058D021	Hepatocytes	F	PWD	M021_2_PWD_F_Liv
021_A089C066D021	Hepatocytes	F	PWD	M021_2_PWD_F_Liv
021_A089C070D021	Hepatocytes	F	PWD	M021_2_PWD_F_Liv
021_A089C086D021	Hepatocytes	F	PWD	M021_2_PWD_F_Liv
021_A089C118D021	Hepatocytes	F	PWD	M021_2_PWD_F_Liv
021_A089C122D021	Hepatocytes	F	PWD	M021_2_PWD_F_Liv
021_A089C123D021	Hepatocytes	F	PWD	M021_2_PWD_F_Liv
021_A089C130D021	Hepatocytes	F	PWD	M021_2_PWD_F_Liv
021_A089C171D021	Hepatocytes	F	PWD	M021_2_PWD_F_Liv
021_A089C181D021	Hepatocytes	F	PWD	M021_2_PWD_F_Liv
021_A090C023D021	Hepatocytes	F	PWD	M021_2_PWD_F_Liv
021_A090C036D021	Hepatocytes	F	PWD	M021_2_PWD_F_Liv
021_A090C044D021	Hepatocytes	F	PWD	M021_2_PWD_F_Liv
021_A090C060D021	Hepatocytes	F	PWD	M021_2_PWD_F_Liv
021_A090C069D021	Hepatocytes	F	PWD	M021_2_PWD_F_Liv
021_A090C082D021	Hepatocytes	F	PWD	M021_2_PWD_F_Liv
021_A090C091D021	LSECs	F	PWD	M021_2_PWD_F_Liv
021_A090C107D021	Hepatocytes	F	PWD	M021_2_PWD_F_Liv
021_A090C118D021	Hepatocytes	F	PWD	M021_2_PWD_F_Liv
021_A090C132D021	Hepatocytes	F	PWD	M021_2_PWD_F_Liv
021_A090C133D021	Hepatocytes	F	PWD	M021_2_PWD_F_Liv
021_A090C135D021	Hepatocytes	F	PWD	M021_2_PWD_F_Liv
021_A090C137D021	Hepatocytes	F	PWD	M021_2_PWD_F_Liv
021_A090C164D021	Hepatocytes	F	PWD	M021_2_PWD_F_Liv
021_A090C183D021	Hepatocytes	F	PWD	M021_2_PWD_F_Liv
021_A091C025D021	Hepatocytes	F	PWD	M021_2_PWD_F_Liv
021_A091C027D021	Hepatocytes	F	PWD	M021_2_PWD_F_Liv
021_A091C041D021	Hepatocytes	F	PWD	M021_2_PWD_F_Liv
021_A091C049D021	Neurons	F	PWD	M021_2_PWD_F_Liv
021_A091C078D021	Hepatocytes	F	PWD	M021_2_PWD_F_Liv
021_A091C082D021	LSECs	F	PWD	M021_2_PWD_F_Liv
021_A091C083D021	Hepatocytes	F	PWD	M021_2_PWD_F_Liv
021_A091C094D021	Hepatocytes	F	PWD	M021_2_PWD_F_Liv
021_A091C096D021	Hepatocytes	F	PWD	M021_2_PWD_F_Liv
021_A091C113D021	Hepatocytes	F	PWD	M021_2_PWD_F_Liv
021_A091C122D021	Hepatocytes	F	PWD	M021_2_PWD_F_Liv
021_A091C123D021	Hepatocytes	F	PWD	M021_2_PWD_F_Liv
021_A091C144D021	Hepatocytes	F	PWD	M021_2_PWD_F_Liv
021_A091C167D021	Hepatocytes	F	PWD	M021_2_PWD_F_Liv
021_A092C013D021	Hepatocytes	F	PWD	M021_2_PWD_F_Liv
021_A092C019D021	Hepatocytes	F	PWD	M021_2_PWD_F_Liv
021_A092C026D021	Hepatocytes	F	PWD	M021_2_PWD_F_Liv
021_A092C031D021	Hepatocytes	F	PWD	M021_2_PWD_F_Liv
021_A092C066D021	Hepatocytes	F	PWD	M021_2_PWD_F_Liv
021_A092C117D021	Hepatocytes	F	PWD	M021_2_PWD_F_Liv
021_A092C118D021	Hepatocytes	F	PWD	M021_2_PWD_F_Liv
021_A092C125D021	Kupffer_Cells	F	PWD	M021_2_PWD_F_Liv
021_A092C141D021	Hepatocytes	F	PWD	M021_2_PWD_F_Liv
021_A092C147D021	Hepatocytes	F	PWD	M021_2_PWD_F_Liv
021_A092C163D021	Hepatocytes	F	PWD	M021_2_PWD_F_Liv
021_A092C168D021	Hepatocytes	F	PWD	M021_2_PWD_F_Liv
021_A092C174D021	LSECs	F	PWD	M021_2_PWD_F_Liv
021_A092C180D021	Hepatocytes	F	PWD	M021_2_PWD_F_Liv
021_A092C182D021	Hepatocytes	F	PWD	M021_2_PWD_F_Liv
021_A092C190D021	Hepatocytes	F	PWD	M021_2_PWD_F_Liv
021_A093C002D021	Hepatocytes	F	PWD	M021_2_PWD_F_Liv
021_A093C007D021	Hepatocytes	F	PWD	M021_2_PWD_F_Liv
021_A093C011D021	Hepatocytes	F	PWD	M021_2_PWD_F_Liv
021_A093C016D021	Hepatocytes	F	PWD	M021_2_PWD_F_Liv
021_A093C048D021	Hepatocytes	F	PWD	M021_2_PWD_F_Liv
021_A093C058D021	Hepatocytes	F	PWD	M021_2_PWD_F_Liv
021_A093C086D021	Hepatocytes	F	PWD	M021_2_PWD_F_Liv
021_A093C113D021	Hepatocytes	F	PWD	M021_2_PWD_F_Liv
021_A093C119D021	Hepatocytes	F	PWD	M021_2_PWD_F_Liv
021_A093C145D021	Hepatocytes	F	PWD	M021_2_PWD_F_Liv
021_A093C156D021	Hepatocytes	F	PWD	M021_2_PWD_F_Liv
021_A093C178D021	Hepatocytes	F	PWD	M021_2_PWD_F_Liv
021_A093C181D021	Hepatocytes	F	PWD	M021_2_PWD_F_Liv
021_A093C189D021	Hepatocytes	F	PWD	M021_2_PWD_F_Liv
021_A094C005D021	Hepatocytes	F	PWD	M021_2_PWD_F_Liv
021_A094C016D021	Hepatocytes	F	PWD	M021_2_PWD_F_Liv
021_A094C029D021	Hepatocytes	F	PWD	M021_2_PWD_F_Liv
021_A094C030D021	Hepatocytes	F	PWD	M021_2_PWD_F_Liv
021_A094C043D021	Hepatocytes	F	PWD	M021_2_PWD_F_Liv
021_A094C056D021	Hepatocytes	F	PWD	M021_2_PWD_F_Liv
021_A094C093D021	Hepatocytes	F	PWD	M021_2_PWD_F_Liv
021_A094C134D021	Hepatocytes	F	PWD	M021_2_PWD_F_Liv
021_A094C137D021	Hepatocytes	F	PWD	M021_2_PWD_F_Liv
021_A094C140D021	Hepatocytes	F	PWD	M021_2_PWD_F_Liv
021_A094C180D021	Hepatocytes	F	PWD	M021_2_PWD_F_Liv
021_A094C181D021	Hepatocytes	F	PWD	M021_2_PWD_F_Liv
021_A094C185D021	Hepatocytes	F	PWD	M021_2_PWD_F_Liv
021_A094C191D021	HSCs	F	PWD	M021_2_PWD_F_Liv
021_A095C048D021	Hepatocytes	F	PWD	M021_2_PWD_F_Liv
021_A095C071D021	Hepatocytes	F	PWD	M021_2_PWD_F_Liv
021_A095C079D021	Hepatocytes	F	PWD	M021_2_PWD_F_Liv
021_A095C090D021	Hepatocytes	F	PWD	M021_2_PWD_F_Liv
021_A095C108D021	Hepatocytes	F	PWD	M021_2_PWD_F_Liv
021_A095C124D021	Hepatocytes	F	PWD	M021_2_PWD_F_Liv
021_A095C142D021	Hepatocytes	F	PWD	M021_2_PWD_F_Liv
021_A095C167D021	Hepatocytes	F	PWD	M021_2_PWD_F_Liv
021_A095C170D021	Hepatocytes	F	PWD	M021_2_PWD_F_Liv
021_A096C008D021	Hepatocytes	F	PWD	M021_2_PWD_F_Liv
021_A096C030D021	Hepatocytes	F	PWD	M021_2_PWD_F_Liv
021_A096C038D021	Hepatocytes	F	PWD	M021_2_PWD_F_Liv
021_A096C041D021	Hepatocytes	F	PWD	M021_2_PWD_F_Liv
021_A096C058D021	Hepatocytes	F	PWD	M021_2_PWD_F_Liv
021_A096C065D021	Hepatocytes	F	PWD	M021_2_PWD_F_Liv
021_A096C071D021	Hepatocytes	F	PWD	M021_2_PWD_F_Liv
021_A096C089D021	Hepatocytes	F	PWD	M021_2_PWD_F_Liv
021_A096C093D021	Hepatocytes	F	PWD	M021_2_PWD_F_Liv
021_A096C119D021	Hepatocytes	F	PWD	M021_2_PWD_F_Liv
021_A096C122D021	Hepatocytes	F	PWD	M021_2_PWD_F_Liv
021_A096C123D021	Hepatocytes	F	PWD	M021_2_PWD_F_Liv
021_A096C130D021	Hepatocytes	F	PWD	M021_2_PWD_F_Liv
021_A096C134D021	Hepatocytes	F	PWD	M021_2_PWD_F_Liv
021_A096C159D021	Hepatocytes	F	PWD	M021_2_PWD_F_Liv
021_A096C166D021	Hepatocytes	F	PWD	M021_2_PWD_F_Liv
021_A096C175D021	Hepatocytes	F	PWD	M021_2_PWD_F_Liv
021_A096C186D021	Hepatocytes	F	PWD	M021_2_PWD_F_Liv
021_A096C191D021	Hepatocytes	F	PWD	M021_2_PWD_F_Liv
021_A097C003D021	Hepatocytes	F	PWD	M021_2_PWD_F_Liv
021_A097C017D021	Hepatocytes	F	PWD	M021_2_PWD_F_Liv
021_A097C020D021	Hepatocytes	F	PWD	M021_2_PWD_F_Liv
021_A097C022D021	Hepatocytes	F	PWD	M021_2_PWD_F_Liv
021_A097C030D021	LSECs	F	PWD	M021_2_PWD_F_Liv
021_A097C053D021	Hepatocytes	F	PWD	M021_2_PWD_F_Liv
021_A097C086D021	Hepatocytes	F	PWD	M021_2_PWD_F_Liv
021_A097C090D021	Hepatocytes	F	PWD	M021_2_PWD_F_Liv
021_A097C098D021	Hepatocytes	F	PWD	M021_2_PWD_F_Liv
021_A097C123D021	Hepatocytes	F	PWD	M021_2_PWD_F_Liv
021_A097C131D021	Hepatocytes	F	PWD	M021_2_PWD_F_Liv
021_A097C142D021	Hepatocytes	F	PWD	M021_2_PWD_F_Liv
021_A097C145D021	Hepatocytes	F	PWD	M021_2_PWD_F_Liv
021_A097C155D021	LSECs	F	PWD	M021_2_PWD_F_Liv
021_A097C157D021	Hepatocytes	F	PWD	M021_2_PWD_F_Liv
021_A097C164D021	Hepatocytes	F	PWD	M021_2_PWD_F_Liv
021_A097C165D021	Hepatocytes	F	PWD	M021_2_PWD_F_Liv
021_A097C177D021	Hepatocytes	F	PWD	M021_2_PWD_F_Liv
021_A097C180D021	Hepatocytes	F	PWD	M021_2_PWD_F_Liv
021_A097C186D021	Hepatocytes	F	PWD	M021_2_PWD_F_Liv
021_A097C192D021	LSECs	F	PWD	M021_2_PWD_F_Liv
021_A098C002D021	Hepatocytes	F	PWD	M021_2_PWD_F_Liv
021_A098C009D021	Hepatocytes	F	PWD	M021_2_PWD_F_Liv
021_A098C014D021	Hepatocytes	F	PWD	M021_2_PWD_F_Liv
021_A098C015D021	Hepatocytes	F	PWD	M021_2_PWD_F_Liv
021_A098C022D021	Hepatocytes	F	PWD	M021_2_PWD_F_Liv
021_A098C029D021	Hepatocytes	F	PWD	M021_2_PWD_F_Liv
021_A098C036D021	Hepatocytes	F	PWD	M021_2_PWD_F_Liv
021_A098C039D021	Hepatocytes	F	PWD	M021_2_PWD_F_Liv
021_A098C041D021	Hepatocytes	F	PWD	M021_2_PWD_F_Liv
021_A098C045D021	Hepatocytes	F	PWD	M021_2_PWD_F_Liv
021_A098C046D021	Hepatocytes	F	PWD	M021_2_PWD_F_Liv
021_A098C063D021	Hepatocytes	F	PWD	M021_2_PWD_F_Liv
021_A098C065D021	HSCs	F	PWD	M021_2_PWD_F_Liv
021_A098C085D021	Hepatocytes	F	PWD	M021_2_PWD_F_Liv
021_A098C107D021	Hepatocytes	F	PWD	M021_2_PWD_F_Liv
021_A098C120D021	LSECs	F	PWD	M021_2_PWD_F_Liv
021_A098C123D021	Hepatocytes	F	PWD	M021_2_PWD_F_Liv
021_A098C124D021	Hepatocytes	F	PWD	M021_2_PWD_F_Liv
021_A098C128D021	Hepatocytes	F	PWD	M021_2_PWD_F_Liv
021_A098C129D021	Hepatocytes	F	PWD	M021_2_PWD_F_Liv
021_A098C133D021	Hepatocytes	F	PWD	M021_2_PWD_F_Liv
021_A098C178D021	Hepatocytes	F	PWD	M021_2_PWD_F_Liv
021_A099C014D021	Hepatocytes	F	PWD	M021_2_PWD_F_Liv
021_A099C021D021	Hepatocytes	F	PWD	M021_2_PWD_F_Liv
021_A099C025D021	Hepatocytes	F	PWD	M021_2_PWD_F_Liv
021_A099C043D021	Hepatocytes	F	PWD	M021_2_PWD_F_Liv
021_A099C044D021	Hepatocytes	F	PWD	M021_2_PWD_F_Liv
021_A099C149D021	Hepatocytes	F	PWD	M021_2_PWD_F_Liv
021_A099C163D021	Hepatocytes	F	PWD	M021_2_PWD_F_Liv
021_A100C016D021	Hepatocytes	F	PWD	M021_2_PWD_F_Liv
021_A100C023D021	Hepatocytes	F	PWD	M021_2_PWD_F_Liv
021_A100C030D021	Hepatocytes	F	PWD	M021_2_PWD_F_Liv
021_A100C031D021	Hepatocytes	F	PWD	M021_2_PWD_F_Liv
021_A100C032D021	Hepatocytes	F	PWD	M021_2_PWD_F_Liv
021_A100C045D021	Kupffer_Cells	F	PWD	M021_2_PWD_F_Liv
021_A100C046D021	Hepatocytes	F	PWD	M021_2_PWD_F_Liv
021_A100C054D021	Hepatocytes	F	PWD	M021_2_PWD_F_Liv
021_A100C067D021	Hepatocytes	F	PWD	M021_2_PWD_F_Liv
021_A100C071D021	Hepatocytes	F	PWD	M021_2_PWD_F_Liv
021_A100C081D021	Hepatocytes	F	PWD	M021_2_PWD_F_Liv
021_A100C082D021	Hepatocytes	F	PWD	M021_2_PWD_F_Liv
021_A100C100D021	Hepatocytes	F	PWD	M021_2_PWD_F_Liv
021_A100C118D021	Hepatocytes	F	PWD	M021_2_PWD_F_Liv
021_A100C119D021	Hepatocytes	F	PWD	M021_2_PWD_F_Liv
021_A100C127D021	Hepatocytes	F	PWD	M021_2_PWD_F_Liv
021_A100C145D021	Hepatocytes	F	PWD	M021_2_PWD_F_Liv
021_A100C174D021	Hepatocytes	F	PWD	M021_2_PWD_F_Liv
021_A101C009D021	Hepatocytes	F	PWD	M021_2_PWD_F_Liv
021_A101C034D021	Hepatocytes	F	PWD	M021_2_PWD_F_Liv
021_A101C061D021	Hepatocytes	F	PWD	M021_2_PWD_F_Liv
021_A101C063D021	Hepatocytes	F	PWD	M021_2_PWD_F_Liv
021_A101C075D021	HSCs	F	PWD	M021_2_PWD_F_Liv
021_A101C085D021	Hepatocytes	F	PWD	M021_2_PWD_F_Liv
021_A101C086D021	Hepatocytes	F	PWD	M021_2_PWD_F_Liv
021_A101C089D021	Hepatocytes	F	PWD	M021_2_PWD_F_Liv
021_A101C096D021	Hepatocytes	F	PWD	M021_2_PWD_F_Liv
021_A101C103D021	HSCs	F	PWD	M021_2_PWD_F_Liv
021_A101C107D021	Hepatocytes	F	PWD	M021_2_PWD_F_Liv
021_A101C119D021	Hepatocytes	F	PWD	M021_2_PWD_F_Liv
021_A101C135D021	Hepatocytes	F	PWD	M021_2_PWD_F_Liv
021_A101C179D021	Hepatocytes	F	PWD	M021_2_PWD_F_Liv
021_A101C180D021	Hepatocytes	F	PWD	M021_2_PWD_F_Liv
021_A102C016D021	Hepatocytes	F	PWD	M021_2_PWD_F_Liv
021_A102C024D021	Hepatocytes	F	PWD	M021_2_PWD_F_Liv
021_A102C026D021	LSECs	F	PWD	M021_2_PWD_F_Liv
021_A102C048D021	Hepatocytes	F	PWD	M021_2_PWD_F_Liv
021_A102C058D021	Hepatocytes	F	PWD	M021_2_PWD_F_Liv
021_A102C067D021	Hepatocytes	F	PWD	M021_2_PWD_F_Liv
021_A102C081D021	Hepatocytes	F	PWD	M021_2_PWD_F_Liv
021_A102C116D021	Hepatocytes	F	PWD	M021_2_PWD_F_Liv
021_A102C148D021	Hepatocytes	F	PWD	M021_2_PWD_F_Liv
021_A102C158D021	Hepatocytes	F	PWD	M021_2_PWD_F_Liv
021_A102C173D021	Hepatocytes	F	PWD	M021_2_PWD_F_Liv
021_A102C182D021	Hepatocytes	F	PWD	M021_2_PWD_F_Liv
021_A102C186D021	Hepatocytes	F	PWD	M021_2_PWD_F_Liv
021_A103C001D021	Hepatocytes	F	PWD	M021_2_PWD_F_Liv
021_A103C012D021	Hepatocytes	F	PWD	M021_2_PWD_F_Liv
021_A103C018D021	Hepatocytes	F	PWD	M021_2_PWD_F_Liv
021_A103C021D021	Hepatocytes	F	PWD	M021_2_PWD_F_Liv
021_A103C036D021	Hepatocytes	F	PWD	M021_2_PWD_F_Liv
021_A103C041D021	Hepatocytes	F	PWD	M021_2_PWD_F_Liv
021_A103C047D021	Hepatocytes	F	PWD	M021_2_PWD_F_Liv
021_A103C058D021	Hepatocytes	F	PWD	M021_2_PWD_F_Liv
021_A103C114D021	Hepatocytes	F	PWD	M021_2_PWD_F_Liv
021_A103C123D021	Hepatocytes	F	PWD	M021_2_PWD_F_Liv
021_A103C124D021	Hepatocytes	F	PWD	M021_2_PWD_F_Liv
021_A103C131D021	HSCs	F	PWD	M021_2_PWD_F_Liv
021_A103C137D021	LSECs	F	PWD	M021_2_PWD_F_Liv
021_A103C138D021	Hepatocytes	F	PWD	M021_2_PWD_F_Liv
021_A103C149D021	Hepatocytes	F	PWD	M021_2_PWD_F_Liv
021_A103C168D021	HSCs	F	PWD	M021_2_PWD_F_Liv
021_A104C005D021	Hepatocytes	F	PWD	M021_2_PWD_F_Liv
021_A104C015D021	Hepatocytes	F	PWD	M021_2_PWD_F_Liv
021_A104C022D021	Hepatocytes	F	PWD	M021_2_PWD_F_Liv
021_A104C027D021	Hepatocytes	F	PWD	M021_2_PWD_F_Liv
021_A104C057D021	B_Cells	F	PWD	M021_2_PWD_F_Liv
021_A104C058D021	Hepatocytes	F	PWD	M021_2_PWD_F_Liv
021_A104C060D021	Hepatocytes	F	PWD	M021_2_PWD_F_Liv
021_A104C071D021	Hepatocytes	F	PWD	M021_2_PWD_F_Liv
021_A104C072D021	Hepatocytes	F	PWD	M021_2_PWD_F_Liv
021_A104C078D021	Hepatocytes	F	PWD	M021_2_PWD_F_Liv
021_A104C081D021	Hepatocytes	F	PWD	M021_2_PWD_F_Liv
021_A104C082D021	Hepatocytes	F	PWD	M021_2_PWD_F_Liv
021_A104C089D021	Hepatocytes	F	PWD	M021_2_PWD_F_Liv
021_A104C100D021	Hepatocytes	F	PWD	M021_2_PWD_F_Liv
021_A104C116D021	Hepatocytes	F	PWD	M021_2_PWD_F_Liv
021_A104C118D021	Hepatocytes	F	PWD	M021_2_PWD_F_Liv
021_A104C121D021	LSECs	F	PWD	M021_2_PWD_F_Liv
021_A104C133D021	Hepatocytes	F	PWD	M021_2_PWD_F_Liv
021_A104C149D021	Hepatocytes	F	PWD	M021_2_PWD_F_Liv
021_A104C161D021	Hepatocytes	F	PWD	M021_2_PWD_F_Liv
021_A104C168D021	Hepatocytes	F	PWD	M021_2_PWD_F_Liv
021_A105C002D021	Hepatocytes	F	PWD	M021_2_PWD_F_Liv
021_A105C009D021	Hepatocytes	F	PWD	M021_2_PWD_F_Liv
021_A105C022D021	Hepatocytes	F	PWD	M021_2_PWD_F_Liv
021_A105C026D021	Hepatocytes	F	PWD	M021_2_PWD_F_Liv
021_A105C031D021	Hepatocytes	F	PWD	M021_2_PWD_F_Liv
021_A105C036D021	Hepatocytes	F	PWD	M021_2_PWD_F_Liv
021_A105C090D021	Hepatocytes	F	PWD	M021_2_PWD_F_Liv
021_A105C100D021	Hepatocytes	F	PWD	M021_2_PWD_F_Liv
021_A105C118D021	Hepatocytes	F	PWD	M021_2_PWD_F_Liv
021_A105C124D021	Hepatocytes	F	PWD	M021_2_PWD_F_Liv
021_A105C129D021	Monocytes	F	PWD	M021_2_PWD_F_Liv
021_A105C130D021	Hepatocytes	F	PWD	M021_2_PWD_F_Liv
021_A105C165D021	Hepatocytes	F	PWD	M021_2_PWD_F_Liv
021_A105C181D021	Hepatocytes	F	PWD	M021_2_PWD_F_Liv
021_A105C187D021	Hepatocytes	F	PWD	M021_2_PWD_F_Liv
021_A105C192D021	Hepatocytes	F	PWD	M021_2_PWD_F_Liv
021_A106C025D021	Hepatocytes	F	PWD	M021_2_PWD_F_Liv
021_A106C034D021	Hepatocytes	F	PWD	M021_2_PWD_F_Liv
021_A106C035D021	Hepatocytes	F	PWD	M021_2_PWD_F_Liv
021_A106C045D021	Hepatocytes	F	PWD	M021_2_PWD_F_Liv
021_A106C049D021	Hepatocytes	F	PWD	M021_2_PWD_F_Liv
021_A106C050D021	Hepatocytes	F	PWD	M021_2_PWD_F_Liv
021_A106C078D021	Hepatocytes	F	PWD	M021_2_PWD_F_Liv
021_A106C083D021	Hepatocytes	F	PWD	M021_2_PWD_F_Liv
021_A106C085D021	Hepatocytes	F	PWD	M021_2_PWD_F_Liv
021_A106C095D021	Hepatocytes	F	PWD	M021_2_PWD_F_Liv
021_A106C102D021	Hepatocytes	F	PWD	M021_2_PWD_F_Liv
021_A106C122D021	Hepatocytes	F	PWD	M021_2_PWD_F_Liv
021_A106C126D021	Neurons	F	PWD	M021_2_PWD_F_Liv
021_A106C144D021	Hepatocytes	F	PWD	M021_2_PWD_F_Liv
021_A106C151D021	HSCs	F	PWD	M021_2_PWD_F_Liv
021_A106C155D021	Hepatocytes	F	PWD	M021_2_PWD_F_Liv
021_A106C159D021	Hepatocytes	F	PWD	M021_2_PWD_F_Liv
021_A106C162D021	Hepatocytes	F	PWD	M021_2_PWD_F_Liv
021_A107C013D021	Hepatocytes	F	PWD	M021_2_PWD_F_Liv
021_A107C017D021	Hepatocytes	F	PWD	M021_2_PWD_F_Liv
021_A107C021D021	Hepatocytes	F	PWD	M021_2_PWD_F_Liv
021_A107C026D021	Hepatocytes	F	PWD	M021_2_PWD_F_Liv
021_A107C064D021	Hepatocytes	F	PWD	M021_2_PWD_F_Liv
021_A107C068D021	Hepatocytes	F	PWD	M021_2_PWD_F_Liv
021_A107C086D021	Hepatocytes	F	PWD	M021_2_PWD_F_Liv
021_A107C113D021	Hepatocytes	F	PWD	M021_2_PWD_F_Liv
021_A107C121D021	Hepatocytes	F	PWD	M021_2_PWD_F_Liv
021_A107C131D021	Hepatocytes	F	PWD	M021_2_PWD_F_Liv
021_A107C142D021	Hepatocytes	F	PWD	M021_2_PWD_F_Liv
021_A107C144D021	Hepatocytes	F	PWD	M021_2_PWD_F_Liv
021_A107C181D021	Hepatocytes	F	PWD	M021_2_PWD_F_Liv
021_A108C005D021	Hepatocytes	F	PWD	M021_2_PWD_F_Liv
021_A108C011D021	HSCs	F	PWD	M021_2_PWD_F_Liv
021_A108C023D021	Hepatocytes	F	PWD	M021_2_PWD_F_Liv
021_A108C048D021	Neurons	F	PWD	M021_2_PWD_F_Liv
021_A108C050D021	Hepatocytes	F	PWD	M021_2_PWD_F_Liv
021_A108C051D021	Hepatocytes	F	PWD	M021_2_PWD_F_Liv
021_A108C058D021	Hepatocytes	F	PWD	M021_2_PWD_F_Liv
021_A108C084D021	Hepatocytes	F	PWD	M021_2_PWD_F_Liv
021_A108C085D021	Hepatocytes	F	PWD	M021_2_PWD_F_Liv
021_A108C098D021	Hepatocytes	F	PWD	M021_2_PWD_F_Liv
021_A108C101D021	Hepatocytes	F	PWD	M021_2_PWD_F_Liv
021_A108C106D021	Hepatocytes	F	PWD	M021_2_PWD_F_Liv
021_A108C108D021	Hepatocytes	F	PWD	M021_2_PWD_F_Liv
021_A108C116D021	Hepatocytes	F	PWD	M021_2_PWD_F_Liv
021_A108C119D021	Hepatocytes	F	PWD	M021_2_PWD_F_Liv
021_A108C121D021	Hepatocytes	F	PWD	M021_2_PWD_F_Liv
021_A108C124D021	Hepatocytes	F	PWD	M021_2_PWD_F_Liv
021_A108C161D021	Hepatocytes	F	PWD	M021_2_PWD_F_Liv
021_A109C010D021	Hepatocytes	F	PWD	M021_2_PWD_F_Liv
021_A109C013D021	Hepatocytes	F	PWD	M021_2_PWD_F_Liv
021_A109C015D021	Hepatocytes	F	PWD	M021_2_PWD_F_Liv
021_A109C016D021	Hepatocytes	F	PWD	M021_2_PWD_F_Liv
021_A109C017D021	Hepatocytes	F	PWD	M021_2_PWD_F_Liv
021_A109C018D021	LSECs	F	PWD	M021_2_PWD_F_Liv
021_A109C102D021	Monocytes	F	PWD	M021_2_PWD_F_Liv
021_A109C104D021	Hepatocytes	F	PWD	M021_2_PWD_F_Liv
021_A109C105D021	Hepatocytes	F	PWD	M021_2_PWD_F_Liv
021_A109C114D021	Kupffer_Cells	F	PWD	M021_2_PWD_F_Liv
021_A109C121D021	Hepatocytes	F	PWD	M021_2_PWD_F_Liv
021_A109C127D021	B_Cells	F	PWD	M021_2_PWD_F_Liv
021_A109C129D021	Hepatocytes	F	PWD	M021_2_PWD_F_Liv
021_A109C143D021	Hepatocytes	F	PWD	M021_2_PWD_F_Liv
021_A109C145D021	Hepatocytes	F	PWD	M021_2_PWD_F_Liv
021_A109C146D021	Hepatocytes	F	PWD	M021_2_PWD_F_Liv
021_A109C162D021	Hepatocytes	F	PWD	M021_2_PWD_F_Liv
021_A110C052D021	Hepatocytes	F	PWD	M021_2_PWD_F_Liv
021_A110C062D021	Hepatocytes	F	PWD	M021_2_PWD_F_Liv
021_A110C086D021	Hepatocytes	F	PWD	M021_2_PWD_F_Liv
021_A110C094D021	Hepatocytes	F	PWD	M021_2_PWD_F_Liv
021_A110C120D021	Hepatocytes	F	PWD	M021_2_PWD_F_Liv
021_A110C126D021	Hepatocytes	F	PWD	M021_2_PWD_F_Liv
021_A110C132D021	Hepatocytes	F	PWD	M021_2_PWD_F_Liv
021_A110C148D021	Hepatocytes	F	PWD	M021_2_PWD_F_Liv
021_A110C150D021	Hepatocytes	F	PWD	M021_2_PWD_F_Liv
021_A110C166D021	Hepatocytes	F	PWD	M021_2_PWD_F_Liv
021_A110C172D021	Hepatocytes	F	PWD	M021_2_PWD_F_Liv
021_A111C003D021	Hepatocytes	F	PWD	M021_2_PWD_F_Liv
021_A111C006D021	Hepatocytes	F	PWD	M021_2_PWD_F_Liv
021_A111C009D021	Hepatocytes	F	PWD	M021_2_PWD_F_Liv
021_A111C014D021	Hepatocytes	F	PWD	M021_2_PWD_F_Liv
021_A111C021D021	Hepatocytes	F	PWD	M021_2_PWD_F_Liv
021_A111C033D021	Hepatocytes	F	PWD	M021_2_PWD_F_Liv
021_A111C071D021	Hepatocytes	F	PWD	M021_2_PWD_F_Liv
021_A111C079D021	Hepatocytes	F	PWD	M021_2_PWD_F_Liv
021_A111C117D021	Hepatocytes	F	PWD	M021_2_PWD_F_Liv
021_A111C139D021	Hepatocytes	F	PWD	M021_2_PWD_F_Liv
021_A111C146D021	Hepatocytes	F	PWD	M021_2_PWD_F_Liv
021_A111C150D021	Hepatocytes	F	PWD	M021_2_PWD_F_Liv
021_A111C152D021	Hepatocytes	F	PWD	M021_2_PWD_F_Liv
021_A111C182D021	Hepatocytes	F	PWD	M021_2_PWD_F_Liv
021_A111C191D021	Hepatocytes	F	PWD	M021_2_PWD_F_Liv
021_A112C006D021	LSECs	F	PWD	M021_2_PWD_F_Liv
021_A112C016D021	Hepatocytes	F	PWD	M021_2_PWD_F_Liv
021_A112C029D021	Hepatocytes	F	PWD	M021_2_PWD_F_Liv
021_A112C030D021	Hepatocytes	F	PWD	M021_2_PWD_F_Liv
021_A112C062D021	Hepatocytes	F	PWD	M021_2_PWD_F_Liv
021_A112C067D021	Hepatocytes	F	PWD	M021_2_PWD_F_Liv
021_A112C083D021	Hepatocytes	F	PWD	M021_2_PWD_F_Liv
021_A112C084D021	Hepatocytes	F	PWD	M021_2_PWD_F_Liv
021_A112C090D021	Hepatocytes	F	PWD	M021_2_PWD_F_Liv
021_A112C128D021	Hepatocytes	F	PWD	M021_2_PWD_F_Liv
021_A112C181D021	Hepatocytes	F	PWD	M021_2_PWD_F_Liv
021_A113C019D021	Hepatocytes	F	PWD	M021_2_PWD_F_Liv
021_A113C032D021	Hepatocytes	F	PWD	M021_2_PWD_F_Liv
021_A113C080D021	Hepatocytes	F	PWD	M021_2_PWD_F_Liv
021_A113C089D021	Hepatocytes	F	PWD	M021_2_PWD_F_Liv
021_A113C103D021	Hepatocytes	F	PWD	M021_2_PWD_F_Liv
021_A113C114D021	Hepatocytes	F	PWD	M021_2_PWD_F_Liv
021_A113C137D021	HSCs	F	PWD	M021_2_PWD_F_Liv
021_A113C152D021	Hepatocytes	F	PWD	M021_2_PWD_F_Liv
021_A113C156D021	Hepatocytes	F	PWD	M021_2_PWD_F_Liv
021_A113C160D021	Hepatocytes	F	PWD	M021_2_PWD_F_Liv
021_A113C174D021	Hepatocytes	F	PWD	M021_2_PWD_F_Liv
021_A114C014D021	Hepatocytes	F	PWD	M021_2_PWD_F_Liv
021_A114C027D021	Hepatocytes	F	PWD	M021_2_PWD_F_Liv
021_A114C043D021	Hepatocytes	F	PWD	M021_2_PWD_F_Liv
021_A114C057D021	Hepatocytes	F	PWD	M021_2_PWD_F_Liv
021_A114C070D021	Hepatocytes	F	PWD	M021_2_PWD_F_Liv
021_A114C071D021	Hepatocytes	F	PWD	M021_2_PWD_F_Liv
021_A114C088D021	Hepatocytes	F	PWD	M021_2_PWD_F_Liv
021_A114C107D021	Hepatocytes	F	PWD	M021_2_PWD_F_Liv
021_A114C119D021	Hepatocytes	F	PWD	M021_2_PWD_F_Liv
021_A114C125D021	Hepatocytes	F	PWD	M021_2_PWD_F_Liv
021_A114C134D021	Hepatocytes	F	PWD	M021_2_PWD_F_Liv
021_A114C155D021	Hepatocytes	F	PWD	M021_2_PWD_F_Liv
021_A114C159D021	Hepatocytes	F	PWD	M021_2_PWD_F_Liv
021_A114C165D021	Hepatocytes	F	PWD	M021_2_PWD_F_Liv
021_A114C181D021	Hepatocytes	F	PWD	M021_2_PWD_F_Liv
021_A114C189D021	Hepatocytes	F	PWD	M021_2_PWD_F_Liv
021_A115C005D021	Hepatocytes	F	PWD	M021_2_PWD_F_Liv
021_A115C023D021	Hepatocytes	F	PWD	M021_2_PWD_F_Liv
021_A115C033D021	Hepatocytes	F	PWD	M021_2_PWD_F_Liv
021_A115C042D021	Hepatocytes	F	PWD	M021_2_PWD_F_Liv
021_A115C044D021	Hepatocytes	F	PWD	M021_2_PWD_F_Liv
021_A115C102D021	Hepatocytes	F	PWD	M021_2_PWD_F_Liv
021_A115C116D021	Kupffer_Cells	F	PWD	M021_2_PWD_F_Liv
021_A115C125D021	Hepatocytes	F	PWD	M021_2_PWD_F_Liv
021_A115C131D021	Hepatocytes	F	PWD	M021_2_PWD_F_Liv
021_A115C138D021	Hepatocytes	F	PWD	M021_2_PWD_F_Liv
021_A115C142D021	Monocytes	F	PWD	M021_2_PWD_F_Liv
021_A115C157D021	Hepatocytes	F	PWD	M021_2_PWD_F_Liv
021_A115C158D021	Hepatocytes	F	PWD	M021_2_PWD_F_Liv
021_A115C167D021	Hepatocytes	F	PWD	M021_2_PWD_F_Liv
021_A115C177D021	Hepatocytes	F	PWD	M021_2_PWD_F_Liv
021_A115C178D021	Hepatocytes	F	PWD	M021_2_PWD_F_Liv
021_A115C184D021	Hepatocytes	F	PWD	M021_2_PWD_F_Liv
021_A116C006D021	Hepatocytes	F	PWD	M021_2_PWD_F_Liv
021_A116C016D021	Hepatocytes	F	PWD	M021_2_PWD_F_Liv
021_A116C020D021	Hepatocytes	F	PWD	M021_2_PWD_F_Liv
021_A116C023D021	Hepatocytes	F	PWD	M021_2_PWD_F_Liv
021_A116C035D021	Hepatocytes	F	PWD	M021_2_PWD_F_Liv
021_A116C038D021	Hepatocytes	F	PWD	M021_2_PWD_F_Liv
021_A116C052D021	Hepatocytes	F	PWD	M021_2_PWD_F_Liv
021_A116C056D021	HSCs	F	PWD	M021_2_PWD_F_Liv
021_A116C058D021	Hepatocytes	F	PWD	M021_2_PWD_F_Liv
021_A116C061D021	Hepatocytes	F	PWD	M021_2_PWD_F_Liv
021_A116C080D021	Hepatocytes	F	PWD	M021_2_PWD_F_Liv
021_A116C085D021	Hepatocytes	F	PWD	M021_2_PWD_F_Liv
021_A116C097D021	Hepatocytes	F	PWD	M021_2_PWD_F_Liv
021_A116C100D021	Hepatocytes	F	PWD	M021_2_PWD_F_Liv
021_A116C103D021	Hepatocytes	F	PWD	M021_2_PWD_F_Liv
021_A116C106D021	Hepatocytes	F	PWD	M021_2_PWD_F_Liv
021_A116C107D021	LSECs	F	PWD	M021_2_PWD_F_Liv
021_A116C114D021	Hepatocytes	F	PWD	M021_2_PWD_F_Liv
021_A116C120D021	Hepatocytes	F	PWD	M021_2_PWD_F_Liv
021_A116C123D021	Hepatocytes	F	PWD	M021_2_PWD_F_Liv
021_A116C162D021	Cholangiocytes	F	PWD	M021_2_PWD_F_Liv
021_A116C178D021	LSECs	F	PWD	M021_2_PWD_F_Liv
021_A116C182D021	LSECs	F	PWD	M021_2_PWD_F_Liv
021_A117C006D021	Hepatocytes	F	PWD	M021_2_PWD_F_Liv
021_A117C023D021	Hepatocytes	F	PWD	M021_2_PWD_F_Liv
021_A117C025D021	Hepatocytes	F	PWD	M021_2_PWD_F_Liv
021_A117C051D021	Hepatocytes	F	PWD	M021_2_PWD_F_Liv
021_A117C060D021	Hepatocytes	F	PWD	M021_2_PWD_F_Liv
021_A117C083D021	Hepatocytes	F	PWD	M021_2_PWD_F_Liv
021_A117C101D021	Hepatocytes	F	PWD	M021_2_PWD_F_Liv
021_A117C104D021	Hepatocytes	F	PWD	M021_2_PWD_F_Liv
021_A117C110D021	Hepatocytes	F	PWD	M021_2_PWD_F_Liv
021_A117C116D021	Hepatocytes	F	PWD	M021_2_PWD_F_Liv
021_A117C125D021	Hepatocytes	F	PWD	M021_2_PWD_F_Liv
021_A117C134D021	Hepatocytes	F	PWD	M021_2_PWD_F_Liv
021_A117C138D021	Hepatocytes	F	PWD	M021_2_PWD_F_Liv
021_A117C143D021	Hepatocytes	F	PWD	M021_2_PWD_F_Liv
021_A117C151D021	Hepatocytes	F	PWD	M021_2_PWD_F_Liv
021_A117C185D021	Hepatocytes	F	PWD	M021_2_PWD_F_Liv
021_A118C010D021	Hepatocytes	F	PWD	M021_2_PWD_F_Liv
021_A118C011D021	Hepatocytes	F	PWD	M021_2_PWD_F_Liv
021_A118C013D021	Hepatocytes	F	PWD	M021_2_PWD_F_Liv
021_A118C030D021	Hepatocytes	F	PWD	M021_2_PWD_F_Liv
021_A118C046D021	Hepatocytes	F	PWD	M021_2_PWD_F_Liv
021_A118C050D021	LSECs	F	PWD	M021_2_PWD_F_Liv
021_A118C063D021	Hepatocytes	F	PWD	M021_2_PWD_F_Liv
021_A118C070D021	Kupffer_Cells	F	PWD	M021_2_PWD_F_Liv
021_A118C075D021	LSECs	F	PWD	M021_2_PWD_F_Liv
021_A118C081D021	Hepatocytes	F	PWD	M021_2_PWD_F_Liv
021_A118C091D021	Hepatocytes	F	PWD	M021_2_PWD_F_Liv
021_A118C092D021	Hepatocytes	F	PWD	M021_2_PWD_F_Liv
021_A118C096D021	Hepatocytes	F	PWD	M021_2_PWD_F_Liv
021_A118C105D021	Hepatocytes	F	PWD	M021_2_PWD_F_Liv
021_A118C118D021	Hepatocytes	F	PWD	M021_2_PWD_F_Liv
021_A118C132D021	Hepatocytes	F	PWD	M021_2_PWD_F_Liv
021_A118C140D021	Hepatocytes	F	PWD	M021_2_PWD_F_Liv
021_A118C147D021	Hepatocytes	F	PWD	M021_2_PWD_F_Liv
021_A118C151D021	Hepatocytes	F	PWD	M021_2_PWD_F_Liv
021_A118C157D021	Hepatocytes	F	PWD	M021_2_PWD_F_Liv
021_A118C159D021	Hepatocytes	F	PWD	M021_2_PWD_F_Liv
021_A118C170D021	Hepatocytes	F	PWD	M021_2_PWD_F_Liv
021_A119C004D021	Hepatocytes	F	PWD	M021_2_PWD_F_Liv
021_A119C021D021	Hepatocytes	F	PWD	M021_2_PWD_F_Liv
021_A119C025D021	Hepatocytes	F	PWD	M021_2_PWD_F_Liv
021_A119C031D021	Hepatocytes	F	PWD	M021_2_PWD_F_Liv
021_A119C032D021	Hepatocytes	F	PWD	M021_2_PWD_F_Liv
021_A119C038D021	Hepatocytes	F	PWD	M021_2_PWD_F_Liv
021_A119C043D021	Hepatocytes	F	PWD	M021_2_PWD_F_Liv
021_A119C067D021	Hepatocytes	F	PWD	M021_2_PWD_F_Liv
021_A119C069D021	Hepatocytes	F	PWD	M021_2_PWD_F_Liv
021_A119C089D021	Hepatocytes	F	PWD	M021_2_PWD_F_Liv
021_A119C093D021	Hepatocytes	F	PWD	M021_2_PWD_F_Liv
021_A119C095D021	B_Cells	F	PWD	M021_2_PWD_F_Liv
021_A119C115D021	Hepatocytes	F	PWD	M021_2_PWD_F_Liv
021_A119C123D021	Hepatocytes	F	PWD	M021_2_PWD_F_Liv
021_A119C126D021	Hepatocytes	F	PWD	M021_2_PWD_F_Liv
021_A119C144D021	Hepatocytes	F	PWD	M021_2_PWD_F_Liv
021_A119C168D021	Hepatocytes	F	PWD	M021_2_PWD_F_Liv
021_A119C169D021	Hepatocytes	F	PWD	M021_2_PWD_F_Liv
021_A119C177D021	Hepatocytes	F	PWD	M021_2_PWD_F_Liv
021_A119C178D021	Hepatocytes	F	PWD	M021_2_PWD_F_Liv
021_A119C179D021	Hepatocytes	F	PWD	M021_2_PWD_F_Liv
021_A119C180D021	Hepatocytes	F	PWD	M021_2_PWD_F_Liv
021_A119C182D021	Hepatocytes	F	PWD	M021_2_PWD_F_Liv
021_A120C009D021	Hepatocytes	F	PWD	M021_2_PWD_F_Liv
021_A120C085D021	Hepatocytes	F	PWD	M021_2_PWD_F_Liv
021_A120C092D021	Hepatocytes	F	PWD	M021_2_PWD_F_Liv
021_A120C101D021	LSECs	F	PWD	M021_2_PWD_F_Liv
021_A120C112D021	Hepatocytes	F	PWD	M021_2_PWD_F_Liv
021_A120C120D021	Hepatocytes	F	PWD	M021_2_PWD_F_Liv
021_A120C135D021	Hepatocytes	F	PWD	M021_2_PWD_F_Liv
021_A120C151D021	Hepatocytes	F	PWD	M021_2_PWD_F_Liv
021_A120C169D021	Hepatocytes	F	PWD	M021_2_PWD_F_Liv
021_A120C178D021	Hepatocytes	F	PWD	M021_2_PWD_F_Liv
021_A120C184D021	Hepatocytes	F	PWD	M021_2_PWD_F_Liv
021_A120C189D021	Hepatocytes	F	PWD	M021_2_PWD_F_Liv
021_A120C190D021	HSCs	F	PWD	M021_2_PWD_F_Liv
021_A121C021D021	Hepatocytes	F	PWD	M021_2_PWD_F_Liv
021_A121C026D021	Hepatocytes	F	PWD	M021_2_PWD_F_Liv
021_A121C031D021	Hepatocytes	F	PWD	M021_2_PWD_F_Liv
021_A121C059D021	Hepatocytes	F	PWD	M021_2_PWD_F_Liv
021_A121C068D021	LSECs	F	PWD	M021_2_PWD_F_Liv
021_A121C083D021	Hepatocytes	F	PWD	M021_2_PWD_F_Liv
021_A121C086D021	Hepatocytes	F	PWD	M021_2_PWD_F_Liv
021_A121C094D021	Hepatocytes	F	PWD	M021_2_PWD_F_Liv
021_A121C114D021	Hepatocytes	F	PWD	M021_2_PWD_F_Liv
021_A121C117D021	Hepatocytes	F	PWD	M021_2_PWD_F_Liv
021_A121C130D021	Hepatocytes	F	PWD	M021_2_PWD_F_Liv
021_A121C133D021	Hepatocytes	F	PWD	M021_2_PWD_F_Liv
021_A121C143D021	Hepatocytes	F	PWD	M021_2_PWD_F_Liv
021_A121C150D021	Hepatocytes	F	PWD	M021_2_PWD_F_Liv
021_A121C176D021	Hepatocytes	F	PWD	M021_2_PWD_F_Liv
021_A121C180D021	Hepatocytes	F	PWD	M021_2_PWD_F_Liv
021_A121C188D021	Hepatocytes	F	PWD	M021_2_PWD_F_Liv
021_A122C004D021	Hepatocytes	F	PWD	M021_2_PWD_F_Liv
021_A122C007D021	LSECs	F	PWD	M021_2_PWD_F_Liv
021_A122C008D021	Hepatocytes	F	PWD	M021_2_PWD_F_Liv
021_A122C011D021	Hepatocytes	F	PWD	M021_2_PWD_F_Liv
021_A122C017D021	B_Cells	F	PWD	M021_2_PWD_F_Liv
021_A122C024D021	Hepatocytes	F	PWD	M021_2_PWD_F_Liv
021_A122C028D021	Hepatocytes	F	PWD	M021_2_PWD_F_Liv
021_A122C042D021	Hepatocytes	F	PWD	M021_2_PWD_F_Liv
021_A122C044D021	Hepatocytes	F	PWD	M021_2_PWD_F_Liv
021_A122C087D021	Hepatocytes	F	PWD	M021_2_PWD_F_Liv
021_A122C111D021	Hepatocytes	F	PWD	M021_2_PWD_F_Liv
021_A122C121D021	Hepatocytes	F	PWD	M021_2_PWD_F_Liv
021_A122C138D021	Hepatocytes	F	PWD	M021_2_PWD_F_Liv
021_A122C151D021	Hepatocytes	F	PWD	M021_2_PWD_F_Liv
021_A122C157D021	Hepatocytes	F	PWD	M021_2_PWD_F_Liv
021_A122C163D021	Kupffer_Cells	F	PWD	M021_2_PWD_F_Liv
021_A122C173D021	Hepatocytes	F	PWD	M021_2_PWD_F_Liv
021_A123C003D021	Hepatocytes	F	PWD	M021_2_PWD_F_Liv
021_A123C007D021	Hepatocytes	F	PWD	M021_2_PWD_F_Liv
021_A123C010D021	Hepatocytes	F	PWD	M021_2_PWD_F_Liv
021_A123C044D021	Hepatocytes	F	PWD	M021_2_PWD_F_Liv
021_A123C045D021	Hepatocytes	F	PWD	M021_2_PWD_F_Liv
021_A123C056D021	Hepatocytes	F	PWD	M021_2_PWD_F_Liv
021_A123C062D021	Hepatocytes	F	PWD	M021_2_PWD_F_Liv
021_A123C065D021	Hepatocytes	F	PWD	M021_2_PWD_F_Liv
021_A123C066D021	HSCs	F	PWD	M021_2_PWD_F_Liv
021_A123C088D021	Hepatocytes	F	PWD	M021_2_PWD_F_Liv
021_A123C089D021	Hepatocytes	F	PWD	M021_2_PWD_F_Liv
021_A123C094D021	Kupffer_Cells	F	PWD	M021_2_PWD_F_Liv
021_A124C007D021	Hepatocytes	F	PWD	M021_2_PWD_F_Liv
021_A124C012D021	Hepatocytes	F	PWD	M021_2_PWD_F_Liv
021_A124C016D021	Hepatocytes	F	PWD	M021_2_PWD_F_Liv
021_A124C019D021	Hepatocytes	F	PWD	M021_2_PWD_F_Liv
021_A124C033D021	Hepatocytes	F	PWD	M021_2_PWD_F_Liv
021_A124C043D021	Hepatocytes	F	PWD	M021_2_PWD_F_Liv
021_A124C077D021	Hepatocytes	F	PWD	M021_2_PWD_F_Liv
021_A124C085D021	LSECs	F	PWD	M021_2_PWD_F_Liv
021_A124C089D021	LSECs	F	PWD	M021_2_PWD_F_Liv
021_A124C118D021	Hepatocytes	F	PWD	M021_2_PWD_F_Liv
021_A124C125D021	HSCs	F	PWD	M021_2_PWD_F_Liv
021_A124C126D021	Hepatocytes	F	PWD	M021_2_PWD_F_Liv
021_A124C138D021	Hepatocytes	F	PWD	M021_2_PWD_F_Liv
021_A124C140D021	Hepatocytes	F	PWD	M021_2_PWD_F_Liv
021_A124C144D021	Hepatocytes	F	PWD	M021_2_PWD_F_Liv
021_A124C159D021	Hepatocytes	F	PWD	M021_2_PWD_F_Liv
021_A124C161D021	Hepatocytes	F	PWD	M021_2_PWD_F_Liv
021_A124C162D021	Hepatocytes	F	PWD	M021_2_PWD_F_Liv
021_A124C182D021	Hepatocytes	F	PWD	M021_2_PWD_F_Liv
021_A124C184D021	Hepatocytes	F	PWD	M021_2_PWD_F_Liv
021_A125C005D021	B_Cells	F	PWD	M021_2_PWD_F_Liv
021_A125C026D021	Hepatocytes	F	PWD	M021_2_PWD_F_Liv
021_A125C045D021	HSCs	F	PWD	M021_2_PWD_F_Liv
021_A125C047D021	Hepatocytes	F	PWD	M021_2_PWD_F_Liv
021_A125C097D021	Hepatocytes	F	PWD	M021_2_PWD_F_Liv
021_A125C106D021	Hepatocytes	F	PWD	M021_2_PWD_F_Liv
021_A125C112D021	Hepatocytes	F	PWD	M021_2_PWD_F_Liv
021_A125C114D021	Hepatocytes	F	PWD	M021_2_PWD_F_Liv
021_A125C127D021	HSCs	F	PWD	M021_2_PWD_F_Liv
021_A125C129D021	Hepatocytes	F	PWD	M021_2_PWD_F_Liv
021_A125C134D021	Hepatocytes	F	PWD	M021_2_PWD_F_Liv
021_A125C137D021	Hepatocytes	F	PWD	M021_2_PWD_F_Liv
021_A125C165D021	Hepatocytes	F	PWD	M021_2_PWD_F_Liv
021_A125C175D021	Hepatocytes	F	PWD	M021_2_PWD_F_Liv
021_A125C181D021	Hepatocytes	F	PWD	M021_2_PWD_F_Liv
021_A125C191D021	LSECs	F	PWD	M021_2_PWD_F_Liv
021_A126C001D021	Hepatocytes	F	PWD	M021_2_PWD_F_Liv
021_A126C006D021	Hepatocytes	F	PWD	M021_2_PWD_F_Liv
021_A126C051D021	Hepatocytes	F	PWD	M021_2_PWD_F_Liv
021_A126C064D021	Hepatocytes	F	PWD	M021_2_PWD_F_Liv
021_A126C070D021	Hepatocytes	F	PWD	M021_2_PWD_F_Liv
021_A126C072D021	Hepatocytes	F	PWD	M021_2_PWD_F_Liv
021_A126C080D021	Hepatocytes	F	PWD	M021_2_PWD_F_Liv
021_A126C109D021	Hepatocytes	F	PWD	M021_2_PWD_F_Liv
021_A126C113D021	LSECs	F	PWD	M021_2_PWD_F_Liv
021_A126C115D021	Hepatocytes	F	PWD	M021_2_PWD_F_Liv
021_A126C127D021	Hepatocytes	F	PWD	M021_2_PWD_F_Liv
021_A126C146D021	Hepatocytes	F	PWD	M021_2_PWD_F_Liv
021_A126C153D021	Hepatocytes	F	PWD	M021_2_PWD_F_Liv
021_A126C167D021	Hepatocytes	F	PWD	M021_2_PWD_F_Liv
021_A126C175D021	Hepatocytes	F	PWD	M021_2_PWD_F_Liv
021_A126C184D021	Hepatocytes	F	PWD	M021_2_PWD_F_Liv
021_A127C008D021	Hepatocytes	F	PWD	M021_2_PWD_F_Liv
021_A127C012D021	Hepatocytes	F	PWD	M021_2_PWD_F_Liv
021_A127C020D021	Hepatocytes	F	PWD	M021_2_PWD_F_Liv
021_A127C022D021	Hepatocytes	F	PWD	M021_2_PWD_F_Liv
021_A127C034D021	Hepatocytes	F	PWD	M021_2_PWD_F_Liv
021_A127C045D021	Hepatocytes	F	PWD	M021_2_PWD_F_Liv
021_A127C055D021	Hepatocytes	F	PWD	M021_2_PWD_F_Liv
021_A127C083D021	B_Cells	F	PWD	M021_2_PWD_F_Liv
021_A127C084D021	Hepatocytes	F	PWD	M021_2_PWD_F_Liv
021_A127C110D021	Hepatocytes	F	PWD	M021_2_PWD_F_Liv
021_A127C123D021	Hepatocytes	F	PWD	M021_2_PWD_F_Liv
021_A127C132D021	Hepatocytes	F	PWD	M021_2_PWD_F_Liv
021_A127C133D021	Hepatocytes	F	PWD	M021_2_PWD_F_Liv
021_A127C144D021	Hepatocytes	F	PWD	M021_2_PWD_F_Liv
021_A127C166D021	Hepatocytes	F	PWD	M021_2_PWD_F_Liv
021_A127C174D021	Hepatocytes	F	PWD	M021_2_PWD_F_Liv
021_A127C179D021	Hepatocytes	F	PWD	M021_2_PWD_F_Liv
021_A127C180D021	Hepatocytes	F	PWD	M021_2_PWD_F_Liv
021_A127C188D021	HSCs	F	PWD	M021_2_PWD_F_Liv
021_A128C011D021	Hepatocytes	F	PWD	M021_2_PWD_F_Liv
021_A128C030D021	Hepatocytes	F	PWD	M021_2_PWD_F_Liv
021_A128C096D021	HSCs	F	PWD	M021_2_PWD_F_Liv
021_A128C102D021	Hepatocytes	F	PWD	M021_2_PWD_F_Liv
021_A128C120D021	Hepatocytes	F	PWD	M021_2_PWD_F_Liv
021_A128C131D021	Hepatocytes	F	PWD	M021_2_PWD_F_Liv
021_A128C132D021	Hepatocytes	F	PWD	M021_2_PWD_F_Liv
021_A128C137D021	Hepatocytes	F	PWD	M021_2_PWD_F_Liv
021_A128C142D021	Hepatocytes	F	PWD	M021_2_PWD_F_Liv
021_A128C145D021	Hepatocytes	F	PWD	M021_2_PWD_F_Liv
021_A128C146D021	Hepatocytes	F	PWD	M021_2_PWD_F_Liv
021_A128C149D021	Hepatocytes	F	PWD	M021_2_PWD_F_Liv
021_A128C168D021	Hepatocytes	F	PWD	M021_2_PWD_F_Liv
021_A128C179D021	Hepatocytes	F	PWD	M021_2_PWD_F_Liv
021_A129C008D021	Hepatocytes	F	PWD	M021_2_PWD_F_Liv
021_A129C038D021	Hepatocytes	F	PWD	M021_2_PWD_F_Liv
021_A129C071D021	Hepatocytes	F	PWD	M021_2_PWD_F_Liv
021_A129C085D021	Hepatocytes	F	PWD	M021_2_PWD_F_Liv
021_A129C088D021	Hepatocytes	F	PWD	M021_2_PWD_F_Liv
021_A129C097D021	Hepatocytes	F	PWD	M021_2_PWD_F_Liv
021_A129C113D021	Hepatocytes	F	PWD	M021_2_PWD_F_Liv
021_A129C131D021	Hepatocytes	F	PWD	M021_2_PWD_F_Liv
021_A129C133D021	Hepatocytes	F	PWD	M021_2_PWD_F_Liv
021_A129C148D021	Hepatocytes	F	PWD	M021_2_PWD_F_Liv
021_A129C154D021	Hepatocytes	F	PWD	M021_2_PWD_F_Liv
021_A129C156D021	Hepatocytes	F	PWD	M021_2_PWD_F_Liv
021_A129C159D021	Hepatocytes	F	PWD	M021_2_PWD_F_Liv
021_A129C168D021	Hepatocytes	F	PWD	M021_2_PWD_F_Liv
021_A129C175D021	LSECs	F	PWD	M021_2_PWD_F_Liv
021_A129C189D021	Hepatocytes	F	PWD	M021_2_PWD_F_Liv
021_A130C008D021	Hepatocytes	F	PWD	M021_2_PWD_F_Liv
021_A130C020D021	Hepatocytes	F	PWD	M021_2_PWD_F_Liv
021_A130C023D021	Hepatocytes	F	PWD	M021_2_PWD_F_Liv
021_A130C045D021	LSECs	F	PWD	M021_2_PWD_F_Liv
021_A130C065D021	Hepatocytes	F	PWD	M021_2_PWD_F_Liv
021_A130C069D021	Hepatocytes	F	PWD	M021_2_PWD_F_Liv
021_A130C081D021	Kupffer_Cells	F	PWD	M021_2_PWD_F_Liv
021_A130C089D021	Hepatocytes	F	PWD	M021_2_PWD_F_Liv
021_A130C106D021	Hepatocytes	F	PWD	M021_2_PWD_F_Liv
021_A130C116D021	Neurons	F	PWD	M021_2_PWD_F_Liv
021_A130C131D021	Hepatocytes	F	PWD	M021_2_PWD_F_Liv
021_A130C134D021	Hepatocytes	F	PWD	M021_2_PWD_F_Liv
021_A130C150D021	Hepatocytes	F	PWD	M021_2_PWD_F_Liv
021_A130C166D021	Hepatocytes	F	PWD	M021_2_PWD_F_Liv
021_A131C014D021	Hepatocytes	F	PWD	M021_2_PWD_F_Liv
021_A131C025D021	Hepatocytes	F	PWD	M021_2_PWD_F_Liv
021_A131C026D021	Hepatocytes	F	PWD	M021_2_PWD_F_Liv
021_A131C028D021	Hepatocytes	F	PWD	M021_2_PWD_F_Liv
021_A131C046D021	LSECs	F	PWD	M021_2_PWD_F_Liv
021_A131C048D021	Hepatocytes	F	PWD	M021_2_PWD_F_Liv
021_A131C057D021	Hepatocytes	F	PWD	M021_2_PWD_F_Liv
021_A131C076D021	B_Cells	F	PWD	M021_2_PWD_F_Liv
021_A131C078D021	LSECs	F	PWD	M021_2_PWD_F_Liv
021_A131C080D021	LSECs	F	PWD	M021_2_PWD_F_Liv
021_A131C087D021	LSECs	F	PWD	M021_2_PWD_F_Liv
021_A131C096D021	Hepatocytes	F	PWD	M021_2_PWD_F_Liv
021_A131C101D021	Hepatocytes	F	PWD	M021_2_PWD_F_Liv
021_A131C111D021	Hepatocytes	F	PWD	M021_2_PWD_F_Liv
021_A131C124D021	Hepatocytes	F	PWD	M021_2_PWD_F_Liv
021_A131C132D021	Hepatocytes	F	PWD	M021_2_PWD_F_Liv
021_A131C134D021	Hepatocytes	F	PWD	M021_2_PWD_F_Liv
021_A131C136D021	Hepatocytes	F	PWD	M021_2_PWD_F_Liv
021_A131C139D021	Hepatocytes	F	PWD	M021_2_PWD_F_Liv
021_A131C140D021	Hepatocytes	F	PWD	M021_2_PWD_F_Liv
021_A131C158D021	HSCs	F	PWD	M021_2_PWD_F_Liv
021_A131C170D021	Hepatocytes	F	PWD	M021_2_PWD_F_Liv
021_A131C180D021	Hepatocytes	F	PWD	M021_2_PWD_F_Liv
021_A131C186D021	Hepatocytes	F	PWD	M021_2_PWD_F_Liv
021_A132C001D021	Hepatocytes	F	PWD	M021_2_PWD_F_Liv
021_A132C017D021	Hepatocytes	F	PWD	M021_2_PWD_F_Liv
021_A132C033D021	Hepatocytes	F	PWD	M021_2_PWD_F_Liv
021_A132C037D021	Hepatocytes	F	PWD	M021_2_PWD_F_Liv
021_A132C049D021	Hepatocytes	F	PWD	M021_2_PWD_F_Liv
021_A132C051D021	Hepatocytes	F	PWD	M021_2_PWD_F_Liv
021_A132C059D021	Hepatocytes	F	PWD	M021_2_PWD_F_Liv
021_A132C070D021	Hepatocytes	F	PWD	M021_2_PWD_F_Liv
021_A132C079D021	Hepatocytes	F	PWD	M021_2_PWD_F_Liv
021_A132C084D021	Hepatocytes	F	PWD	M021_2_PWD_F_Liv
021_A132C086D021	Hepatocytes	F	PWD	M021_2_PWD_F_Liv
021_A132C106D021	Hepatocytes	F	PWD	M021_2_PWD_F_Liv
021_A132C114D021	Hepatocytes	F	PWD	M021_2_PWD_F_Liv
021_A132C130D021	Hepatocytes	F	PWD	M021_2_PWD_F_Liv
021_A132C138D021	Hepatocytes	F	PWD	M021_2_PWD_F_Liv
021_A132C141D021	Hepatocytes	F	PWD	M021_2_PWD_F_Liv
021_A132C153D021	Hepatocytes	F	PWD	M021_2_PWD_F_Liv
021_A132C154D021	LSECs	F	PWD	M021_2_PWD_F_Liv
021_A132C160D021	Hepatocytes	F	PWD	M021_2_PWD_F_Liv
021_A132C164D021	Hepatocytes	F	PWD	M021_2_PWD_F_Liv
021_A132C165D021	Hepatocytes	F	PWD	M021_2_PWD_F_Liv
021_A132C167D021	HSCs	F	PWD	M021_2_PWD_F_Liv
021_A132C169D021	Hepatocytes	F	PWD	M021_2_PWD_F_Liv
021_A132C179D021	Hepatocytes	F	PWD	M021_2_PWD_F_Liv
021_A133C013D021	Monocytes	F	PWD	M021_2_PWD_F_Liv
021_A133C023D021	Hepatocytes	F	PWD	M021_2_PWD_F_Liv
021_A133C031D021	LSECs	F	PWD	M021_2_PWD_F_Liv
021_A133C036D021	Hepatocytes	F	PWD	M021_2_PWD_F_Liv
021_A133C046D021	Hepatocytes	F	PWD	M021_2_PWD_F_Liv
021_A133C065D021	Hepatocytes	F	PWD	M021_2_PWD_F_Liv
021_A133C081D021	Hepatocytes	F	PWD	M021_2_PWD_F_Liv
021_A133C102D021	Hepatocytes	F	PWD	M021_2_PWD_F_Liv
021_A133C116D021	Hepatocytes	F	PWD	M021_2_PWD_F_Liv
021_A133C117D021	Hepatocytes	F	PWD	M021_2_PWD_F_Liv
021_A133C118D021	Hepatocytes	F	PWD	M021_2_PWD_F_Liv
021_A133C125D021	HSCs	F	PWD	M021_2_PWD_F_Liv
021_A133C148D021	Hepatocytes	F	PWD	M021_2_PWD_F_Liv
021_A133C180D021	Hepatocytes	F	PWD	M021_2_PWD_F_Liv
021_A133C192D021	Hepatocytes	F	PWD	M021_2_PWD_F_Liv
021_A134C001D021	Hepatocytes	F	PWD	M021_2_PWD_F_Liv
021_A134C011D021	Hepatocytes	F	PWD	M021_2_PWD_F_Liv
021_A134C030D021	Hepatocytes	F	PWD	M021_2_PWD_F_Liv
021_A134C038D021	Hepatocytes	F	PWD	M021_2_PWD_F_Liv
021_A134C065D021	LSECs	F	PWD	M021_2_PWD_F_Liv
021_A134C069D021	Hepatocytes	F	PWD	M021_2_PWD_F_Liv
021_A134C078D021	Hepatocytes	F	PWD	M021_2_PWD_F_Liv
021_A134C084D021	Hepatocytes	F	PWD	M021_2_PWD_F_Liv
021_A134C100D021	Hepatocytes	F	PWD	M021_2_PWD_F_Liv
021_A134C104D021	Hepatocytes	F	PWD	M021_2_PWD_F_Liv
021_A134C114D021	Hepatocytes	F	PWD	M021_2_PWD_F_Liv
021_A134C118D021	Hepatocytes	F	PWD	M021_2_PWD_F_Liv
021_A134C123D021	Hepatocytes	F	PWD	M021_2_PWD_F_Liv
021_A134C151D021	Hepatocytes	F	PWD	M021_2_PWD_F_Liv
021_A134C167D021	Hepatocytes	F	PWD	M021_2_PWD_F_Liv
021_A134C177D021	Hepatocytes	F	PWD	M021_2_PWD_F_Liv
021_A134C178D021	Hepatocytes	F	PWD	M021_2_PWD_F_Liv
021_A135C014D021	Hepatocytes	F	PWD	M021_2_PWD_F_Liv
021_A135C019D021	Hepatocytes	F	PWD	M021_2_PWD_F_Liv
021_A135C022D021	Hepatocytes	F	PWD	M021_2_PWD_F_Liv
021_A135C024D021	Hepatocytes	F	PWD	M021_2_PWD_F_Liv
021_A135C031D021	Hepatocytes	F	PWD	M021_2_PWD_F_Liv
021_A135C033D021	Hepatocytes	F	PWD	M021_2_PWD_F_Liv
021_A135C043D021	Hepatocytes	F	PWD	M021_2_PWD_F_Liv
021_A135C044D021	Hepatocytes	F	PWD	M021_2_PWD_F_Liv
021_A135C052D021	Kupffer_Cells	F	PWD	M021_2_PWD_F_Liv
021_A135C085D021	Hepatocytes	F	PWD	M021_2_PWD_F_Liv
021_A135C091D021	Hepatocytes	F	PWD	M021_2_PWD_F_Liv
021_A135C097D021	Hepatocytes	F	PWD	M021_2_PWD_F_Liv
021_A135C111D021	Hepatocytes	F	PWD	M021_2_PWD_F_Liv
021_A135C112D021	Hepatocytes	F	PWD	M021_2_PWD_F_Liv
021_A135C119D021	Hepatocytes	F	PWD	M021_2_PWD_F_Liv
021_A135C124D021	Hepatocytes	F	PWD	M021_2_PWD_F_Liv
021_A135C129D021	Hepatocytes	F	PWD	M021_2_PWD_F_Liv
021_A135C134D021	Hepatocytes	F	PWD	M021_2_PWD_F_Liv
021_A135C167D021	Hepatocytes	F	PWD	M021_2_PWD_F_Liv
021_A135C179D021	Hepatocytes	F	PWD	M021_2_PWD_F_Liv
021_A135C192D021	Hepatocytes	F	PWD	M021_2_PWD_F_Liv
021_A136C004D021	B_Cells	F	PWD	M021_2_PWD_F_Liv
021_A136C017D021	Hepatocytes	F	PWD	M021_2_PWD_F_Liv
021_A136C024D021	Hepatocytes	F	PWD	M021_2_PWD_F_Liv
021_A136C048D021	LSECs	F	PWD	M021_2_PWD_F_Liv
021_A136C060D021	Hepatocytes	F	PWD	M021_2_PWD_F_Liv
021_A136C091D021	Hepatocytes	F	PWD	M021_2_PWD_F_Liv
021_A136C113D021	Hepatocytes	F	PWD	M021_2_PWD_F_Liv
021_A136C125D021	Hepatocytes	F	PWD	M021_2_PWD_F_Liv
021_A136C128D021	Hepatocytes	F	PWD	M021_2_PWD_F_Liv
021_A136C138D021	Hepatocytes	F	PWD	M021_2_PWD_F_Liv
021_A136C142D021	Hepatocytes	F	PWD	M021_2_PWD_F_Liv
021_A136C154D021	Hepatocytes	F	PWD	M021_2_PWD_F_Liv
[truncated: 17,664 more rows]
